# Supplementary material for: Growth curve registration for evaluating salinity tolerance in barley
Source: Plant Methods. 2017 Mar 23;13:18. doi: 10.1186/s13007-017-0165-7 (PMC5363050; doi:10.1186/s13007-017-0165-7)
Supplement: Supplementary file 1 — Additional file 1. Dataset for Run 1. [file 13007_2017_165_MOESM1_ESM.csv]

	Row.No	Snapshot.ID.Tag	Plant.Species	Genotype.ID	Treatment.1	Treatment.2	Replicate	Smarthouse	Lane	Position	Snapshot.Time.Stamp	Time.after.Planting..d.	Time.after.Planting..d..complete.days	days.after.salting	days.after.salting.complete	Weight.Before	Weight.After	cumulative.total.water.lost.values	Projected.Shoot.Area..pixels.	RGB_SV1.Writer.Label	RGB_SV1.Area	RGB_SV1.2nd.Moment.Principle.Axis.Large.Abs	RGB_SV1.2nd.Moment.Principle.Axis.Small.Abs	RGB_SV1.2nd.Moment.Principle.Axis.Large.Norm	RGB_SV1.2nd.Moment.Principle.Axis.Small.Norm	RGB_SV1.2nd.Moments.Principal.Axis.Ratio	RGB_SV1.Area.Distribution.Above.Absolut	RGB_SV1.Area.Distribution.Above.Relative	RGB_SV1.Area.Distribution.Below.Absolut	RGB_SV1.Area.Distribution.Below.Relative	RGB_SV1.Boundary.Point.Count	RGB_SV1.Boundary.Point.Roundness	RGB_SV1.Boundary.Points.To.Area.Ratio	RGB_SV1.Caliper.Length	RGB_SV1.Circumference	RGB_SV1.Center.Of.Mass.To.Boundary.Distance	RGB_SV1.Center.Of.Mass.X	RGB_SV1.Center.Of.Mass.Y	RGB_SV1.Compactness	RGB_SV1.Convex.Hull.Area	RGB_SV1.Convex.Hull.Circumference	RGB_SV1._t.iresult.Dummy	RGB_SV1.Excentricity	RGB_SV1.Object.Extent.X	RGB_SV1.Object.Extent.Y	RGB_SV1._t.iresult.Healthy.ColorClassAreaAbsolut	RGB_SV1._t.iresult.Healthy.ColorClassAreaRelative	RGB_SV1.Max.Dist.Above.Horizon.Line	RGB_SV1.Max.Dist.Below.Horizon.Line
1	2	031862-C	Hordeum vulgare	HEB-09-116	C	1	1	NW	1	2	4/27/2014 2:14	11.68	12	-8.32	-8	4355	4372	NA	3164	RGB_SV1	1531	3701550	15417.6	1.57919	0.00657759	240.086	1504	0.982364	27	0.0176355	464	140.624	0.30307	191.943	434.095	1.87962	1097.42	2055.98	0.774014	1978	389.005	NA	0.983477	22	192	1531	1	183	8
2	3	031862-C	Hordeum vulgare	HEB-09-116	C	1	1	NW	1	2	4/28/2014 2:14	12.68	13	-7.32	-7	4359	4374	13	3468	RGB_SV1	1743	4083060	28881.3	1.34397	0.00950653	141.374	1717	0.985083	26	0.0149168	513	150.986	0.29432	190.042	486.297	1.41985	1085.59	2060.85	0.717579	2429	388.103	NA	0.972102	21	191	1743	1	181	9
3	4	031862-C	Hordeum vulgare	HEB-09-116	C	1	1	NW	1	2	4/29/2014 2:14	13.68	14	-6.32	-6	4365	4374	22	4406	RGB_SV1	2156	5361300	100957	1.15338	0.021719	53.1047	2143	0.99397	13	0.00602969	696	224.683	0.32282	214.15	124.971	-2.11589	1091.09	2048.31	0.503738	4280	440.209	NA	0.927436	39	215	2156	1	209	5
4	5	031862-C	Hordeum vulgare	HEB-09-116	C	1	1	NW	1	2	4/30/2014 2:14	14.68	15	-5.32	-5	4364	4373	32	5158	RGB_SV1	2444	6506850	136296	1.08935	0.0228181	47.7407	2424	0.991817	20	0.00818331	752	231.385	0.307692	227.712	286.51	-3.05024	1084.05	2046.17	0.561581	4352	468.635	NA	0.919617	34	228	2444	1	220	7
5	6	031862-C	Hordeum vulgare	HEB-09-116	C	1	1	NW	1	2	5/1/2014 2:14	15.68	16	-4.32	-4	4361	4374	44	5706	RGB_SV1	2925	10095500	118023	1.17998	0.0137948	85.5381	2909	0.99453	16	0.00547008	718	176.247	0.24547	276.355	350.397	8.0684	1084.94	2027.58	0.677711	4316	558.104	NA	0.954312	31	277	2925	1	270	6
6	7	031862-C	Hordeum vulgare	HEB-09-116	C	1	1	NW	1	2	5/2/2014 2:15	16.68	17	-3.32	-3	4362	4374	56	6624	RGB_SV1	2962	13702000	162998	1.56175	0.0185786	84.062	2928	0.988521	34	0.0114787	962	312.439	0.324781	312.271	514.225	-1.14221	1083.86	2015.99	0.577388	5130	630.463	NA	0.953528	30	313	2962	1	303	9
7	8	031862-C	Hordeum vulgare	HEB-09-116	C	1	1	NW	1	2	5/3/2014 2:15	17.68	18	-2.32	-2	4364	4373	66	7347	RGB_SV1	2959	17599800	744266	2.0101	0.0850037	23.6472	2919	0.986482	40	0.0135181	1172	464.206	0.39608	340.654	886.186	-9.8562	1100.15	2005.13	0.29104	10167	697.5	NA	0.844294	83	335	2959	1	323	11
8	9	031862-C	Hordeum vulgare	HEB-09-116	C	1	1	NW	1	2	5/4/2014 2:15	18.68	19	-1.32	-1	4361	4372	78	7936	RGB_SV1	3304	20526600	706136	1.88034	0.0646857	29.0689	3260	0.986683	44	0.0133172	1258	478.984	0.380751	353.696	720.676	-9.18365	1091.99	2003.12	0.32687	10108	721.563	NA	0.871396	73	351	3304	1	338	12
9	10	031862-C	Hordeum vulgare	HEB-09-116	C	1	1	NW	1	2	5/6/2014 2:15	20.68	21	0.68	1	4545	4545	91.5	11923	RGB_SV1	4627	35760000	1610250	1.67032	0.0752132	22.2078	4583	0.990491	44	0.0095094	1375	408.607	0.297169	399.962	330.99	-2.68214	1071.32	1974.06	0.235627	19637	863.1	NA	0.835071	107	388	4627	1	378	9
10	11	031862-C	Hordeum vulgare	HEB-09-116	C	1	1	NW	1	2	5/7/2014 2:15	21.68	22	1.68	2	4529	4529	107.5	15121	RGB_SV1	5040	40426700	9043920	1.5915	0.356038	4.47004	4989	0.989881	51	0.010119	1786	632.896	0.354365	412.826	1166.49	-3.25444	1063.15	1979.25	0.123448	40827	983.628	NA	0.402428	238	373	5040	1	362	10
11	12	031862-C	Hordeum vulgare	HEB-09-116	C	1	1	NW	1	2	5/8/2014 2:15	22.68	23	2.68	3	4516	4516	120.5	16121	RGB_SV1	6041	70976400	7174840	1.9449	0.196605	9.8924	5971	0.988412	70	0.0115875	2050	695.663	0.339348	642.412	382.132	1.13015	1141.09	1967.28	0.0878895	68734	1366.34	NA	0.666486	195	643	6041	1	450	192
12	13	031862-C	Hordeum vulgare	HEB-09-116	C	1	1	NW	1	2	5/9/2014 2:15	23.68	24	3.68	4	4500	4500	136.5	18776	RGB_SV1	5355	36899200	3203200	1.28676	0.111703	11.5195	5285	0.986928	70	0.0130719	1775	588.352	0.331466	350.766	1268.7	0.767589	1140.38	2007.55	0.2625	20400	760.789	NA	0.706018	188	310	5355	1	299	10
13	14	031862-C	Hordeum vulgare	HEB-09-116	C	1	1	NW	1	2	5/10/2014 10:04	25	25	5	5	4491	4491	145.5	19260	RGB_SV1	5422	43667200	10205500	1.48538	0.347149	4.27879	5363	0.989118	59	0.0108816	1826	614.953	0.336776	370.308	1463.38	-7.18301	1094.18	1976.74	0.140266	38655	931.927	NA	0.385797	212	366	5422	1	357	8
14	15	031862-C	Hordeum vulgare	HEB-09-116	C	1	1	NW	1	2	5/11/2014 2:15	25.68	26	5.68	6	4484	4484	152.5	21237	RGB_SV1	6059	39102800	6897330	1.06514	0.187879	5.66927	6001	0.990427	58	0.00957254	2024	676.114	0.334049	347.852	910.489	-4.58814	1099.65	1984.43	0.196887	30774	846.032	NA	0.490164	172	326	6059	1	317	8
15	16	031862-C	Hordeum vulgare	HEB-09-116	C	1	1	NW	1	2	5/12/2014 2:15	26.68	27	6.68	7	4475	4475	161.5	23637	RGB_SV1	7278	70413200	10651900	1.32932	0.201095	6.61041	7202	0.989558	76	0.0104424	2425	808	0.333196	409.445	691.838	-2.58193	1105.43	1958.72	0.163209	44593	982.708	NA	0.543467	194	407	7278	1	398	8
16	17	031862-C	Hordeum vulgare	HEB-09-116	C	1	1	NW	1	2	5/14/2014 2:15	28.68	29	8.68	9	4450	4450	174	30361	RGB_SV1	8910	134842000	20891200	1.69851	0.263153	6.45446	8719	0.978563	191	0.0214366	2742	843.834	0.307744	551.015	1280.59	-11.6635	1072.37	1953.06	0.110906	80338	1253.5	NA	0.535391	286	552	8910	1	533	18
17	18	031862-C	Hordeum vulgare	HEB-09-116	C	1	1	NW	1	2	5/15/2014 2:15	29.68	30	9.68	10	4436	4436	188	33440	RGB_SV1	10773	237791000	8423650	2.0489	0.0725817	28.2289	10650	0.988583	123	0.0114174	3387	1064.86	0.314397	643.833	2153.41	6.97899	1159.79	1942.98	0.19071	56489	1350.57	NA	0.867831	295	590	10773	1	580	9
18	19	031862-C	Hordeum vulgare	HEB-09-116	C	1	1	NW	1	2	5/16/2014 2:15	30.68	31	10.68	11	4423	4423	201	36699	RGB_SV1	12267	264558000	24011000	1.75811	0.159564	11.0182	12144	0.989973	123	0.0100269	4079	1356.34	0.332518	648.8	2349.94	-0.998515	1134.1	1935.57	0.137763	89044	1422.43	NA	0.694865	295	611	12267	1	601	9
19	20	031862-C	Hordeum vulgare	HEB-09-116	C	1	1	NW	1	2	5/17/2014 2:15	31.68	32	11.68	12	4409	4409	215	41293	RGB_SV1	13784	268971000	56565900	1.41565	0.297717	4.75501	13655	0.990641	129	0.00935868	4725	1619.68	0.342789	630.547	2312.94	-5.1953	1092.19	1924.94	0.0987124	139638	1538.66	NA	0.425726	369	618	13784	1	608	9
20	21	031862-C	Hordeum vulgare	HEB-09-116	C	1	1	NW	1	2	5/18/2014 2:15	32.68	33	12.68	13	4396	4396	228	47427	RGB_SV1	14957	306001000	74204000	1.36784	0.331695	4.12378	14806	0.989904	151	0.0100956	5256	1847	0.351407	640.188	2844.52	0.612312	1119.39	1931.48	0.119816	124833	1620.77	NA	0.371689	512	581	14957	1	571	9
21	22	031862-C	Hordeum vulgare	HEB-09-116	C	1	1	NW	1	2	5/19/2014 2:15	33.68	34	13.68	14	4381	4381	243	51055	RGB_SV1	16575	397757000	92285400	1.44781	0.335912	4.31008	16426	0.99101	149	0.00898944	6065	2219.26	0.365912	635.043	3725.49	-0.665144	1123.55	1912.62	0.11088	149486	1648.48	NA	0.388575	530	569	16575	1	559	9
22	23	031862-C	Hordeum vulgare	HEB-09-116	C	1	1	NW	1	2	5/20/2014 2:15	34.68	35	14.68	15	4368	4374	256	59122	RGB_SV1	19421	505614000	92339700	1.34053	0.244819	5.47558	19261	0.991762	160	0.0082385	6377	2093.93	0.328356	658.411	6014.48	-6.38552	1063.2	1897.46	0.114857	169089	1627.77	NA	0.477685	365	637	19421	1	627	9
23	24	031862-C	Hordeum vulgare	HEB-09-116	C	1	1	NW	1	2	5/21/2014 2:15	35.68	36	15.68	16	4359	4373	271	65466	RGB_SV1	20810	593039000	131579000	1.36943	0.303838	4.5071	20652	0.992408	158	0.0075925	7257	2530.71	0.348727	665.027	4775.29	-4.94931	1059.73	1893.53	0.103267	201516	1730.08	NA	0.405556	507	634	20810	1	624	9
24	25	031863-S	Hordeum vulgare	HEB-09-116	S	2	1	NW	1	3	4/27/2014 2:14	11.68	12	-8.32	-8	4385	4385	NA	3504	RGB_SV1	1314	6062720	10019.3	3.51137	0.00580293	605.104	1272	0.968036	42	0.0319635	484	178.277	0.368341	223.636	302.095	0.574896	1110.53	2039.67	0.592159	2219	452.971	NA	0.993411	29	223	1314	1	212	10
25	26	031863-S	Hordeum vulgare	HEB-09-116	S	2	1	NW	1	3	4/28/2014 2:14	12.68	13	-7.32	-7	4375	4376	10	3552	RGB_SV1	1396	7554110	11954.6	3.87626	0.00613429	631.899	1351	0.967765	45	0.032235	489	171.29	0.350287	241.748	420.338	-0.592822	1115.42	2026.14	0.56404	2475	489.171	NA	0.99369	23	242	1396	1	231	10
26	27	031863-S	Hordeum vulgare	HEB-09-116	S	2	1	NW	1	3	4/29/2014 2:14	13.68	14	-6.32	-6	4370	4376	16	3902	RGB_SV1	1504	8786340	12437.8	3.88429	0.00549853	706.425	1475	0.980718	29	0.0192819	495	162.916	0.329122	245.522	447.853	-3.01463	1117.58	2026.66	0.594231	2531	497.249	NA	0.994354	22	246	1504	1	238	7
27	28	031863-S	Hordeum vulgare	HEB-09-116	S	2	1	NW	1	3	4/30/2014 2:14	14.68	15	-5.32	-5	4367	4376	25	4380	RGB_SV1	1657	9139260	35725.1	3.32863	0.0130115	255.822	1620	0.97767	37	0.0223295	563	191.291	0.339771	244.074	722.279	-10.6557	1124.92	2034.34	0.421736	3929	497.674	NA	0.984486	29	245	1657	1	236	8
28	29	031863-S	Hordeum vulgare	HEB-09-116	S	2	1	NW	1	3	5/1/2014 2:14	15.68	16	-4.32	-4	4365	4376	36	4960	RGB_SV1	1847	9896640	14080.3	2.90104	0.00412741	702.873	1816	0.983216	31	0.016784	557	167.975	0.30157	244.008	293.882	0.357281	1125.65	2035.94	0.721203	2561	495.295	NA	0.994325	14	245	1847	1	238	6
29	30	031863-S	Hordeum vulgare	HEB-09-116	S	2	1	NW	1	3	5/2/2014 2:15	16.68	17	-3.32	-3	4365	4375	47	5849	RGB_SV1	2402	11816600	86464.7	2.04807	0.0149862	136.663	2352	0.979184	50	0.020816	692	199.361	0.288093	243.167	724.706	-3.62177	1122.59	2038.47	0.54928	4373	502.847	NA	0.971155	29	244	2402	1	234	9
30	31	031863-S	Hordeum vulgare	HEB-09-116	S	2	1	NW	1	3	5/3/2014 2:15	17.68	18	-2.32	-2	4366	4374	56	6250	RGB_SV1	2567	13964300	62019.9	2.11918	0.00941195	225.159	2505	0.975847	62	0.0241527	615	147.341	0.239579	264.371	701.433	-2.63061	1119.49	2025.16	0.650532	3946	537.538	NA	0.982391	25	265	2567	1	254	10
31	32	031863-S	Hordeum vulgare	HEB-09-116	S	2	1	NW	1	3	5/4/2014 2:15	18.68	19	-1.32	-1	4362	4374	68	6452	RGB_SV1	2554	18555400	25011	2.84465	0.00383432	741.891	2488	0.974158	66	0.0258418	689	185.874	0.269773	312.271	574.652	0.815784	1128.8	2018.18	0.769973	3317	630.347	NA	0.994623	20	313	2554	1	302	10
32	33	031863-S	Hordeum vulgare	HEB-09-116	S	2	1	NW	1	3	5/6/2014 2:15	20.68	21	0.68	1	4551	4551	79.5	8170	RGB_SV1	2667	24780000	40123.1	3.48382	0.00564091	617.598	2620	0.982377	47	0.0176228	747	209.227	0.28009	357.526	548.007	2.18989	1113.14	2002.49	0.568051	4695	721.539	NA	0.993544	37	357	2667	1	348	8
33	34	031863-S	Hordeum vulgare	HEB-09-116	S	2	1	NW	1	3	5/7/2014 2:15	21.68	22	1.68	2	4533	4533	97.5	9772	RGB_SV1	3774	30918900	771328	2.1708	0.0541546	40.0853	3719	0.985427	55	0.0145734	1137	342.546	0.301272	361.204	1092.68	-5.8485	1136.16	2009.23	0.320047	11792	738.691	NA	0.905011	68	359	3774	1	350	8
34	35	031863-S	Hordeum vulgare	HEB-09-116	S	2	1	NW	1	3	5/8/2014 2:15	22.68	23	2.68	3	4519	4519	111.5	11790	RGB_SV1	4895	35508500	2205410	1.48193	0.0920416	16.1006	4841	0.988968	54	0.0110317	1505	462.722	0.307457	363.189	1254.99	3.5265	1152.97	2004.89	0.211905	23100	796.733	NA	0.779769	138	360	4895	1	351	8
35	36	031863-S	Hordeum vulgare	HEB-09-116	S	2	1	NW	1	3	5/9/2014 2:15	23.68	24	3.68	4	4501	4501	129.5	12616	RGB_SV1	4810	48096700	963258	2.07886	0.0416344	49.9313	4754	0.988358	56	0.0116424	1407	411.569	0.292516	429.54	307.078	2.29736	1146.29	1984.83	0.244361	19684	900.511	NA	0.923005	116	417	4810	1	408	8
36	37	031863-S	Hordeum vulgare	HEB-09-116	S	2	1	NW	1	3	5/10/2014 10:04	25	25	5	5	4493	4493	137.5	14237	RGB_SV1	5502	64129300	2557900	2.11843	0.0844971	25.0711	5463	0.992912	39	0.00708833	1639	488.244	0.297892	490.181	387.985	0.467904	1172.45	1974.88	0.185209	29707	1029.7	NA	0.852458	216	442	5502	1	434	7
37	38	031863-S	Hordeum vulgare	HEB-09-116	S	2	1	NW	1	3	5/11/2014 2:15	25.68	26	5.68	6	4487	4487	143.5	16722	RGB_SV1	6308	85513000	5733530	2.14906	0.144092	14.9145	6268	0.993659	40	0.00634115	1877	558.518	0.297559	523.106	475.566	-1.45377	1188.46	1971.65	0.14544	43372	1127.85	NA	0.764451	288	439	6308	1	432	6
38	39	031863-S	Hordeum vulgare	HEB-09-116	S	2	1	NW	1	3	5/12/2014 2:15	26.68	27	6.68	7	4478	4478	152.5	17850	RGB_SV1	6514	108209000	6210380	2.55015	0.14636	17.4238	6471	0.993399	43	0.00660117	1940	577.771	0.29782	556.321	494.47	-5.58194	1207.21	1958.01	0.130202	50030	1202.42	NA	0.794674	344	440	6514	1	433	6
39	40	031863-S	Hordeum vulgare	HEB-09-116	S	2	1	NW	1	3	5/14/2014 2:15	28.68	29	8.68	9	4456	4456	163.5	19072	RGB_SV1	6496	102790000	11062300	2.4359	0.262152	9.29193	6380	0.982143	116	0.0178571	2052	648.2	0.315887	563.401	464.902	-1.65954	1207.62	1940.66	0.104585	62112	1276.9	NA	0.649109	340	452	6496	1	436	15
40	41	031863-S	Hordeum vulgare	HEB-09-116	S	2	1	NW	1	3	5/15/2014 2:15	29.68	30	9.68	10	4446	4446	173.5	19993	RGB_SV1	7255	112311000	13427200	2.13376	0.255099	8.36445	7201	0.992557	54	0.00744314	2032	569.128	0.280083	563.185	271.777	-1.75581	1189.54	1922.03	0.115208	62973	1287.79	NA	0.618466	303	477	7255	1	469	7
41	42	031863-S	Hordeum vulgare	HEB-09-116	S	2	1	NW	1	3	5/16/2014 2:15	30.68	31	10.68	11	4437	4437	182.5	21830	RGB_SV1	8605	159405000	20185700	2.15278	0.27261	7.89694	8543	0.992795	62	0.00720511	2767	889.749	0.321557	568.719	1038.23	-0.788811	1167.23	1928.17	0.101649	84654	1435.75	NA	0.600941	298	560	8605	1	553	6
42	43	031863-S	Hordeum vulgare	HEB-09-116	S	2	1	NW	1	3	5/17/2014 2:15	31.68	32	11.68	12	4428	4428	191.5	23714	RGB_SV1	9442	215039000	43778100	2.41206	0.491053	4.91202	9368	0.992163	74	0.00783732	3183	1073.02	0.337111	627.664	1604.68	-1.47909	1116.42	1907.41	0.081452	115921	1616.88	NA	0.437855	390	602	9442	1	594	7
43	44	031863-S	Hordeum vulgare	HEB-09-116	S	2	1	NW	1	3	5/18/2014 2:15	32.68	33	12.68	13	4421	4421	198.5	24888	RGB_SV1	9393	243389000	37077100	2.75863	0.420239	6.56441	9322	0.992441	71	0.00755882	3391	1224.2	0.361014	669.451	1492.76	-16.4991	1115.49	1901.44	0.0864869	108606	1596.18	NA	0.541113	340	655	9393	1	647	7
44	45	031863-S	Hordeum vulgare	HEB-09-116	S	2	1	NW	1	3	5/19/2014 2:15	33.68	34	13.68	14	4412	4412	207.5	26092	RGB_SV1	9534	238012000	76156500	2.61847	0.837832	3.12529	9477	0.994021	57	0.0059786	3409	1218.93	0.357562	705.326	333.941	-23.1038	1192.1	1902.45	0.0526115	181215	1794.35	NA	0.265417	519	702	9534	1	694	7
45	46	031863-S	Hordeum vulgare	HEB-09-116	S	2	1	NW	1	3	5/20/2014 2:15	34.68	35	14.68	15	4406	4406	213.5	27969	RGB_SV1	9945	235914000	62510800	2.38531	0.632041	3.77397	9891	0.99457	54	0.00542986	3438	1188.52	0.345701	703.139	995.99	-17.9941	1196.99	1908.54	0.0596577	166701	1745.4	NA	0.337633	485	695	9945	1	687	7
46	47	031863-S	Hordeum vulgare	HEB-09-116	S	2	1	NW	1	3	5/21/2014 2:15	35.68	36	15.68	16	4398	4398	221.5	29522	RGB_SV1	10378	202755000	62471800	1.88254	0.580038	3.24555	10320	0.994411	58	0.00558875	3315	1058.9	0.319426	662.53	773.848	-20.1993	1181.18	1906.87	0.0717153	144711	1670.41	NA	0.279755	438	662	10378	1	654	7
47	48	031864-S	Hordeum vulgare	HEB-20-016	S	2	1	NW	1	4	4/27/2014 2:15	11.68	12	-8.32	-8	4357	4374	NA	2933	RGB_SV1	1084	1758210	7822.92	1.49628	0.00665749	224.751	1068	0.98524	16	0.0147601	415	158.879	0.382841	183.657	1023.62	3.00752	1038.38	2058.48	0.596916	1816	372.856	NA	0.98236	54	178	1084	1	169	8
48	49	031864-S	Hordeum vulgare	HEB-20-016	S	2	1	NW	1	4	4/28/2014 2:15	12.68	13	-7.32	-7	4362	4376	12	3291	RGB_SV1	1389	2779470	126942	1.44064	0.0657962	21.8956	1334	0.960403	55	0.0395968	605	263.517	0.435565	194.366	985.867	0.357678	1042.35	2062.05	0.291501	4765	403.992	NA	0.832924	58	188	1389	1	176	11
49	50	031864-S	Hordeum vulgare	HEB-20-016	S	2	1	NW	1	4	4/29/2014 2:15	13.68	14	-6.32	-6	4367	4375	21	3668	RGB_SV1	1642	3204240	417433	1.18844	0.154825	7.67607	1605	0.977467	37	0.0225335	702	300.124	0.427527	194.031	647.789	-4.6835	1051.66	2056.51	0.255485	6427	422.816	NA	0.592101	64	189	1642	1	181	7
50	51	031864-S	Hordeum vulgare	HEB-20-016	S	2	1	NW	1	4	4/30/2014 2:15	14.68	15	-5.32	-5	4365	4376	31	4234	RGB_SV1	1799	3120120	610271	0.96407	0.188565	5.11268	1754	0.974986	45	0.0250139	715	284.172	0.397443	185.065	606.191	-7.84368	1060.69	2061.45	0.265496	6776	417.23	NA	0.452675	70	181	1799	1	172	8
51	52	031864-S	Hordeum vulgare	HEB-20-016	S	2	1	NW	1	4	5/1/2014 2:15	15.68	16	-4.32	-4	4364	4375	43	4825	RGB_SV1	1978	3259000	781014	0.832974	0.199621	4.17278	1945	0.983316	33	0.0166835	727	267.204	0.367543	184.61	612.676	-10.3574	1064.24	2059.44	0.275756	7173	423.153	NA	0.376211	72	181	1978	1	174	6
52	53	031864-S	Hordeum vulgare	HEB-20-016	S	2	1	NW	1	4	5/2/2014 2:16	16.68	17	-3.32	-3	4364	4376	54	5173	RGB_SV1	2194	5256740	1438230	1.09205	0.298782	3.65502	2150	0.979945	44	0.0200547	860	337.101	0.391978	261.696	281.735	-17.0254	1066.98	2054.21	0.178708	12277	577.485	NA	0.325306	106	255	2194	1	245	9
53	54	031864-S	Hordeum vulgare	HEB-20-016	S	2	1	NW	1	4	5/3/2014 2:16	17.68	18	-2.32	-2	4366	4374	64	5505	RGB_SV1	2281	6130600	1348490	1.17829	0.259178	4.54626	2218	0.972381	63	0.0276195	885	343.369	0.387988	284.754	191.309	-14.5811	1068.42	2050.67	0.174642	13061	617.246	NA	0.408828	108	278	2281	1	267	10
54	55	031864-S	Hordeum vulgare	HEB-20-016	S	2	1	NW	1	4	5/4/2014 2:16	18.68	19	-1.32	-1	4363	4374	75	5886	RGB_SV1	2154	9373500	1215260	2.02027	0.261926	7.71314	2138	0.992572	16	0.00742804	885	363.614	0.410863	266.992	565.304	-17.5753	1068.47	2035.11	0.187484	11489	579.067	NA	0.593611	96	264	2154	1	257	6
55	56	031864-S	Hordeum vulgare	HEB-20-016	S	2	1	NW	1	4	5/6/2014 2:16	20.68	21	0.68	1	4550	4550	87	7247	RGB_SV1	2603	15401200	1462520	2.27303	0.215851	10.5306	2574	0.988859	29	0.011141	1096	461.474	0.421053	302.498	1485.66	-1.69877	1081.35	2028.61	0.180714	14404	653.671	NA	0.683182	124	293	2603	1	285	7
56	57	031864-S	Hordeum vulgare	HEB-20-016	S	2	1	NW	1	4	5/7/2014 2:16	21.68	22	1.68	2	4532	4532	105	8628	RGB_SV1	3214	20165400	2262710	1.95215	0.219047	8.91203	3163	0.984132	51	0.0158681	1375	588.247	0.427816	303.727	1283.37	0.593273	1081.48	2027.65	0.165465	19424	681.143	NA	0.637163	135	292	3214	1	282	9
57	58	031864-S	Hordeum vulgare	HEB-20-016	S	2	1	NW	1	4	5/8/2014 2:16	22.68	23	2.68	3	4519	4519	118	8994	RGB_SV1	3306	23308200	3154690	2.13257	0.288636	7.38842	3264	0.987296	42	0.0127042	1534	711.783	0.464005	316.218	970.617	-3.43204	1103.57	2022.97	0.130198	25392	729.686	NA	0.579998	166	314	3306	1	304	9
58	59	031864-S	Hordeum vulgare	HEB-20-016	S	2	1	NW	1	4	5/9/2014 2:16	23.68	24	3.68	4	4502	4502	135	9170	RGB_SV1	3980	38664900	4754580	2.44091	0.300156	8.13213	3929	0.987186	51	0.0128141	1674	704.089	0.420603	424.199	817.191	1.24256	1099.95	1995.8	0.113936	34932	924.756	NA	0.60995	161	425	3980	1	416	8
59	60	031864-S	Hordeum vulgare	HEB-20-016	S	2	1	NW	1	4	5/10/2014 10:05	25	25	5	5	4495	4495	142	11862	RGB_SV1	4337	54850800	3552360	2.91611	0.188859	15.4407	4304	0.992391	33	0.00760895	1692	660.102	0.390131	473.466	311.421	0.722154	1088.72	1983.95	0.132367	32765	1003.56	NA	0.7715	128	474	4337	1	467	6
60	61	031864-S	Hordeum vulgare	HEB-20-016	S	2	1	NW	1	4	5/11/2014 2:16	25.68	26	5.68	6	4489	4489	148	13076	RGB_SV1	5058	73072100	6651090	2.85624	0.259977	10.9865	5023	0.99308	35	0.00691973	1943	746.392	0.384144	520.159	640.654	0.659759	1075.26	1969.4	0.11626	43506	1123.33	NA	0.694131	186	514	5058	1	507	6
61	62	031864-S	Hordeum vulgare	HEB-20-016	S	2	1	NW	1	4	5/12/2014 2:16	26.68	27	6.68	7	4482	4482	155	13655	RGB_SV1	5563	81785800	5858670	2.64277	0.189313	13.9598	5520	0.99227	43	0.00772964	1831	602.653	0.329139	512.851	1312.62	4.64362	1111.15	1957.09	0.125561	44305	1097.55	NA	0.75049	177	512	5563	1	505	6
62	63	031864-S	Hordeum vulgare	HEB-20-016	S	2	1	NW	1	4	5/14/2014 2:16	28.68	29	8.68	9	4462	4462	165	15557	RGB_SV1	6281	107737000	8857250	2.73092	0.224513	12.1637	6172	0.982646	109	0.0173539	2366	891.252	0.376692	581.808	588.198	1.33041	1081.72	1943.65	0.115007	54614	1263.6	NA	0.719219	217	577	6281	1	560	16
63	64	031864-S	Hordeum vulgare	HEB-20-016	S	2	1	NW	1	4	5/15/2014 2:16	29.68	30	9.68	10	4453	4453	174	16582	RGB_SV1	7042	124700000	9817340	2.51463	0.197971	12.702	6990	0.992616	52	0.00738427	2480	873.388	0.352173	581.326	761.021	0.834421	1084.19	1928.21	0.114805	61339	1270.91	NA	0.729377	221	576	7042	1	567	8
64	65	031864-S	Hordeum vulgare	HEB-20-016	S	2	1	NW	1	4	5/16/2014 2:16	30.68	31	10.68	11	4445	4445	182	17876	RGB_SV1	7432	150522000	10866500	2.72514	0.196734	13.8519	7401	0.995829	31	0.00417115	2702	982.347	0.363563	603.187	1051.42	-1.86554	1078.85	1913.74	0.0954325	77877	1356.7	NA	0.748808	240	604	7432	1	597	6
65	66	031864-S	Hordeum vulgare	HEB-20-016	S	2	1	NW	1	4	5/17/2014 2:16	31.68	32	11.68	12	4437	4437	190	19541	RGB_SV1	8301	200286000	12976900	2.90663	0.188326	15.434	8267	0.995904	34	0.00409589	2946	1045.53	0.354897	678.144	1138.34	-8.91975	1083.88	1895.12	0.0913151	90905	1481.69	NA	0.771413	236	679	8301	1	671	7
66	67	031864-S	Hordeum vulgare	HEB-20-016	S	2	1	NW	1	4	5/18/2014 2:16	32.68	33	12.68	13	4431	4431	196	22150	RGB_SV1	7568	174655000	14570400	3.04943	0.254395	11.987	7539	0.996168	29	0.00383192	3045	1225.16	0.402352	601.52	1557.23	-11.8657	1074.86	1898.17	0.0757945	99849	1429.11	NA	0.715716	288	602	7568	1	594	7
67	68	031864-S	Hordeum vulgare	HEB-20-016	S	2	1	NW	1	4	5/19/2014 2:16	33.68	34	13.68	14	4423	4423	204	23663	RGB_SV1	8579	214212000	15995700	2.91052	0.217335	13.3918	8545	0.996037	34	0.00396317	3388	1337.98	0.394918	651.659	1342.94	-12.6169	1025.44	1885.22	0.0817063	104998	1489.99	NA	0.741377	366	637	8579	1	629	7
68	69	031864-S	Hordeum vulgare	HEB-20-016	S	2	1	NW	1	4	5/20/2014 2:16	34.68	35	14.68	15	4417	4417	210	24395	RGB_SV1	9064	225088000	16692200	2.73975	0.203177	13.4846	9038	0.997132	26	0.00286849	3616	1442.57	0.398941	659.24	1477.96	-12.0289	1022.44	1875.31	0.0858707	105554	1496.77	NA	0.742909	365	642	9064	1	635	6
69	70	031864-S	Hordeum vulgare	HEB-20-016	S	2	1	NW	1	4	5/21/2014 2:16	35.68	36	15.68	16	4410	4410	217	25878	RGB_SV1	9496	247129000	17723400	2.74058	0.196546	13.9437	9470	0.997262	26	0.002738	3629	1386.86	0.382161	653.742	1362.56	-11.375	1023.63	1864.14	0.0862724	110070	1494.1	NA	0.75024	355	638	9496	1	630	7
70	71	031865-C	Hordeum vulgare	HEB-20-016	C	1	1	NW	1	5	4/27/2014 2:15	11.68	12	-8.32	-8	4355	4375	NA	2693	RGB_SV1	1108	3632230	19591.4	2.95865	0.0159583	185.399	1063	0.959386	45	0.0406137	425	163.019	0.383574	203.666	228.108	-0.846321	998.158	2084.08	0.455592	2432	414.594	NA	0.978656	63	195	1108	1	185	9
71	72	031865-C	Hordeum vulgare	HEB-20-016	C	1	1	NW	1	5	4/28/2014 2:15	12.68	13	-7.32	-7	4362	4375	13	2762	RGB_SV1	1151	3182780	18894.6	2.40246	0.0142622	168.449	1124	0.976542	27	0.0234579	402	140.403	0.349261	195.164	190.853	1.20213	1010.19	2081.81	0.490832	2345	396.946	NA	0.976533	39	193	1151	1	184	8
72	73	031865-C	Hordeum vulgare	HEB-20-016	C	1	1	NW	1	5	4/29/2014 2:15	13.68	14	-6.32	-6	4366	4375	22	3144	RGB_SV1	1232	3776760	31749.8	2.48828	0.0209179	118.954	1220	0.99026	12	0.00974026	447	162.183	0.362825	217.681	132.64	0.0297791	1017.99	2070.97	0.404598	3045	441.952	NA	0.966932	35	217	1232	1	211	5
73	74	031865-C	Hordeum vulgare	HEB-20-016	C	1	1	NW	1	5	4/30/2014 2:15	14.68	15	-5.32	-5	4365	4375	32	3991	RGB_SV1	1531	4686970	35635.7	1.99959	0.0152032	131.525	1516	0.990202	15	0.00979752	504	165.915	0.329197	208.952	78.4264	3.25456	1013.23	2065.6	0.446096	3432	429.599	NA	0.970045	40	207	1531	1	200	6
74	75	031865-C	Hordeum vulgare	HEB-20-016	C	1	1	NW	1	5	5/1/2014 2:15	15.68	16	-4.32	-4	4363	4374	44	4408	RGB_SV1	1927	6389200	40265.1	1.72061	0.0108434	158.678	1918	0.995329	9	0.00467047	546	154.705	0.283342	224.009	223.882	4.70389	1021.7	2055.28	0.491707	3919	459.205	NA	0.975106	32	225	1927	1	220	4
75	76	031865-C	Hordeum vulgare	HEB-20-016	C	1	1	NW	1	5	5/2/2014 2:16	16.68	17	-3.32	-3	4363	4375	55	5041	RGB_SV1	2216	8955060	50035.9	1.8236	0.0101892	178.973	2184	0.98556	32	0.0144404	616	171.235	0.277978	253.047	376.367	1.64252	1012.14	2051.64	0.531542	4169	511.562	NA	0.977898	37	253	2216	1	244	8
76	77	031865-C	Hordeum vulgare	HEB-20-016	C	1	1	NW	1	5	5/3/2014 2:16	17.68	18	-2.32	-2	4365	4374	65	5662	RGB_SV1	2711	13783600	152511	1.87543	0.0207511	90.3776	2665	0.983032	46	0.0169679	797	234.308	0.293988	277.966	569.735	-1.84494	1013.84	2046.19	0.541118	5010	563.044	NA	0.956705	47	277	2711	1	266	10
77	78	031865-C	Hordeum vulgare	HEB-20-016	C	1	1	NW	1	5	5/4/2014 2:16	18.68	19	-1.32	-1	4361	4374	78	6598	RGB_SV1	2994	16649500	97487.5	1.85736	0.0108754	170.786	2950	0.985304	44	0.0146961	812	220.222	0.271209	293.859	390.367	0.415893	1009.62	2038.82	0.641663	4666	593.177	NA	0.976851	43	293	2994	1	282	10
78	79	031865-C	Hordeum vulgare	HEB-20-016	C	1	1	NW	1	5	5/6/2014 2:16	20.68	21	0.68	1	4544	4544	93	8392	RGB_SV1	3849	22082300	569475	1.49056	0.0384396	38.7765	3809	0.989608	40	0.0103923	1104	316.658	0.286828	305.38	532.066	-0.614449	1021.4	2026.85	0.352634	10915	650.923	NA	0.901966	64	305	3849	1	297	7
79	80	031865-C	Hordeum vulgare	HEB-20-016	C	1	1	NW	1	5	5/7/2014 2:16	21.68	22	1.68	2	4527	4527	110	10074	RGB_SV1	4231	28589700	341582	1.59707	0.0190813	83.698	4186	0.989364	45	0.0106358	1159	317.486	0.27393	326.676	545.421	1.37505	1011.18	2015.1	0.448579	9432	671.833	NA	0.953331	62	327	4231	1	318	8
80	81	031865-C	Hordeum vulgare	HEB-20-016	C	1	1	NW	1	5	5/8/2014 2:16	22.68	23	2.68	3	4514	4513	123	11261	RGB_SV1	5106	41923600	683568	1.60804	0.0262193	61.3305	5047	0.988445	59	0.011555	1393	380.033	0.272816	385.021	661.421	1.09274	1018.04	2001.65	0.393405	12979	789.533	NA	0.936856	61	386	5106	1	377	8
81	82	031865-C	Hordeum vulgare	HEB-20-016	C	1	1	NW	1	5	5/9/2014 2:16	23.68	24	3.68	4	4498	4498	138	12786	RGB_SV1	5319	55661600	577325	1.96741	0.0204061	96.4129	5256	0.988156	63	0.0118443	1419	378.56	0.26678	443.717	193.279	3.35392	1006.35	1994.1	0.385994	13780	902.82	NA	0.959359	90	439	5319	1	430	8
82	83	031865-C	Hordeum vulgare	HEB-20-016	C	1	1	NW	1	5	5/10/2014 10:05	25	25	5	5	4490	4490	146	12751	RGB_SV1	3991	51309400	383332	3.22132	0.0240665	133.851	3951	0.989977	40	0.0100225	1175	345.935	0.294412	422.935	307.706	3.87389	999.871	1997.85	0.250596	15926	871.236	NA	0.970558	130	408	3991	1	401	6
83	84	031865-C	Hordeum vulgare	HEB-20-016	C	1	1	NW	1	5	5/11/2014 2:16	25.68	26	5.68	6	4484	4484	152	14972	RGB_SV1	6052	78971700	1563680	2.15613	0.0426923	50.5038	6005	0.992234	47	0.00776603	1757	510.087	0.290317	488.984	186.853	2.17671	1035.16	1966.26	0.290794	20812	999.355	NA	0.923844	80	488	6052	1	481	6
84	85	031865-C	Hordeum vulgare	HEB-20-016	C	1	1	NW	1	5	5/12/2014 2:16	26.68	27	6.68	7	4475	4475	161	16816	RGB_SV1	7073	96285000	2231970	1.92465	0.044615	43.139	7026	0.993355	47	0.00664499	1999	564.966	0.282624	498.162	387.487	0.435643	1036.34	1954.27	0.285121	24807	1021.57	NA	0.91143	87	498	7073	1	491	6
85	86	031865-C	Hordeum vulgare	HEB-20-016	C	1	1	NW	1	5	5/14/2014 2:16	28.68	29	8.68	9	4452	4452	172.5	22901	RGB_SV1	8210	167624000	5841940	2.48684	0.0866704	28.6931	8053	0.980877	157	0.019123	2236	608.976	0.272351	588.759	1131.93	-5.18534	995.111	1930.13	0.222108	36964	1229.66	NA	0.869825	143	575	8210	1	559	15
86	87	031865-C	Hordeum vulgare	HEB-20-016	C	1	1	NW	1	5	5/15/2014 2:16	29.68	30	9.68	10	4439	4439	185.5	25345	RGB_SV1	9126	216942000	10786400	2.60485	0.129514	20.1125	9072	0.994083	54	0.00591716	2516	693.651	0.275696	675.694	1244.97	-2.34206	981.33	1892.24	0.173199	52691	1414.43	NA	0.819512	199	652	9126	1	644	7
87	88	031865-C	Hordeum vulgare	HEB-20-016	C	1	1	NW	1	5	5/16/2014 2:16	30.68	31	10.68	11	4427	4427	197.5	27998	RGB_SV1	9567	252256000	15271800	2.75607	0.166855	16.5177	9510	0.994042	57	0.00595798	3095	1001.26	0.323508	719.768	1346.39	-7.94267	977.09	1867.11	0.136914	69876	1525.43	NA	0.784695	256	686	9567	1	679	6
88	89	031865-C	Hordeum vulgare	HEB-20-016	C	1	1	NW	1	5	5/17/2014 2:16	31.68	32	11.68	12	4416	4416	208.5	31252	RGB_SV1	10675	279033000	15723000	2.44861	0.137975	17.7468	10617	0.994567	58	0.00543325	3560	1187.22	0.333489	726.502	994.171	-2.49621	987.509	1860.84	0.157618	67727	1528.83	NA	0.798011	234	700	10645	0.99719	693	6
89	90	031865-C	Hordeum vulgare	HEB-20-016	C	1	1	NW	1	5	5/18/2014 2:16	32.68	33	12.68	13	4404	4404	220.5	34644	RGB_SV1	11151	312805000	17879800	2.51562	0.143792	17.4949	11092	0.994709	59	0.00529101	3621	1175.83	0.324724	720.875	912.573	0.502766	986.275	1852.58	0.130377	85529	1563.78	NA	0.795418	261	695	11129	0.998027	688	6
90	91	031865-C	Hordeum vulgare	HEB-20-016	C	1	1	NW	1	5	5/19/2014 2:16	33.68	34	13.68	14	4391	4390	233.5	38534	RGB_SV1	12738	389298000	18440600	2.39927	0.113651	21.1109	12669	0.994583	69	0.00541686	4022	1269.94	0.315748	751.636	1790.76	-5.41602	994.104	1840.19	0.153948	82742	1589.69	NA	0.827275	231	742	12738	1	735	6
91	92	031865-C	Hordeum vulgare	HEB-20-016	C	1	1	NW	1	5	5/20/2014 2:16	34.68	35	14.68	15	4378	4378	245.5	43335	RGB_SV1	15627	501090000	38366200	2.05194	0.157108	13.0607	15537	0.994241	90	0.00575926	4776	1459.66	0.305625	800.053	1717.46	-8.36293	1023.12	1837.25	0.132958	117533	1786.15	NA	0.735752	252	794	15627	1	787	6
92	93	031865-C	Hordeum vulgare	HEB-20-016	C	1	1	NW	1	5	5/21/2014 2:16	35.68	36	15.68	16	4364	4374	259.5	49564	RGB_SV1	16851	416449000	77901400	1.46659	0.274343	5.34584	16737	0.993235	114	0.00676518	5546	1825.3	0.32912	717.22	1553.75	-1.70762	1026.31	1852.77	0.113526	148433	1727.91	NA	0.468996	423	688	16851	1	680	7
93	94	031866-S	Hordeum vulgare	HEB-21-013	S	2	1	NW	1	6	4/27/2014 2:16	11.68	12	-8.32	-8	4350	4374	NA	3572	RGB_SV1	1345	4769200	16098.6	2.63634	0.00889907	296.249	1283	0.953903	62	0.0460966	476	168.458	0.353903	201.676	426.375	2.90418	985.384	2078.34	0.443748	3031	411.86	NA	0.986588	74	189	1345	1	178	10
94	95	031866-S	Hordeum vulgare	HEB-21-013	S	2	1	NW	1	6	4/28/2014 2:16	12.68	13	-7.32	-7	4361	4375	13	3890	RGB_SV1	1331	3195100	22725.9	1.80355	0.0128282	140.593	1254	0.942149	77	0.0578512	463	161.059	0.347859	174.195	260.51	0.574553	998.701	2087.51	0.555973	2394	356.765	NA	0.97195	40	171	1331	1	160	10
95	96	031866-S	Hordeum vulgare	HEB-21-013	S	2	1	NW	1	6	4/29/2014 2:16	13.68	14	-6.32	-6	4366	4376	22	4324	RGB_SV1	1376	3016120	42015.4	1.59298	0.0221908	71.7859	1332	0.968023	44	0.0319767	483	169.541	0.351017	170.628	242.367	0.133234	1001.01	2085.13	0.498731	2759	351.783	NA	0.945799	37	168	1376	1	160	7
96	97	031866-S	Hordeum vulgare	HEB-21-013	S	2	1	NW	1	6	4/30/2014 2:16	14.68	15	-5.32	-5	4366	4375	32	4644	RGB_SV1	1373	2735320	59510.6	1.451	0.0315684	45.9637	1313	0.9563	60	0.0436999	498	180.629	0.362709	167.601	302.095	1.87579	998.808	2086.87	0.393974	3485	363.799	NA	0.916641	42	164	1373	1	155	8
97	98	031866-S	Hordeum vulgare	HEB-21-013	S	2	1	NW	1	6	5/1/2014 2:16	15.68	16	-4.32	-4	4363	4375	44	5134	RGB_SV1	1390	3513650	8819.53	1.81857	0.00456474	398.394	1345	0.967626	45	0.0323741	433	134.884	0.311511	180.488	389.309	1.93154	996.105	2079.37	0.807201	1722	367.299	NA	0.99001	43	177	1390	1	170	6
98	99	031866-S	Hordeum vulgare	HEB-21-013	S	2	1	NW	1	6	5/2/2014 2:17	16.68	17	-3.32	-3	4364	4376	55	5541	RGB_SV1	1728	4348240	129702	1.45622	0.0434368	33.525	1653	0.956597	75	0.0434028	569	187.362	0.329282	206.461	57.9411	2.4892	1006.64	2073.79	0.317998	5434	441.637	NA	0.887498	58	200	1728	1	189	10
99	100	031866-S	Hordeum vulgare	HEB-21-013	S	2	1	NW	1	6	5/3/2014 2:17	17.68	18	-2.32	-2	4366	4374	65	5844	RGB_SV1	1909	5566540	131283	1.52747	0.0360243	42.4011	1820	0.953379	89	0.0466213	582	177.435	0.304872	237.361	57.4264	0.926225	1006.81	2067.45	0.293918	6495	498.682	NA	0.90996	70	229	1909	1	217	11
100	101	031866-S	Hordeum vulgare	HEB-21-013	S	2	1	NW	1	6	5/4/2014 2:17	18.68	19	-1.32	-1	4362	4375	77	6304	RGB_SV1	2027	9344560	294440	2.27432	0.0716621	31.7367	1938	0.956093	89	0.0439073	756	281.961	0.372965	268.794	285.375	0.864978	998.84	2054.21	0.247346	8195	562.622	NA	0.881545	86	256	2027	1	244	11
101	102	031866-S	Hordeum vulgare	HEB-21-013	S	2	1	NW	1	6	5/6/2014 2:17	20.68	21	0.68	1	4554	4554	87.5	7622	RGB_SV1	2220	12309800	567179	2.49773	0.115084	21.7036	2161	0.973423	59	0.0265766	812	297.002	0.365766	293.777	306.588	0.479083	1000.04	2058.48	0.192108	11556	621.957	NA	0.831576	128	273	2220	1	265	7
102	103	031866-S	Hordeum vulgare	HEB-21-013	S	2	1	NW	1	6	5/7/2014 2:17	21.68	22	1.68	2	4535	4534	106.5	8471	RGB_SV1	2537	13851000	579943	2.15199	0.0901041	23.8834	2466	0.972014	71	0.0279858	949	354.987	0.374064	294.517	435.411	0.498271	1000.73	2053.58	0.206042	12313	624.561	NA	0.845711	128	275	2537	1	266	8
103	104	031866-S	Hordeum vulgare	HEB-21-013	S	2	1	NW	1	6	5/8/2014 2:17	22.68	23	2.68	3	4519	4519	121.5	9265	RGB_SV1	2743	14804500	518983	1.96763	0.0689766	28.526	2676	0.975574	67	0.0244258	889	288.123	0.324098	288.571	199.564	1.52367	997.476	2047.62	0.226919	12088	612.541	NA	0.869115	127	269	2743	1	260	8
104	105	031866-S	Hordeum vulgare	HEB-21-013	S	2	1	NW	1	6	5/9/2014 2:17	23.68	24	3.68	4	4502	4502	138.5	10497	RGB_SV1	3094	16376600	417944	1.71073	0.0436594	39.1836	3000	0.969619	94	0.0303814	900	261.797	0.290886	300.787	156	4.4994	997.568	2055.48	0.216788	14272	651.62	NA	0.902934	122	294	3094	1	285	8
105	106	031866-S	Hordeum vulgare	HEB-21-013	S	2	1	NW	1	6	5/10/2014 10:06	25	25	5	5	4494	4494	146.5	11589	RGB_SV1	3654	33594500	385999	2.51612	0.0289101	87.0327	3574	0.978106	80	0.0218938	1254	430.355	0.343186	348.243	988.69	0.250936	982.226	2029.89	0.316693	11538	719.727	NA	0.955078	132	329	3654	1	322	6
106	107	031866-S	Hordeum vulgare	HEB-21-013	S	2	1	NW	1	6	5/11/2014 2:17	25.68	26	5.68	6	4489	4489	151.5	12887	RGB_SV1	4342	47469500	715700	2.51788	0.0379622	66.326	4267	0.982727	75	0.0172732	1455	487.569	0.335099	384.335	957.058	-4.2165	973.338	2018.12	0.30136	14408	798.035	NA	0.94147	170	354	4342	1	347	6
107	108	031866-S	Hordeum vulgare	HEB-21-013	S	2	1	NW	1	6	5/12/2014 2:17	26.68	27	6.68	7	4481	4481	159.5	14232	RGB_SV1	4678	56954100	668154	2.60258	0.0305321	85.241	4592	0.981616	86	0.0183839	1476	465.707	0.31552	412.961	608.666	-1.24441	971.773	2009.8	0.315272	14838	855.263	NA	0.954156	183	380	4678	1	373	6
108	109	031866-S	Hordeum vulgare	HEB-21-013	S	2	1	NW	1	6	5/14/2014 2:17	28.68	29	8.68	9	4461	4461	169.5	16523	RGB_SV1	5617	68401200	1676620	2.16798	0.0531405	40.7971	5394	0.960299	223	0.0397009	1743	540.867	0.310308	428.043	930.396	-3.48103	966.481	2007.94	0.207545	27064	912.453	NA	0.906589	208	387	5617	1	371	15
109	110	031866-S	Hordeum vulgare	HEB-21-013	S	2	1	NW	1	6	5/15/2014 2:17	29.68	30	9.68	10	4451	4451	179.5	17100	RGB_SV1	5615	67742000	2072090	2.14862	0.0657218	32.6926	5515	0.98219	100	0.0178094	1556	431.191	0.277115	419.544	1091.96	-1.46953	970.537	1989.86	0.191423	29333	918.773	NA	0.884803	194	385	5615	1	378	6
110	111	031866-S	Hordeum vulgare	HEB-21-013	S	2	1	NW	1	6	5/16/2014 2:17	30.68	31	10.68	11	4443	4443	187.5	18423	RGB_SV1	6232	80033800	2663460	2.06072	0.068579	30.0488	6134	0.984275	98	0.0157253	1862	556.329	0.298781	415.601	357.764	-4.60213	972.541	1989.14	0.194452	32049	952.074	NA	0.87532	193	411	6232	1	404	6
111	112	031866-S	Hordeum vulgare	HEB-21-013	S	2	1	NW	1	6	5/17/2014 2:17	31.68	32	11.68	12	4435	4435	195.5	19424	RGB_SV1	6139	91786300	3283230	2.43547	0.0871176	27.9561	6069	0.988598	70	0.0114025	2467	991.381	0.401857	453.1	624.097	-6.77516	962.55	1976.11	0.166549	36860	1004.43	NA	0.86663	224	439	6138	0.999837	432	6
112	113	031866-S	Hordeum vulgare	HEB-21-013	S	2	1	NW	1	6	5/18/2014 2:17	32.68	33	12.68	13	4428	4428	202.5	22668	RGB_SV1	7674	102412000	8571080	1.73903	0.145543	11.9486	7589	0.988924	85	0.0110764	2581	868.069	0.336331	467.575	353.137	-6.4218	982.578	1975.96	0.155953	49207	1072.61	NA	0.714942	212	466	7674	1	459	6
113	114	031866-S	Hordeum vulgare	HEB-21-013	S	2	1	NW	1	6	5/19/2014 2:17	33.68	34	13.68	14	4421	4421	209.5	24466	RGB_SV1	8321	112762000	14499700	1.62859	0.209415	7.77689	8215	0.987261	106	0.0127388	2711	883.25	0.325802	485.202	523.593	-3.88228	998.138	1974.71	0.14961	55618	1132.84	NA	0.596183	199	486	8321	1	478	7
114	115	031866-S	Hordeum vulgare	HEB-21-013	S	2	1	NW	1	6	5/20/2014 2:17	34.68	35	14.68	15	4414	4414	216.5	25771	RGB_SV1	8703	114591000	19569400	1.51291	0.258368	5.85562	8600	0.988165	103	0.011835	2864	942.491	0.329082	502.049	673.137	-5.28578	989.286	1972.01	0.13164	66112	1190.24	NA	0.501645	235	503	8703	1	495	7
115	116	031866-S	Hordeum vulgare	HEB-21-013	S	2	1	NW	1	6	5/21/2014 2:17	35.68	36	15.68	16	4407	4407	223.5	27033	RGB_SV1	9566	119166000	22472300	1.30225	0.245577	5.30282	9457	0.988605	109	0.0113945	3113	1013.04	0.325423	501.674	483.882	-5.59143	994.034	1974.57	0.144116	66377	1203.47	NA	0.466054	231	502	9566	1	494	7
116	117	031867-C	Hordeum vulgare	HEB-21-013	C	1	1	NW	1	7	4/27/2014 2:16	11.68	12	-8.32	-8	4350	4373	NA	3919	RGB_SV1	1460	3106960	126963	1.45757	0.0595624	24.4713	1393	0.95411	67	0.0458904	570	222.534	0.390411	184.353	373.823	-0.643763	1064.64	2088.03	0.350962	4160	382.041	NA	0.849126	46	182	1460	1	169	12
117	118	031867-C	Hordeum vulgare	HEB-21-013	C	1	1	NW	1	7	4/28/2014 2:16	12.68	13	-7.32	-7	4360	4375	13	4391	RGB_SV1	1785	3246420	473124	1.01889	0.148491	6.86167	1708	0.956863	77	0.0431373	674	254.496	0.377591	198.338	496.794	-3.36655	1070.34	2088.45	0.138115	12924	499.735	NA	0.555921	115	184	1756	0.983754	167	16
118	119	031867-C	Hordeum vulgare	HEB-21-013	C	1	1	NW	1	7	4/29/2014 2:17	13.68	14	-6.32	-6	4365	4375	23	5355	RGB_SV1	2177	4679620	780288	0.987402	0.164641	5.9973	2139	0.982545	38	0.0174552	754	261.147	0.346348	190.625	443.362	-11.2653	1074.74	2076.84	0.269231	8086	444.907	NA	0.510046	72	188	2177	1	179	8
119	120	031867-C	Hordeum vulgare	HEB-21-013	C	1	1	NW	1	7	4/30/2014 2:17	14.68	15	-5.32	-5	4365	4374	33	6263	RGB_SV1	2324	6542020	960321	1.21127	0.177805	6.81234	2287	0.984079	37	0.0159208	823	291.45	0.354131	219.659	259.853	-11.0179	1078.63	2071.27	0.238579	9741	493.254	NA	0.553528	84	216	2324	1	206	9
120	121	031867-C	Hordeum vulgare	HEB-21-013	C	1	1	NW	1	7	5/1/2014 2:17	15.68	16	-4.32	-4	4361	4375	46	7800	RGB_SV1	2826	13404500	2035670	1.67844	0.254896	6.58478	2760	0.976645	66	0.0233546	1106	432.851	0.391366	299.341	324.693	-14.1224	1099.29	2061.6	0.160971	17556	664.767	NA	0.542158	149	279	2826	1	270	8
121	122	031867-C	Hordeum vulgare	HEB-21-013	C	1	1	NW	1	7	5/2/2014 2:18	16.68	17	-3.32	-3	4362	4375	59	8559	RGB_SV1	3114	15969400	2297420	1.64684	0.236921	6.95101	3041	0.976557	73	0.0234425	1224	481.11	0.393064	275.96	672.193	-17.6809	1104.68	2062.12	0.17833	17462	637.037	NA	0.560192	165	247	3114	1	235	11
122	123	031867-C	Hordeum vulgare	HEB-21-013	C	1	1	NW	1	7	5/3/2014 2:18	17.68	18	-2.32	-2	4365	4374	69	9578	RGB_SV1	3492	18160600	2937170	1.48929	0.240869	6.18301	3401	0.97394	91	0.0260596	1355	525.78	0.38803	281.81	922.97	-6.93459	1105.93	2057.78	0.167756	20816	657.082	NA	0.520656	173	248	3492	1	235	12
123	124	031867-C	Hordeum vulgare	HEB-21-013	C	1	1	NW	1	7	5/4/2014 2:18	18.68	19	-1.32	-1	4363	4373	80	10874	RGB_SV1	3906	21600100	4993680	1.41576	0.327308	4.32548	3807	0.974654	99	0.0253456	1466	550.219	0.37532	305.059	174.627	-6.53277	1101.53	2047.68	0.133047	29358	755.648	NA	0.389934	179	306	3906	1	293	12
124	125	031867-C	Hordeum vulgare	HEB-21-013	C	1	1	NW	1	7	5/6/2014 2:18	20.68	21	0.68	1	4540	4540	96.5	14600	RGB_SV1	5265	47258500	9594700	1.70484	0.346126	4.92548	5138	0.975878	127	0.0241216	1892	679.898	0.359354	396.102	706.368	-6.20031	1093.19	2020.57	0.113707	46303	945.795	NA	0.438872	220	397	5265	1	386	10
125	126	031867-C	Hordeum vulgare	HEB-21-013	C	1	1	NW	1	7	5/7/2014 2:18	21.68	22	1.68	2	4524	4524	112.5	17243	RGB_SV1	5516	47226300	10240100	1.55216	0.336555	4.61189	5386	0.976432	130	0.0235678	2022	741.205	0.36657	575.994	687.99	-15.7515	1094.75	2025.22	0.0913411	60389	1241.52	NA	0.414239	177	566	5516	1	373	192
126	127	031867-C	Hordeum vulgare	HEB-21-013	C	1	1	NW	1	7	5/8/2014 2:18	22.68	23	2.68	3	4508	4508	128.5	18526	RGB_SV1	5754	52415000	14198200	1.58313	0.428837	3.69168	5644	0.980883	110	0.0191171	2076	749.005	0.360792	594.508	584.097	-8.60442	1082.57	2011.27	0.0916928	62753	1305.52	NA	0.329147	245	565	5754	1	372	192
127	128	031867-C	Hordeum vulgare	HEB-21-013	C	1	1	NW	1	7	5/9/2014 2:18	23.68	24	3.68	4	4488	4488	148.5	20215	RGB_SV1	6271	61228200	13798900	1.55696	0.35089	4.43718	6111	0.974486	160	0.0255143	2119	716.02	0.337905	403.983	3863.35	-3.63123	1085.39	1996.41	0.131674	47625	982.441	NA	0.399629	236	390	6271	1	378	11
128	129	031867-C	Hordeum vulgare	HEB-21-013	C	1	1	NW	1	7	5/10/2014 10:06	25	25	5	5	4476	4476	160.5	22993	RGB_SV1	7482	94908900	16138800	1.6954	0.288295	5.88077	7336	0.980487	146	0.0195135	2465	812.112	0.329457	485.828	220.782	0.668899	1063.96	1985.33	0.106266	70408	1159.3	NA	0.503156	307	477	7481	0.999866	466	10
129	130	031867-C	Hordeum vulgare	HEB-21-013	C	1	1	NW	1	7	5/11/2014 2:17	25.68	26	5.68	6	4468	4468	168.5	26895	RGB_SV1	8342	130121000	15408900	1.86985	0.221428	8.44453	8190	0.981779	152	0.0182211	2449	718.964	0.293575	531.087	305.564	-7.91178	1043.98	1979.28	0.121074	68900	1267.64	NA	0.621318	364	484	8341	0.99988	474	9
130	131	031867-C	Hordeum vulgare	HEB-21-013	C	1	1	NW	1	7	5/12/2014 2:17	26.68	27	6.68	7	4456	4456	180.5	28881	RGB_SV1	9960	158874000	22425100	1.60152	0.226056	7.08463	9844	0.988353	116	0.0116466	3214	1037.13	0.322691	593.811	452.392	-11.6606	1108.66	1962.65	0.124393	80069	1312.06	NA	0.566432	245	587	9960	1	577	9
131	132	031867-C	Hordeum vulgare	HEB-21-013	C	1	1	NW	1	7	5/14/2014 2:18	28.68	29	8.68	9	4426	4426	195.5	38863	RGB_SV1	13205	195065000	44422100	1.11867	0.254755	4.39117	12877	0.975161	328	0.0248391	4277	1385.29	0.323893	613.431	393.99	-1.87639	1097.16	1971.65	0.130973	100822	1421.72	NA	0.39567	301	595	13205	1	576	18
132	133	031867-C	Hordeum vulgare	HEB-21-013	C	1	1	NW	1	7	5/15/2014 2:18	29.68	30	9.68	10	4408	4408	213.5	44209	RGB_SV1	15027	206658000	53445800	0.915183	0.236684	3.86668	14844	0.987822	183	0.0121781	4734	1491.37	0.315033	608.516	311.451	-13.8638	1096.49	1953.87	0.155933	96368	1402.86	NA	0.346971	295	588	15027	1	577	10
133	134	031867-C	Hordeum vulgare	HEB-21-013	C	1	1	NW	1	7	5/16/2014 2:18	30.68	31	10.68	11	4392	4392	229.5	47838	RGB_SV1	16525	248394000	73389000	0.909618	0.26875	3.38463	16377	0.991044	148	0.00895613	4898	1451.76	0.296399	589.143	325.706	-6.9791	1082.02	1941.82	0.169119	97712	1385.57	NA	0.295785	308	568	16525	1	558	9
134	135	031867-C	Hordeum vulgare	HEB-21-013	C	1	1	NW	1	7	5/17/2014 2:18	31.68	32	11.68	12	4375	4375	246.5	56721	RGB_SV1	18457	300611000	95596600	0.882436	0.280621	3.14458	18216	0.986943	241	0.0130574	5858	1859.25	0.317386	575.306	575.47	-3.97819	1070.73	1945.61	0.148605	124202	1458.68	NA	0.267747	366	562	18457	1	551	10
135	136	031867-C	Hordeum vulgare	HEB-21-013	C	1	1	NW	1	7	5/18/2014 2:18	32.68	33	12.68	13	4360	4375	261.5	60033	RGB_SV1	21076	365768000	151875000	0.823435	0.341909	2.40834	20792	0.986525	284	0.013475	7061	2365.62	0.335026	562.993	2888.06	-13.0348	1075.09	1938.79	0.15417	136706	1495.25	NA	0.170738	400	547	21075	0.999953	536	10
136	137	031867-C	Hordeum vulgare	HEB-21-013	C	1	1	NW	1	7	5/19/2014 2:18	33.68	34	13.68	14	4355	4374	281.5	67077	RGB_SV1	23573	402487000	179055000	0.724306	0.322224	2.24783	23268	0.987061	305	0.0129385	7607	2454.78	0.3227	598.874	501.777	-0.656741	1073.7	1942.41	0.145697	161795	1630.79	NA	0.147613	484	581	23573	1	570	10
137	138	031867-C	Hordeum vulgare	HEB-21-013	C	1	1	NW	1	7	5/20/2014 2:18	34.68	35	14.68	15	4356	4374	299.5	82020	RGB_SV1	27359	414863000	210872000	0.554248	0.281721	1.96737	27011	0.98728	348	0.0127198	8255	2490.77	0.301729	603.564	844.264	-1.80325	1066.24	1942.4	0.142042	192612	1709.54	NA	0.106277	554	582	27359	1	571	10
138	139	031867-C	Hordeum vulgare	HEB-21-013	C	1	1	NW	1	7	5/21/2014 2:18	35.68	36	15.68	16	4353	4375	320.5	91446	RGB_SV1	30300	453043000	214381000	0.493463	0.233508	2.11326	29940	0.988119	360	0.0118812	9197	2791.58	0.303531	601.997	598.156	-9.99807	1053.07	1941.8	0.161715	187367	1683.03	NA	0.127868	528	579	30295	0.999835	568	10
139	140	031868-S	Hordeum vulgare	HEB-20-012	S	2	1	NW	1	8	4/27/2014 2:17	11.68	12	-8.32	-8	4349	4374	NA	2145	RGB_SV1	813	972895	324217	1.47192	0.490517	3.00076	759	0.933579	54	0.0664207	398	194.839	0.489545	118.207	714.25	-13.5446	1036.91	2113.49	0.15468	5256	309.316	NA	0.250095	75	112	813	1	101	10
140	141	031868-S	Hordeum vulgare	HEB-20-012	S	2	1	NW	1	8	4/28/2014 2:17	12.68	13	-7.32	-7	4360	4375	14	3511	RGB_SV1	1518	2096220	1323430	0.909691	0.574326	1.58393	1419	0.934783	99	0.0652174	571	214.783	0.376153	153.418	1096.21	-26.817	1021.86	2113.35	0.128557	11808	427.237	NA	0.0510692	142	125	1518	1	114	10
141	142	031868-S	Hordeum vulgare	HEB-20-012	S	2	1	NW	1	8	4/29/2014 2:17	13.68	14	-6.32	-6	4363	4376	26	1899	RGB_SV1	659	744774	2910.3	1.71496	0.00670143	255.909	626	0.949924	33	0.0500759	296	132.953	0.449165	126.697	369.823	2.54837	1045.45	2090.9	0.710895	927	257.391	NA	0.984491	29	125	659	1	117	7
142	143	031868-S	Hordeum vulgare	HEB-20-012	S	2	1	NW	1	8	4/30/2014 2:17	14.68	15	-5.32	-5	4364	4376	38	2394	RGB_SV1	893	1269000	79014	1.59132	0.0990834	16.0604	821	0.919373	72	0.0806271	462	239.019	0.517357	132.189	966.588	-4.34063	1055.34	2099.85	0.258841	3450	292.1	NA	0.779282	46	126	893	1	117	8
143	144	031868-S	Hordeum vulgare	HEB-20-012	S	2	1	NW	1	8	5/1/2014 2:17	15.68	16	-4.32	-4	4363	4375	51	3227	RGB_SV1	1236	1876830	274534	1.22854	0.179704	6.83643	1178	0.953075	58	0.0469256	562	255.537	0.454693	131.913	468.137	-9.67102	1061.45	2100.96	0.238059	5192	328.329	NA	0.5547	49	129	1236	1	122	6
144	145	031868-S	Hordeum vulgare	HEB-20-012	S	2	1	NW	1	8	5/2/2014 2:18	16.68	17	-3.32	-3	4362	4376	64	3155	RGB_SV1	1086	1650270	282581	1.39925	0.239598	5.83997	1026	0.944751	60	0.0552486	574	303.385	0.528545	155.541	402.037	-10.9125	1058.91	2087.66	0.248115	4377	342.104	NA	0.500699	54	153	1086	1	142	10
145	146	031868-S	Hordeum vulgare	HEB-20-012	S	2	1	NW	1	8	5/3/2014 2:18	17.68	18	-2.32	-2	4363	4375	77	3632	RGB_SV1	1334	2435750	279226	1.36874	0.156908	8.72324	1268	0.950525	66	0.0494753	623	290.951	0.467016	171.642	747.647	-9.39948	1060.6	2080.11	0.283107	4712	369.368	NA	0.630924	54	170	1334	1	158	11
146	147	031868-S	Hordeum vulgare	HEB-20-012	S	2	1	NW	1	8	5/4/2014 2:18	18.68	19	-1.32	-1	4362	4375	90	4285	RGB_SV1	1460	4037720	446416	1.89422	0.209427	9.04477	1399	0.958219	61	0.0417808	705	340.428	0.482877	202.074	204.568	-9.46071	1066.74	2073.08	0.222188	6571	434.491	NA	0.641427	76	196	1460	1	185	10
147	148	031868-S	Hordeum vulgare	HEB-20-012	S	2	1	NW	1	8	5/6/2014 2:18	20.68	21	0.68	1	4547	4547	104	5982	RGB_SV1	2227	6992120	607859	1.40984	0.122564	11.5029	2166	0.972609	61	0.0273911	947	402.698	0.425236	228.232	472.735	-1.46478	1065.45	2064.77	0.257695	8642	488.397	NA	0.705661	84	222	2227	1	213	8
148	149	031868-S	Hordeum vulgare	HEB-20-012	S	2	1	NW	1	8	5/7/2014 2:18	21.68	22	1.68	2	4530	4530	121	6748	RGB_SV1	2544	8224450	1070610	1.27079	0.165423	7.68204	2499	0.982311	45	0.0176887	1100	475.629	0.43239	240.832	140.497	-1.53631	1065.52	2057.8	0.190078	13384	559.413	NA	0.592345	93	241	2544	1	232	8
149	150	031868-S	Hordeum vulgare	HEB-20-012	S	2	1	NW	1	8	5/8/2014 2:18	22.68	23	2.68	3	4515	4515	136	8143	RGB_SV1	2924	12206500	1038740	1.42769	0.121493	11.7513	2886	0.987004	38	0.0129959	1084	401.866	0.370725	274.089	675.894	-0.637494	1069.39	2050.83	0.206279	14175	593.321	NA	0.710907	98	275	2924	1	265	9
150	151	031868-S	Hordeum vulgare	HEB-20-012	S	2	1	NW	1	8	5/9/2014 2:18	23.68	24	3.68	4	4499	4499	152	9244	RGB_SV1	3308	19319600	1293780	1.7655	0.11823	14.9327	3261	0.985792	47	0.014208	1272	489.112	0.384522	302.372	1249.71	3.09091	1070.69	2036.48	0.200826	16472	649.645	NA	0.764701	106	303	3308	1	293	9
151	152	031868-S	Hordeum vulgare	HEB-20-012	S	2	1	NW	1	8	5/10/2014 10:07	25.01	25	5.01	5	4491	4491	160	10763	RGB_SV1	3231	16108900	1323900	1.54309	0.126818	12.1677	3190	0.98731	41	0.0126896	1204	448.659	0.37264	284.396	341.095	-1.25317	1061.13	2048.55	0.200633	16104	621.53	NA	0.719297	98	285	3231	1	278	6
152	153	031868-S	Hordeum vulgare	HEB-20-012	S	2	1	NW	1	8	5/11/2014 2:18	25.68	26	5.68	6	4485	4485	166	11950	RGB_SV1	3190	15414900	986921	1.51481	0.0969842	15.6192	3172	0.994357	18	0.00564263	1149	413.856	0.360188	256.743	1276.69	3.4573	1077.1	2050.12	0.245611	12988	561.648	NA	0.773796	116	252	3190	1	246	5
153	154	031868-S	Hordeum vulgare	HEB-20-012	S	2	1	NW	1	8	5/12/2014 2:18	26.68	27	6.68	7	4477	4477	174	12724	RGB_SV1	3671	23257500	1693680	1.72582	0.125679	13.7319	3646	0.99319	25	0.00681013	1377	516.516	0.375102	298.324	695.47	-1.14005	1085.52	2038.02	0.202706	18110	655.824	NA	0.746912	142	290	3671	1	283	6
154	155	031868-S	Hordeum vulgare	HEB-20-012	S	2	1	NW	1	8	5/14/2014 2:18	28.68	29	8.68	9	4455	4455	185	14444	RGB_SV1	4777	37896700	1501430	1.6607	0.0657952	25.2404	4640	0.971321	137	0.0286791	1608	541.274	0.336613	350.892	228.451	-1.73347	1081.27	2024.09	0.238243	20051	747.777	NA	0.853373	118	346	4777	1	329	16
155	156	031868-S	Hordeum vulgare	HEB-20-012	S	2	1	NW	1	8	5/15/2014 2:18	29.68	30	9.68	10	4446	4446	194	15637	RGB_SV1	5260	48734400	2283920	1.76143	0.0825485	21.3381	5206	0.989734	54	0.0102662	1834	639.459	0.348669	400.405	609.706	-0.996602	1065.97	2007	0.191523	27464	850.331	NA	0.82895	111	401	5260	1	393	7
156	157	031868-S	Hordeum vulgare	HEB-20-012	S	2	1	NW	1	8	5/16/2014 2:18	30.68	31	10.68	11	4437	4437	203	17943	RGB_SV1	5474	56448300	3104700	1.88383	0.103612	18.1816	5387	0.984107	87	0.0158933	2040	760.248	0.372671	419.202	1165.68	1.39556	1058.91	2010.94	0.167211	32737	900.158	NA	0.802338	127	420	5474	1	412	7
157	158	031868-S	Hordeum vulgare	HEB-20-012	S	2	1	NW	1	8	5/17/2014 2:18	31.68	32	11.68	12	4429	4429	211	20219	RGB_SV1	6278	77394700	3497280	1.96367	0.0887334	22.13	6176	0.983753	102	0.0162472	2077	687.15	0.330838	476.321	685.563	-5.18744	1077.82	1998.8	0.167888	37394	1015.65	NA	0.834541	144	473	6278	1	465	7
158	159	031868-S	Hordeum vulgare	HEB-20-012	S	2	1	NW	1	8	5/18/2014 2:18	32.68	33	12.68	13	4423	4423	217	21782	RGB_SV1	6303	79610700	9957610	2.0039	0.250646	7.99496	6189	0.981913	114	0.0180866	2156	737.48	0.342059	442.105	4212.29	-4.38556	1127.09	2018.01	0.121809	51745	1038.42	NA	0.604745	346	323	6303	1	315	7
159	160	031868-S	Hordeum vulgare	HEB-20-012	S	2	1	NW	1	8	5/19/2014 2:18	33.68	34	13.68	14	4415	4415	225	23085	RGB_SV1	6885	107793000	14256500	2.27395	0.300749	7.56095	6758	0.981554	127	0.0184459	2398	835.208	0.348293	490.723	110.627	-3.13972	1152.41	2016.3	0.103019	66832	1177.05	NA	0.58734	442	301	6885	1	293	7
160	161	031868-S	Hordeum vulgare	HEB-20-012	S	2	1	NW	1	8	5/20/2014 2:18	34.68	35	14.68	15	4409	4409	231	25994	RGB_SV1	7468	67910500	17914000	1.21767	0.321205	3.79093	7329	0.981387	139	0.0186127	3028	1227.74	0.405463	403.759	6426.81	-5.6083	1103.53	2026.59	0.131962	56592	1046.51	NA	0.339358	349	288	7468	1	279	8
161	162	031868-S	Hordeum vulgare	HEB-20-012	S	2	1	NW	1	8	5/21/2014 2:18	35.68	36	15.68	16	4402	4402	238	27967	RGB_SV1	7882	70685000	22823100	1.13777	0.367368	3.09709	7738	0.981731	144	0.0182695	3030	1164.79	0.38442	403.02	6514.27	-6.27878	1096.14	2022.32	0.133729	58940	1062.57	NA	0.261988	355	304	7882	1	295	8
162	163	031869-C	Hordeum vulgare	HEB-20-012	C	1	1	NW	1	9	4/27/2014 2:18	11.68	12	-8.32	-8	4349	4375	NA	2183	RGB_SV1	1053	1647470	6184.97	1.4858	0.00557803	266.366	1013	0.962013	40	0.0379867	372	131.419	0.353276	155.756	333.995	3.20666	1144.3	2083.26	0.839044	1255	315.07	NA	0.985095	36	153	1053	1	142	10
163	164	031869-C	Hordeum vulgare	HEB-20-012	C	1	1	NW	1	9	4/28/2014 2:18	12.68	13	-7.32	-7	4361	4375	14	2361	RGB_SV1	1188	2434310	10169	1.72482	0.00720516	239.386	1145	0.963805	43	0.0361953	447	168.189	0.376263	170	412.581	2.88362	1135.31	2077.97	0.630573	1884	345.044	NA	0.983429	34	169	1188	1	158	10
164	165	031869-C	Hordeum vulgare	HEB-20-012	C	1	1	NW	1	9	4/29/2014 2:18	13.68	14	-6.32	-6	4366	4376	23	2781	RGB_SV1	1352	2758350	66509.9	1.50902	0.0363859	41.4728	1324	0.97929	28	0.0207101	562	233.612	0.41568	172.386	508.764	1.456	1136.4	2074.6	0.392909	3441	359.888	NA	0.908039	51	170	1352	1	163	6
165	166	031869-C	Hordeum vulgare	HEB-20-012	C	1	1	NW	1	9	4/30/2014 2:18	14.68	15	-5.32	-5	4364	4375	35	3177	RGB_SV1	1479	2807010	230465	1.28324	0.105358	12.1798	1437	0.971602	42	0.0283976	621	260.744	0.419878	174.748	859.588	-1.13523	1134.88	2072.85	0.303012	4881	379.541	NA	0.719532	59	172	1479	1	163	8
166	167	031869-C	Hordeum vulgare	HEB-20-012	C	1	1	NW	1	9	5/1/2014 2:18	15.68	16	-4.32	-4	4362	4375	48	3758	RGB_SV1	1778	3541780	448272	1.12036	0.141801	7.90097	1747	0.982565	31	0.0174353	684	263.136	0.384702	176.148	921.931	-4.97706	1129.82	2069.3	0.308092	5771	399.927	NA	0.601098	64	173	1778	1	167	5
167	168	031869-C	Hordeum vulgare	HEB-20-012	C	1	1	NW	1	9	5/2/2014 2:19	16.68	17	-3.32	-3	4363	4376	60	4172	RGB_SV1	1874	3719760	661965	1.05919	0.188493	5.61927	1816	0.96905	58	0.0309498	771	317.204	0.411419	172.986	709.919	-9.28	1125.73	2068.54	0.288441	6497	413.064	NA	0.486997	66	171	1874	1	161	9
168	169	031869-C	Hordeum vulgare	HEB-20-012	C	1	1	NW	1	9	5/3/2014 2:19	17.68	18	-2.32	-2	4365	4375	71	4637	RGB_SV1	2215	6718990	776984	1.36948	0.158367	8.64754	2137	0.964786	78	0.0352145	887	355.2	0.400452	259.754	398.108	-8.55425	1123.55	2057.17	0.236898	9350	554.971	NA	0.628362	81	257	2215	1	246	10
169	170	031869-C	Hordeum vulgare	HEB-20-012	C	1	1	NW	1	9	5/4/2014 2:19	18.68	19	-1.32	-1	4361	4375	85	5211	RGB_SV1	2458	10359900	959040	1.71471	0.158735	10.8023	2389	0.971928	69	0.0280716	980	390.724	0.398698	283.099	411.25	-8.95453	1112.17	2044.34	0.226398	10857	601.484	NA	0.6898	95	277	2458	1	266	10
170	171	031869-C	Hordeum vulgare	HEB-20-012	C	1	1	NW	1	9	5/6/2014 2:19	20.68	21	0.68	1	4547	4547	99	7047	RGB_SV1	2745	17155600	1765720	2.27678	0.234335	9.71592	2722	0.991621	23	0.00837887	1205	528.971	0.43898	327.099	856.264	-5.321	1110.68	2027.02	0.157813	17394	712.543	NA	0.661558	151	314	2745	1	306	7
171	172	031869-C	Hordeum vulgare	HEB-20-012	C	1	1	NW	1	9	5/7/2014 2:19	21.68	22	1.68	2	4529	4529	117	7517	RGB_SV1	3210	19126300	1828890	1.85618	0.177492	10.4579	3177	0.98972	33	0.0102804	1363	578.744	0.424611	329.28	827.47	-1.98349	1125.02	2020.1	0.157926	20326	726.12	NA	0.681364	122	324	3210	1	315	8
172	173	031869-C	Hordeum vulgare	HEB-20-012	C	1	1	NW	1	9	5/8/2014 2:19	22.68	23	2.68	3	4513	4513	133	9778	RGB_SV1	3566	23989400	2951720	1.8865	0.23212	8.12726	3524	0.988222	42	0.0117779	1496	627.598	0.419518	330.547	284.598	0.440594	1102.18	2016.4	0.127412	27988	786.01	NA	0.609768	170	331	3566	1	321	9
173	174	031869-C	Hordeum vulgare	HEB-20-012	C	1	1	NW	1	9	5/9/2014 2:19	23.68	24	3.68	4	4496	4496	150	10404	RGB_SV1	4487	37648300	2389430	1.86996	0.118681	15.7562	4435	0.988411	52	0.011589	1688	635.022	0.376198	409.683	601.137	2.8683	1142.84	1997.39	0.175021	25637	872.427	NA	0.775529	96	405	4487	1	396	8
174	175	031869-C	Hordeum vulgare	HEB-20-012	C	1	1	NW	1	9	5/10/2014 10:08	25.01	25	5.01	5	4486	4486	160	14620	RGB_SV1	4952	42977000	4436660	1.75257	0.180923	9.68679	4923	0.994144	29	0.00585622	1791	647.755	0.361672	381.587	664.558	0.977136	1090.97	2003.87	0.152229	32530	844.948	NA	0.66073	187	374	4952	1	367	6
175	176	031869-C	Hordeum vulgare	HEB-20-012	C	1	1	NW	1	9	5/11/2014 2:19	25.68	26	5.68	6	4480	4480	166	17094	RGB_SV1	5777	64295000	3387800	1.92651	0.101511	18.9784	5744	0.994288	33	0.00571231	1843	587.961	0.319024	417.019	627.548	2.56575	1037.83	2004.36	0.196156	29451	924.7	NA	0.809805	288	339	5777	1	332	6
176	177	031869-C	Hordeum vulgare	HEB-20-012	C	1	1	NW	1	9	5/12/2014 2:19	26.68	27	6.68	7	4470	4470	176	18997	RGB_SV1	6200	67515400	4369540	1.75638	0.113672	15.4514	6163	0.994032	37	0.00596774	2326	872.625	0.375161	449.285	123.882	-3.9944	1033.01	2001.65	0.188484	32894	986.942	NA	0.771638	323	345	6200	1	338	6
177	178	031869-C	Hordeum vulgare	HEB-20-012	C	1	1	NW	1	9	5/14/2014 2:19	28.68	29	8.68	9	4446	4446	188	22967	RGB_SV1	7125	88805300	5711330	1.74932	0.112504	15.549	7032	0.986947	93	0.0130526	2340	768.505	0.328421	427.687	3344.04	0.483554	1039.93	1988.52	0.193084	36901	964.371	NA	0.772899	296	356	7125	1	340	15
178	179	031869-C	Hordeum vulgare	HEB-20-012	C	1	1	NW	1	9	5/15/2014 2:19	29.68	30	9.68	10	4434	4434	200	26231	RGB_SV1	8234	134101000	5807350	1.97792	0.0856557	23.0916	8179	0.99332	55	0.00667962	2431	717.727	0.295239	524.812	101.255	-4.03071	1011.33	1969.98	0.1711	48124	1158.73	NA	0.840859	363	425	8234	1	417	7
179	180	031869-C	Hordeum vulgare	HEB-20-012	C	1	1	NW	1	9	5/16/2014 2:19	30.68	31	10.68	11	4422	4422	212	30450	RGB_SV1	10370	220819000	17093400	2.05343	0.158954	12.9184	10253	0.988717	117	0.0112826	3418	1126.59	0.329605	565.532	7423.18	-3.67652	1003.42	1975.23	0.130832	79262	1307.51	NA	0.733258	494	373	10370	1	365	7
180	181	031869-C	Hordeum vulgare	HEB-20-012	C	1	1	NW	1	9	5/17/2014 2:19	31.68	32	11.68	12	4410	4410	224	34340	RGB_SV1	12270	342116000	21237600	2.2724	0.141064	16.109	12175	0.992257	95	0.00774246	3796	1174.38	0.309373	658.775	753.014	-4.07371	984.403	1968.71	0.127833	95985	1490.91	NA	0.77987	586	396	12270	1	388	7
181	182	031869-C	Hordeum vulgare	HEB-20-012	C	1	1	NW	1	9	5/18/2014 2:19	32.68	33	12.68	13	4399	4399	235	36619	RGB_SV1	13596	411143000	38624700	2.22418	0.20895	10.6446	13502	0.993086	94	0.0069138	4234	1318.53	0.311415	697.058	909.588	1.71123	990.193	1961.3	0.110002	123598	1649.8	NA	0.685992	618	421	13596	1	413	7
182	183	031869-C	Hordeum vulgare	HEB-20-012	C	1	1	NW	1	9	5/19/2014 2:19	33.68	34	13.68	14	4386	4386	248	39316	RGB_SV1	14623	413694000	52249600	1.93467	0.244349	7.91763	14521	0.993025	102	0.00697531	4530	1403.33	0.309786	702.058	832.181	-7.70622	992.305	1953.59	0.0990886	147575	1674.47	NA	0.60175	627	458	14623	1	450	7
183	184	031869-C	Hordeum vulgare	HEB-20-012	C	1	1	NW	1	9	5/20/2014 2:19	34.68	35	14.68	15	4373	4376	261	45933	RGB_SV1	17774	425753000	93765600	1.34768	0.296806	4.54061	17668	0.994036	106	0.00596377	5202	1522.49	0.292675	691.937	2669.92	-0.646376	1031.58	1935.28	0.104389	170267	1729.23	NA	0.408358	579	528	17774	1	519	8
184	185	031869-C	Hordeum vulgare	HEB-20-012	C	1	1	NW	1	9	5/21/2014 2:19	35.68	36	15.68	16	4361	4376	276	49398	RGB_SV1	17452	365689000	95387900	1.20066	0.313186	3.8337	17332	0.993124	120	0.006876	4854	1350.06	0.278134	671.3	2585.1	-6.67826	1110.31	1911.51	0.106511	163851	1743.48	NA	0.343675	442	598	17452	1	589	8
185	186	031870-C	Hordeum vulgare	HEB-22-039	C	1	1	NW	1	10	4/27/2014 2:18	11.68	12	-8.32	-8	4351	4375	NA	3444	RGB_SV1	1382	3157390	13827.3	1.65315	0.0072397	228.345	1325	0.958755	57	0.0412446	466	157.132	0.337193	204.805	135.74	3.83112	1110.08	2075.52	0.675795	2045	414.284	NA	0.982635	59	198	1382	1	184	13
186	187	031870-C	Hordeum vulgare	HEB-22-039	C	1	1	NW	1	10	4/28/2014 2:18	12.68	13	-7.32	-7	4361	4375	14	3848	RGB_SV1	1522	4128330	18557.9	1.78215	0.00801125	222.456	1482	0.973719	40	0.0262812	552	200.2	0.362681	219.829	128.912	2.62058	1119.95	2065.37	0.594531	2560	445.955	NA	0.98218	77	208	1522	1	197	10
187	188	031870-C	Hordeum vulgare	HEB-22-039	C	1	1	NW	1	10	4/29/2014 2:18	13.68	14	-6.32	-6	4366	4375	23	4180	RGB_SV1	1688	4698400	112798	1.64894	0.0395872	41.6533	1675	0.992299	13	0.00770142	654	253.386	0.387441	231.225	130.225	4.25987	1110.64	2057.22	0.280959	6008	483.314	NA	0.908419	84	222	1688	1	216	5
188	189	031870-C	Hordeum vulgare	HEB-22-039	C	1	1	NW	1	10	4/30/2014 2:18	14.68	15	-5.32	-5	4363	4376	35	4986	RGB_SV1	2138	5059690	647873	1.1069	0.141734	7.8097	2116	0.98971	22	0.01029	797	297.104	0.372778	233.06	72.9411	-1.97188	1106.37	2057.89	0.242761	8807	509.485	NA	0.597494	100	222	2138	1	213	8
189	190	031870-C	Hordeum vulgare	HEB-22-039	C	1	1	NW	1	10	5/1/2014 2:18	15.68	16	-4.32	-4	4361	4376	50	6283	RGB_SV1	2791	6091430	1847230	0.781987	0.237138	3.2976	2772	0.993192	19	0.0068076	920	303.26	0.329631	232.757	213.137	-11.2157	1099.22	2049.9	0.19033	14664	591.623	NA	0.285823	131	223	2791	1	215	7
190	191	031870-C	Hordeum vulgare	HEB-22-039	C	1	1	NW	1	10	5/2/2014 2:19	16.68	17	-3.32	-3	4363	4376	63	6909	RGB_SV1	3124	9847700	2870150	1.00905	0.294092	3.43107	3090	0.989116	34	0.0108835	1083	375.445	0.346671	268.002	436.5	-11.4585	1087.25	2038.81	0.175901	17760	650.756	NA	0.301008	147	258	3124	1	247	10
191	192	031870-C	Hordeum vulgare	HEB-22-039	C	1	1	NW	1	10	5/3/2014 2:19	17.68	18	-2.32	-2	4365	4374	74	8221	RGB_SV1	3347	15735500	3231830	1.40465	0.288494	4.8689	3312	0.989543	35	0.0104571	1171	409.693	0.349866	308.039	680.269	-12.2494	1085.25	2029.07	0.16198	20663	715.835	NA	0.434572	157	299	3347	1	288	10
192	193	031870-C	Hordeum vulgare	HEB-22-039	C	1	1	NW	1	10	5/4/2014 2:19	18.68	19	-1.32	-1	4360	4374	88	9344	RGB_SV1	3603	21163500	3640610	1.63027	0.280443	5.81319	3562	0.988621	41	0.0113794	1389	535.476	0.385512	335.793	724.276	-7.54156	1075.51	2022.15	0.141644	25437	786.546	NA	0.499074	197	315	3603	1	302	12
193	194	031870-C	Hordeum vulgare	HEB-22-039	C	1	1	NW	1	10	5/6/2014 2:20	20.68	21	0.68	1	4544	4544	103	11942	RGB_SV1	4460	31932000	7346370	1.6053	0.36932	4.34664	4416	0.990134	44	0.00986547	1810	734.552	0.40583	346.944	180.711	-1.37321	1063.63	2005.95	0.110612	40321	877.799	NA	0.391792	247	327	4460	1	317	9
194	195	031870-C	Hordeum vulgare	HEB-22-039	C	1	1	NW	1	10	5/7/2014 2:20	21.68	22	1.68	2	4523	4523	124	13466	RGB_SV1	5307	43078600	8300970	1.52955	0.294734	5.18959	5250	0.989259	57	0.0107405	1925	698.252	0.362729	393.081	152.426	0.692697	1072.69	1994.91	0.115317	46021	941.591	NA	0.458162	229	394	5307	1	383	10
195	196	031870-C	Hordeum vulgare	HEB-22-039	C	1	1	NW	1	10	5/8/2014 2:20	22.68	23	2.68	3	4506	4505	141	14326	RGB_SV1	6036	63177900	12472700	1.73407	0.342342	5.06531	5967	0.988569	69	0.0114314	2122	746.005	0.351557	478.448	149.912	-8.40513	1091.99	1973.55	0.106558	56645	1088.52	NA	0.449243	218	474	6036	1	463	10
196	197	031870-C	Hordeum vulgare	HEB-22-039	C	1	1	NW	1	10	5/9/2014 2:20	23.68	24	3.68	4	4485	4485	161	17924	RGB_SV1	6345	75298600	15969800	1.87035	0.396676	4.71506	6262	0.986919	83	0.0130812	2388	898.746	0.376359	506.436	364.564	-4.50547	1039.49	1970.33	0.0908648	69829	1159.73	NA	0.422562	281	502	6345	1	491	10
197	198	031870-C	Hordeum vulgare	HEB-22-039	C	1	1	NW	1	10	5/10/2014 10:08	25.01	25	5.01	5	4474	4474	172	18883	RGB_SV1	6436	77958200	18301300	1.88205	0.441824	4.25971	6371	0.989901	65	0.0100994	2349	857.334	0.364978	542.886	213.941	-2.68985	1105.31	1952.88	0.0858259	74989	1250.17	NA	0.384091	273	530	6431	0.999223	521	8
198	199	031870-C	Hordeum vulgare	HEB-22-039	C	1	1	NW	1	10	5/11/2014 2:19	25.68	26	5.68	6	4465	4465	181	22478	RGB_SV1	6800	81180300	27220800	1.75563	0.588684	2.98229	6733	0.990147	67	0.00985294	2730	1096.02	0.401471	483.699	308.463	-6.00955	1094.91	1951.9	0.0900889	75481	1187.21	NA	0.247782	303	468	6800	1	459	8
199	200	031870-C	Hordeum vulgare	HEB-22-039	C	1	1	NW	1	10	5/12/2014 2:19	26.68	27	6.68	7	4453	4453	193	27544	RGB_SV1	7919	56011300	40588000	0.893172	0.647228	1.38	7845	0.990655	74	0.00934461	2825	1007.78	0.356737	444.46	239.647	-8.67929	1113.44	1977.97	0.118983	66556	1195.1	NA	0.0254921	444	319	7919	1	310	8
200	201	031870-C	Hordeum vulgare	HEB-22-039	C	1	1	NW	1	10	5/14/2014 2:20	28.68	29	8.68	9	4421	4421	209	32936	RGB_SV1	8472	75854900	25546800	1.05685	0.35593	2.96925	8265	0.975567	207	0.0244334	3136	1160.82	0.37016	424.703	1932.79	-4.27582	1040.29	1991.13	0.117876	71872	1058.68	NA	0.246142	291	403	8472	1	385	17
201	202	031870-C	Hordeum vulgare	HEB-22-039	C	1	1	NW	1	10	5/15/2014 2:20	29.68	30	9.68	10	4404	4404	226	35727	RGB_SV1	10225	140881000	34932400	1.34749	0.33412	4.03296	10115	0.989242	110	0.010758	3669	1316.53	0.358826	507.694	3103.3	-9.42377	1039.59	1959.46	0.114665	89173	1215.77	NA	0.36315	313	473	10225	1	464	8
202	203	031870-C	Hordeum vulgare	HEB-22-039	C	1	1	NW	1	10	5/16/2014 2:20	30.68	31	10.68	11	4388	4388	242	40166	RGB_SV1	11240	190178000	39951700	1.50532	0.31623	4.7602	11113	0.988701	127	0.0112989	3818	1296.9	0.33968	508.802	3938.79	-3.06451	1045.16	1936.45	0.111311	100978	1265.78	NA	0.426134	342	490	11240	1	481	8
203	204	031870-C	Hordeum vulgare	HEB-22-039	C	1	1	NW	1	10	5/17/2014 2:20	31.68	32	11.68	12	4371	4374	259	44059	RGB_SV1	12904	230244000	55544800	1.38274	0.333576	4.1452	12769	0.989538	135	0.0104619	4177	1352.09	0.323698	530.83	1960.95	-0.806521	1044.93	1937.8	0.118674	108735	1317.14	NA	0.373673	373	509	12903	0.999923	500	8
204	205	031870-C	Hordeum vulgare	HEB-22-039	C	1	1	NW	1	10	5/18/2014 2:20	32.68	33	12.68	13	4359	4375	274	48368	RGB_SV1	14379	392679000	63742200	1.89924	0.308297	6.16043	14243	0.990542	136	0.00945824	5024	1755.38	0.349398	599.13	2271.8	-17.8978	1021.72	1911.67	0.0969903	148252	1526.81	NA	0.51939	457	580	14379	1	571	8
205	206	031870-C	Hordeum vulgare	HEB-22-039	C	1	1	NW	1	10	5/19/2014 2:20	33.68	34	13.68	14	4356	4375	293	52187	RGB_SV1	16829	611596000	95863100	2.15947	0.338481	6.37989	16692	0.991859	137	0.00814071	5661	1904.27	0.336384	717.001	8461.84	-18.5537	1022.37	1878.78	0.0854325	196986	1786.23	NA	0.531431	508	704	16817	0.999287	695	8
206	207	031870-C	Hordeum vulgare	HEB-22-039	C	1	1	NW	1	10	5/20/2014 2:20	34.68	35	14.68	15	4357	4375	311	59678	RGB_SV1	19009	796665000	102613000	2.20474	0.283978	7.76377	18853	0.991793	156	0.00820664	5820	1781.91	0.306171	786.713	259.48	-15.9426	1015.97	1857.33	0.088745	214198	1888.27	NA	0.595656	477	770	19009	1	761	8
207	208	031870-C	Hordeum vulgare	HEB-22-039	C	1	1	NW	1	10	5/21/2014 2:20	35.68	36	15.68	16	4354	4375	332	63275	RGB_SV1	20342	896514000	122347000	2.16656	0.295669	7.32763	20177	0.991889	165	0.0081113	6353	1984.1	0.31231	816.576	771.541	-12.9175	1018.08	1848.02	0.0914206	222510	1938.65	NA	0.57735	456	807	20342	1	798	8
208	209	031871-S	Hordeum vulgare	HEB-22-039	S	2	1	NW	1	11	4/27/2014 2:19	11.68	12	-8.32	-8	4352	4375	NA	2981	RGB_SV1	1344	3087560	19128.2	1.70929	0.0105895	161.414	1289	0.959077	55	0.0409226	407	123.251	0.302827	178.55	379.711	0.994799	1032.99	2066	0.682927	1968	363.495	NA	0.975523	20	179	1344	1	168	10
209	210	031871-S	Hordeum vulgare	HEB-22-039	S	2	1	NW	1	11	4/28/2014 2:19	12.68	13	-7.32	-7	4361	4376	14	3828	RGB_SV1	1683	4318720	59828.5	1.52471	0.0211222	72.1849	1613	0.958408	70	0.0415924	505	151.53	0.300059	186.387	716.22	-2.26329	1031.79	2068.48	0.355588	4733	406.519	NA	0.946091	39	187	1683	1	177	9
210	211	031871-S	Hordeum vulgare	HEB-22-039	S	2	1	NW	1	11	4/29/2014 2:19	13.68	14	-6.32	-6	4365	4375	25	4590	RGB_SV1	2110	4644800	73518.1	1.04328	0.0165131	63.179	2084	0.987678	26	0.0123223	627	186.317	0.297156	189.003	692.22	-1.64367	1038.63	2058.76	0.581107	3631	399.649	NA	0.938645	33	190	2110	1	183	6
211	212	031871-S	Hordeum vulgare	HEB-22-039	S	2	1	NW	1	11	4/30/2014 2:19	14.68	15	-5.32	-5	4363	4376	37	5634	RGB_SV1	2495	5686260	107838	0.913452	0.0173233	52.7298	2463	0.987174	32	0.0128257	668	178.847	0.267736	220.204	40.2426	0.50491	1034.51	2052.14	0.63005	3960	449.957	NA	0.926939	37	220	2495	1	211	8
212	213	031871-S	Hordeum vulgare	HEB-22-039	S	2	1	NW	1	11	5/1/2014 2:19	15.68	16	-4.32	-4	4361	4375	52	6513	RGB_SV1	2748	10748200	247869	1.42331	0.0328238	43.3622	2699	0.982169	49	0.0178312	742	200.351	0.270015	260.622	282.64	2.19289	1031.03	2044.04	0.366449	7499	556.346	NA	0.911866	45	261	2748	1	255	5
213	214	031871-S	Hordeum vulgare	HEB-22-039	S	2	1	NW	1	11	5/2/2014 2:20	16.68	17	-3.32	-3	4362	4375	65	7508	RGB_SV1	2612	14331800	101980	2.10066	0.0149476	140.535	2554	0.977795	58	0.0222052	823	259.314	0.315084	306.78	658.848	-3.89241	1029.12	2034.74	0.510655	5115	622.013	NA	0.971938	44	306	2612	1	296	9
214	215	031871-S	Hordeum vulgare	HEB-22-039	S	2	1	NW	1	11	5/3/2014 2:20	17.68	18	-2.32	-2	4362	4375	78	8688	RGB_SV1	3153	20131600	338016	2.02503	0.0340008	59.5582	3095	0.981605	58	0.0183952	931	274.9	0.295274	329.31	621.63	-8.25878	1017.75	2024.67	0.4033	7818	671.041	NA	0.935039	78	323	3153	1	312	10
215	216	031871-S	Hordeum vulgare	HEB-22-039	S	2	1	NW	1	11	5/4/2014 2:20	18.68	19	-1.32	-1	4360	4374	93	9616	RGB_SV1	3546	20962800	354321	1.66714	0.0281786	59.1632	3478	0.980824	68	0.0191765	959	259.357	0.270446	328.239	632.99	-4.93354	1026.91	2020.76	0.434825	8155	670.684	NA	0.934619	58	326	3546	1	315	10
216	217	031871-S	Hordeum vulgare	HEB-22-039	S	2	1	NW	1	11	5/6/2014 2:20	20.68	21	0.68	1	4542	4542	109	11783	RGB_SV1	3812	32200200	921102	2.21592	0.0633873	34.9584	3755	0.985047	57	0.0149528	1251	410.546	0.328174	392.287	429.551	-6.46713	1023.53	2001.95	0.243999	15623	820.331	NA	0.891854	74	393	3812	1	384	8
217	218	031871-S	Hordeum vulgare	HEB-22-039	S	2	1	NW	1	11	5/7/2014 2:20	21.68	22	1.68	2	4524	4524	127	15215	RGB_SV1	5107	56675200	2168670	2.17301	0.0831499	26.1336	5033	0.98551	74	0.0144899	1389	377.78	0.27198	450.907	1016.2	-7.9033	1043.77	1972.82	0.207661	24593	953.024	NA	0.858015	133	442	5107	1	431	10
218	219	031871-S	Hordeum vulgare	HEB-22-039	S	2	1	NW	1	11	5/8/2014 2:20	22.68	23	2.68	3	4509	4509	142	16746	RGB_SV1	5985	73666300	4503800	2.05656	0.125733	16.3565	5917	0.988638	68	0.0113617	1651	455.439	0.275856	481.627	453.198	-9.63083	1054.19	1973.19	0.171166	34966	1040.78	NA	0.782817	200	459	5985	1	448	10
219	220	031871-S	Hordeum vulgare	HEB-22-039	S	2	1	NW	1	11	5/9/2014 2:20	23.68	24	3.68	4	4492	4492	159	17478	RGB_SV1	6252	84505500	4969280	2.16196	0.127132	17.0056	6177	0.988004	75	0.0119962	1717	471.543	0.274632	496.059	948.823	-8.25734	1051	1967.62	0.173991	35933	1067.83	NA	0.790184	201	477	6252	1	466	10
220	221	031871-S	Hordeum vulgare	HEB-22-039	S	2	1	NW	1	11	5/10/2014 10:09	25.01	25	5.01	5	4483	4483	168	17504	RGB_SV1	6218	85648300	5574910	2.21522	0.144191	15.3632	6143	0.987938	75	0.0120618	1933	600.915	0.310872	491.639	1032.65	-11.0834	1041.15	1958.76	0.155202	40064	1073.62	NA	0.770487	179	479	6218	1	470	8
221	222	031871-S	Hordeum vulgare	HEB-22-039	S	2	1	NW	1	11	5/11/2014 2:20	25.68	26	5.68	6	4476	4476	175	19960	RGB_SV1	7416	95068700	3814110	1.72861	0.0693512	24.9255	7349	0.990965	67	0.00903452	1928	501.238	0.259978	489.147	818.112	-1.50909	1055.48	1955.29	0.229392	32329	1043.84	NA	0.851663	180	472	7416	1	463	8
222	223	031871-S	Hordeum vulgare	HEB-22-039	S	2	1	NW	1	11	5/12/2014 2:20	26.68	27	6.68	7	4467	4467	184	22386	RGB_SV1	7421	112687000	5430060	2.0462	0.0986006	20.7524	7350	0.990433	71	0.00956744	1925	499.343	0.259399	488.206	589.921	1.72512	1073.28	1953.16	0.157475	47125	1083.77	NA	0.824566	237	469	7421	1	460	8
223	224	031871-S	Hordeum vulgare	HEB-22-039	S	2	1	NW	1	11	5/14/2014 2:20	28.68	29	8.68	9	4446	4446	194.5	26664	RGB_SV1	8306	123493000	4786660	1.79002	0.0693822	25.7994	8093	0.974356	213	0.0256441	2296	634.676	0.276427	494.434	950.705	0.380848	1067.8	1970.68	0.213396	38923	1070.63	NA	0.856312	205	475	8306	1	457	17
224	225	031871-S	Hordeum vulgare	HEB-22-039	S	2	1	NW	1	11	5/15/2014 2:20	29.68	30	9.68	10	4437	4437	203.5	29765	RGB_SV1	9924	156849000	7200000	1.59261	0.073107	21.7846	9773	0.984784	151	0.0152156	2898	846.272	0.292019	518.661	1501.63	-7.5204	1084.52	1955.03	0.219635	45184	1129.45	NA	0.832148	245	474	9924	1	464	9
225	226	031871-S	Hordeum vulgare	HEB-22-039	S	2	1	NW	1	11	5/16/2014 2:20	30.68	31	10.68	11	4428	4428	212.5	30158	RGB_SV1	9800	153510000	6271840	1.5984	0.0653045	24.4761	9681	0.987857	119	0.0121429	3093	976.189	0.315612	496.713	1188.08	-9.81215	1062.5	1959.54	0.219687	44609	1080.84	NA	0.849153	191	484	9800	1	474	9
226	227	031871-S	Hordeum vulgare	HEB-22-039	S	2	1	NW	1	11	5/17/2014 2:20	31.68	32	11.68	12	4420	4420	220.5	31821	RGB_SV1	11770	182306000	9189600	1.31597	0.0663351	19.8383	11626	0.987765	144	0.0122345	3579	1088.3	0.304078	513.09	1648.06	-10.9166	1033.91	1948.41	0.225531	52188	1122.61	NA	0.817257	165	509	11770	1	499	9
227	228	031871-S	Hordeum vulgare	HEB-22-039	S	2	1	NW	1	11	5/18/2014 2:20	32.68	33	12.68	13	4413	4413	227.5	33957	RGB_SV1	12380	190457000	10654000	1.24267	0.0695139	17.8766	12218	0.986914	162	0.0130856	3624	1060.85	0.29273	515.405	1585.1	-8.33203	1035.33	1947.14	0.221721	55836	1141.6	NA	0.799323	183	512	12380	1	502	9
228	229	031871-S	Hordeum vulgare	HEB-22-039	S	2	1	NW	1	11	5/19/2014 2:20	33.68	34	13.68	14	4404	4404	236.5	35880	RGB_SV1	11977	199366000	12055100	1.38981	0.0840376	16.538	11806	0.985723	171	0.0142774	3753	1176.01	0.313351	562.428	1847.38	-2.44506	1057.44	1954.86	0.17357	69004	1256.35	NA	0.784928	230	562	11977	1	552	9
229	230	031871-S	Hordeum vulgare	HEB-22-039	S	2	1	NW	1	11	5/20/2014 2:20	34.68	35	14.68	15	4398	4398	242.5	39171	RGB_SV1	13689	231579000	13274800	1.23582	0.0708411	17.445	13519	0.987581	170	0.0124187	3749	1026.74	0.27387	547.111	3386.54	-6.50705	1071.5	1950.2	0.230284	59444	1201.8	NA	0.794896	245	524	13689	1	514	9
230	231	031871-S	Hordeum vulgare	HEB-22-039	S	2	1	NW	1	11	5/21/2014 2:20	35.68	36	15.68	16	4389	4389	251.5	42656	RGB_SV1	14995	281451000	18037900	1.25173	0.0802219	15.6033	14826	0.98873	169	0.0112704	4196	1174.15	0.279827	624.059	504.571	-7.89275	1082.89	1940.92	0.236056	63523	1354.64	NA	0.773594	315	569	14995	1	559	9
231	232	031872-S	Hordeum vulgare	HEB-09-035	S	2	1	NW	1	12	4/27/2014 2:20	11.68	12	-8.32	-8	4351	4374	NA	3165	RGB_SV1	1463	4092400	20079.2	1.912	0.00938118	203.813	1392	0.95147	71	0.0485304	519	184.115	0.354751	196.901	215.054	2.00498	1105.98	2084.7	0.614964	2379	400.315	NA	0.980565	44	194	1463	1	182	11
232	233	031872-S	Hordeum vulgare	HEB-09-035	S	2	1	NW	1	12	4/28/2014 2:20	12.68	13	-7.32	-7	4362	4375	12	3591	RGB_SV1	1637	4374140	24756.2	1.63228	0.00923819	176.688	1589	0.970678	48	0.0293219	468	133.796	0.285889	205.222	196.711	1.19681	1105.18	2080.78	0.659283	2483	416.899	NA	0.977615	48	201	1637	1	190	10
233	234	031872-S	Hordeum vulgare	HEB-09-035	S	2	1	NW	1	12	4/29/2014 2:20	13.68	14	-6.32	-6	4366	4375	21	4037	RGB_SV1	1950	4698940	40786.6	1.23575	0.0107263	115.208	1922	0.985641	28	0.014359	486	121.126	0.249231	205.65	194.083	1.66385	1114.89	2074.41	0.696677	2799	419.281	NA	0.965875	30	205	1950	1	197	7
234	235	031872-S	Hordeum vulgare	HEB-09-035	S	2	1	NW	1	12	4/30/2014 2:20	14.68	15	-5.32	-5	4365	4375	31	4460	RGB_SV1	2102	4947680	186560	1.11979	0.0422234	26.5206	2060	0.980019	42	0.019981	815	315.997	0.387726	204.534	247.367	-2.89606	1109.11	2065.12	0.400916	5243	433.753	NA	0.859936	57	204	2102	1	195	8
235	236	031872-S	Hordeum vulgare	HEB-09-035	S	2	1	NW	1	12	5/1/2014 2:20	15.68	16	-4.32	-4	4362	4376	44	5016	RGB_SV1	2489	6841500	256448	1.10434	0.0413951	26.678	2460	0.988349	29	0.0116513	880	311.129	0.353556	209.038	1281.21	-1.79832	1104.37	2055.84	0.430325	5784	454.777	NA	0.860702	66	202	2489	1	195	6
236	237	031872-S	Hordeum vulgare	HEB-09-035	S	2	1	NW	1	12	5/2/2014 2:21	16.68	17	-3.32	-3	4364	4375	56	5873	RGB_SV1	2664	9279760	233407	1.30758	0.0328886	39.7579	2607	0.978604	57	0.0213964	985	364.199	0.369745	254.975	626.382	0.409653	1101.34	2049.78	0.410668	6487	527.23	NA	0.904267	77	245	2664	1	235	9
237	238	031872-S	Hordeum vulgare	HEB-09-035	S	2	1	NW	1	12	5/3/2014 2:21	17.68	18	-2.32	-2	4365	4374	66	6439	RGB_SV1	2864	13016900	156573	1.58695	0.0190885	83.1363	2805	0.979399	59	0.0206006	1082	408.772	0.377793	284.83	508.617	0.275351	1102.85	2035.77	0.505026	5671	579.356	NA	0.953023	68	279	2864	1	267	11
238	239	031872-S	Hordeum vulgare	HEB-09-035	S	2	1	NW	1	12	5/4/2014 2:21	18.68	19	-1.32	-1	4361	4374	79	7505	RGB_SV1	2844	17285700	657582	2.13712	0.0813	26.2868	2776	0.97609	68	0.02391	1146	461.785	0.402954	320.258	714.489	-5.14459	1079.73	2024.97	0.256055	11107	663.951	NA	0.858781	132	295	2844	1	284	10
239	240	031872-S	Hordeum vulgare	HEB-09-035	S	2	1	NW	1	12	5/6/2014 2:21	20.68	21	0.68	1	4549	4549	91.5	8663	RGB_SV1	3296	23460600	1284450	2.15955	0.118234	18.265	3252	0.986651	44	0.0133495	1419	610.911	0.430522	347.079	432.5	-8.52499	1080.16	2018.34	0.197271	16708	735.88	NA	0.803147	169	309	3296	1	301	7
240	241	031872-S	Hordeum vulgare	HEB-09-035	S	2	1	NW	1	12	5/7/2014 2:21	21.68	22	1.68	2	4530	4530	110.5	9527	RGB_SV1	3573	29474200	1363160	2.30875	0.106778	21.622	3509	0.982088	64	0.0179121	1528	653.452	0.427652	361.708	1040.36	-7.90397	1067.63	2012.87	0.171006	20894	775.399	NA	0.830997	190	313	3573	1	304	8
241	242	031872-S	Hordeum vulgare	HEB-09-035	S	2	1	NW	1	12	5/8/2014 2:21	22.68	23	2.68	3	4516	4515	124.5	11870	RGB_SV1	3867	31039500	2611170	2.07571	0.174617	11.8872	3838	0.992501	29	0.00749935	1673	723.799	0.432635	357.754	1461.15	-11.6788	1068.33	2005.61	0.147298	26253	806.024	NA	0.7137	196	309	3856	0.997155	299	9
242	243	031872-S	Hordeum vulgare	HEB-09-035	S	2	1	NW	1	12	5/9/2014 2:21	23.68	24	3.68	4	4499	4499	140.5	12502	RGB_SV1	4707	36250700	3094330	1.63617	0.139662	11.7152	4667	0.991502	40	0.00849798	1802	689.867	0.382834	356.351	1313.71	-2.53989	1088.48	2004.33	0.177215	26561	826.097	NA	0.710157	159	356	4707	1	347	8
243	244	031872-S	Hordeum vulgare	HEB-09-035	S	2	1	NW	1	12	5/10/2014 10:09	25.01	25	5.01	5	4490	4490	149.5	13852	RGB_SV1	4853	56670700	1900280	2.40624	0.080686	29.8222	4829	0.995055	24	0.0049454	1797	665.405	0.370286	437.723	1454.34	0.59382	1045.45	1991.61	0.168876	28737	933.782	NA	0.874434	258	361	4853	1	354	6
244	245	031872-S	Hordeum vulgare	HEB-09-035	S	2	1	NW	1	12	5/11/2014 2:21	25.68	26	5.68	6	4484	4484	155.5	15410	RGB_SV1	5431	76902900	2390330	2.60725	0.0810399	32.1725	5416	0.997238	15	0.00276192	1779	582.736	0.327564	468.846	814.867	-1.16499	992.127	2006.71	0.160814	33772	1023.39	NA	0.883053	382	285	5431	1	280	4
245	246	031872-S	Hordeum vulgare	HEB-09-035	S	2	1	NW	1	12	5/12/2014 2:21	26.68	27	6.68	7	4476	4476	163.5	15777	RGB_SV1	5337	85173200	2803440	2.99026	0.0984232	30.3816	5317	0.996253	20	0.00374742	1964	722.746	0.367997	493.705	1129.74	0.791209	990.23	1993.82	0.138623	38500	1072.68	NA	0.876599	403	298	5337	1	291	6
246	247	031872-S	Hordeum vulgare	HEB-09-035	S	2	1	NW	1	12	5/14/2014 2:21	28.68	29	8.68	9	4455	4455	174	18231	RGB_SV1	6243	96964100	10193400	2.48785	0.261537	9.51244	6150	0.985103	93	0.0148967	2489	992.331	0.398686	488.922	655.902	-12.9209	986.87	2008.56	0.0896493	69638	1191.75	NA	0.655694	445	326	6226	0.997277	310	15
247	248	031872-S	Hordeum vulgare	HEB-09-035	S	2	1	NW	1	12	5/15/2014 2:21	29.68	30	9.68	10	4445	4445	184	20279	RGB_SV1	6882	96543900	15836400	2.03843	0.334369	6.09635	6841	0.994043	41	0.00595757	2806	1144.09	0.40773	475.661	812.247	-2.51519	995.741	1987.19	0.0918004	74967	1190.67	NA	0.515761	425	366	6818	0.9907	358	7
248	249	031872-S	Hordeum vulgare	HEB-09-035	S	2	1	NW	1	12	5/16/2014 2:21	30.68	31	10.68	11	4437	4437	192	20755	RGB_SV1	7327	102383000	22135300	1.90711	0.412319	4.62533	7286	0.994404	41	0.00559574	2962	1197.41	0.404258	477.253	1211.7	-2.25538	996.255	1984.01	0.0858495	85347	1248.1	NA	0.415335	429	403	7256	0.99031	396	6
249	250	031872-S	Hordeum vulgare	HEB-09-035	S	2	1	NW	1	12	5/17/2014 2:21	31.68	32	11.68	12	4429	4429	200	21152	RGB_SV1	7691	104314000	28969300	1.7635	0.489748	3.60084	7657	0.995579	34	0.00442075	2921	1109.38	0.379795	495.435	462.676	-1.4854	1000.57	1977.38	0.0782305	98312	1335.53	NA	0.31956	429	462	7644	0.993889	455	6
250	251	031872-S	Hordeum vulgare	HEB-09-035	S	2	1	NW	1	12	5/18/2014 2:21	32.68	33	12.68	13	4422	4422	207	22362	RGB_SV1	8448	129852000	32843600	1.81945	0.460196	3.95365	8415	0.996094	33	0.00390625	3063	1110.56	0.362571	534.813	1226.2	0.51717	1005.46	1958.24	0.0828365	101984	1359.74	NA	0.355523	419	493	8392	0.993371	485	7
251	252	031872-S	Hordeum vulgare	HEB-09-035	S	2	1	NW	1	12	5/19/2014 2:21	33.68	34	13.68	14	4413	4413	216	23264	RGB_SV1	8633	137458000	32412800	1.84436	0.434903	4.24086	8596	0.995714	37	0.00428588	3110	1120.36	0.360246	568.705	1338.78	-2.20571	1017.01	1949.04	0.081488	105942	1392.31	NA	0.382397	408	523	8617	0.998147	515	7
252	253	031872-S	Hordeum vulgare	HEB-09-035	S	2	1	NW	1	12	5/20/2014 2:21	34.68	35	14.68	15	4407	4408	222	23748	RGB_SV1	9115	142820000	31412100	1.71899	0.37808	4.54664	9079	0.99605	36	0.00394953	3211	1131.16	0.352277	575.859	1209.54	-5.00925	1032.37	1946.3	0.0854881	106623	1379.63	NA	0.40886	377	534	9089	0.997148	527	6
253	254	031872-S	Hordeum vulgare	HEB-09-035	S	2	1	NW	1	12	5/21/2014 2:21	35.68	36	15.68	16	4400	4400	230	24473	RGB_SV1	8879	131464000	30159800	1.66755	0.382561	4.35891	8843	0.995946	36	0.00405451	3359	1270.74	0.378308	569.878	1418.34	-7.22167	1031.16	1951.5	0.0823411	107832	1360.99	NA	0.392866	365	517	8850	0.996734	509	7
254	255	031873-C	Hordeum vulgare	HEB-09-035	C	1	1	NW	1	13	4/27/2014 2:20	11.68	12	-8.32	-8	4357	4375	NA	3254	RGB_SV1	1090	2484510	20171.7	2.09117	0.0169781	123.168	1038	0.952294	52	0.0477064	413	156.485	0.378899	187.003	271.492	1.6465	1089.6	2087.36	0.357846	3046	387.154	NA	0.968045	56	182	1079	0.989908	164	17
255	256	031873-C	Hordeum vulgare	HEB-09-035	C	1	1	NW	1	13	4/28/2014 2:20	12.68	13	-7.32	-7	4365	4375	10	3041	RGB_SV1	997	2366300	19030.3	2.38056	0.019145	124.344	954	0.956871	43	0.0431294	386	149.444	0.387161	197.436	267.978	0.9952	1090.97	2069.76	0.390368	2554	401.126	NA	0.968342	52	192	997	1	180	11
256	257	031873-C	Hordeum vulgare	HEB-09-035	C	1	1	NW	1	13	4/29/2014 2:20	13.68	14	-6.32	-6	4368	4375	17	2830	RGB_SV1	1056	3039690	23795.7	2.72585	0.0213388	127.741	999	0.946023	57	0.0539773	397	149.251	0.375947	210.44	339.764	1.38657	1104.38	2063.1	0.315695	3345	434.491	NA	0.969171	45	207	1042	0.986742	192	14
257	258	031873-C	Hordeum vulgare	HEB-09-035	C	1	1	NW	1	13	4/30/2014 2:20	14.68	15	-5.32	-5	4366	4376	26	2468	RGB_SV1	1103	3323250	25048.5	2.73156	0.0205888	132.672	1042	0.944696	61	0.0553037	389	137.19	0.352675	202.04	219.64	1.56749	1120.57	2068.05	0.384589	2868	413.962	NA	0.9703	22	203	1103	1	193	9
258	259	031873-C	Hordeum vulgare	HEB-09-035	C	1	1	NW	1	13	5/1/2014 2:20	15.68	16	-4.32	-4	4364	4375	38	2327	RGB_SV1	1143	3535070	26000.8	2.70586	0.0199019	135.96	1090	0.953631	53	0.0463692	435	165.551	0.380577	204.978	204.64	1.42495	1128.92	2066.08	0.361709	3160	419.927	NA	0.971008	33	205	1143	1	196	8
259	260	031873-C	Hordeum vulgare	HEB-09-035	C	1	1	NW	1	13	5/2/2014 2:21	16.68	17	-3.32	-3	4366	4375	47	3239	RGB_SV1	1203	3848100	19061.7	2.65898	0.0131713	201.876	1112	0.924356	91	0.0756442	445	164.609	0.369909	206.886	177.941	0.894108	1140.62	2075.64	0.379855	3167	423.687	NA	0.980381	54	202	1203	1	191	10
260	261	031873-C	Hordeum vulgare	HEB-09-035	C	1	1	NW	1	13	5/3/2014 2:21	17.68	18	-2.32	-2	4366	4374	56	2827	RGB_SV1	1155	3223420	118251	2.41631	0.088642	27.2592	1054	0.912554	101	0.0874459	499	215.585	0.432035	212.85	81.9411	-0.985649	1129.06	2072.69	0.196295	5884	444.429	NA	0.863462	54	212	1155	1	199	12
261	262	031873-C	Hordeum vulgare	HEB-09-035	C	1	1	NW	1	13	5/4/2014 2:21	18.68	19	-1.32	-1	4364	4375	66	3297	RGB_SV1	1356	3812940	348018	2.07367	0.18927	10.9561	1256	0.926254	100	0.0737463	561	232.095	0.413717	214.965	100.355	-5.94724	1122.58	2073.55	0.181745	7461	458.74	NA	0.693426	66	214	1356	1	201	12
262	263	031873-C	Hordeum vulgare	HEB-09-035	C	1	1	NW	1	13	5/6/2014 2:21	20.68	21	0.68	1	4550	4550	78.5	3732	RGB_SV1	1749	4506040	1025040	1.47304	0.33509	4.39596	1682	0.961692	67	0.0383076	694	275.378	0.396798	213.591	62.6274	-13.0281	1119.97	2067.7	0.178433	9802	485.251	NA	0.396084	89	211	1749	1	200	10
263	264	031873-C	Hordeum vulgare	HEB-09-035	C	1	1	NW	1	13	5/7/2014 2:21	21.68	22	1.68	2	4533	4533	95.5	5359	RGB_SV1	1971	5359830	1813510	1.37968	0.466816	2.95551	1890	0.958904	81	0.0410959	828	347.836	0.420091	233.384	59.598	-19.2137	1120.81	2066.16	0.14916	13214	552.575	NA	0.244408	123	223	1971	1	211	11
264	265	031873-C	Hordeum vulgare	HEB-09-035	C	1	1	NW	1	13	5/8/2014 2:21	22.68	23	2.68	3	4521	4520	107.5	4927	RGB_SV1	2211	8782170	1698150	1.79649	0.347375	5.17161	2117	0.957485	94	0.0425147	896	363.101	0.405246	271.93	475.764	-16.6714	1115.94	2055.11	0.170813	12944	596.669	NA	0.456889	107	266	2211	1	254	11
265	266	031873-C	Hordeum vulgare	HEB-09-035	C	1	1	NW	1	13	5/9/2014 2:21	23.68	24	3.68	4	4505	4505	122.5	5830	RGB_SV1	2430	11075600	1743760	1.87566	0.295308	6.35154	2338	0.96214	92	0.0378601	958	377.681	0.394239	278.677	423.338	-15.4989	1100.24	2048.21	0.182968	13281	601.37	NA	0.529909	102	271	2430	1	260	10
266	267	031873-C	Hordeum vulgare	HEB-09-035	C	1	1	NW	1	13	5/10/2014 10:10	25.01	25	5.01	5	4496	4496	131.5	6090	RGB_SV1	2538	14336200	1562080	2.22561	0.242505	9.1776	2459	0.968873	79	0.0311269	975	374.557	0.384161	295.454	821.421	-12.6619	1121.18	2037.54	0.159773	15885	649.519	NA	0.645596	95	294	2507	0.987786	282	11
267	268	031873-C	Hordeum vulgare	HEB-09-035	C	1	1	NW	1	13	5/11/2014 2:21	25.68	26	5.68	6	4491	4491	136.5	6815	RGB_SV1	2680	17081800	1825830	2.37828	0.254209	9.35561	2607	0.972761	73	0.0272388	1095	447.397	0.408582	328.398	444.706	-12.5821	1102.63	2034.2	0.155272	17260	709.533	NA	0.651036	121	320	2641	0.985448	312	7
268	269	031873-C	Hordeum vulgare	HEB-09-035	C	1	1	NW	1	13	5/12/2014 2:21	26.68	27	6.68	7	4484	4484	143.5	7668	RGB_SV1	2919	24497300	3442210	2.87508	0.403989	7.11672	2872	0.983899	47	0.0161014	1266	549.077	0.43371	352.953	701.117	-12.9089	1051.63	2035.41	0.105638	27632	810.678	NA	0.567906	242	277	2850	0.976362	269	7
269	270	031873-C	Hordeum vulgare	HEB-09-035	C	1	1	NW	1	13	5/14/2014 2:21	28.68	29	8.68	9	4465	4465	153	9133	RGB_SV1	3309	35380900	4067220	3.23129	0.371453	8.69906	3177	0.960109	132	0.0398912	1453	638.02	0.439106	381.682	753.926	-9.66775	1056.71	2037.04	0.0756343	43750	947.745	NA	0.630109	348	259	3275	0.989725	242	16
270	271	031873-C	Hordeum vulgare	HEB-09-035	C	1	1	NW	1	13	5/15/2014 2:21	29.68	30	9.68	10	4455	4455	163	10309	RGB_SV1	3756	34192300	9353720	2.42369	0.66303	3.65548	3685	0.981097	71	0.0189031	1564	651.25	0.4164	376.113	1664.97	-20.4426	1058.55	2015.64	0.0714218	52589	979.937	NA	0.325355	338	301	3725	0.991746	292	8
271	272	031873-C	Hordeum vulgare	HEB-09-035	C	1	1	NW	1	13	5/16/2014 2:21	30.68	31	10.68	11	4446	4446	172	12455	RGB_SV1	4313	36381300	16941800	1.95578	0.910756	2.14742	4263	0.988407	50	0.0115929	1680	654.394	0.38952	374.422	638.912	-26.3885	1068.61	2003.8	0.06697	64402	1061.28	NA	0.132904	342	364	4270	0.99003	355	8
272	273	031873-C	Hordeum vulgare	HEB-09-035	C	1	1	NW	1	13	5/17/2014 2:21	31.68	32	11.68	12	4438	4438	180	14764	RGB_SV1	4952	62196000	19993300	2.5363	0.815313	3.11083	4884	0.986268	68	0.0137318	2054	851.962	0.414782	646.968	1374.94	-21.0037	1044.17	1981.93	0.0435322	113755	1515.76	NA	0.263662	382	623	4919	0.993336	430	192
273	274	031873-C	Hordeum vulgare	HEB-09-035	C	1	1	NW	1	13	5/18/2014 2:21	32.68	33	12.68	13	4430	4430	188	16938	RGB_SV1	4658	50959600	8793170	2.3487	0.405272	5.79536	4595	0.986475	63	0.0135251	1845	730.791	0.396093	405.627	447.225	-18.2015	1035.27	2002.11	0.0874495	53265	1005.11	NA	0.497986	357	329	4658	1	320	8
274	275	031873-C	Hordeum vulgare	HEB-09-035	C	1	1	NW	1	13	5/19/2014 2:21	33.68	34	13.68	14	4421	4421	197	18611	RGB_SV1	4384	47025000	7102860	2.44674	0.369566	6.62056	4323	0.986086	61	0.0139142	1904	826.92	0.434307	401.368	1764.82	-21.6396	1031.83	2005.88	0.0913524	47990	985.195	NA	0.543983	369	273	4366	0.995894	264	8
275	276	031873-C	Hordeum vulgare	HEB-09-035	C	1	1	NW	1	13	5/20/2014 2:22	34.68	35	14.68	15	4413	4413	205	20593	RGB_SV1	4759	46148300	8157020	2.03763	0.360164	5.65749	4700	0.987602	59	0.0123976	2024	860.806	0.425299	399.362	896.796	-22.2063	1028.34	2006.54	0.0973032	48909	966.345	NA	0.489421	356	256	4719	0.991595	247	8
276	277	031873-C	Hordeum vulgare	HEB-09-035	C	1	1	NW	1	13	5/21/2014 2:21	35.68	36	15.68	16	4404	4404	214	22889	RGB_SV1	5912	47699500	25908700	1.36472	0.74127	1.84106	5845	0.988667	67	0.0113329	2403	976.727	0.406461	403.496	2084.08	-29.1931	1053.28	1985.8	0.0906123	65245	1093.54	NA	0.0876385	404	302	5835	0.986976	293	8
277	278	031874-S	Hordeum vulgare	HEB-09-066	S	2	1	NW	1	15	4/27/2014 2:22	11.68	12	-8.32	-8	4354	4375	NA	2765	RGB_SV1	1178	2844450	18276.4	2.04978	0.0131704	155.635	1072	0.910017	106	0.089983	406	139.929	0.344652	170.52	279.853	4.35746	1017.23	2096.04	0.484774	2430	352.866	NA	0.974626	44	167	1178	1	157	9
278	279	031874-S	Hordeum vulgare	HEB-09-066	S	2	1	NW	1	15	4/28/2014 2:22	12.68	13	-7.32	-7	4363	4375	12	3336	RGB_SV1	1388	3877120	49691.7	2.01248	0.0257932	78.0237	1328	0.956772	60	0.0432277	482	167.38	0.347262	182.65	313.367	0.634422	1010.59	2089.24	0.413588	3356	377.551	NA	0.950023	44	181	1388	1	172	8
279	280	031874-S	Hordeum vulgare	HEB-09-066	S	2	1	NW	1	15	4/29/2014 2:21	13.68	14	-6.32	-6	4367	4375	20	4060	RGB_SV1	1772	4136170	283896	1.31726	0.0904131	14.5693	1735	0.97912	37	0.0208804	609	209.301	0.343679	186.038	440.451	-1.25347	1013.84	2081.53	0.316598	5597	400.683	NA	0.759586	60	182	1772	1	176	5
280	281	031874-S	Hordeum vulgare	HEB-09-066	S	2	1	NW	1	15	4/30/2014 2:22	14.68	15	-5.32	-5	4366	4375	29	4985	RGB_SV1	2212	5007990	635622	1.02351	0.129906	7.87887	2154	0.973779	58	0.0262206	703	223.422	0.317812	185.3	433.137	-6.21417	1009.94	2078.62	0.306244	7223	426.275	NA	0.600232	66	181	2212	1	174	6
281	282	031874-S	Hordeum vulgare	HEB-09-066	S	2	1	NW	1	15	5/1/2014 2:22	15.68	16	-4.32	-4	4363	4374	41	5182	RGB_SV1	2607	6914600	1088430	1.01738	0.160146	6.35284	2570	0.985807	37	0.0141926	776	230.984	0.29766	201.427	624.049	-10.9988	1003.75	2069.66	0.286704	9093	469.219	NA	0.529979	77	199	2607	1	194	4
282	283	031874-S	Hordeum vulgare	HEB-09-066	S	2	1	NW	1	15	5/2/2014 2:23	16.68	17	-3.32	-3	4363	4375	52	6540	RGB_SV1	2946	11302600	1645000	1.30231	0.18954	6.87092	2854	0.968771	92	0.0312288	928	292.323	0.315003	274.332	310.355	-10.0332	991.449	2065.62	0.213912	13772	598.102	NA	0.556367	102	268	2946	1	259	8
283	284	031874-S	Hordeum vulgare	HEB-09-066	S	2	1	NW	1	15	5/3/2014 2:23	17.68	18	-2.32	-2	4364	4375	63	7172	RGB_SV1	3170	17100300	1666970	1.70171	0.165886	10.2583	3060	0.9653	110	0.0347003	1060	354.448	0.334385	319.188	462.853	-7.5534	988.546	2051.34	0.201398	15740	684.788	NA	0.676265	120	310	3170	1	300	9
284	285	031874-S	Hordeum vulgare	HEB-09-066	S	2	1	NW	1	15	5/4/2014 2:23	18.68	19	-1.32	-1	4362	4375	76	8646	RGB_SV1	3469	20434900	2099310	1.6981	0.174449	9.73408	3358	0.968002	111	0.0319977	1220	429.057	0.351686	298.52	830.122	-11.9329	986.933	2045.05	0.208649	16626	661.07	NA	0.662071	140	284	3469	1	273	10
285	286	031874-S	Hordeum vulgare	HEB-09-066	S	2	1	NW	1	15	5/6/2014 2:23	20.68	21	0.68	1	4548	4548	89.5	11216	RGB_SV1	4166	26581400	3142580	1.53158	0.181071	8.45846	4115	0.987758	51	0.012242	1397	468.461	0.335334	355.441	182.184	-3.10645	986.923	2026.43	0.159324	26148	789.107	NA	0.62181	160	338	4166	1	330	7
286	287	031874-S	Hordeum vulgare	HEB-09-066	S	2	1	NW	1	15	5/7/2014 2:23	21.68	22	1.68	2	4531	4531	106.5	12589	RGB_SV1	4832	34922900	3606000	1.49574	0.154444	9.68469	4774	0.987997	58	0.0120033	1560	503.642	0.322848	364.397	190	1.49641	985.456	2013.66	0.156558	30864	844.053	NA	0.66067	158	365	4832	1	356	8
287	288	031874-S	Hordeum vulgare	HEB-09-066	S	2	1	NW	1	15	5/8/2014 2:23	22.68	23	2.68	3	4516	4516	121.5	12879	RGB_SV1	5409	48085800	4303210	1.64355	0.147082	11.1744	5366	0.99205	43	0.00794971	1698	533.038	0.313921	420.629	614.894	0.393864	986.368	2001.86	0.154019	35119	922.061	NA	0.69843	161	421	5409	1	411	9
288	289	031874-S	Hordeum vulgare	HEB-09-066	S	2	1	NW	1	15	5/9/2014 2:23	23.68	24	3.68	4	4500	4500	137.5	14697	RGB_SV1	5575	60733100	6720450	1.95405	0.216226	9.03706	5545	0.994619	30	0.00538117	1811	588.291	0.324843	444.82	500.711	-10.3987	994.07	1996.37	0.134324	41504	982.941	NA	0.641182	166	445	5575	1	437	7
289	290	031874-S	Hordeum vulgare	HEB-09-066	S	2	1	NW	1	15	5/10/2014 10:11	25.01	25	5.01	5	4492	4492	145.5	16624	RGB_SV1	5829	67716100	7818590	1.99299	0.230112	8.66092	5810	0.996741	19	0.00325956	1974	668.498	0.338652	479.51	545.563	-10.1561	994.08	1981.18	0.125121	46587	1055.91	NA	0.628818	170	478	5829	1	472	5
290	291	031874-S	Hordeum vulgare	HEB-09-066	S	2	1	NW	1	15	5/11/2014 2:22	25.68	26	5.68	6	4486	4486	151.5	17654	RGB_SV1	6342	78192700	9879410	1.94408	0.245628	7.91472	6314	0.995585	28	0.00441501	2100	695.364	0.331126	490.682	633.848	-11.4732	994.18	1971.07	0.141389	44855	1067.8	NA	0.601636	158	489	6341	0.999842	483	5
291	292	031874-S	Hordeum vulgare	HEB-09-066	S	2	1	NW	1	15	5/12/2014 2:23	26.68	27	6.68	7	4478	4478	159.5	19138	RGB_SV1	7009	86734000	13054600	1.76554	0.265736	6.64395	6943	0.990583	66	0.00941646	2394	817.697	0.341561	492.115	518.563	-12.0292	999.027	1967.24	0.129662	54056	1100	NA	0.545168	180	487	7009	1	479	7
292	293	031874-S	Hordeum vulgare	HEB-09-066	S	2	1	NW	1	15	5/14/2014 2:23	28.68	29	8.68	9	4457	4457	170	21370	RGB_SV1	8370	126220000	18339700	1.80167	0.261783	6.88232	8047	0.96141	323	0.0385902	2719	883.269	0.324851	501.22	1219.39	-11.4742	994.935	1969.52	0.113513	73736	1221.23	NA	0.556915	201	490	8343	0.996774	473	16
293	294	031874-S	Hordeum vulgare	HEB-09-066	S	2	1	NW	1	15	5/15/2014 2:23	29.68	30	9.68	10	4447	4447	180	23354	RGB_SV1	8936	146083000	17425900	1.82942	0.218227	8.38308	8809	0.985788	127	0.0142122	2922	955.471	0.326992	515.388	2136.96	-11.1767	996.17	1961.39	0.125349	71289	1194.46	NA	0.619133	192	513	8923	0.998545	504	8
294	295	031874-S	Hordeum vulgare	HEB-09-066	S	2	1	NW	1	15	5/16/2014 2:23	30.68	31	10.68	11	4438	4438	189	24698	RGB_SV1	9599	183485000	29419500	1.99135	0.319289	6.23684	9442	0.983644	157	0.0163559	3307	1139.31	0.344515	584.481	1694.08	-7.78973	984.335	1953.61	0.11394	84246	1333.84	NA	0.523649	243	564	9599	1	555	8
295	296	031874-S	Hordeum vulgare	HEB-09-066	S	2	1	NW	1	15	5/17/2014 2:23	31.68	32	11.68	12	4429	4429	198	26904	RGB_SV1	9828	196388000	32989400	2.03322	0.341542	5.95308	9714	0.988401	114	0.0115995	3436	1201.27	0.349613	595.46	2107.5	-8.30961	987.738	1950.96	0.108699	90415	1368.66	NA	0.507453	262	574	9809	0.998067	565	8
296	297	031874-S	Hordeum vulgare	HEB-09-066	S	2	1	NW	1	15	5/18/2014 2:23	32.68	33	12.68	13	4423	4423	204	28642	RGB_SV1	10719	210886000	37355700	1.83544	0.325124	5.64536	10594	0.988338	125	0.0116615	3964	1465.93	0.369811	610.636	2413.5	0.503107	985.589	1949.29	0.110408	97085	1414.96	NA	0.488654	292	580	10694	0.997668	571	8
297	298	031874-S	Hordeum vulgare	HEB-09-066	S	2	1	NW	1	15	5/19/2014 2:23	33.68	34	13.68	14	4413	4413	214	30762	RGB_SV1	11939	233104000	43174300	1.63536	0.302893	5.39913	11804	0.988693	135	0.0113075	4265	1523.6	0.357233	622.685	2250.04	0.120655	982.885	1943.96	0.113633	105066	1456.55	NA	0.472598	318	582	11910	0.997571	573	8
298	299	031874-S	Hordeum vulgare	HEB-09-066	S	2	1	NW	1	15	5/20/2014 2:23	34.68	35	14.68	15	4407	4407	220	31799	RGB_SV1	12328	251771000	46028800	1.65661	0.302862	5.46985	12190	0.988806	138	0.011194	4277	1483.84	0.346934	633.818	2484.75	-4.81052	979.498	1939.3	0.111922	110148	1488.26	NA	0.477306	337	583	12312	0.998702	574	8
299	300	031874-S	Hordeum vulgare	HEB-09-066	S	2	1	NW	1	15	5/21/2014 2:23	35.68	36	15.68	16	4399	4399	228	34878	RGB_SV1	13450	275842000	49943800	1.52481	0.276081	5.52305	13331	0.991152	119	0.00884758	4683	1630.52	0.348178	641.312	2161.69	-4.49807	977.436	1933.75	0.118441	113559	1506.97	NA	0.480797	355	585	13421	0.997844	576	8
300	301	031875-C	Hordeum vulgare	HEB-09-066	C	1	1	NW	1	16	4/27/2014 2:22	11.68	12	-8.32	-8	4356	4374	NA	2563	RGB_SV1	1055	1196190	9222.86	1.07472	0.0082863	129.699	1008	0.95545	47	0.0445498	328	101.975	0.310901	164.125	51.9411	4.56854	1044.99	2100.82	0.69637	1515	332.829	NA	0.969629	52	157	1055	1	146	10
301	302	031875-C	Hordeum vulgare	HEB-09-066	C	1	1	NW	1	16	4/28/2014 2:22	12.68	13	-7.32	-7	4364	4375	10	3190	RGB_SV1	1357	2138860	38294.1	1.16151	0.0207957	55.8534	1286	0.947679	71	0.0523213	486	174.057	0.358143	180.953	41.1127	3.80899	1046.26	2096.07	0.437601	3101	375.059	NA	0.930881	69	171	1357	1	160	10
302	303	031875-C	Hordeum vulgare	HEB-09-066	C	1	1	NW	1	16	4/29/2014 2:22	13.68	14	-6.32	-6	4367	4376	18	3746	RGB_SV1	1482	2209770	157141	1.00612	0.0715473	14.0623	1449	0.977733	33	0.0222672	544	199.687	0.367072	158.145	533.647	0.44806	1043.43	2080.88	0.36884	4018	340.788	NA	0.752068	62	152	1482	1	145	6
303	304	031875-C	Hordeum vulgare	HEB-09-066	C	1	1	NW	1	16	4/30/2014 2:22	14.68	15	-5.32	-5	4367	4375	27	4443	RGB_SV1	1707	2330870	486934	0.799928	0.16711	4.78683	1661	0.973052	46	0.0269479	613	220.134	0.35911	161.276	500.274	-4.79825	1041.22	2077.54	0.301484	5662	371.393	NA	0.428223	76	154	1707	1	145	8
304	305	031875-C	Hordeum vulgare	HEB-09-066	C	1	1	NW	1	16	5/1/2014 2:22	15.68	16	-4.32	-4	4364	4375	38	5062	RGB_SV1	2038	3633010	1333540	0.874697	0.321068	2.72433	1999	0.980864	39	0.0191364	725	257.912	0.355741	211.681	177.338	-12.3293	1034.17	2068.54	0.196358	10379	494.889	NA	0.214361	110	204	2038	1	197	6
305	306	031875-C	Hordeum vulgare	HEB-09-066	C	1	1	NW	1	16	5/2/2014 2:23	16.68	17	-3.32	-3	4365	4376	48	5399	RGB_SV1	2375	6750720	1719450	1.1968	0.304833	3.9261	2308	0.971789	67	0.0282105	822	284.499	0.346105	242.621	376.191	-13.3762	1026	2061.85	0.200914	11821	547.21	NA	0.352835	120	233	2375	1	223	9
306	307	031875-C	Hordeum vulgare	HEB-09-066	C	1	1	NW	1	16	5/3/2014 2:23	17.68	18	-2.32	-2	4365	4374	59	6157	RGB_SV1	2673	9675840	1360450	1.35423	0.190408	7.11223	2600	0.97269	73	0.0273101	892	297.667	0.333708	290.993	53.6568	-12.2103	1029.2	2052.5	0.206362	12953	618.794	NA	0.5677	90	290	2673	1	279	10
307	308	031875-C	Hordeum vulgare	HEB-09-066	C	1	1	NW	1	16	5/4/2014 2:23	18.68	19	-1.32	-1	4362	4375	71	6639	RGB_SV1	2644	11115100	1480470	1.58997	0.211776	7.50781	2568	0.971256	76	0.0287443	889	298.911	0.336233	324.052	68.9706	-9.75609	1026.12	2053.54	0.17024	15531	687.978	NA	0.585105	110	320	2644	1	308	11
308	309	031875-C	Hordeum vulgare	HEB-09-066	C	1	1	NW	1	16	5/6/2014 2:23	20.68	21	0.68	1	4546	4546	85.5	8486	RGB_SV1	3154	26804800	2252010	2.69457	0.226384	11.9026	3117	0.988269	37	0.0117311	1293	530.073	0.409956	340.777	1425.67	-15.5177	1001.42	2020.76	0.144985	21754	766.862	NA	0.714013	212	306	3154	1	298	7
309	310	031875-C	Hordeum vulgare	HEB-09-066	C	1	1	NW	1	16	5/7/2014 2:23	21.68	22	1.68	2	4530	4530	101.5	9615	RGB_SV1	3488	28593900	3373720	2.35028	0.277304	8.47547	3451	0.989392	37	0.0106078	1418	576.469	0.406537	341.813	1367.72	-19.8338	1006.25	2011.67	0.129305	26975	782.748	NA	0.622409	213	311	3488	1	302	8
310	311	031875-C	Hordeum vulgare	HEB-09-066	C	1	1	NW	1	16	5/8/2014 2:23	22.68	23	2.68	3	4516	4516	115.5	11074	RGB_SV1	4035	32946800	6958620	2.02361	0.427402	4.73467	3997	0.990582	38	0.0094176	1581	619.47	0.391822	340.243	635.007	-15.5999	998.792	2008.48	0.0992449	40657	880.268	NA	0.424119	232	340	4035	1	331	8
311	312	031875-C	Hordeum vulgare	HEB-09-066	C	1	1	NW	1	16	5/9/2014 2:23	23.68	24	3.68	4	4501	4501	130.5	13383	RGB_SV1	5010	43165500	10309600	1.71973	0.41074	4.18691	4948	0.987625	62	0.0123753	1713	585.702	0.341916	380.222	1344.56	-14.987	1011.01	1990.07	0.115937	43213	923.034	NA	0.377505	216	381	5010	1	372	8
312	313	031875-C	Hordeum vulgare	HEB-09-066	C	1	1	NW	1	16	5/10/2014 10:12	25.01	25	5.01	5	4492	4492	139.5	15004	RGB_SV1	4882	57307400	17857400	2.40445	0.749245	3.20916	4857	0.994879	25	0.00512085	1844	696.505	0.377714	446.055	1437.4	-24.0782	1038.93	1966.62	0.0909463	53680	1057.06	NA	0.275463	240	435	4882	1	428	6
313	314	031875-C	Hordeum vulgare	HEB-09-066	C	1	1	NW	1	16	5/11/2014 2:23	25.68	26	5.68	6	4485	4485	146.5	17375	RGB_SV1	5530	81247300	24013900	2.6568	0.785257	3.38335	5488	0.992405	42	0.00759494	2218	889.607	0.401085	481.159	1847.24	-16.2569	1058.42	1957.81	0.0877499	63020	1167.92	NA	0.29564	317	446	5530	1	439	6
314	315	031875-C	Hordeum vulgare	HEB-09-066	C	1	1	NW	1	16	5/12/2014 2:23	26.68	27	6.68	7	4476	4476	155.5	20148	RGB_SV1	4742	30641000	5096840	1.36264	0.226662	6.01177	4714	0.994095	28	0.00590468	1753	648.041	0.369675	325.357	1851.08	-4.6612	1004.9	2027.21	0.183913	25784	776	NA	0.510889	248	282	4742	1	275	6
315	316	031875-C	Hordeum vulgare	HEB-09-066	C	1	1	NW	1	16	5/14/2014 2:23	28.68	29	8.68	9	4451	4451	168	24991	RGB_SV1	6798	72858100	19994000	1.57658	0.432652	3.64399	6723	0.988967	75	0.0110327	2475	901.092	0.364078	437.713	1891.08	1.29454	1023.29	2004.1	0.113478	59906	1047.61	NA	0.324143	369	332	6798	1	315	16
316	317	031875-C	Hordeum vulgare	HEB-09-066	C	1	1	NW	1	16	5/15/2014 2:23	29.68	30	9.68	10	4438	4438	181	28922	RGB_SV1	7909	89504600	28067000	1.43088	0.448696	3.18897	7765	0.981793	144	0.0182071	2766	967.348	0.349728	426.55	7377.11	3.44725	1033.42	1992.45	0.118617	66677	1077.72	NA	0.273064	364	360	7909	1	351	8
317	318	031875-C	Hordeum vulgare	HEB-09-066	C	1	1	NW	1	16	5/16/2014 2:23	30.68	31	10.68	11	4425	4425	194	33237	RGB_SV1	8942	120660000	34310800	1.50902	0.429103	3.51668	8776	0.981436	166	0.0185641	3185	1134.45	0.356184	523.99	10016.1	0.0374102	1035.03	2016.97	0.112737	79317	1250.07	NA	0.310468	519	303	8942	1	294	8
318	319	031875-C	Hordeum vulgare	HEB-09-066	C	1	1	NW	1	16	5/17/2014 2:23	31.68	32	11.68	12	4412	4412	207	36890	RGB_SV1	9610	94969100	29636900	1.02834	0.320913	3.20442	9506	0.989178	104	0.0108221	3351	1168.49	0.348699	475.017	1543.1	1.34948	1027.31	2015.67	0.10563	90978	1231.23	NA	0.274901	468	334	9610	1	325	8
319	320	031875-C	Hordeum vulgare	HEB-09-066	C	1	1	NW	1	16	5/18/2014 2:23	32.68	33	12.68	13	4399	4400	220	41212	RGB_SV1	11286	102521000	41905700	0.804882	0.328998	2.44647	11184	0.990962	102	0.00903775	3873	1329.09	0.343168	496.904	569.25	-8.33625	1029.33	2012.36	0.100217	112616	1398.34	NA	0.176144	473	436	11286	1	427	8
320	321	031875-C	Hordeum vulgare	HEB-09-066	C	1	1	NW	1	16	5/19/2014 2:23	33.68	34	13.68	14	4384	4384	236	45699	RGB_SV1	13368	135247000	86984500	0.756824	0.486754	1.55484	13125	0.981822	243	0.0181777	4406	1452.19	0.329593	609.222	2144.51	-3.42089	1033.14	2004.23	0.0929819	143770	1680.45	NA	0.0471636	510	543	13353	0.998878	510	32
321	322	031875-C	Hordeum vulgare	HEB-09-066	C	1	1	NW	1	16	5/20/2014 2:23	34.68	35	14.68	15	4370	4375	250	51384	RGB_SV1	16119	266951000	163366000	1.02744	0.628761	1.63407	15711	0.974688	408	0.0253117	5097	1611.73	0.316211	712.832	2762.16	-4.75988	1041.56	1984.29	0.0851766	189242	1972.66	NA	0.0579452	562	675	16103	0.999007	588	86
322	323	031875-C	Hordeum vulgare	HEB-09-066	C	1	1	NW	1	16	5/21/2014 2:23	35.68	36	15.68	16	4360	4375	265	58080	RGB_SV1	18810	393510000	155999000	1.11219	0.440905	2.52251	18459	0.98134	351	0.0186603	6009	1919.62	0.319458	789.031	437.99	2.15143	1037.87	1955.68	0.0927318	202843	2106.11	NA	0.186817	548	754	18790	0.998937	681	72
323	324	031876-C	Hordeum vulgare	Navigator	C	1	37	NW	1	17	4/27/2014 2:23	11.68	12	-8.32	-8	4349	4374	NA	3272	RGB_SV1	1157	1328640	58901.7	0.992519	0.0440009	22.5568	1045	0.903198	112	0.0968021	513	227.458	0.443388	141.411	166.924	2.41332	1025.59	2111.1	0.378352	3058	303.129	NA	0.837406	36	140	1157	1	129	10
324	325	031876-C	Hordeum vulgare	Navigator	C	1	37	NW	1	17	4/28/2014 2:23	12.68	13	-7.32	-7	4361	4375	13	4532	RGB_SV1	1666	1476870	369545	0.5321	0.133143	3.99646	1547	0.928571	119	0.0714286	659	260.673	0.395558	130	195.208	2.93612	1028.77	2108.02	0.309263	5387	318.956	NA	0.35966	72	122	1666	1	111	10
325	326	031876-C	Hordeum vulgare	Navigator	C	1	37	NW	1	17	4/29/2014 2:23	13.68	14	-6.32	-6	4365	4376	23	4097	RGB_SV1	1506	2555050	251823	1.12655	0.111031	10.1462	1456	0.966799	50	0.0332005	596	235.867	0.39575	173.416	430.274	-4.50687	1037.51	2086.68	0.323593	4654	372.437	NA	0.67333	60	169	1506	1	162	6
326	327	031876-C	Hordeum vulgare	Navigator	C	1	37	NW	1	17	4/30/2014 2:23	14.68	15	-5.32	-5	4363	4376	36	5373	RGB_SV1	1853	5213890	301033	1.51849	0.0876724	17.32	1785	0.963303	68	0.0366972	722	281.319	0.389638	222.497	100.568	-3.47708	1051.89	2074.44	0.297575	6227	468.737	NA	0.793578	90	210	1853	1	201	8
327	328	031876-C	Hordeum vulgare	Navigator	C	1	37	NW	1	17	5/1/2014 2:23	15.68	16	-4.32	-4	4361	4375	51	6432	RGB_SV1	2217	9998560	263040	2.03426	0.0535169	38.0115	2172	0.979702	45	0.0202977	836	315.244	0.377086	253.939	626.482	-3.35931	1046.64	2053.9	0.324265	6837	527.178	NA	0.900095	80	247	2217	1	241	5
328	329	031876-C	Hordeum vulgare	Navigator	C	1	37	NW	1	17	5/2/2014 2:24	16.68	17	-3.32	-3	4361	4375	65	7062	RGB_SV1	2443	12830600	516904	2.14981	0.0866091	24.822	2356	0.964388	87	0.0356119	925	350.235	0.378633	272.971	820.088	-6.40477	1057.88	2047.12	0.250718	9744	574.592	NA	0.851092	104	258	2443	1	248	9
329	330	031876-C	Hordeum vulgare	Navigator	C	1	37	NW	1	17	5/3/2014 2:24	17.68	18	-2.32	-2	4360	4374	80	8061	RGB_SV1	2797	14934700	1266000	1.90902	0.161826	11.7968	2705	0.967108	92	0.0328924	1107	438.13	0.395781	277.354	797.543	-11.1511	1051.9	2038.98	0.173468	16124	640.346	NA	0.711847	113	263	2797	1	252	10
330	331	031876-C	Hordeum vulgare	Navigator	C	1	37	NW	1	17	5/4/2014 2:24	18.68	19	-1.32	-1	4358	4374	96	9653	RGB_SV1	3211	19141700	1700340	1.85652	0.164914	11.2576	3123	0.972594	88	0.0274058	1260	494.425	0.392401	286.342	667.985	-6.12535	1059.12	2029.77	0.167562	19163	691.027	NA	0.700293	121	287	3211	1	276	10
331	332	031876-C	Hordeum vulgare	Navigator	C	1	37	NW	1	17	5/6/2014 2:24	20.68	21	0.68	1	4540	4540	113	13972	RGB_SV1	4176	36154700	886570	2.07321	0.0508384	40.7804	4139	0.99114	37	0.00886015	1389	462.002	0.332615	394.367	478.96	-3.07334	1074.04	2012.44	0.237759	17564	817.915	NA	0.906553	127	384	4176	1	376	7
332	333	031876-C	Hordeum vulgare	Navigator	C	1	37	NW	1	17	5/7/2014 2:24	21.68	22	1.68	2	4520	4520	133	15089	RGB_SV1	5178	51731600	2751400	1.92944	0.10262	18.8019	5096	0.984164	82	0.0158362	1442	401.577	0.278486	454.07	148.699	1.57028	1025.43	1986.89	0.206131	25120	957.335	NA	0.8082	132	449	5178	1	440	8
333	334	031876-C	Hordeum vulgare	Navigator	C	1	37	NW	1	17	5/8/2014 2:24	22.68	23	2.68	3	4503	4503	150	17231	RGB_SV1	5168	46216400	3546970	1.73042	0.132804	13.0298	5060	0.979102	108	0.0208978	1577	481.217	0.305147	417.767	381.338	-13.2788	1046.92	1986.5	0.172313	29992	920.268	NA	0.735215	138	416	5168	1	407	8
334	335	031876-C	Hordeum vulgare	Navigator	C	1	37	NW	1	17	5/9/2014 2:24	23.68	24	3.68	4	4485	4485	168	19692	RGB_SV1	6362	69295700	13122200	1.71206	0.324204	5.28081	6251	0.982553	111	0.0174473	2199	760.076	0.345646	436.44	746.571	-9.60015	1028.77	1982.05	0.105968	60037	1114.17	NA	0.464538	273	417	6362	1	408	8
335	336	031876-C	Hordeum vulgare	Navigator	C	1	37	NW	1	17	5/10/2014 10:12	25.01	25	5.01	5	4475	4475	178	23248	RGB_SV1	5718	41323200	9787240	1.26388	0.299345	4.22215	5666	0.990906	52	0.00909409	1933	653.461	0.338055	343.759	250.096	-17.0068	1077.88	2026.88	0.122965	46501	901.296	NA	0.380709	296	301	5718	1	293	7
336	337	031876-C	Hordeum vulgare	Navigator	C	1	37	NW	1	17	5/11/2014 2:24	25.68	26	5.68	6	4466	4466	187	26324	RGB_SV1	6395	48700900	14487100	1.19085	0.354243	3.36167	6326	0.98921	69	0.0107897	2274	808.612	0.35559	357.29	352.279	-16.5638	1072.27	2023.43	0.119241	53631	954.701	NA	0.293179	339	288	6395	1	281	6
337	338	031876-C	Hordeum vulgare	Navigator	C	1	37	NW	1	17	5/12/2014 2:24	26.68	27	6.68	7	4454	4454	199	29884	RGB_SV1	8477	125172000	42441500	1.74189	0.590617	2.94927	8402	0.991153	75	0.00884747	2976	1044.78	0.351068	494.702	909.25	-11.193	1084.01	1989	0.0788192	107550	1353.09	NA	0.243619	494	388	8477	1	381	6
338	339	031876-C	Hordeum vulgare	Navigator	C	1	37	NW	1	17	5/14/2014 2:24	28.68	29	8.68	9	4420	4420	216	37982	RGB_SV1	11672	127875000	94078100	0.93863	0.690555	1.35924	11436	0.979781	236	0.0202193	3895	1299.78	0.333705	533.888	5857.57	-4.69484	1073.69	1976.94	0.0975789	119616	1406.48	NA	0.023186	500	401	11672	1	385	15
339	340	031876-C	Hordeum vulgare	Navigator	C	1	37	NW	1	17	5/15/2014 2:24	29.68	30	9.68	10	4402	4402	234	43650	RGB_SV1	13036	145137000	140055000	0.854061	0.824155	1.03629	12936	0.992329	100	0.00767107	4407	1489.85	0.338064	571.878	1746.52	-6.65877	1074.39	1953.89	0.0917556	142073	1515.09	NA	0.000317568	521	458	13035	0.999923	450	7
340	341	031876-C	Hordeum vulgare	Navigator	C	1	37	NW	1	17	5/16/2014 2:24	30.68	31	10.68	11	4383	4383	253	50432	RGB_SV1	14859	165300000	137934000	0.748677	0.624732	1.1984	14750	0.992664	109	0.00733562	4370	1285.21	0.294098	603.81	797.441	0.904751	1066.77	1952.47	0.11566	128471	1545.74	NA	0.00814441	486	476	14859	1	468	7
341	342	031876-C	Hordeum vulgare	Navigator	C	1	37	NW	1	17	5/17/2014 2:24	31.68	32	11.68	12	4365	4376	271	58118	RGB_SV1	16652	181420000	168077000	0.654263	0.606142	1.07939	16536	0.993034	116	0.00696613	5306	1690.71	0.31864	668.696	2015.98	4.63041	1060.76	1936.38	0.0985413	168985	1677	NA	0.00145763	556	491	16647	0.9997	483	7
342	343	031876-C	Hordeum vulgare	Navigator	C	1	37	NW	1	17	5/18/2014 2:24	32.68	33	12.68	13	4358	4375	289	65306	RGB_SV1	19193	258388000	176541000	0.701434	0.479247	1.46362	19020	0.990986	173	0.0090137	5962	1852	0.310634	653.012	1920.84	-1.5331	1052.5	1935.32	0.108406	177048	1696.4	NA	0.0354137	537	537	19193	1	529	7
343	344	031876-C	Hordeum vulgare	Navigator	C	1	37	NW	1	17	5/19/2014 2:24	33.68	34	13.68	14	4352	4376	312	71795	RGB_SV1	20732	314112000	178104000	0.730807	0.414374	1.76364	20560	0.991704	172	0.00829635	6888	2288.47	0.33224	609.341	2528.55	2.03189	1091.03	1926.96	0.112363	184509	1728.42	NA	0.0763514	525	586	20732	1	578	7
344	345	031876-C	Hordeum vulgare	Navigator	C	1	37	NW	1	17	5/20/2014 2:24	34.68	35	14.68	15	4353	4376	335	81402	RGB_SV1	23694	384022000	239940000	0.684036	0.427391	1.60049	23513	0.992361	181	0.00763906	7184	2178.18	0.303199	725.8	2771.02	-14.1979	1051.02	1919.67	0.117558	201552	1852.95	NA	0.0533217	626	583	23694	1	575	7
345	346	031876-C	Hordeum vulgare	Navigator	C	1	37	NW	1	17	5/21/2014 2:24	35.68	36	15.68	16	4348	4375	363	90235	RGB_SV1	29171	552214000	391522000	0.64894	0.460102	1.41043	28947	0.992321	224	0.00767886	8808	2659.52	0.301944	791.22	1153.68	-13.9705	1074.97	1899.14	0.0955449	305312	2206.75	NA	0.0289924	703	713	29170	0.999966	705	7
346	347	031877-S	Hordeum vulgare	Navigator	S	2	37	NW	1	18	4/27/2014 2:23	11.68	12	-8.32	-8	4356	4375	NA	3120	RGB_SV1	1134	1715890	13400	1.33433	0.0104202	128.052	1082	0.954145	52	0.0458554	387	132.071	0.34127	178.045	136.456	5.8898	1103.16	2086.77	0.652474	1738	361.826	NA	0.969245	16	179	1134	1	165	13
347	348	031877-S	Hordeum vulgare	Navigator	S	2	37	NW	1	18	4/28/2014 2:23	12.68	13	-7.32	-7	4362	4375	13	4079	RGB_SV1	1597	2551450	59272.6	1.00041	0.0232404	43.0461	1460	0.914214	137	0.0857859	587	215.76	0.367564	147.963	964.416	-1.16521	1103.85	2094.83	0.483939	3300	326.575	NA	0.911248	43	146	1597	1	133	12
348	349	031877-S	Hordeum vulgare	Navigator	S	2	37	NW	1	18	4/29/2014 2:23	13.68	14	-6.32	-6	4367	4375	21	4961	RGB_SV1	1919	3808070	75073.5	1.03408	0.0203862	50.7246	1864	0.971339	55	0.0286608	542	153.082	0.282439	201.427	200.309	6.92462	1100.91	2069.58	0.53454	3590	413.714	NA	0.924162	46	198	1919	1	188	9
349	350	031877-S	Hordeum vulgare	Navigator	S	2	37	NW	1	18	4/30/2014 2:23	14.68	15	-5.32	-5	4364	4375	32	5560	RGB_SV1	1855	5926650	35758.4	1.72235	0.0103918	165.741	1788	0.963881	67	0.0361186	545	160.121	0.293801	227.695	191.823	2.85789	1095.36	2063.39	0.535508	3464	464.945	NA	0.976155	49	224	1855	1	213	10
350	351	031877-S	Hordeum vulgare	Navigator	S	2	37	NW	1	18	5/1/2014 2:24	15.68	16	-4.32	-4	4362	4375	45	6787	RGB_SV1	2139	9015040	52621	1.97036	0.011501	171.32	2078	0.971482	61	0.028518	603	169.99	0.281907	262.909	207.037	0.878856	1091.87	2055.11	0.471561	4536	536.076	NA	0.976922	66	256	2139	1	247	8
351	352	031877-S	Hordeum vulgare	Navigator	S	2	37	NW	1	18	5/2/2014 2:25	16.68	17	-3.32	-3	4363	4375	57	7692	RGB_SV1	2634	11202200	189539	1.61462	0.0273191	59.1022	2549	0.96773	85	0.0322703	749	212.984	0.284358	274.204	286.706	2.18881	1092.81	2045.06	0.372982	7062	567.102	NA	0.934554	67	269	2634	1	257	11
352	353	031877-S	Hordeum vulgare	Navigator	S	2	37	NW	1	18	5/3/2014 2:25	17.68	18	-2.32	-2	4363	4375	69	8583	RGB_SV1	2803	11058000	324227	1.40744	0.041267	34.1056	2694	0.961113	109	0.0388869	830	245.772	0.296111	263.403	208.279	0.0785076	1088.07	2043.96	0.270926	10346	592.089	NA	0.889304	76	256	2803	1	242	13
353	354	031877-S	Hordeum vulgare	Navigator	S	2	37	NW	1	18	5/4/2014 2:25	18.68	19	-1.32	-1	4360	4375	84	9817	RGB_SV1	3247	17148900	818749	1.62657	0.077658	20.9452	3134	0.965199	113	0.0348014	970	289.775	0.298737	304.573	462.274	-6.01294	1114	2037.65	0.277095	11718	644.711	NA	0.826034	97	300	3247	1	286	13
354	355	031877-S	Hordeum vulgare	Navigator	S	2	37	NW	1	18	5/6/2014 2:25	20.68	21	0.68	1	4546	4546	98.5	13813	RGB_SV1	5294	49591100	3189620	1.76944	0.113808	15.5477	5183	0.979033	111	0.0209671	1671	527.435	0.31564	421.1	743.756	2.74553	1101.73	2016.24	0.177264	29865	895.232	NA	0.772882	127	415	5294	1	404	10
355	356	031877-S	Hordeum vulgare	Navigator	S	2	37	NW	1	18	5/7/2014 2:25	21.68	22	1.68	2	4528	4528	116.5	14616	RGB_SV1	5728	69050200	3576480	2.10455	0.109006	19.3067	5601	0.977828	127	0.0221718	1690	498.621	0.295042	493.328	482.274	2.16209	1128.11	2000.53	0.153892	37221	1034.69	NA	0.812721	144	494	5728	1	482	11
356	357	031877-S	Hordeum vulgare	Navigator	S	2	37	NW	1	18	5/8/2014 2:25	22.68	23	2.68	3	4511	4511	133.5	17178	RGB_SV1	6075	76082900	5935540	2.06155	0.16083	12.8182	5948	0.979095	127	0.0209053	1846	560.941	0.303868	497.132	520.666	-4.55696	1076.16	1996.13	0.149142	40733	1088.58	NA	0.731475	263	458	6075	1	445	12
357	358	031877-S	Hordeum vulgare	Navigator	S	2	37	NW	1	18	5/9/2014 2:25	23.68	24	3.68	4	4495	4495	149.5	19041	RGB_SV1	6962	85364500	3815530	1.7612	0.0787203	22.3729	6848	0.983625	114	0.0163746	2090	627.42	0.300201	508.523	838.94	1.25364	1094.25	1993.01	0.206123	33776	1071.24	NA	0.836184	186	491	6962	1	479	11
358	359	031877-S	Hordeum vulgare	Navigator	S	2	37	NW	1	18	5/10/2014 10:13	25.01	25	5.01	5	4485	4485	159.5	20718	RGB_SV1	7256	94320900	8213130	1.79149	0.155996	11.4842	7169	0.98801	87	0.0119901	2230	685.35	0.307332	494.502	631.176	0.329385	1067.28	1986.83	0.110622	65593	1131.88	NA	0.705259	284	455	7256	1	445	9
359	360	031877-S	Hordeum vulgare	Navigator	S	2	37	NW	1	18	5/11/2014 2:24	25.68	26	5.68	6	4478	4478	166.5	22462	RGB_SV1	7275	112264000	13200400	2.12117	0.249414	8.50463	7189	0.988179	86	0.0118213	2367	770.129	0.325361	497.318	706.619	1.82682	1050.82	1985.4	0.0841011	86503	1218.69	NA	0.623431	366	455	7275	1	446	8
360	361	031877-S	Hordeum vulgare	Navigator	S	2	37	NW	1	18	5/12/2014 2:24	26.68	27	6.68	7	4470	4470	174.5	24643	RGB_SV1	7859	137116000	14754600	2.22	0.238887	9.2931	7752	0.986385	107	0.013615	2456	767.519	0.312508	513.448	464.558	0.643102	1058.45	1977.66	0.0864748	90882	1255.59	NA	0.649144	378	478	7859	1	468	9
361	362	031877-S	Hordeum vulgare	Navigator	S	2	37	NW	1	18	5/14/2014 2:25	28.68	29	8.68	9	4445	4446	187	31097	RGB_SV1	10745	155597000	27295700	1.34768	0.236419	5.7004	10426	0.970312	319	0.0296882	3796	1341.05	0.353281	499.124	1539.79	2.93062	1032.18	2002.79	0.104462	102860	1294.24	NA	0.492117	433	376	10745	1	357	18
362	363	031877-S	Hordeum vulgare	Navigator	S	2	37	NW	1	18	5/15/2014 2:25	29.68	30	9.68	10	4434	4434	199	32417	RGB_SV1	12366	169220000	30619600	1.1066	0.200236	5.52651	12194	0.986091	172	0.0139091	4107	1364.02	0.33212	502.359	2043.82	1.51538	1060.44	1969.54	0.127238	97188	1279.73	NA	0.481022	386	445	12366	1	434	10
363	364	031877-S	Hordeum vulgare	Navigator	S	2	37	NW	1	18	5/16/2014 2:25	30.68	31	10.68	11	4424	4424	209	33235	RGB_SV1	12239	187594000	19340000	1.25236	0.129112	9.69979	12064	0.985701	175	0.0142985	3479	988.924	0.284255	501.011	1948.59	-5.34803	1096.46	1957.18	0.15601	78450	1245.46	NA	0.6611	283	501	12239	1	490	10
364	365	031877-S	Hordeum vulgare	Navigator	S	2	37	NW	1	18	5/17/2014 2:25	31.68	32	11.68	12	4414	4414	219	39077	RGB_SV1	13413	193679000	21636700	1.07654	0.120265	8.9514	13233	0.98658	180	0.0134198	3836	1097.06	0.285991	558.33	1612.65	6.32644	1066.74	1968.1	0.158331	84715	1283.95	NA	0.638438	326	509	13413	1	498	10
365	366	031877-S	Hordeum vulgare	Navigator	S	2	37	NW	1	18	5/18/2014 2:25	32.68	33	12.68	13	4406	4406	227	41815	RGB_SV1	15335	249151000	33368500	1.05949	0.141896	7.46666	15149	0.987871	186	0.0121291	4843	1529.48	0.315814	596.353	1974.55	1.47374	1047.57	1962.38	0.133037	115269	1405.97	NA	0.583359	375	529	15334	0.999935	518	10
366	367	031877-S	Hordeum vulgare	Navigator	S	2	37	NW	1	18	5/19/2014 2:25	33.68	34	13.68	14	4396	4396	237	44518	RGB_SV1	16591	274186000	38063900	0.996095	0.138283	7.20332	16406	0.988849	185	0.0111506	5283	1682.24	0.318426	607.349	2138.07	-1.62011	1051.14	1953.39	0.144991	114428	1415.95	NA	0.571833	389	535	16591	1	524	10
367	368	031877-S	Hordeum vulgare	Navigator	S	2	37	NW	1	18	5/20/2014 2:25	34.68	35	14.68	15	4387	4387	246	47862	RGB_SV1	17409	271902000	42708600	0.897149	0.140918	6.36644	17228	0.989603	181	0.0103969	5277	1599.56	0.303119	601.569	1928.96	-1.67353	1064.5	1949.6	0.150977	115309	1435.06	NA	0.53071	375	537	17409	1	526	10
368	369	031877-S	Hordeum vulgare	Navigator	S	2	37	NW	1	18	5/21/2014 2:25	35.68	36	15.68	16	4379	4379	254	50683	RGB_SV1	18328	284511000	47828000	0.846972	0.142381	5.94863	18143	0.989906	185	0.0100939	5395	1588.06	0.294358	600.301	2088.97	-0.69041	1069.73	1944.36	0.155276	118035	1456.98	NA	0.507191	368	533	18328	1	522	10
369	370	031878-S	Hordeum vulgare	HEB-21-141	S	2	1	NW	1	19	4/27/2014 2:24	11.68	12	-8.32	-8	4352	4374	NA	2610	RGB_SV1	917	1184660	8981.59	1.40882	0.0106811	131.899	824	0.898582	93	0.101418	281	86.108	0.306434	130	359.338	3.22221	1115.21	2097.74	0.690512	1328	267.053	NA	0.970128	34	127	917	1	114	12
370	371	031878-S	Hordeum vulgare	HEB-21-141	S	2	1	NW	1	19	4/28/2014 2:24	12.68	13	-7.32	-7	4361	4375	13	3104	RGB_SV1	1045	1677330	12694.5	1.53598	0.0116247	132.131	954	0.912919	91	0.0870813	341	111.274	0.326316	138.08	500.522	1.51428	1111.48	2095.34	0.632184	1653	284.376	NA	0.97018	33	136	1045	1	124	11
371	372	031878-S	Hordeum vulgare	HEB-21-141	S	2	1	NW	1	19	4/29/2014 2:24	13.68	14	-6.32	-6	4367	4375	21	3414	RGB_SV1	1392	2313990	70498.8	1.19422	0.0363834	32.8231	1312	0.942529	80	0.0574713	453	147.42	0.325431	141.411	527.007	-3.45608	1105.57	2095.56	0.506366	2749	296.441	NA	0.885234	34	140	1392	1	131	8
372	373	031878-S	Hordeum vulgare	HEB-21-141	S	2	1	NW	1	19	4/30/2014 2:24	14.68	15	-5.32	-5	4364	4376	32	4167	RGB_SV1	1616	2773720	211296	1.06214	0.0809112	13.1272	1524	0.943069	92	0.0569307	509	160.322	0.314975	140.73	328.154	-6.78651	1100.21	2092	0.400694	4033	322.235	NA	0.7369	41	140	1616	1	130	9
373	374	031878-S	Hordeum vulgare	HEB-21-141	S	2	1	NW	1	19	5/1/2014 2:24	15.68	16	-4.32	-4	4362	4375	46	4824	RGB_SV1	1908	3289860	141033	0.903693	0.0387404	23.3269	1834	0.961216	74	0.0387841	520	141.719	0.272537	146.219	483.125	-4.97992	1100.04	2085.48	0.5625	3392	320.91	NA	0.842332	32	147	1908	1	139	7
374	375	031878-S	Hordeum vulgare	HEB-21-141	S	2	1	NW	1	19	5/2/2014 2:25	16.68	17	-3.32	-3	4362	4376	59	5536	RGB_SV1	2188	5881320	328678	1.22852	0.0686557	17.8939	2061	0.941956	127	0.0580439	659	198.483	0.301188	217.993	330.794	-7.76367	1091.32	2077.58	0.388081	5638	457.13	NA	0.799496	52	216	2188	1	205	10
375	376	031878-S	Hordeum vulgare	HEB-21-141	S	2	1	NW	1	19	5/3/2014 2:25	17.68	18	-2.32	-2	4362	4375	73	6739	RGB_SV1	2604	9018470	809002	1.33	0.119308	11.1476	2420	0.92934	184	0.0706605	774	230.06	0.297235	245.693	175.711	-9.12692	1083.37	2072.62	0.300623	8662	521.261	NA	0.697825	81	239	2604	1	226	12
376	377	031878-S	Hordeum vulgare	HEB-21-141	S	2	1	NW	1	19	5/4/2014 2:25	18.68	19	-1.32	-1	4360	4375	88	7699	RGB_SV1	2916	11893400	1098600	1.39872	0.129201	10.826	2722	0.93347	194	0.0665295	925	293.424	0.317215	263.911	473.647	-12.6225	1087.61	2070.44	0.282997	10304	563.339	NA	0.690363	94	256	2916	1	243	12
377	378	031878-S	Hordeum vulgare	HEB-21-141	S	2	1	NW	1	19	5/6/2014 2:25	20.68	21	0.68	1	4545	4545	103	10454	RGB_SV1	3858	15540000	1662870	1.04406	0.111721	9.34526	3720	0.96423	138	0.0357698	1188	365.823	0.307932	265.957	417.132	-0.744364	1083.41	2057.46	0.299395	12886	579.512	NA	0.650724	112	254	3858	1	244	9
378	379	031878-S	Hordeum vulgare	HEB-21-141	S	2	1	NW	1	19	5/7/2014 2:25	21.68	22	1.68	2	4527	4527	121	11757	RGB_SV1	4429	21140600	1865600	1.07772	0.0951058	11.3318	4252	0.960036	177	0.0399639	1330	399.39	0.300294	297.946	482.297	-1.97726	1084.38	2049.13	0.255053	17365	655.903	NA	0.701938	113	297	4429	1	286	10
379	380	031878-S	Hordeum vulgare	HEB-21-141	S	2	1	NW	1	19	5/8/2014 2:25	22.68	23	2.68	3	4512	4511	136	13133	RGB_SV1	4869	28297700	2632940	1.19363	0.111061	10.7476	4702	0.965701	167	0.0342986	1426	417.637	0.292873	328.324	1187.65	0.758415	1081.75	2037.9	0.227545	21398	717.914	NA	0.688488	128	327	4869	1	316	10
380	381	031878-S	Hordeum vulgare	HEB-21-141	S	2	1	NW	1	19	5/9/2014 2:25	23.68	24	3.68	4	4495	4495	152	14541	RGB_SV1	5462	36085500	4952460	1.20957	0.166004	7.28638	5262	0.963383	200	0.0366166	1569	450.707	0.287257	344.524	954.196	-10.562	1089.49	2038.06	0.200779	27204	777.478	NA	0.575535	140	345	5462	1	334	10
381	382	031878-S	Hordeum vulgare	HEB-21-141	S	2	1	NW	1	19	5/10/2014 10:14	25.01	25	5.01	5	4486	4486	161	16125	RGB_SV1	5913	39569900	4755640	1.13175	0.136017	8.32064	5788	0.97886	125	0.0211399	1701	489.329	0.287671	363.501	1322.13	-2.93016	1076.9	2032.55	0.204277	28946	807.499	NA	0.616888	154	363	5913	1	354	8
382	383	031878-S	Hordeum vulgare	HEB-21-141	S	2	1	NW	1	19	5/11/2014 2:25	25.68	26	5.68	6	4479	4479	168	17121	RGB_SV1	6294	43600600	6140200	1.10062	0.154999	7.10084	6175	0.981093	119	0.0189069	1769	497.198	0.281061	372.344	1259.71	3.72225	1085.93	2024.11	0.196479	32034	838.654	NA	0.567178	156	373	6294	1	365	7
383	384	031878-S	Hordeum vulgare	HEB-21-141	S	2	1	NW	1	19	5/12/2014 2:25	26.68	27	6.68	7	4472	4472	175	18365	RGB_SV1	6509	48775200	5589200	1.15125	0.131923	8.72669	6362	0.977416	147	0.0225841	1866	534.945	0.28668	377.117	1451.68	0.505857	1090.85	2020.52	0.205539	31668	842.955	NA	0.63104	149	377	6509	1	368	8
384	385	031878-S	Hordeum vulgare	HEB-21-141	S	2	1	NW	1	19	5/14/2014 2:25	28.68	29	8.68	9	4450	4450	186	20286	RGB_SV1	7398	64681000	4005620	1.18181	0.0731882	16.1476	6982	0.943769	416	0.0562314	1750	413.963	0.23655	381.257	2635.77	-3.30312	1090.29	2027.34	0.258049	28669	832.804	NA	0.780334	132	382	7398	1	364	17
385	386	031878-S	Hordeum vulgare	HEB-21-141	S	2	1	NW	1	19	5/15/2014 2:25	29.68	30	9.68	10	4440	4440	196	22850	RGB_SV1	9049	85407400	6247300	1.04302	0.0762941	13.6711	8828	0.975577	221	0.0244226	2286	577.5	0.252625	377.878	1283.85	-1.15694	1094.14	2010.2	0.261381	34620	863.582	NA	0.745939	137	375	9049	1	366	8
386	387	031878-S	Hordeum vulgare	HEB-21-141	S	2	1	NW	1	19	5/16/2014 2:25	30.68	31	10.68	11	4432	4432	204	26145	RGB_SV1	9634	93830000	9749410	1.01095	0.105043	9.62417	9392	0.974881	242	0.0251194	2503	650.302	0.259809	428.789	423.233	-5.75742	1081.89	2009.34	0.219894	43812	959.737	NA	0.658938	150	423	9634	1	414	8
387	388	031878-S	Hordeum vulgare	HEB-21-141	S	2	1	NW	1	19	5/17/2014 2:25	31.68	32	11.68	12	4424	4424	212	29249	RGB_SV1	10103	93667000	12291400	0.917669	0.12042	7.62056	9890	0.978917	213	0.0210829	2906	835.874	0.287637	458.111	487.882	-1.25413	1060.31	2007.79	0.204179	49481	1024.44	NA	0.589819	207	427	10103	1	418	8
388	389	031878-S	Hordeum vulgare	HEB-21-141	S	2	1	NW	1	19	5/18/2014 2:25	32.68	33	12.68	13	4417	4417	219	29997	RGB_SV1	10557	99972300	14709400	0.897013	0.131982	6.79647	10294	0.975088	263	0.0249124	2977	839.493	0.281993	402.588	4745.56	-1.07042	1065.97	2006.3	0.211127	50003	961.958	NA	0.552753	182	376	10557	1	367	8
389	390	031878-S	Hordeum vulgare	HEB-21-141	S	2	1	NW	1	19	5/19/2014 2:25	33.68	34	13.68	14	4410	4410	226	31492	RGB_SV1	11562	119602000	17318400	0.894687	0.129552	6.90603	11234	0.971631	328	0.0283688	3257	917.493	0.281699	455.764	754.924	-2.5823	1071.45	2002.57	0.193574	59729	1051.52	NA	0.558052	189	436	11562	1	427	8
390	391	031878-S	Hordeum vulgare	HEB-21-141	S	2	1	NW	1	19	5/20/2014 2:25	34.68	35	14.68	15	4402	4402	234	32712	RGB_SV1	12167	128722000	19280000	0.869529	0.130239	6.67643	11832	0.972467	335	0.0275335	3512	1013.74	0.28865	452.86	805.019	-4.07962	1070.95	2000.46	0.192245	63289	1061.51	NA	0.546804	194	432	12167	1	423	8
391	392	031878-S	Hordeum vulgare	HEB-21-141	S	2	1	NW	1	19	5/21/2014 2:25	35.68	36	15.68	16	4395	4395	241	35252	RGB_SV1	13211	139182000	23032900	0.797462	0.13197	6.04273	12899	0.976383	312	0.0236167	3569	964.178	0.270154	452.762	1351.62	-4.19627	1067.81	1996.8	0.19743	66915	1067.67	NA	0.512684	206	448	13211	1	439	8
392	393	031879-C	Hordeum vulgare	HEB-21-141	C	1	1	NW	1	20	4/27/2014 2:25	11.68	12	-8.32	-8	4356	4374	NA	3308	RGB_SV1	1176	953729	15915.1	0.689621	0.0115079	59.9259	1127	0.958333	49	0.0416667	286	69.5544	0.243197	112.161	251.225	5.06765	981.951	2106.56	0.896341	1312	234.779	NA	0.935424	18	113	1176	1	105	7
393	394	031879-C	Hordeum vulgare	HEB-21-141	C	1	1	NW	1	20	4/28/2014 2:25	12.68	13	-7.32	-7	4363	4376	11	3652	RGB_SV1	898	1580910	477662	1.96045	0.592336	3.30969	821	0.914254	77	0.0857461	376	157.434	0.418708	210.618	733.492	-0.88535	994.149	2106.75	0.0770551	11654	510.158	NA	0.28722	192	112	898	1	103	8
394	395	031879-C	Hordeum vulgare	HEB-21-141	C	1	1	NW	1	20	4/29/2014 2:25	13.68	14	-6.32	-6	4367	4376	20	3279	RGB_SV1	988	597497	54235.1	0.612099	0.0555605	11.0168	966	0.977733	22	0.0222672	384	149.247	0.388664	119.105	67.9706	0.398746	987.383	2099.89	0.473861	2085	250.318	NA	0.694833	28	120	988	1	115	4
395	396	031879-C	Hordeum vulgare	HEB-21-141	C	1	1	NW	1	20	4/30/2014 2:25	14.68	15	-5.32	-5	4367	4375	29	4073	RGB_SV1	1428	1372540	161717	0.673085	0.0793047	8.48733	1395	0.976891	33	0.0231092	517	187.177	0.362045	153.525	257.522	-4.00291	992.519	2089.02	0.396446	3602	329.249	NA	0.622825	50	150	1428	1	144	5
396	397	031879-C	Hordeum vulgare	HEB-21-141	C	1	1	NW	1	20	5/1/2014 2:25	15.68	16	-4.32	-4	4363	4375	41	4832	RGB_SV1	1803	3081940	87136.3	0.948052	0.0268045	35.3691	1780	0.987243	23	0.0127565	591	193.722	0.327787	175.231	374.794	0.316428	985.687	2074.95	0.546364	3300	365.716	NA	0.893041	30	176	1803	1	172	3
397	398	031879-C	Hordeum vulgare	HEB-21-141	C	1	1	NW	1	20	5/2/2014 2:26	16.68	17	-3.32	-3	4364	4375	52	5279	RGB_SV1	1868	4171190	115602	1.19538	0.0331292	36.0824	1832	0.980728	36	0.0192719	635	215.859	0.339936	210.117	378.853	-0.759162	987.697	2066.3	0.470529	3970	430.274	NA	0.895041	32	211	1868	1	203	7
398	399	031879-C	Hordeum vulgare	HEB-21-141	C	1	1	NW	1	20	5/3/2014 2:26	17.68	18	-2.32	-2	4364	4374	63	6445	RGB_SV1	2432	6370490	733230	1.07707	0.123969	8.68825	2432	1	0	0	778	248.883	0.319901	251.03	106.699	-10.6022	1006.97	2066.44	0.262465	9266	531.972	NA	0.629744	81	247	2432	1	246	0
399	400	031879-C	Hordeum vulgare	HEB-21-141	C	1	1	NW	1	20	5/4/2014 2:26	18.68	19	-1.32	-1	4362	4374	75	7146	RGB_SV1	2578	9055540	636576	1.36254	0.0957821	14.2254	2550	0.989139	28	0.0108611	886	304.498	0.343677	249.57	660.061	-10.1417	1006.31	2057.99	0.303723	8488	522.869	NA	0.754536	84	243	2578	1	233	9
400	401	031879-C	Hordeum vulgare	HEB-21-141	C	1	1	NW	1	20	5/6/2014 2:26	20.68	21	0.68	1	4545	4545	89.5	9300	RGB_SV1	3395	12546600	1372130	1.08855	0.119047	9.14386	3373	0.99352	22	0.00648012	1174	405.972	0.345803	256.189	511.191	-3.13457	1004.85	2042.31	0.232821	14582	590.837	NA	0.644546	97	253	3395	1	247	5
401	402	031879-C	Hordeum vulgare	HEB-21-141	C	1	1	NW	1	20	5/7/2014 2:26	21.69	22	1.69	2	4529	4529	105.5	10529	RGB_SV1	3916	19595400	1271040	1.27782	0.0828844	15.4169	3874	0.989275	42	0.0107252	1293	426.928	0.330184	291.163	1153.92	-2.99635	1000.56	2035.56	0.283255	13825	621.764	NA	0.77119	88	291	3916	1	284	6
402	403	031879-C	Hordeum vulgare	HEB-21-141	C	1	1	NW	1	20	5/8/2014 2:26	22.69	23	2.69	3	4515	4515	119.5	12884	RGB_SV1	4042	19742400	2306330	1.20839	0.141165	8.56012	4002	0.990104	40	0.00989609	1319	430.421	0.326324	271.665	1864.8	0.818576	1005.2	2037.16	0.236693	17077	618.577	NA	0.625361	111	272	4042	1	265	6
403	404	031879-C	Hordeum vulgare	HEB-21-141	C	1	1	NW	1	20	5/9/2014 2:26	23.69	24	3.69	4	4497	4497	137.5	14866	RGB_SV1	4863	29326800	3513210	1.2401	0.148558	8.34757	4829	0.993008	34	0.00699157	1698	592.886	0.349167	318.127	1706.98	-3.37481	1002.63	2032.81	0.222797	21827	703.027	NA	0.61786	120	319	4863	1	312	6
404	405	031879-C	Hordeum vulgare	HEB-21-141	C	1	1	NW	1	20	5/10/2014 10:14	25.01	25	5.01	5	4487	4487	147.5	17054	RGB_SV1	5193	28615300	3071620	1.06111	0.113902	9.31603	5174	0.996341	19	0.00365877	1800	623.917	0.34662	305.015	3101.49	-4.93112	1000.54	2030.91	0.263885	19679	672.205	NA	0.649841	108	306	5192	0.999807	301	4
405	406	031879-C	Hordeum vulgare	HEB-21-141	C	1	1	NW	1	20	5/11/2014 2:26	25.68	26	5.68	6	4480	4480	154.5	18781	RGB_SV1	5845	39646600	4255510	1.16048	0.124561	9.31653	5827	0.996921	18	0.00307955	1969	663.295	0.336869	322.014	2846.4	-5.76172	999.497	2020.29	0.222218	26303	750.619	NA	0.649856	142	323	5845	1	318	4
406	407	031879-C	Hordeum vulgare	HEB-21-141	C	1	1	NW	1	20	5/12/2014 2:26	26.68	27	6.68	7	4470	4470	164.5	21450	RGB_SV1	6809	67237100	4413700	1.45025	0.0951997	15.2337	6775	0.995007	34	0.00499339	2010	593.347	0.295197	391.128	5221.61	-1.57466	993.451	1997.28	0.235077	28965	847.511	NA	0.768778	126	392	6809	1	386	5
407	408	031879-C	Hordeum vulgare	HEB-21-141	C	1	1	NW	1	20	5/14/2014 2:26	28.69	29	8.69	9	4443	4443	178	28865	RGB_SV1	8181	63912000	8306540	0.954926	0.12411	7.69417	8034	0.982032	147	0.0179685	2420	715.854	0.295807	370.482	3860.02	3.32705	1022.7	2028.95	0.209265	39094	874.883	NA	0.59284	258	311	8181	1	296	14
408	409	031879-C	Hordeum vulgare	HEB-21-141	C	1	1	NW	1	20	5/15/2014 2:26	29.68	30	9.68	10	4428	4428	193	34464	RGB_SV1	10280	97197400	15233700	0.919747	0.144151	6.38042	10208	0.992996	72	0.00700389	2905	820.917	0.282588	430.314	2185.78	-3.23754	1037.47	2022.97	0.192063	53524	1021.23	NA	0.53146	352	308	10280	1	301	6
409	410	031879-C	Hordeum vulgare	HEB-21-141	C	1	1	NW	1	20	5/16/2014 2:26	30.68	31	10.68	11	4413	4413	208	36572	RGB_SV1	12560	144676000	13188700	0.917099	0.083603	10.9697	12531	0.997691	29	0.00230892	3209	819.879	0.255494	489.461	1278.62	-5.2836	1010.85	1980.9	0.265276	47347	1085.75	NA	0.693742	251	453	12560	1	448	4
410	411	031879-C	Hordeum vulgare	HEB-21-141	C	1	1	NW	1	20	5/17/2014 2:26	31.68	32	11.68	12	4398	4398	223	44188	RGB_SV1	14972	127468000	48793200	0.568643	0.217671	2.6124	14905	0.995525	67	0.00447502	4002	1069.73	0.267299	446.808	3152.57	-8.12885	1028.25	2005.56	0.203468	73584	1151.21	NA	0.19923	385	335	14972	1	329	5
411	412	031879-C	Hordeum vulgare	HEB-21-141	C	1	1	NW	1	20	5/18/2014 2:26	32.69	33	12.69	13	4384	4384	237	51615	RGB_SV1	17768	186796000	72024500	0.591686	0.228141	2.59351	17684	0.995272	84	0.0047276	4574	1177.48	0.257429	489.826	3330.94	-24.6502	1046.74	2000.84	0.203766	87198	1259.26	NA	0.19664	447	339	17768	1	332	6
412	413	031879-C	Hordeum vulgare	HEB-21-141	C	1	1	NW	1	20	5/19/2014 2:26	33.69	34	13.69	14	4367	4376	254	56411	RGB_SV1	19125	194269000	48702000	0.531129	0.133151	3.98893	19047	0.995922	78	0.00407843	3966	822.44	0.207373	478.401	258.338	5.42977	1007.64	1980.58	0.235498	81211	1189.16	NA	0.358935	326	422	19125	1	415	6
413	414	031879-C	Hordeum vulgare	HEB-21-141	C	1	1	NW	1	20	5/20/2014 2:26	34.69	35	14.69	15	4360	4375	270	61466	RGB_SV1	21590	231100000	64515700	0.495787	0.138408	3.58207	21509	0.996248	81	0.00375174	4665	1007.98	0.216072	486.083	820.848	4.04952	1007.04	1971.28	0.220482	97922	1293.22	NA	0.317551	345	487	21589	0.999954	480	6
414	415	031879-C	Hordeum vulgare	HEB-21-141	C	1	1	NW	1	20	5/21/2014 2:26	35.69	36	15.69	16	4357	4376	288	70003	RGB_SV1	24221	286982000	60980800	0.489181	0.103946	4.7061	24131	0.996284	90	0.00371578	4876	981.602	0.201313	525.68	599.186	14.1459	1010.15	1959.14	0.241464	100309	1303.66	NA	0.421847	327	514	24220	0.999959	507	6
415	416	031880-S	Hordeum vulgare	HEB-22-103	S	2	1	NW	1	21	4/27/2014 2:25	11.68	12	-8.32	-8	4353	4374	NA	3612	RGB_SV1	1446	2206240	18363.5	1.05515	0.00878252	120.142	1401	0.96888	45	0.0311203	426	125.502	0.294606	180.014	71.9411	4.23874	1056.15	2085.23	0.750389	1927	364.144	NA	0.967254	63	170	1446	1	159	10
416	417	031880-S	Hordeum vulgare	HEB-22-103	S	2	1	NW	1	21	4/28/2014 2:25	12.68	13	-7.32	-7	4360	4375	14	4270	RGB_SV1	1711	2829110	263200	0.966383	0.0899055	10.7489	1667	0.974284	44	0.025716	666	259.238	0.389246	179.402	224.699	-2.31099	1043.23	2081.51	0.316325	5409	408.591	NA	0.68852	54	176	1711	1	165	10
417	418	031880-S	Hordeum vulgare	HEB-22-103	S	2	1	NW	1	21	4/29/2014 2:25	13.68	14	-6.32	-6	4365	4375	24	5419	RGB_SV1	2121	4996720	110559	1.11072	0.0245761	45.1951	2087	0.98397	34	0.0160302	667	209.754	0.314474	235.934	92.2843	-2.32125	1051.92	2064.96	0.46554	4556	479.863	NA	0.915285	56	232	2121	1	224	7
418	419	031880-S	Hordeum vulgare	HEB-22-103	S	2	1	NW	1	21	4/30/2014 2:25	14.68	15	-5.32	-5	4363	4375	36	6114	RGB_SV1	2305	9420490	328745	1.77309	0.0618753	28.6559	2264	0.982213	41	0.0177874	917	364.811	0.397831	281.938	253.882	-7.75659	1044.53	2054.85	0.264214	8724	578.758	NA	0.869668	62	281	2305	1	271	9
419	420	031880-S	Hordeum vulgare	HEB-22-103	S	2	1	NW	1	21	5/1/2014 2:25	15.68	16	-4.32	-4	4360	4375	51	7801	RGB_SV1	3064	15095500	262960	1.60794	0.0280099	57.4061	3034	0.990209	30	0.00979112	982	314.727	0.320496	318.729	303.078	-3.66602	1055.02	2038.08	0.382665	8007	649.263	NA	0.932687	85	309	3064	1	301	7
420	421	031880-S	Hordeum vulgare	HEB-22-103	S	2	1	NW	1	21	5/2/2014 2:26	16.69	17	-3.31	-3	4362	4376	64	8172	RGB_SV1	3138	17568100	505816	1.7841	0.0513672	34.7322	3081	0.981835	57	0.0181644	1100	385.596	0.350542	331.453	418.617	-3.16646	1056.16	2037.14	0.215374	14570	701.579	NA	0.891189	95	320	3138	1	309	10
421	422	031880-S	Hordeum vulgare	HEB-22-103	S	2	1	NW	1	21	5/3/2014 2:26	17.69	18	-2.31	-2	4362	4374	78	9027	RGB_SV1	3154	21059500	850196	2.11702	0.0854665	24.7702	3103	0.98383	51	0.0161699	1231	480.457	0.390298	336.301	449.706	-2.41548	1041.71	2023.7	0.17627	17893	724.761	NA	0.850805	87	334	3154	1	321	12
422	423	031880-S	Hordeum vulgare	HEB-22-103	S	2	1	NW	1	21	5/4/2014 2:26	18.69	19	-1.31	-1	4359	4374	93	9481	RGB_SV1	3346	30497000	479133	2.72399	0.0427961	63.6504	3276	0.979079	70	0.0209205	1222	446.289	0.365212	380.033	412.297	-3.36405	1049.12	2011.27	0.170427	19633	790.424	NA	0.939086	96	380	3346	1	367	12
423	424	031880-S	Hordeum vulgare	HEB-22-103	S	2	1	NW	1	21	5/6/2014 2:27	20.69	21	0.69	1	4545	4545	107.5	14950	RGB_SV1	4707	43037800	6160240	1.9425	0.278041	6.98638	4673	0.992777	34	0.00722328	2169	999.482	0.460803	409.939	783.313	1.37821	1059.62	2012.95	0.111487	42220	945.864	NA	0.561861	253	378	4707	1	370	7
424	425	031880-S	Hordeum vulgare	HEB-22-103	S	2	1	NW	1	21	5/7/2014 2:27	21.69	22	1.69	2	4526	4526	126.5	17522	RGB_SV1	5976	68877300	10571400	1.92866	0.296013	6.51543	5904	0.987952	72	0.0120482	2401	964.659	0.401774	455.449	893.458	1.26683	1101.11	2025.6	0.102124	58517	1169.27	NA	0.538581	449	300	5976	1	289	10
425	426	031880-S	Hordeum vulgare	HEB-22-103	S	2	1	NW	1	21	5/8/2014 2:27	22.69	23	2.69	3	4511	4511	141.5	18643	RGB_SV1	6908	84482100	24455600	1.77035	0.512475	3.45452	6820	0.987261	88	0.0127388	3014	1315.03	0.436306	497.133	2108.71	-7.52149	1095.4	2014.98	0.0862853	80060	1273.95	NA	0.30362	496	313	6908	1	302	10
426	427	031880-S	Hordeum vulgare	HEB-22-103	S	2	1	NW	1	21	5/9/2014 2:27	23.69	24	3.69	4	4495	4495	157.5	19702	RGB_SV1	7112	96012900	31002300	1.89822	0.612929	3.09696	7025	0.987767	87	0.0122329	3274	1507.18	0.460349	575.209	1586.78	-13.0098	1083.07	2007.86	0.0738825	96261	1369.55	NA	0.261974	565	334	7112	1	323	10
427	428	031880-S	Hordeum vulgare	HEB-22-103	S	2	1	NW	1	21	5/10/2014 10:15	25.01	25	5.01	5	4487	4487	165.5	21291	RGB_SV1	7009	93060700	29105400	1.89432	0.592464	3.19736	6931	0.988872	78	0.0111286	3361	1611.69	0.479526	599.054	344.853	-12.0494	1084.81	2009.39	0.0603662	116108	1438.62	NA	0.274063	586	414	7009	1	405	8
428	429	031880-S	Hordeum vulgare	HEB-22-103	S	2	1	NW	1	21	5/11/2014 2:26	25.69	26	5.69	6	4481	4481	171.5	22353	RGB_SV1	7300	99606400	29570500	1.86914	0.554897	3.36844	7221	0.989178	79	0.0108219	3350	1537.33	0.458904	576.823	694.014	-13.023	1100.55	2001.02	0.0621599	117439	1425.44	NA	0.293949	568	428	7300	1	419	8
429	430	031880-S	Hordeum vulgare	HEB-22-103	S	2	1	NW	1	21	5/12/2014 2:26	26.69	27	6.69	7	4473	4473	179.5	24690	RGB_SV1	8365	113234000	36882700	1.61825	0.527097	3.07012	8273	0.989002	92	0.0109982	3743	1674.84	0.44746	570.754	509.5	-8.27706	1101.97	1992.73	0.0693546	120612	1454.65	NA	0.258689	569	438	8365	1	429	8
430	431	031880-S	Hordeum vulgare	HEB-22-103	S	2	1	NW	1	21	5/14/2014 2:27	28.69	29	8.69	9	4452	4452	190	29617	RGB_SV1	10004	141311000	40925100	1.41198	0.408924	3.45292	9723	0.971911	281	0.0280888	4180	1746.54	0.417833	548.566	945.874	-7.47843	1108.04	2000.29	0.0798334	125311	1438.79	NA	0.303443	547	419	10004	1	401	17
431	432	031880-S	Hordeum vulgare	HEB-22-103	S	2	1	NW	1	21	5/15/2014 2:27	29.69	30	9.69	10	4442	4442	200	31773	RGB_SV1	10971	143728000	52417500	1.19412	0.435496	2.74198	10805	0.984869	166	0.0151308	4432	1790.41	0.403974	544.023	676.921	-8.70844	1105.69	1988.53	0.0855132	128296	1440.16	NA	0.216713	545	429	10971	1	419	9
432	433	031880-S	Hordeum vulgare	HEB-22-103	S	2	1	NW	1	21	5/16/2014 2:26	30.69	31	10.69	11	4433	4433	209	33530	RGB_SV1	11392	144372000	61128900	1.11246	0.471028	2.36177	11215	0.984463	177	0.0155372	4496	1774.41	0.394663	555.325	402.902	-4.7138	1098.88	1985.68	0.0840862	135480	1459.22	NA	0.164086	556	447	11392	1	438	8
433	434	031880-S	Hordeum vulgare	HEB-22-103	S	2	1	NW	1	21	5/17/2014 2:27	31.69	32	11.69	12	4424	4424	218	34996	RGB_SV1	11170	140188000	65619100	1.12358	0.525925	2.13639	10989	0.983796	181	0.0162041	4629	1918.32	0.414414	561.749	1404.89	-0.563296	1093.45	1988.13	0.0832582	134161	1472.43	NA	0.131279	562	465	11170	1	456	8
434	435	031880-S	Hordeum vulgare	HEB-22-103	S	2	1	NW	1	21	5/18/2014 2:27	32.69	33	12.69	13	4418	4418	224	38117	RGB_SV1	13222	172779000	77393700	0.98832	0.442702	2.23247	13060	0.987748	162	0.0122523	5195	2041.15	0.392906	569.056	1518.84	-4.91953	1089.08	1973.95	0.0837106	157949	1603.78	NA	0.145374	570	549	13222	1	539	9
435	436	031880-S	Hordeum vulgare	HEB-22-103	S	2	1	NW	1	21	5/19/2014 2:27	33.69	34	13.69	14	4410	4410	232	40448	RGB_SV1	13936	199320000	81210800	1.0263	0.418155	2.45435	13765	0.98773	171	0.0122704	5542	2203.92	0.397675	590.771	1623.84	-4.90355	1091	1966.17	0.0838962	166110	1648.3	NA	0.177258	577	565	13936	1	555	9
436	437	031880-S	Hordeum vulgare	HEB-22-103	S	2	1	NW	1	21	5/20/2014 2:27	34.69	35	14.69	15	4403	4403	239	41933	RGB_SV1	14347	224870000	78804100	1.09247	0.382848	2.85354	14179	0.98829	168	0.0117098	5993	2503.38	0.417718	630.563	2209.92	-2.10454	1085.91	1958.8	0.080479	178270	1719.77	NA	0.231358	579	600	14347	1	591	8
437	438	031880-S	Hordeum vulgare	HEB-22-103	S	2	1	NW	1	21	5/21/2014 2:27	35.69	36	15.69	16	4396	4396	246	44574	RGB_SV1	14958	239207000	81776900	1.06912	0.365497	2.92511	14770	0.987432	188	0.0125685	6088	2477.85	0.407006	646.781	1709.34	-5.63274	1079.74	1953.98	0.0820484	182307	1746.99	NA	0.240551	581	618	14957	0.999933	609	8
438	439	031881-C	Hordeum vulgare	HEB-22-103	C	1	1	NW	1	22	4/27/2014 2:26	11.69	12	-8.31	-8	4352	4375	NA	2433	RGB_SV1	947	1065860	11272.8	1.18851	0.0125699	94.5519	875	0.923971	72	0.0760296	346	126.416	0.365364	120.204	330.711	-1.06222	1125	2103.36	0.740422	1279	248.301	NA	0.958576	15	121	947	1	109	11
439	440	031881-C	Hordeum vulgare	HEB-22-103	C	1	1	NW	1	22	4/28/2014 2:26	12.68	13	-7.32	-7	4362	4375	13	3010	RGB_SV1	1152	1255480	20371.8	0.946028	0.0153506	61.6281	1084	0.940972	68	0.0590278	342	101.531	0.296875	133.555	94.0833	5.32492	1127.73	2096.24	0.615385	1872	279.77	NA	0.937151	28	132	1152	1	121	10
440	441	031881-C	Hordeum vulgare	HEB-22-103	C	1	1	NW	1	22	4/29/2014 2:26	13.69	14	-6.31	-6	4366	4375	22	3466	RGB_SV1	1158	2243430	14345	1.673	0.0106975	156.391	1109	0.957686	49	0.0423143	364	114.418	0.314335	170.144	163.456	3.78754	1124.77	2083.32	0.654607	1769	348.925	NA	0.974747	16	171	1158	1	163	7
441	442	031881-C	Hordeum vulgare	HEB-22-103	C	1	1	NW	1	22	4/30/2014 2:26	14.69	15	-5.31	-5	4364	4376	33	4127	RGB_SV1	1370	3598040	31797.6	1.91701	0.0169416	113.155	1312	0.957664	58	0.0423358	411	123.3	0.3	233.566	55.4558	3.15414	1124.12	2073.54	0.359297	3813	477.162	NA	0.965267	37	233	1370	1	224	8
442	443	031881-C	Hordeum vulgare	HEB-22-103	C	1	1	NW	1	22	5/1/2014 2:26	15.69	16	-4.31	-4	4361	4375	48	6007	RGB_SV1	2035	7177280	44974.7	1.73313	0.0108603	159.585	1980	0.972973	55	0.027027	647	205.705	0.317936	257.158	216.066	4.36618	1128.64	2069.7	0.466957	4358	526.122	NA	0.975246	26	258	2035	1	251	6
443	444	031881-C	Hordeum vulgare	HEB-22-103	C	1	1	NW	1	22	5/2/2014 2:27	16.69	17	-3.31	-3	4361	4376	62	6656	RGB_SV1	2255	8298890	50527.6	1.63203	0.00993655	164.245	2162	0.958758	93	0.0412417	639	181.074	0.28337	270.224	119.912	6.3112	1133.69	2062.9	0.512617	4399	550.528	NA	0.97594	26	271	2255	1	260	10
444	445	031881-C	Hordeum vulgare	HEB-22-103	C	1	1	NW	1	22	5/3/2014 2:27	17.69	18	-2.31	-2	4361	4375	77	7309	RGB_SV1	2319	9810360	51154.6	1.82425	0.00951225	191.779	2218	0.956447	101	0.0435533	703	213.113	0.303148	270.267	130.154	4.80543	1134.84	2056.89	0.48739	4758	552.845	NA	0.979358	33	271	2319	1	259	11
445	446	031881-C	Hordeum vulgare	HEB-22-103	C	1	1	NW	1	22	5/4/2014 2:27	18.69	19	-1.31	-1	4359	4375	93	8186	RGB_SV1	2718	12854800	119704	1.74007	0.0162035	107.388	2602	0.957322	116	0.0426784	894	294.053	0.328918	268.186	256.794	0.831206	1137.81	2047.17	0.413951	6566	566.442	NA	0.963436	40	269	2718	1	257	11
446	447	031881-C	Hordeum vulgare	HEB-22-103	C	1	1	NW	1	22	5/6/2014 2:27	20.69	21	0.69	1	4544	4544	108.5	11133	RGB_SV1	3900	31055300	1490300	2.04177	0.0979817	20.8383	3840	0.984615	60	0.0153846	1379	487.6	0.35359	412.059	507.99	-8.12579	1163.12	2034.78	0.188351	20706	860.284	NA	0.825223	168	384	3900	1	375	8
447	448	031881-C	Hordeum vulgare	HEB-22-103	C	1	1	NW	1	22	5/7/2014 2:27	21.69	22	1.69	2	4523	4523	129.5	13068	RGB_SV1	4585	54889600	1744200	2.61103	0.0829694	31.4698	4530	0.988004	55	0.0119956	1492	485.51	0.325409	454.12	466.831	1.02643	1182.22	2015	0.178683	25660	962.484	NA	0.880602	229	413	4585	1	405	7
448	449	031881-C	Hordeum vulgare	HEB-22-103	C	1	1	NW	1	22	5/8/2014 2:27	22.69	23	2.69	3	4505	4505	147.5	14599	RGB_SV1	5288	65880100	1844580	2.35598	0.0659653	35.7154	5221	0.98733	67	0.0126702	1764	588.445	0.333586	477.624	444.233	2.59382	1182.55	2013.55	0.193438	27337	1006.35	NA	0.894021	241	429	5288	1	421	7
449	450	031881-C	Hordeum vulgare	HEB-22-103	C	1	1	NW	1	22	5/9/2014 2:27	23.69	24	3.69	4	4487	4487	165.5	16365	RGB_SV1	5789	76774800	2629900	2.29093	0.0784751	29.1931	5712	0.986699	77	0.0133011	1762	536.301	0.30437	477.319	459.789	-1.2114	1179.85	2005.61	0.161903	35756	1029.41	NA	0.871907	249	433	5789	1	424	8
450	451	031881-C	Hordeum vulgare	HEB-22-103	C	1	1	NW	1	22	5/10/2014 10:16	25.01	25	5.01	5	4476	4476	176.5	19772	RGB_SV1	6170	94946700	8045740	2.49408	0.211347	11.8009	6130	0.993517	40	0.00648298	2158	754.775	0.349757	466.96	441.588	-10.025	1174.69	2001.29	0.112027	55076	1128.77	NA	0.711932	350	426	6170	1	419	6
451	452	031881-C	Hordeum vulgare	HEB-22-103	C	1	1	NW	1	22	5/11/2014 2:27	25.69	26	5.69	6	4468	4468	184.5	22175	RGB_SV1	7296	123006000	11216200	2.31077	0.210706	10.9668	7261	0.995203	35	0.00479715	2567	903.165	0.351837	515.097	430.848	-6.00022	1180.21	1987.35	0.104596	69754	1231.41	NA	0.693674	398	436	7296	1	430	5
452	453	031881-C	Hordeum vulgare	HEB-22-103	C	1	1	NW	1	22	5/12/2014 2:27	26.69	27	6.69	7	4456	4456	196.5	26725	RGB_SV1	8213	166172000	16675300	2.46351	0.247212	9.96519	8164	0.994034	49	0.00596615	3062	1141.59	0.372824	569.299	1365.81	-9.2281	1183.05	1972.74	0.10323	79560	1326.03	NA	0.668477	428	462	8212	0.999878	455	6
453	454	031881-C	Hordeum vulgare	HEB-22-103	C	1	1	NW	1	22	5/14/2014 2:27	28.69	29	8.69	9	4425	4425	212	34616	RGB_SV1	11220	138292000	96516600	1.09853	0.766684	1.43283	10985	0.979055	235	0.0209447	4372	1703.6	0.389661	643.435	889.181	-14.1615	1169.72	2009.94	0.0730883	153513	1605.78	NA	0.0316528	526	434	11220	1	419	14
454	455	031881-C	Hordeum vulgare	HEB-22-103	C	1	1	NW	1	22	5/15/2014 2:27	29.69	30	9.69	10	4408	4408	229	40263	RGB_SV1	12892	247172000	106406000	1.48716	0.640215	2.32291	12757	0.989528	135	0.0104716	4603	1643.47	0.357043	775.73	881.311	-36.6956	1145.69	1996	0.0698636	184531	1837.72	NA	0.158498	662	464	12892	1	426	37
455	456	031881-C	Hordeum vulgare	HEB-22-103	C	1	1	NW	1	22	5/16/2014 2:27	30.69	31	10.69	11	4391	4391	246	45700	RGB_SV1	15300	302514000	158594000	1.2923	0.677491	1.90748	15187	0.992614	113	0.00738562	5745	2157.19	0.37549	792.052	9033.39	-19.0751	1140.07	1977.51	0.0782081	195632	1899.75	NA	0.0974181	707	446	15300	1	437	8
456	457	031881-C	Hordeum vulgare	HEB-22-103	C	1	1	NW	1	22	5/17/2014 2:27	31.69	32	11.69	12	4374	4375	263	50889	RGB_SV1	18036	300293000	237571000	0.923133	0.730319	1.26401	17870	0.990796	166	0.00920381	6539	2370.73	0.362553	787.709	2582.82	-20.4277	1131.56	1963.53	0.0791803	227784	2018.74	NA	0.0135986	679	556	18034	0.999889	518	37
457	458	031881-C	Hordeum vulgare	HEB-22-103	C	1	1	NW	1	22	5/18/2014 2:27	32.69	33	12.69	13	4361	4374	277	59593	RGB_SV1	20070	429993000	282478000	1.0675	0.701278	1.52222	19875	0.990284	195	0.00971599	7097	2509.59	0.353612	800.656	1064.67	-53.1099	1142.91	1950.67	0.0764953	262369	2136.43	NA	0.0428682	731	552	20070	1	510	41
458	459	031881-C	Hordeum vulgare	HEB-22-103	C	1	1	NW	1	22	5/19/2014 2:27	33.69	34	13.69	14	4355	4375	296	69196	RGB_SV1	22204	572468000	332591000	1.16115	0.674603	1.72124	22006	0.991083	198	0.00891731	7666	2646.71	0.345253	819.151	1043.2	-38.2406	1129.49	1945.57	0.0745751	297740	2181.03	NA	0.0702465	813	506	22204	1	497	8
459	460	031881-C	Hordeum vulgare	HEB-22-103	C	1	1	NW	1	22	5/20/2014 2:27	34.69	35	14.69	15	4357	4374	314	73045	RGB_SV1	23004	688036000	376329000	1.30018	0.711149	1.82829	22836	0.992697	168	0.00730308	8035	2806.52	0.349287	951.166	2972.06	-36.815	1128.54	1938.51	0.0679167	338709	2332.76	NA	0.0857658	947	559	23004	1	550	8
460	461	031881-C	Hordeum vulgare	HEB-22-103	C	1	1	NW	1	22	5/21/2014 2:27	35.69	36	15.69	16	4353	4374	335	81887	RGB_SV1	27388	978772000	434217000	1.30485	0.578877	2.25411	27151	0.991347	237	0.00865342	9787	3497.35	0.357346	1037.05	1892.29	-7.84751	1091.14	1932.75	0.0709797	385857	2566.73	NA	0.148527	1025	663	27385	0.99989	641	21
461	462	031882-C	Hordeum vulgare	HEB-09-070	C	1	1	NW	1	23	4/27/2014 2:27	11.69	12	-8.31	-8	4373	4376	NA	2048	RGB_SV1	944	1576740	8275.83	1.76936	0.00928683	190.524	851	0.901483	93	0.0985169	345	126.086	0.365466	150.96	150.711	4.48954	1049.55	2095.62	0.590369	1599	310.455	NA	0.979224	21	151	944	1	138	12
462	463	031882-C	Hordeum vulgare	HEB-09-070	C	1	1	NW	1	23	4/28/2014 2:27	12.69	13	-7.31	-7	4367	4376	9	2252	RGB_SV1	1002	1985740	8459.41	1.97782	0.00842567	234.738	911	0.909182	91	0.0908184	371	137.366	0.370259	160.655	155.196	4.43834	1052.43	2090.24	0.577855	1734	330.266	NA	0.983104	26	160	1002	1	148	11
463	464	031882-C	Hordeum vulgare	HEB-09-070	C	1	1	NW	1	23	4/29/2014 2:27	13.69	14	-6.31	-6	4368	4375	17	2585	RGB_SV1	1129	2666510	10095	2.09197	0.00791984	264.143	1057	0.936227	72	0.0637733	390	134.721	0.345439	171.292	147.539	2.19998	1050.74	2084.66	0.596093	1894	351.664	NA	0.984971	24	171	1129	1	162	8
464	465	031882-C	Hordeum vulgare	HEB-09-070	C	1	1	NW	1	23	4/30/2014 2:27	14.69	15	-5.31	-5	4365	4375	27	2802	RGB_SV1	1239	3168840	11294.9	2.06422	0.00735768	280.554	1163	0.93866	76	0.0613398	401	129.783	0.323648	176.556	201.338	0.999013	1046.99	2085.84	0.629253	1969	363.19	NA	0.985844	19	177	1239	1	168	8
465	466	031882-C	Hordeum vulgare	HEB-09-070	C	1	1	NW	1	23	5/1/2014 2:27	15.69	16	-4.31	-4	4361	4375	41	3166	RGB_SV1	1262	3275730	10728.1	2.05679	0.00673601	305.342	1200	0.950872	62	0.0491284	416	137.128	0.329636	179.547	120.912	0.344123	1048.29	2080.82	0.625682	2017	370.023	NA	0.986985	20	180	1262	1	172	7
466	467	031882-C	Hordeum vulgare	HEB-09-070	C	1	1	NW	1	23	5/2/2014 2:28	16.69	17	-3.31	-3	4362	4376	54	3410	RGB_SV1	1269	3215730	10494.3	1.9969	0.00651676	306.425	1175	0.925926	94	0.0740741	412	133.762	0.324665	179.011	119.74	-0.673151	1050.42	2086.33	0.634817	1999	368.145	NA	0.987031	21	179	1269	1	168	10
467	468	031882-C	Hordeum vulgare	HEB-09-070	C	1	1	NW	1	23	5/3/2014 2:28	17.69	18	-2.31	-2	4362	4374	68	3831	RGB_SV1	1455	3300020	13298.6	1.5588	0.00628175	248.147	1347	0.925773	108	0.0742268	416	118.939	0.285911	178.908	111.74	1.83797	1050.11	2090.46	0.700867	2076	366.96	NA	0.98401	22	179	1455	1	166	12
468	469	031882-C	Hordeum vulgare	HEB-09-070	C	1	1	NW	1	23	5/4/2014 2:28	18.69	19	-1.31	-1	4359	4375	83	4071	RGB_SV1	1548	3558260	13628.5	1.48489	0.00568728	261.09	1442	0.931525	106	0.0684755	418	112.871	0.270026	178.474	386.439	2.78795	1048.76	2086.63	0.773613	2001	366.73	NA	0.984796	19	179	1548	1	166	12
469	470	031882-C	Hordeum vulgare	HEB-09-070	C	1	1	NW	1	23	5/6/2014 2:28	20.69	21	0.69	1	4542	4542	99.5	5005	RGB_SV1	2169	6811220	40145.1	1.44779	0.00853323	169.665	2081	0.959428	88	0.0405717	532	130.486	0.245274	238.076	81.4558	3.31865	1050.28	2069.51	0.619007	3504	486.889	NA	0.9767	21	239	2169	1	229	9
470	471	031882-C	Hordeum vulgare	HEB-09-070	C	1	1	NW	1	23	5/7/2014 2:28	21.69	22	1.69	2	4521	4521	120.5	5030	RGB_SV1	1915	8430190	15037.8	2.29879	0.00410058	560.601	1831	0.956136	84	0.0438642	557	162.01	0.290862	266.678	136.627	4.46183	1054.46	2060.2	0.705861	2713	541.524	NA	0.99289	24	267	1915	1	256	10
471	472	031882-C	Hordeum vulgare	HEB-09-070	C	1	1	NW	1	23	5/8/2014 2:28	22.69	23	2.69	3	4506	4506	135.5	5774	RGB_SV1	2146	9321320	49156.2	2.02403	0.0106738	189.626	2054	0.957129	92	0.0428705	633	186.714	0.294967	272.415	227.912	6.03409	1060.06	2057.96	0.545917	3931	554.624	NA	0.979127	46	270	2146	1	259	10
472	473	031882-C	Hordeum vulgare	HEB-09-070	C	1	1	NW	1	23	5/9/2014 2:28	23.69	24	3.69	4	4490	4490	151.5	6171	RGB_SV1	2210	10837200	43614.6	2.21888	0.00892992	248.477	2122	0.960181	88	0.039819	640	185.339	0.289593	280.631	348.167	5.60981	1059.39	2057.09	0.555137	3981	570.753	NA	0.984031	47	278	2210	1	268	9
473	474	031882-C	Hordeum vulgare	HEB-09-070	C	1	1	NW	1	23	5/10/2014 10:16	25.01	25	5.01	5	4480	4480	161.5	6645	RGB_SV1	2350	10720800	84981.7	1.94129	0.0153883	126.154	2274	0.96766	76	0.0323404	693	204.361	0.294894	281.477	333.137	5.95573	1058.87	2055.97	0.506465	4640	572.689	NA	0.96879	53	278	2350	1	269	8
474	475	031882-C	Hordeum vulgare	HEB-09-070	C	1	1	NW	1	23	5/11/2014 2:27	25.69	26	5.69	6	4474	4474	167.5	6940	RGB_SV1	2400	12537500	79428	2.17664	0.0137896	157.847	2336	0.973333	64	0.0266667	738	226.935	0.3075	294.16	480.564	5.29203	1056.76	2045.7	0.446263	5378	600.577	NA	0.974977	46	292	2400	1	284	7
475	476	031882-C	Hordeum vulgare	HEB-09-070	C	1	1	NW	1	23	5/12/2014 2:28	26.69	27	6.69	7	4466	4466	175.5	7559	RGB_SV1	2671	14259300	65959.9	1.99871	0.00924554	216.181	2595	0.971546	76	0.0284538	749	210.034	0.280419	289.375	373.137	3.91802	1057.08	2036.99	0.517134	5165	594.553	NA	0.981667	44	288	2671	1	279	8
476	477	031882-C	Hordeum vulgare	HEB-09-070	C	1	1	NW	1	23	5/14/2014 2:28	28.69	29	8.69	9	4444	4444	186.5	11619	RGB_SV1	3794	23809100	199282	1.65405	0.0138444	119.474	3625	0.955456	169	0.044544	884	205.971	0.233	340.478	362.782	5.43372	1039.6	2033.62	0.46776	8111	696.57	NA	0.967073	49	339	3794	1	322	16
477	478	031882-C	Hordeum vulgare	HEB-09-070	C	1	1	NW	1	23	5/15/2014 2:28	29.69	30	9.69	10	4433	4433	197.5	11370	RGB_SV1	4338	47894200	558101	2.5451	0.0296574	85.8164	4245	0.978562	93	0.0214384	1190	326.441	0.27432	400.605	995.99	-3.92488	1054.08	1994.78	0.315652	13743	828.317	NA	0.954457	63	401	4338	1	392	8
478	479	031882-C	Hordeum vulgare	HEB-09-070	C	1	1	NW	1	23	5/16/2014 2:28	30.69	31	10.69	11	4424	4424	206.5	15458	RGB_SV1	4802	29155100	4001330	1.26436	0.173524	7.28634	4711	0.981049	91	0.0189504	1424	422.277	0.296543	347.851	241.777	0.292104	1088.79	2039.2	0.192342	24966	785.201	NA	0.575533	201	287	4802	1	278	8
479	480	031882-C	Hordeum vulgare	HEB-09-070	C	1	1	NW	1	23	5/17/2014 2:28	31.69	32	11.69	12	4415	4415	215.5	16815	RGB_SV1	5162	27598500	4294720	1.03574	0.161176	6.42615	5083	0.984696	79	0.0153042	1452	408.428	0.281286	337.405	245.291	-2.4475	1080.26	2037.28	0.19295	26753	788.047	NA	0.533895	214	272	5162	1	263	8
480	481	031882-C	Hordeum vulgare	HEB-09-070	C	1	1	NW	1	23	5/18/2014 2:28	32.69	33	12.69	13	4407	4407	223.5	18778	RGB_SV1	5822	32246700	6796120	0.951351	0.200501	4.74487	5742	0.986259	80	0.013741	1661	473.879	0.285297	335.476	278.392	-5.71142	1078.73	2028.2	0.169743	34299	826.944	NA	0.424926	234	285	5822	1	276	8
481	482	031882-C	Hordeum vulgare	HEB-09-070	C	1	1	NW	1	23	5/19/2014 2:28	33.69	34	13.69	14	4397	4397	233.5	20451	RGB_SV1	7151	63800000	14671200	1.24764	0.286901	4.34866	7062	0.987554	89	0.0124458	2035	579.111	0.284576	442.055	474.286	-7.10823	1082.1	2001.21	0.116324	61475	1104	NA	0.39197	273	443	7151	1	434	8
482	483	031882-C	Hordeum vulgare	HEB-09-070	C	1	1	NW	1	23	5/20/2014 2:28	34.69	35	14.69	15	4389	4389	241.5	21913	RGB_SV1	7806	98489000	9069730	1.61633	0.148846	10.8591	7700	0.986421	106	0.0135793	2065	546.275	0.26454	514.437	502.392	-10.9127	1087.91	1986.97	0.127264	61337	1137.76	NA	0.691148	245	499	7806	1	490	8
483	484	031882-C	Hordeum vulgare	HEB-09-070	C	1	1	NW	1	23	5/21/2014 2:28	35.69	36	15.69	16	4378	4378	252.5	25956	RGB_SV1	7697	112948000	10239000	1.90649	0.172829	11.0311	7615	0.989347	82	0.0106535	2052	547.058	0.266597	526.522	817.036	-23.7123	1091.8	1965.45	0.124978	61587	1151.22	NA	0.695162	236	500	7697	1	491	8
484	485	031883-S	Hordeum vulgare	HEB-09-070	S	2	1	NW	1	24	4/27/2014 2:27	11.69	12	-8.31	-8	4351	4375	NA	2161	RGB_SV1	823	275410	107189	0.406611	0.158253	2.56938	714	0.867558	109	0.132442	279	94.582	0.339004	72.4224	282.794	-4.96916	1082.53	2137.95	0.398162	2067	181.309	NA	0.193317	46	62	823	1	49	12
485	486	031883-S	Hordeum vulgare	HEB-09-070	S	2	1	NW	1	24	4/28/2014 2:27	12.69	13	-7.31	-7	4361	4376	14	2780	RGB_SV1	966	275053	238603	0.294755	0.255694	1.15276	916	0.94824	50	0.0517598	330	112.733	0.341615	76.243	302.083	-9.23635	1082.82	2128.26	0.381818	2530	204.487	NA	0.0050356	46	74	966	1	64	9
486	487	031883-S	Hordeum vulgare	HEB-09-070	S	2	1	NW	1	24	4/29/2014 2:27	13.69	14	-6.31	-6	4367	4376	23	2357	RGB_SV1	474	100811	3830.31	0.448696	0.0170481	26.3193	461	0.972574	13	0.0274262	154	50.0338	0.324894	67.0671	247.823	4.50328	1069.98	2123.02	0.872928	543	140.423	NA	0.858943	24	64	474	1	57	6
487	488	031883-S	Hordeum vulgare	HEB-09-070	S	2	1	NW	1	24	4/30/2014 2:27	14.69	15	-5.31	-5	4367	4376	32	2715	RGB_SV1	591	258468	4751.37	0.739999	0.0136033	54.3986	530	0.896785	61	0.103215	187	59.1692	0.316413	82.5651	264.995	4.41811	1074.22	2118.29	0.76853	769	171.342	NA	0.929099	26	80	591	1	70	9
488	489	031883-S	Hordeum vulgare	HEB-09-070	S	2	1	NW	1	24	5/1/2014 2:27	15.69	16	-4.31	-4	4361	4375	47	2853	RGB_SV1	763	494806	8193.78	0.849935	0.0140746	60.388	710	0.930537	53	0.0694626	234	71.7641	0.306684	90.2497	268.853	3.72173	1077.3	2115.39	0.725285	1052	189.863	NA	0.935902	28	88	763	1	81	6
489	490	031883-S	Hordeum vulgare	HEB-09-070	S	2	1	NW	1	24	5/2/2014 2:28	16.69	17	-3.31	-3	4363	4375	59	3376	RGB_SV1	912	596754	12445.8	0.717473	0.0149635	47.9483	826	0.905702	86	0.0942982	273	81.7204	0.299342	94.1116	287.338	2.58017	1079.42	2120.13	0.776831	1174	197.664	NA	0.91995	27	92	912	1	81	10
490	491	031883-S	Hordeum vulgare	HEB-09-070	S	2	1	NW	1	24	5/3/2014 2:28	17.69	18	-2.31	-2	4361	4375	73	3861	RGB_SV1	1302	1159450	96396.5	0.683961	0.0568643	12.028	1214	0.932412	88	0.0675883	390	116.82	0.299539	127.566	274.083	-0.998736	1086.86	2110.49	0.5208	2500	271.901	NA	0.716535	33	128	1302	1	115	12
491	492	031883-S	Hordeum vulgare	HEB-09-070	S	2	1	NW	1	24	5/4/2014 2:28	18.69	19	-1.31	-1	4359	4375	89	4526	RGB_SV1	1644	2534210	119002	0.937647	0.0440302	21.2955	1553	0.944647	91	0.0553528	462	129.832	0.281022	161.447	352.794	-2.91453	1092.59	2099.36	0.511831	3212	339.409	NA	0.828639	44	160	1644	1	147	12
492	493	031883-S	Hordeum vulgare	HEB-09-070	S	2	1	NW	1	24	5/6/2014 2:28	20.69	21	0.69	1	4545	4545	104	6187	RGB_SV1	2381	7309620	139689	1.28937	0.0246401	52.3279	2288	0.960941	93	0.0390592	545	124.748	0.228895	212.85	300.167	1.44235	1093.44	2088.86	0.535056	4450	441.28	NA	0.926399	42	213	2381	1	203	9
493	494	031883-S	Hordeum vulgare	HEB-09-070	S	2	1	NW	1	24	5/7/2014 2:28	21.69	22	1.69	2	4524	4524	125	6707	RGB_SV1	2439	8414060	202857	1.41443	0.034101	41.4777	2337	0.95818	102	0.0418204	676	187.362	0.277163	226	443.078	0.695943	1094.68	2084.87	0.456742	5340	469.925	NA	0.90805	51	225	2439	1	214	10
494	495	031883-S	Hordeum vulgare	HEB-09-070	S	2	1	NW	1	24	5/8/2014 2:29	22.69	23	2.69	3	4506	4506	143	7576	RGB_SV1	2897	9591880	260376	1.1429	0.0310245	36.8385	2803	0.967553	94	0.0324474	768	203.598	0.265102	224.183	565.919	3.65609	1091.41	2082.31	0.479239	6045	468.893	NA	0.897081	51	224	2897	1	213	10
495	496	031883-S	Hordeum vulgare	HEB-09-070	S	2	1	NW	1	24	5/9/2014 2:28	23.69	24	3.69	4	4490	4490	159	8713	RGB_SV1	3663	12875700	394724	0.959617	0.0294184	32.6196	3572	0.975157	91	0.024843	866	204.738	0.236418	224.751	616.794	7.45976	1091.44	2074.48	0.457532	8006	494.051	NA	0.884561	56	224	3663	1	214	9
496	497	031883-S	Hordeum vulgare	HEB-09-070	S	2	1	NW	1	24	5/10/2014 10:17	25.01	25	5.01	5	4479	4479	170	9184	RGB_SV1	3708	18859600	410210	1.37168	0.0298351	45.9754	3636	0.980582	72	0.0194175	927	231.75	0.25	298.168	308.912	2.64035	1093.64	2059.16	0.374848	9892	618.112	NA	0.916662	55	299	3708	1	290	8
497	498	031883-S	Hordeum vulgare	HEB-09-070	S	2	1	NW	1	24	5/11/2014 2:28	25.69	26	5.69	6	4474	4474	175	9910	RGB_SV1	4035	26146700	514494	1.60594	0.0316005	50.8202	3977	0.985626	58	0.0143742	1033	264.458	0.25601	336.037	534.853	3.12448	1096.12	2046.91	0.339933	11870	693.895	NA	0.9243	63	337	4035	1	329	7
498	499	031883-S	Hordeum vulgare	HEB-09-070	S	2	1	NW	1	24	5/12/2014 2:28	26.69	27	6.69	7	4465	4465	184	11454	RGB_SV1	4660	38373400	708690	1.76709	0.0326351	54.147	4588	0.984549	72	0.0154506	1139	278.395	0.244421	373.905	579.593	2.36846	1090.35	2036.71	0.31634	14731	773.202	NA	0.928782	63	374	4660	1	366	7
499	500	031883-S	Hordeum vulgare	HEB-09-070	S	2	1	NW	1	24	5/14/2014 2:28	28.69	29	8.69	9	4442	4442	195.5	14387	RGB_SV1	5576	49413000	2719140	1.58926	0.0874552	18.1723	5285	0.947812	291	0.0521879	1495	400.829	0.268113	381.32	686.933	2.3976	1070.39	2043.22	0.23275	23957	826.624	NA	0.802248	163	358	5576	1	341	16
500	501	031883-S	Hordeum vulgare	HEB-09-070	S	2	1	NW	1	24	5/15/2014 2:28	29.69	30	9.69	10	4431	4431	206.5	16377	RGB_SV1	5588	58130800	4470970	1.86163	0.143182	13.0019	5449	0.975125	139	0.0248747	1759	553.701	0.314782	405.345	1017.22	0.834379	1053.78	2031.3	0.190938	29266	890.302	NA	0.734726	225	353	5588	1	344	8
501	502	031883-S	Hordeum vulgare	HEB-09-070	S	2	1	NW	1	24	5/16/2014 2:28	30.69	31	10.69	11	4421	4421	216.5	17564	RGB_SV1	6063	65941600	6530470	1.79384	0.177652	10.0975	5925	0.977239	138	0.022761	1952	628.452	0.321953	395.607	1206.68	-1.02701	1044.03	2023.34	0.145142	41773	928.349	NA	0.672039	255	337	6063	1	328	8
502	503	031883-S	Hordeum vulgare	HEB-09-070	S	2	1	NW	1	24	5/17/2014 2:28	31.69	32	11.69	12	4412	4412	225.5	16951	RGB_SV1	6590	76777000	8034070	1.76791	0.184997	9.55642	6411	0.972838	179	0.0271624	2084	659.037	0.316237	401.908	1917.73	-1.67694	1045.66	2015.01	0.136964	48115	960.871	NA	0.656978	255	367	6590	1	358	8
503	504	031883-S	Hordeum vulgare	HEB-09-070	S	2	1	NW	1	24	5/18/2014 2:28	32.69	33	12.69	13	4404	4404	233.5	19094	RGB_SV1	7182	89090800	9884900	1.7272	0.191638	9.01282	6987	0.972849	195	0.0271512	2307	741.054	0.32122	422.309	1980.29	1.72392	1050.91	2006.54	0.130741	54933	1009.99	NA	0.64041	257	409	7182	1	400	8
504	505	031883-S	Hordeum vulgare	HEB-09-070	S	2	1	NW	1	24	5/19/2014 2:28	33.69	34	13.69	14	4395	4395	242.5	20798	RGB_SV1	8104	102441000	10614600	1.55983	0.161623	9.65099	7883	0.97273	221	0.0272705	2497	769.374	0.308119	459.906	1182.15	0.267042	1047.75	2000.1	0.142794	56753	1048.52	NA	0.659708	264	434	8104	1	425	8
505	506	031883-S	Hordeum vulgare	HEB-09-070	S	2	1	NW	1	24	5/20/2014 2:29	34.69	35	14.69	15	4388	4388	249.5	23637	RGB_SV1	8020	122453000	9744720	1.90379	0.151503	12.566	7772	0.969077	248	0.0309227	2477	765.029	0.308853	494.05	1926.83	-4.43819	1015.75	2001.27	0.157289	50989	1116.05	NA	0.726881	353	393	8020	1	384	8
506	507	031883-S	Hordeum vulgare	HEB-09-070	S	2	1	NW	1	24	5/21/2014 2:28	35.69	36	15.69	16	4380	4380	257.5	24422	RGB_SV1	7770	134297000	15296100	2.22446	0.25336	8.77983	7495	0.964607	275	0.0353925	2567	848.068	0.330373	496.397	1104.15	-19.8942	993.718	2017.85	0.115004	67563	1192.41	NA	0.632816	471	295	7770	1	286	8
507	508	031884-C	Hordeum vulgare	HEB-21-067	C	1	1	NW	2	2	4/27/2014 2:30	11.69	12	-8.31	-8	4372	4375	NA	3624	RGB_SV1	1494	2644470	20838	1.18478	0.00933586	126.906	1402	0.93842	92	0.0615796	372	92.6265	0.248996	148.337	331.125	3.49664	1019.43	2084.47	0.775298	1927	308.497	NA	0.968972	18	149	1494	1	138	10
508	509	031884-C	Hordeum vulgare	HEB-21-067	C	1	1	NW	2	2	4/28/2014 2:30	12.69	13	-7.31	-7	4367	4375	8	3252	RGB_SV1	1675	4931810	19541.2	1.75783	0.00696501	252.38	1576	0.940895	99	0.0591045	490	143.343	0.292537	226.142	165.598	4.0618	1018.36	2070.2	0.598428	2799	463.627	NA	0.984276	17	227	1675	1	216	10
509	510	031884-C	Hordeum vulgare	HEB-21-067	C	1	1	NW	2	2	4/29/2014 2:30	13.69	14	-6.31	-6	4367	4376	16	3928	RGB_SV1	2034	8233670	29890.3	1.99018	0.00722484	275.463	1970	0.968535	64	0.0314651	567	158.057	0.278761	254.159	303.125	5.16397	1019.84	2056.05	0.614687	3309	520.377	NA	0.985584	18	255	2034	1	248	6
510	511	031884-C	Hordeum vulgare	HEB-21-067	C	1	1	NW	2	2	4/30/2014 2:30	14.69	15	-5.31	-5	4365	4375	27	5678	RGB_SV1	2435	12625500	58545.5	2.12937	0.00987406	215.653	2359	0.968789	76	0.0312115	715	209.949	0.293635	285.296	391.882	-1.87842	1023.78	2052.6	0.55103	4419	582.094	NA	0.981623	26	286	2435	1	278	7
511	512	031884-C	Hordeum vulgare	HEB-21-067	C	1	1	NW	2	2	5/1/2014 2:30	15.69	16	-4.31	-4	4364	4374	38	6289	RGB_SV1	2856	16666400	122812	2.04326	0.0150566	135.706	2797	0.979342	59	0.0206583	810	229.727	0.283613	305.591	367.598	-2.71663	1023.57	2045.88	0.478392	5970	624.856	NA	0.970954	34	306	2856	1	300	5
512	513	031884-C	Hordeum vulgare	HEB-21-067	C	1	1	NW	2	2	5/2/2014 2:31	16.69	17	-3.31	-3	4364	4374	48	6501	RGB_SV1	2875	17407100	114244	2.10597	0.0138216	152.368	2777	0.965913	98	0.034087	911	288.668	0.31687	313.313	606.25	-0.608551	1021.53	2043.71	0.492716	5835	639.445	NA	0.974089	31	314	2875	1	304	9
513	514	031884-C	Hordeum vulgare	HEB-21-067	C	1	1	NW	2	2	5/3/2014 2:31	17.69	18	-2.31	-2	4364	4374	58	7342	RGB_SV1	3296	19460400	123583	1.79134	0.0113759	157.468	3175	0.963289	121	0.0367112	937	266.374	0.284284	314.159	575.823	1.99125	1023.02	2039.78	0.576224	5720	640.524	NA	0.974918	30	315	3296	1	303	11
514	515	031884-C	Hordeum vulgare	HEB-21-067	C	1	1	NW	2	2	5/4/2014 2:31	18.69	19	-1.31	-1	4362	4374	70	7270	RGB_SV1	3089	24615300	94363.3	2.5797	0.00988934	260.856	2973	0.962447	116	0.0375526	952	293.397	0.30819	336.537	332.569	-4.25415	1026.42	2024.7	0.504656	6121	685.223	NA	0.984783	32	337	3089	1	325	11
515	516	031884-C	Hordeum vulgare	HEB-21-067	C	1	1	NW	2	2	5/6/2014 2:31	20.69	21	0.69	1	4545	4545	84.5	10627	RGB_SV1	5047	59960000	1642450	2.35394	0.0644799	36.5065	4955	0.981771	92	0.0182287	1491	440.476	0.295423	445.154	892.088	-2.09719	1062.35	1994.7	0.213602	23628	938.057	NA	0.896195	174	413	5047	1	404	8
516	517	031884-C	Hordeum vulgare	HEB-21-067	C	1	1	NW	2	2	5/7/2014 2:31	21.69	22	1.69	2	4525	4525	104.5	13306	RGB_SV1	5804	86173700	7206740	2.55812	0.213936	11.9574	5703	0.982598	101	0.0174018	1833	578.892	0.315817	531.828	149.912	-4.12119	1100.79	1994.52	0.108296	53594	1192.08	NA	0.71512	356	398	5804	1	388	9
517	518	031884-C	Hordeum vulgare	HEB-21-067	C	1	1	NW	2	2	5/8/2014 2:31	22.69	23	2.69	3	4509	4509	120.5	14527	RGB_SV1	6483	104119000	6796420	2.4773	0.161707	15.3197	6369	0.982416	114	0.0175845	1916	566.259	0.295542	527.774	1227.68	-2.06875	1080.97	1976.58	0.135687	47779	1162.48	NA	0.769917	284	449	6483	1	439	9
518	519	031884-C	Hordeum vulgare	HEB-21-067	C	1	1	NW	2	2	5/9/2014 2:31	23.69	24	3.69	4	4489	4489	140.5	16229	RGB_SV1	7255	108444000	12903000	2.06029	0.245141	8.40451	7149	0.985389	106	0.0146106	2300	729.152	0.317023	519.199	1215.59	-8.28775	1072.23	1977.11	0.115529	62798	1204.45	NA	0.619898	314	435	7255	1	425	9
519	520	031884-C	Hordeum vulgare	HEB-21-067	C	1	1	NW	2	2	5/10/2014 10:19	25.01	25	5.01	5	4479	4479	150.5	19824	RGB_SV1	8277	114930000	11431600	1.67759	0.166864	10.0537	8189	0.989368	88	0.0106319	2545	782.533	0.307478	508.49	1087.63	-2.50112	1104.88	1981.68	0.123197	67185	1185.2	NA	0.670867	341	381	8272	0.999396	373	7
520	521	031884-C	Hordeum vulgare	HEB-21-067	C	1	1	NW	2	2	5/11/2014 2:31	25.69	26	5.69	6	4471	4471	158.5	22302	RGB_SV1	8903	131948000	10995900	1.66468	0.138726	11.9997	8810	0.989554	93	0.0104459	2511	708.202	0.28204	504.588	1107.84	-5.8314	1080.48	1963.11	0.176987	50303	1138.85	NA	0.715971	293	427	8901	0.999775	419	7
521	522	031884-C	Hordeum vulgare	HEB-21-067	C	1	1	NW	2	2	5/12/2014 2:31	26.69	27	6.69	7	4460	4459	169.5	23866	RGB_SV1	9374	156112000	29212000	1.77658	0.332439	5.3441	9259	0.987732	115	0.012268	2867	876.86	0.305846	484.489	979.117	-24.8989	1016.5	1937.29	0.142005	66012	1204.11	NA	0.468878	262	458	9374	1	450	7
522	523	031884-C	Hordeum vulgare	HEB-21-067	C	1	1	NW	2	2	5/14/2014 2:31	28.69	29	8.69	9	4430	4431	184	31991	RGB_SV1	10780	266558000	34696000	2.29379	0.298567	7.68268	10435	0.967996	345	0.0320037	4120	1574.62	0.382189	607.188	1175.12	-1.36562	1167.3	2000.57	0.0872945	123490	1516.49	NA	0.592371	587	315	10780	1	298	16
523	524	031884-C	Hordeum vulgare	HEB-21-067	C	1	1	NW	2	2	5/15/2014 2:31	29.69	30	9.69	10	4416	4416	199	34151	RGB_SV1	11868	277624000	46554300	1.97107	0.330525	5.96345	11696	0.985507	172	0.0144928	4481	1691.89	0.37757	651.135	1295.12	-1.39807	1152.93	1994.6	0.0865324	137151	1592.67	NA	0.508064	617	308	11868	1	299	8
524	525	031884-C	Hordeum vulgare	HEB-21-067	C	1	1	NW	2	2	5/16/2014 2:31	30.69	31	10.69	11	4402	4402	213	37203	RGB_SV1	13560	230720000	63524000	1.25478	0.345476	3.63202	13381	0.986799	179	0.0132006	4697	1626.98	0.346386	563.663	3004.96	-4.04838	1112.68	1975.03	0.108804	124628	1443.15	NA	0.322877	547	346	13560	1	337	8
525	526	031884-C	Hordeum vulgare	HEB-21-067	C	1	1	NW	2	2	5/17/2014 2:31	31.69	32	11.69	12	4387	4386	228	41527	RGB_SV1	13383	193972000	36496900	1.08301	0.203774	5.31475	13187	0.985354	196	0.0146454	4617	1592.82	0.34499	488.6	1235.79	-1.35354	996.305	1956.64	0.142073	94198	1294.15	NA	0.466874	323	471	13383	1	462	8
526	527	031884-C	Hordeum vulgare	HEB-21-067	C	1	1	NW	2	2	5/18/2014 2:31	32.69	33	12.69	13	4374	4375	240	47517	RGB_SV1	15458	249118000	71486000	1.04255	0.299168	3.48485	15263	0.987385	195	0.0126148	4844	1517.94	0.313365	557.983	5059.62	4.83792	1019.29	1939.83	0.106954	144529	1515.74	NA	0.306976	463	552	15458	1	543	8
527	528	031884-C	Hordeum vulgare	HEB-21-067	C	1	1	NW	2	2	5/19/2014 2:31	33.69	34	13.69	14	4360	4375	255	53280	RGB_SV1	18054	430053000	147375000	1.3194	0.452144	2.91809	17827	0.987427	227	0.0125734	5752	1832.59	0.3186	664.56	7156.41	-2.56728	1111.78	1932.85	0.0835814	216005	1803.39	NA	0.239656	568	597	18054	1	588	8
528	529	031884-C	Hordeum vulgare	HEB-21-067	C	1	1	NW	2	2	5/20/2014 2:31	34.69	35	14.69	15	4359	4375	271	59508	RGB_SV1	21197	549246000	194718000	1.22241	0.433369	2.82072	20955	0.988583	242	0.0114167	6727	2134.85	0.317356	729.593	4960.35	5.64369	1105.98	1911.41	0.0856825	247390	1925.73	NA	0.227089	602	650	21196	0.999953	641	8
529	530	031884-C	Hordeum vulgare	HEB-21-067	C	1	1	NW	2	2	5/21/2014 2:31	35.69	36	15.69	16	4355	4374	291	62726	RGB_SV1	20364	525040000	222021000	1.2661	0.535387	2.36482	20172	0.990572	192	0.0094284	6390	2005.11	0.313789	726.291	2416.47	-1.95697	1071.94	1890.27	0.0742315	274331	1985.04	NA	0.164523	579	679	20364	1	671	7
530	531	031885-S	Hordeum vulgare	HEB-21-067	S	2	1	NW	2	3	4/27/2014 2:30	11.69	12	-8.31	-8	4401	4401	NA	4473	RGB_SV1	1500	3741290	17761.2	1.66279	0.00789384	210.644	1377	0.918	123	0.082	446	132.611	0.297333	176.23	811.421	0.368218	1099.01	2083.63	0.555556	2700	373.263	NA	0.98119	28	177	1500	1	165	11
531	532	031885-S	Hordeum vulgare	HEB-21-067	S	2	1	NW	2	3	4/28/2014 2:30	12.69	13	-7.31	-7	4392	4392	9	5070	RGB_SV1	1868	6295060	37279.8	1.80404	0.0106837	168.86	1753	0.938437	115	0.0615632	548	160.762	0.293362	252.032	73.6569	2.73892	1099.73	2069.76	0.455943	4097	516.22	NA	0.97659	29	253	1868	1	241	11
532	533	031885-S	Hordeum vulgare	HEB-21-067	S	2	1	NW	2	3	4/29/2014 2:30	13.69	14	-6.31	-6	4386	4385	15	5802	RGB_SV1	2223	12133500	36465.6	2.45532	0.00737912	332.739	2145	0.964912	78	0.0350877	659	195.358	0.296446	291.62	367.882	2.67232	1094.41	2054.16	0.493123	4508	595.488	NA	0.988051	28	292	2223	1	284	7
533	534	031885-S	Hordeum vulgare	HEB-21-067	S	2	1	NW	2	3	4/30/2014 2:31	14.69	15	-5.31	-5	4378	4378	22	6864	RGB_SV1	2811	15294300	166013	1.93556	0.0210098	92.1267	2721	0.967983	90	0.0320171	762	206.561	0.271078	318.981	359.882	3.69047	1097.79	2048.83	0.400313	7022	653.484	NA	0.957509	47	319	2811	1	310	8
534	535	031885-S	Hordeum vulgare	HEB-21-067	S	2	1	NW	2	3	5/1/2014 2:31	15.69	16	-4.31	-4	4370	4376	30	7065	RGB_SV1	2738	16439600	128254	2.19293	0.0171081	128.18	2671	0.97553	67	0.0244704	744	202.168	0.271731	324.39	419.853	3.56007	1095.44	2041.15	0.402529	6802	664.088	NA	0.969275	46	324	2738	1	317	6
535	536	031885-S	Hordeum vulgare	HEB-21-067	S	2	1	NW	2	3	5/2/2014 2:31	16.69	17	-3.31	-3	4367	4375	39	7619	RGB_SV1	2836	17417600	111332	2.16559	0.0138423	156.447	2737	0.965092	99	0.0349083	808	230.206	0.284908	327.287	371.196	3.92137	1093.92	2038.77	0.410776	6904	668.457	NA	0.974756	44	327	2836	1	316	10
536	537	031885-S	Hordeum vulgare	HEB-21-067	S	2	1	NW	2	3	5/3/2014 2:32	17.69	18	-2.31	-2	4368	4374	46	8283	RGB_SV1	3224	20274100	206034	1.95053	0.0198221	98.4018	3107	0.96371	117	0.0362903	910	256.855	0.282258	326.553	465.711	4.33231	1100.67	2031.22	0.344629	9355	681.39	NA	0.960164	46	327	3224	1	315	11
537	538	031885-S	Hordeum vulgare	HEB-21-067	S	2	1	NW	2	3	5/4/2014 2:31	18.69	19	-1.31	-1	4364	4374	56	9149	RGB_SV1	3823	28006200	238484	1.91622	0.0163174	117.434	3703	0.968611	120	0.031389	991	256.888	0.259221	333.6	691.647	2.99175	1093.88	2015.89	0.367349	10407	714.656	NA	0.966511	47	334	3823	1	322	11
538	539	031885-S	Hordeum vulgare	HEB-21-067	S	2	1	NW	2	3	5/6/2014 2:32	20.69	21	0.69	1	4551	4551	67.5	12310	RGB_SV1	4894	62327300	835094	2.60226	0.0348664	74.635	4806	0.982019	88	0.0179812	1230	309.134	0.251328	453.909	953.22	-1.77383	1116.23	1985.83	0.276998	17668	935.05	NA	0.947814	83	449	4894	1	440	8
539	540	031885-S	Hordeum vulgare	HEB-21-067	S	2	1	NW	2	3	5/7/2014 2:32	21.69	22	1.69	2	4534	4534	84.5	15343	RGB_SV1	6537	89681300	870660	2.09867	0.0203747	103.004	6448	0.986385	89	0.0136148	1725	455.197	0.263882	508.193	173.823	-2.20365	1043.2	1991.05	0.354386	18446	1039.79	NA	0.96191	185	477	6537	1	467	9
540	541	031885-S	Hordeum vulgare	HEB-21-067	S	2	1	NW	2	3	5/8/2014 2:32	22.69	23	2.69	3	4520	4520	98.5	14216	RGB_SV1	5643	85857900	702943	2.69625	0.022075	122.141	5567	0.986532	76	0.013468	1530	414.833	0.271132	509.048	910.96	0.502801	1100.19	1966.46	0.279689	20176	1036.68	NA	0.967781	69	510	5642	0.999823	499	10
541	542	031885-S	Hordeum vulgare	HEB-21-067	S	2	1	NW	2	3	5/9/2014 2:32	23.69	24	3.69	4	4503	4503	115.5	16284	RGB_SV1	6852	98406300	1204850	2.09598	0.0256625	81.6752	6762	0.986865	90	0.0131349	1770	457.224	0.258319	514.806	1009.39	-2.06772	1075.07	1967.07	0.268769	25494	1068.24	NA	0.952203	117	506	6852	1	496	9
542	543	031885-S	Hordeum vulgare	HEB-21-067	S	2	1	NW	2	3	5/10/2014 10:20	25.01	25	5.01	5	4494	4494	124.5	19264	RGB_SV1	7597	113293000	7593700	1.963	0.131574	14.9194	7528	0.990917	69	0.00908253	2352	728.17	0.309596	531.595	1182.15	-1.16403	1030.1	1967.74	0.12243	62052	1177.99	NA	0.764517	277	504	7597	1	496	7
543	544	031885-S	Hordeum vulgare	HEB-21-067	S	2	1	NW	2	3	5/11/2014 2:31	25.69	26	5.69	6	4488	4488	130.5	20491	RGB_SV1	7258	109123000	5188220	2.07149	0.0984882	21.0329	7194	0.991182	64	0.00881786	2219	678.419	0.305732	523.474	1341.93	-1.25863	1036.74	1960.97	0.115091	63063	1195.07	NA	0.826693	291	502	7258	1	494	7
544	545	031885-S	Hordeum vulgare	HEB-21-067	S	2	1	NW	2	3	5/12/2014 2:31	26.69	27	6.69	7	4479	4479	139.5	21985	RGB_SV1	7643	134718000	3208770	2.3062	0.0549302	41.9842	7556	0.988617	87	0.011383	2127	591.931	0.278294	518.684	1041.8	1.57552	1066.46	1946.51	0.170067	44941	1121.25	NA	0.909108	188	513	7643	1	505	7
545	546	031885-S	Hordeum vulgare	HEB-21-067	S	2	1	NW	2	3	5/14/2014 2:32	28.69	29	8.69	9	4455	4455	151.5	25906	RGB_SV1	8520	142828000	4809080	1.96758	0.0662495	29.6996	8270	0.970657	250	0.0293427	2425	690.214	0.284624	534.798	1854.31	9.51523	1066.71	1961.51	0.144329	59032	1175.74	NA	0.873949	237	529	8520	1	512	16
546	547	031885-S	Hordeum vulgare	HEB-21-067	S	2	1	NW	2	3	5/15/2014 2:32	29.69	30	9.69	10	4444	4444	162.5	28920	RGB_SV1	10119	190376000	19017400	1.85924	0.185727	10.0106	9995	0.987746	124	0.0122542	2872	815.138	0.283823	521.061	1267.48	2.28802	1030.71	1949.11	0.103201	98051	1340.17	NA	0.669709	406	504	10119	1	496	7
547	548	031885-S	Hordeum vulgare	HEB-21-067	S	2	1	NW	2	3	5/16/2014 2:32	30.69	31	10.69	11	4434	4434	172.5	30801	RGB_SV1	10989	216797000	30892500	1.7953	0.255821	7.01778	10858	0.988079	131	0.011921	3398	1050.72	0.309218	527.091	1755.84	0.420301	1022.72	1946.69	0.0877772	125192	1459.4	NA	0.563332	485	504	10989	1	496	7
548	549	031885-S	Hordeum vulgare	HEB-21-067	S	2	1	NW	2	3	5/17/2014 2:32	31.69	32	11.69	12	4424	4424	182.5	31286	RGB_SV1	11509	179747000	15668900	1.35702	0.118294	11.4716	11365	0.987488	144	0.0125119	3271	929.659	0.284212	533.743	328.794	1.98891	1089.79	1948.82	0.136117	84552	1310.27	NA	0.704987	279	530	11509	1	521	8
549	550	031885-S	Hordeum vulgare	HEB-21-067	S	2	1	NW	2	3	5/18/2014 2:32	32.69	33	12.69	13	4416	4416	190.5	34284	RGB_SV1	12212	198684000	21866000	1.33226	0.146621	9.08646	12066	0.988045	146	0.0119555	3555	1034.89	0.291107	583.473	765.779	-0.733534	1092.49	1945.45	0.126861	96263	1406.72	NA	0.642746	322	572	12212	1	564	7
550	551	031885-S	Hordeum vulgare	HEB-21-067	S	2	1	NW	2	3	5/19/2014 2:32	33.69	34	13.69	14	4407	4407	199.5	36796	RGB_SV1	13644	226685000	43494600	1.2177	0.233642	5.21181	13484	0.988273	160	0.0117268	3689	997.414	0.270375	627.034	1238.38	-1.38269	1059.75	1945.41	0.1052	129696	1528.17	NA	0.459728	394	627	13644	1	619	7
551	552	031885-S	Hordeum vulgare	HEB-21-067	S	2	1	NW	2	3	5/20/2014 2:32	34.69	35	14.69	15	4399	4399	207.5	40455	RGB_SV1	15967	336744000	86873000	1.32085	0.340752	3.87628	15807	0.989979	160	0.0100207	4801	1443.58	0.300683	700.746	1158.44	2.65904	1021.35	1933.17	0.0777869	205266	1834.79	NA	0.347924	567	659	15967	1	651	7
552	553	031885-S	Hordeum vulgare	HEB-21-067	S	2	1	NW	2	3	5/21/2014 2:32	35.69	36	15.69	16	4390	4390	216.5	44217	RGB_SV1	15896	380727000	43002800	1.50674	0.170185	8.85354	15749	0.990752	147	0.00924761	4462	1252.48	0.2807	742.378	592.666	2.65857	1041.05	1919.81	0.10858	146399	1688.54	NA	0.635253	441	664	15895	0.999937	656	7
553	554	031886-C	Hordeum vulgare	Navigator	C	1	38	NW	2	4	4/27/2014 2:31	11.69	12	-8.31	-8	4352	4374	NA	3565	RGB_SV1	1630	4755640	86903.3	1.78992	0.0327085	54.7234	1571	0.963804	59	0.0361963	511	160.197	0.313497	196.122	401.434	2.75196	1033.45	2084.25	0.336291	4847	414.995	NA	0.929505	59	193	1630	1	180	12
554	555	031886-C	Hordeum vulgare	Navigator	C	1	38	NW	2	4	4/28/2014 2:31	12.69	13	-7.31	-7	4359	4375	15	4510	RGB_SV1	1920	4702850	956216	1.27573	0.25939	4.91819	1862	0.969792	58	0.0302083	782	318.502	0.407292	197.102	331.492	-7.61055	1024.2	2078.59	0.195599	9816	478.5	NA	0.438322	103	194	1920	1	182	11
555	556	031886-C	Hordeum vulgare	Navigator	C	1	38	NW	2	4	4/29/2014 2:31	13.69	14	-6.31	-6	4364	4375	26	5667	RGB_SV1	2269	5943350	1552080	1.15442	0.301471	3.82928	2224	0.980167	45	0.0198325	874	336.658	0.385192	214.161	462.676	-13.291	1034.27	2068.22	0.186427	12171	530.014	NA	0.343232	117	209	2269	1	200	8
556	557	031886-C	Hordeum vulgare	Navigator	C	1	38	NW	2	4	4/30/2014 2:31	14.69	15	-5.31	-5	4362	4375	39	6884	RGB_SV1	2575	9798050	1676010	1.4777	0.252768	5.84606	2513	0.975922	62	0.0240777	933	338.054	0.36233	257.154	387.132	-10.935	1025.77	2056.92	0.176879	14558	593.209	NA	0.501067	126	249	2575	1	239	9
557	558	031886-C	Hordeum vulgare	Navigator	C	1	38	NW	2	4	5/1/2014 2:31	15.69	16	-4.31	-4	4361	4374	53	8404	RGB_SV1	3046	14735700	1862750	1.58822	0.200768	7.91072	3005	0.98654	41	0.0134603	1192	466.469	0.391333	312.834	143.397	-8.93705	1023.43	2048.46	0.165086	18451	697.64	NA	0.601479	151	300	3046	1	292	7
558	559	031886-C	Hordeum vulgare	Navigator	C	1	38	NW	2	4	5/2/2014 2:32	16.69	17	-3.31	-3	4361	4375	66	9142	RGB_SV1	3017	16483100	2152400	1.81088	0.236468	7.65801	2951	0.978124	66	0.021876	1255	522.05	0.415976	289.8	1145.33	-6.68858	1019.31	2040.92	0.153342	19675	667.275	NA	0.591361	158	273	3017	1	262	10
559	560	031886-C	Hordeum vulgare	Navigator	C	1	38	NW	2	4	5/3/2014 2:32	17.69	18	-2.31	-2	4362	4375	79	10893	RGB_SV1	3478	17841800	3763640	1.47496	0.311135	4.74057	3362	0.966648	116	0.0333525	1384	550.735	0.39793	290.496	604.654	-0.82675	1021.28	2040.59	0.130929	26564	727.497	NA	0.424586	165	289	3478	1	276	12
560	561	031886-C	Hordeum vulgare	Navigator	C	1	38	NW	2	4	5/4/2014 2:32	18.69	19	-1.31	-1	4358	4375	96	12725	RGB_SV1	4213	27512800	7149380	1.55007	0.402797	3.84827	4082	0.968906	131	0.0310942	1603	609.924	0.380489	335.847	1036.5	-1.20967	1026.3	2025.01	0.130015	32404	836.69	NA	0.345135	202	324	4213	1	311	12
561	562	031886-C	Hordeum vulgare	Navigator	C	1	38	NW	2	4	5/6/2014 2:32	20.69	21	0.69	1	4541	4541	113	16898	RGB_SV1	5754	48880300	10036400	1.47637	0.303136	4.87032	5627	0.977928	127	0.0220716	2196	838.098	0.381648	395.763	929.387	-1.46262	1043.46	2016.86	0.124786	46111	957.492	NA	0.43468	211	390	5754	1	380	9
562	563	031886-C	Hordeum vulgare	Navigator	C	1	38	NW	2	4	5/7/2014 2:32	21.69	22	1.69	2	4519	4519	135	21216	RGB_SV1	6132	36726400	11833200	0.976729	0.3147	3.10368	5967	0.973092	165	0.026908	2440	970.907	0.397913	334.319	440.794	0.516574	1047.51	2028.82	0.147001	41714	889.721	NA	0.262793	230	316	6132	1	305	10
563	564	031886-C	Hordeum vulgare	Navigator	C	1	38	NW	2	4	5/8/2014 2:32	22.69	23	2.69	3	4502	4502	152	23228	RGB_SV1	7548	66922800	23287600	1.17465	0.408753	2.87375	7408	0.981452	140	0.018548	2947	1150.61	0.390435	421.246	670.477	-4.25067	1065.11	2007.28	0.127058	59406	1101.94	NA	0.23397	351	360	7548	1	349	10
564	565	031886-C	Hordeum vulgare	Navigator	C	1	38	NW	2	4	5/9/2014 2:32	23.69	24	3.69	4	4484	4483	170	27697	RGB_SV1	8686	80046600	38600400	1.06097	0.511626	2.07372	8517	0.980543	169	0.0194566	3451	1371.1	0.397306	414.889	1687.83	-11.1946	1060.24	2003.87	0.127844	67942	1118.73	NA	0.122027	367	353	8686	1	342	10
565	566	031886-C	Hordeum vulgare	Navigator	C	1	38	NW	2	4	5/10/2014 10:20	25.01	25	5.01	5	4473	4473	180	28588	RGB_SV1	9159	100449000	58198300	1.19743	0.693768	1.72598	8982	0.980675	177	0.0193253	3845	1614.15	0.419806	444.703	3209.6	-20.4702	1060.15	1989.63	0.0933173	98149	1308.89	NA	0.070926	445	385	9157	0.999782	376	8
566	567	031886-C	Hordeum vulgare	Navigator	C	1	38	NW	2	4	5/11/2014 2:32	25.69	26	5.69	6	4464	4464	189	35038	RGB_SV1	10270	103164000	83824300	0.978112	0.794747	1.23072	10130	0.986368	140	0.0136319	4209	1724.99	0.409835	533.464	2327.11	-3.03807	1048.04	1991.11	0.090296	113737	1359.76	NA	0.0106976	523	377	10269	0.999903	368	8
567	568	031886-C	Hordeum vulgare	Navigator	C	1	38	NW	2	4	5/12/2014 2:32	26.69	27	6.69	7	4452	4452	201	38979	RGB_SV1	11663	105489000	81771100	0.775511	0.601145	1.29006	11521	0.987825	142	0.0121753	4421	1675.83	0.379062	539.963	2626.9	-9.64225	1046.64	1992.16	0.106017	110011	1315.67	NA	0.0160424	495	385	11662	0.999914	376	8
568	569	031886-C	Hordeum vulgare	Navigator	C	1	38	NW	2	4	5/14/2014 2:32	28.69	29	8.69	9	4417	4417	218.5	48601	RGB_SV1	16157	205260000	122588000	0.786291	0.469597	1.67439	15693	0.971282	464	0.0287182	5822	2097.9	0.360339	664.639	446.095	-3.13967	1044.9	1982.5	0.104598	154468	1614.35	NA	0.0635884	600	475	16157	1	457	17
569	570	031886-C	Hordeum vulgare	Navigator	C	1	38	NW	2	4	5/15/2014 2:32	29.69	30	9.69	10	4399	4399	236.5	53141	RGB_SV1	18689	241269000	138039000	0.690764	0.395211	1.74783	18471	0.988335	218	0.0116646	6456	2230.19	0.345444	639.294	1346.75	-10.2347	1056.67	1950.35	0.116189	160850	1593.95	NA	0.0740678	568	482	18687	0.999893	472	9
570	571	031886-C	Hordeum vulgare	Navigator	C	1	38	NW	2	4	5/16/2014 2:32	30.69	31	10.69	11	4382	4382	253.5	57448	RGB_SV1	20982	309093000	227971000	0.702094	0.517828	1.35584	20741	0.988514	241	0.011486	7078	2387.67	0.337337	742.429	1244.76	2.41522	1036.59	1936.1	0.102063	205579	1812.38	NA	0.0228153	661	497	20981	0.999952	487	9
571	572	031886-C	Hordeum vulgare	Navigator	C	1	38	NW	2	4	5/17/2014 2:32	31.69	32	11.69	12	4363	4375	272.5	63761	RGB_SV1	23162	386593000	210890000	0.720613	0.393101	1.83315	22890	0.988257	272	0.0117434	7588	2485.87	0.327606	730.551	4719.9	2.87358	1036.39	1925.79	0.107011	216444	1819.82	NA	0.0864785	630	528	23156	0.999741	517	10
572	573	031886-C	Hordeum vulgare	Navigator	C	1	38	NW	2	4	5/18/2014 2:32	32.69	33	12.69	13	4359	4375	288.5	70313	RGB_SV1	24998	439028000	218332000	0.702557	0.349387	2.01083	24742	0.989759	256	0.0102408	7261	2109.05	0.290463	694.484	1045.71	11.2287	1041.37	1919.37	0.101801	245557	1877.23	NA	0.112715	614	574	24998	1	564	9
573	574	031886-C	Hordeum vulgare	Navigator	C	1	38	NW	2	4	5/19/2014 2:32	33.69	34	13.69	14	4353	4375	310.5	77888	RGB_SV1	26839	570724000	257168000	0.792307	0.357013	2.21927	26515	0.987928	324	0.012072	8561	2730.75	0.318976	700.446	4472.18	5.71387	1041.71	1900.28	0.0910485	294777	2037.69	NA	0.143444	620	640	26839	1	630	9
574	575	031886-C	Hordeum vulgare	Navigator	C	1	38	NW	2	4	5/20/2014 2:32	34.69	35	14.69	15	4355	4375	330.5	86871	RGB_SV1	30295	667462000	305638000	0.727251	0.333016	2.18383	29959	0.988909	336	0.0110909	9412	2924.1	0.310678	740.806	14945	12.0872	1043.14	1891.67	0.0964474	314109	2120.29	NA	0.138255	620	644	30293	0.999934	634	9
575	576	031886-C	Hordeum vulgare	Navigator	C	1	38	NW	2	4	5/21/2014 2:32	35.69	36	15.69	16	4348	4375	357.5	99121	RGB_SV1	33991	757141000	328940000	0.655313	0.284701	2.30176	33594	0.98832	397	0.0116796	10013	2949.61	0.294578	745.623	2081.99	13.6492	1040.3	1888.45	0.103239	329245	2171.13	NA	0.155443	620	684	33990	0.999971	674	9
576	577	031887-S	Hordeum vulgare	Navigator	S	2	38	NW	2	5	4/27/2014 2:31	11.69	12	-8.31	-8	4353	4375	NA	3086	RGB_SV1	1365	2751510	52653.5	1.47675	0.0282594	52.257	1312	0.961172	53	0.0388278	469	161.144	0.34359	169.248	433.794	0.935708	1070.19	2090.53	0.499086	2735	349.065	NA	0.926303	45	167	1365	1	154	12
577	578	031887-S	Hordeum vulgare	Navigator	S	2	38	NW	2	5	4/28/2014 2:31	12.69	13	-7.31	-7	4360	4375	15	3820	RGB_SV1	1853	3820900	575277	1.11279	0.167543	6.64184	1799	0.970858	54	0.0291419	686	253.964	0.37021	176.819	401.434	-6.7438	1074.86	2083.66	0.247959	7473	437.14	NA	0.545062	84	173	1853	1	160	12
578	579	031887-S	Hordeum vulgare	Navigator	S	2	38	NW	2	5	4/29/2014 2:31	13.69	14	-6.31	-6	4364	4376	26	4791	RGB_SV1	2296	6446990	1176630	1.22296	0.223202	5.47918	2260	0.984321	36	0.0156794	790	271.821	0.344077	242.012	122.912	-7.9463	1072.06	2071.31	0.201315	11405	546.577	NA	0.477922	108	238	2296	1	229	8
579	580	031887-S	Hordeum vulgare	Navigator	S	2	38	NW	2	5	4/30/2014 2:32	14.69	15	-5.31	-5	4364	4375	38	5886	RGB_SV1	2675	8971070	1680160	1.25371	0.234802	5.33942	2621	0.979813	54	0.0201869	991	367.133	0.370467	275.786	242.782	-1.51857	1082.52	2066.95	0.183533	14575	618.423	NA	0.468559	137	264	2675	1	253	10
580	581	031887-S	Hordeum vulgare	Navigator	S	2	38	NW	2	5	5/1/2014 2:32	15.69	16	-4.31	-4	4361	4375	52	7114	RGB_SV1	3238	13251200	2096480	1.26387	0.199957	6.3207	3198	0.987647	40	0.0123533	1232	468.754	0.380482	298.484	306.853	-7.70007	1077.11	2055.05	0.19321	16759	667.248	NA	0.528241	146	288	3238	1	280	7
581	582	031887-S	Hordeum vulgare	Navigator	S	2	38	NW	2	5	5/2/2014 2:33	16.69	17	-3.31	-3	4362	4375	65	7535	RGB_SV1	3409	14284800	2952980	1.2292	0.254101	4.83744	3326	0.975653	83	0.0243473	1366	547.362	0.400704	306.635	323.492	-5.68004	1090.67	2052.6	0.150841	22600	710.935	NA	0.432154	173	281	3409	1	269	11
582	583	031887-S	Hordeum vulgare	Navigator	S	2	38	NW	2	5	5/3/2014 2:33	17.69	18	-2.31	-2	4362	4375	78	8607	RGB_SV1	3947	19330600	4813690	1.24083	0.308989	4.01576	3829	0.970104	118	0.0298961	1518	583.817	0.384596	308.846	133.456	-3.88266	1080.86	2041.58	0.126616	31173	794.189	NA	0.36151	180	305	3947	1	291	13
583	584	031887-S	Hordeum vulgare	Navigator	S	2	38	NW	2	5	5/4/2014 2:33	18.69	19	-1.31	-1	4359	4375	94	10489	RGB_SV1	4497	30834200	4912030	1.52471	0.242893	6.27727	4350	0.967312	147	0.0326885	1598	567.846	0.355348	365.35	779.007	2.9626	1090.04	2032.86	0.121017	37160	856.258	NA	0.525874	202	366	4497	1	352	13
584	585	031887-S	Hordeum vulgare	Navigator	S	2	38	NW	2	5	5/6/2014 2:33	20.69	21	0.69	1	4547	4547	108	13376	RGB_SV1	6012	56834300	8760860	1.57243	0.242387	6.4873	5854	0.973719	158	0.0262808	2284	867.707	0.379907	428.141	1190.34	-3.31194	1090.29	2011.42	0.12963	46378	970.37	NA	0.537114	204	429	6012	1	418	10
585	586	031887-S	Hordeum vulgare	Navigator	S	2	38	NW	2	5	5/7/2014 2:33	21.69	22	1.69	2	4526	4526	129	16735	RGB_SV1	6671	60933300	12394300	1.36922	0.27851	4.91623	6528	0.978564	143	0.0214361	2646	1049.52	0.396642	428.049	1477.71	-9.20238	1082.19	2007.53	0.12435	53647	1017.29	NA	0.438174	232	426	6671	1	414	11
586	587	031887-S	Hordeum vulgare	Navigator	S	2	38	NW	2	5	5/8/2014 2:33	22.69	23	2.69	3	4509	4509	146	18272	RGB_SV1	7170	69872200	15695700	1.35915	0.305312	4.45167	7019	0.97894	151	0.02106	2605	946.447	0.363319	428.591	1307.65	-12.7321	1081.27	1999.22	0.119687	59906	1061.74	NA	0.400866	253	424	7170	1	412	11
587	588	031887-S	Hordeum vulgare	Navigator	S	2	38	NW	2	5	5/9/2014 2:33	23.69	24	3.69	4	4491	4491	164	20800	RGB_SV1	7777	83650700	17974800	1.38307	0.297194	4.65378	7621	0.979941	156	0.0200591	2926	1100.87	0.376238	429.802	1311.77	-13.9493	1091.34	1991.74	0.114363	68003	1109.7	NA	0.417645	292	428	7777	1	417	10
588	589	031887-S	Hordeum vulgare	Navigator	S	2	38	NW	2	5	5/10/2014 10:21	25.01	25	5.01	5	4482	4482	173	22434	RGB_SV1	7773	87804800	25797100	1.45325	0.426967	3.40367	7655	0.984819	118	0.0151807	3147	1274.1	0.404863	415.213	1734.16	-4.62598	1095.38	1992.71	0.0957773	81157	1162.19	NA	0.297934	328	412	7772	0.999871	402	9
589	590	031887-S	Hordeum vulgare	Navigator	S	2	38	NW	2	5	5/11/2014 2:32	25.69	26	5.69	6	4475	4475	180	24945	RGB_SV1	8722	106489000	32432000	1.39982	0.426326	3.28344	8605	0.986586	117	0.0134144	3614	1497.48	0.414355	437.252	1932.78	-4.24018	1097.63	1984.58	0.0928376	93949	1232.59	NA	0.28418	381	414	8722	1	405	8
590	591	031887-S	Hordeum vulgare	Navigator	S	2	38	NW	2	5	5/12/2014 2:32	26.69	27	6.69	7	4465	4465	190	27927	RGB_SV1	9727	115138000	39171600	1.21692	0.414013	2.93933	9606	0.98756	121	0.0124396	4204	1816.96	0.432199	454.301	2735.82	-6.50325	1089.5	1978.22	0.0994774	97781	1264.83	NA	0.242359	394	406	9727	1	397	8
591	592	031887-S	Hordeum vulgare	Navigator	S	2	38	NW	2	5	5/14/2014 2:33	28.69	29	8.69	9	4440	4440	202.5	33810	RGB_SV1	11612	142104000	54560700	1.05388	0.404637	2.6045	11369	0.979073	243	0.0209266	4418	1680.91	0.380468	461.33	1596.26	-8.85942	1083.14	1973.21	0.112419	103292	1315.15	NA	0.198148	395	422	11612	1	404	17
592	593	031887-S	Hordeum vulgare	Navigator	S	2	38	NW	2	5	5/15/2014 2:33	29.69	30	9.69	10	4428	4428	214.5	36538	RGB_SV1	12558	153867000	57934500	0.975676	0.367364	2.65588	12433	0.990046	125	0.00995381	4509	1618.97	0.359054	482.744	928.69	4.24821	1079.94	1962.07	0.105487	119048	1375.13	NA	0.205152	421	482	12558	1	472	9
593	594	031887-S	Hordeum vulgare	Navigator	S	2	38	NW	2	5	5/16/2014 2:33	30.69	31	10.69	11	4418	4418	224.5	37778	RGB_SV1	13026	167612000	62898000	0.987834	0.370694	2.66483	12902	0.990481	124	0.00951942	4898	1841.73	0.376017	491.522	799.492	-2.69946	1089.47	1950.09	0.103175	126252	1411.71	NA	0.206363	435	465	13026	1	455	9
594	595	031887-S	Hordeum vulgare	Navigator	S	2	38	NW	2	5	5/17/2014 2:33	31.69	32	11.69	12	4408	4408	234.5	39399	RGB_SV1	14463	209447000	75807700	1.00128	0.362407	2.76287	14319	0.990044	144	0.00995644	5293	1937.07	0.365968	524.928	2930.84	3.02219	1085.28	1935.98	0.104046	139006	1482.21	NA	0.219484	469	519	14463	1	509	9
595	596	031887-S	Hordeum vulgare	Navigator	S	2	38	NW	2	5	5/18/2014 2:33	32.69	33	12.69	13	4401	4401	241.5	41841	RGB_SV1	14912	230240000	60203100	1.0354	0.270737	3.82438	14734	0.988063	178	0.0119367	5075	1727.17	0.34033	530.687	2807.29	-2.81194	1066.81	1938.03	0.123971	120286	1409.5	NA	0.342739	405	531	14912	1	521	9
596	597	031887-S	Hordeum vulgare	Navigator	S	2	38	NW	2	5	5/19/2014 2:33	33.69	34	13.69	14	4392	4392	250.5	45343	RGB_SV1	16226	238359000	62641300	0.905335	0.237924	3.80515	16035	0.988229	191	0.0117712	5634	1956.24	0.347221	550.091	912.676	-2.8824	1067.13	1932.78	0.131365	123518	1420.22	NA	0.340799	406	551	16226	1	541	9
597	598	031887-S	Hordeum vulgare	Navigator	S	2	38	NW	2	5	5/20/2014 2:33	34.69	35	14.69	15	4385	4385	257.5	47408	RGB_SV1	17073	266188000	70436200	0.913206	0.241644	3.77914	16876	0.988461	197	0.0115387	6099	2178.75	0.357231	580.746	1039.19	1.19669	1076.13	1930.6	0.126289	135190	1484.23	NA	0.338159	418	581	17073	1	571	9
598	599	031887-S	Hordeum vulgare	Navigator	S	2	38	NW	2	5	5/21/2014 2:33	35.69	36	15.69	16	4376	4376	266.5	50201	RGB_SV1	18477	305537000	82651800	0.894954	0.242097	3.69668	18288	0.989771	189	0.0102289	6684	2417.92	0.361747	613.245	962.735	-7.0355	1076.03	1922.18	0.12151	152062	1565.83	NA	0.329668	447	612	18476	0.999946	602	9
599	600	031888-C	Hordeum vulgare	Navigator	C	1	39	NW	2	6	4/27/2014 2:32	11.69	12	-8.31	-8	4346	4375	NA	3237	RGB_SV1	1469	4530780	135402	2.09957	0.0627452	33.4618	1362	0.927161	107	0.0728387	568	219.622	0.386658	194.366	538.392	2.98714	1077.97	2080.3	0.172357	8523	450.11	NA	0.887298	75	194	1469	1	181	12
600	601	031888-C	Hordeum vulgare	Navigator	C	1	39	NW	2	6	4/28/2014 2:32	12.69	13	-7.31	-7	4359	4376	16	4378	RGB_SV1	1716	4607040	202797	1.56454	0.0688694	22.7175	1583	0.922494	133	0.0775058	657	251.544	0.382867	195.489	410.392	-1.09746	1080.91	2081.9	0.195645	8771	455.182	NA	0.838459	59	192	1716	1	179	12
601	602	031888-C	Hordeum vulgare	Navigator	C	1	39	NW	2	6	4/29/2014 2:32	13.69	14	-6.31	-6	4364	4375	28	5709	RGB_SV1	2246	6345650	280614	1.25793	0.0556276	22.6134	2145	0.955031	101	0.0449688	818	297.918	0.364203	209.802	250.581	-4.68979	1071.68	2067.38	0.280365	8011	476.689	NA	0.837779	53	206	2246	1	197	8
602	603	031888-C	Hordeum vulgare	Navigator	C	1	39	NW	2	6	4/30/2014 2:32	14.69	15	-5.31	-5	4364	4375	39	6992	RGB_SV1	2601	9875660	230684	1.45977	0.0340985	42.8104	2477	0.952326	124	0.047674	785	236.919	0.301807	253.298	406.421	-2.29469	1072.28	2058.73	0.287881	9035	549.039	NA	0.910782	70	247	2601	1	236	10
603	604	031888-C	Hordeum vulgare	Navigator	C	1	39	NW	2	6	5/1/2014 2:32	15.69	16	-4.31	-4	4361	4375	53	8373	RGB_SV1	3028	14333000	406259	1.56324	0.044309	35.2805	2964	0.978864	64	0.0211361	874	252.271	0.288639	274.204	397.191	-4.73238	1065.72	2044.34	0.362548	8352	573.992	NA	0.892787	71	269	3028	1	260	8
604	605	031888-C	Hordeum vulgare	Navigator	C	1	39	NW	2	6	5/2/2014 2:33	16.69	17	-3.31	-3	4362	4375	66	9849	RGB_SV1	3279	15093600	818260	1.40381	0.0761042	18.4459	3195	0.974383	84	0.0256176	1167	415.337	0.355901	284.703	649.678	-5.98698	1042.41	2042.87	0.25342	12939	625.309	NA	0.804879	119	261	3279	1	249	11
605	606	031888-C	Hordeum vulgare	Navigator	C	1	39	NW	2	6	5/3/2014 2:33	17.69	18	-2.31	-2	4362	4375	79	10367	RGB_SV1	3258	15022300	916555	1.41525	0.0863488	16.3899	3151	0.967158	107	0.0328422	1029	324.997	0.315838	299.082	486.426	-5.15168	1054.13	2047.31	0.245368	13278	652.428	NA	0.783209	87	300	3258	1	286	13
606	607	031888-C	Hordeum vulgare	Navigator	C	1	39	NW	2	6	5/4/2014 2:33	18.69	19	-1.31	-1	4358	4375	96	12381	RGB_SV1	4086	29107400	1564380	1.74344	0.0937016	18.6063	3954	0.967695	132	0.0323054	1513	560.247	0.370289	390.283	354.853	-1.01364	1034.99	2024.91	0.183023	22325	828.711	NA	0.806389	132	386	4086	1	372	13
607	608	031888-C	Hordeum vulgare	Navigator	C	1	39	NW	2	6	5/6/2014 2:33	20.69	21	0.69	1	4539	4539	114	17314	RGB_SV1	5652	59865300	3280930	1.87401	0.102705	18.2464	5538	0.97983	114	0.0201699	1893	634.014	0.334926	447.008	541.279	-2.40182	1058.31	2007.65	0.183328	30830	971.821	NA	0.802968	144	447	5652	1	437	9
608	609	031888-C	Hordeum vulgare	Navigator	C	1	39	NW	2	6	5/7/2014 2:33	21.69	22	1.69	2	4517	4517	136	19798	RGB_SV1	6794	81246500	9865010	1.76017	0.213721	8.23582	6649	0.978658	145	0.0213424	2334	801.819	0.343538	493.543	910.007	-0.745488	1043.72	2000.81	0.103141	65871	1137.94	NA	0.613797	257	493	6794	1	482	10
609	610	031888-C	Hordeum vulgare	Navigator	C	1	39	NW	2	6	5/8/2014 2:33	22.69	23	2.69	3	4498	4498	155	22705	RGB_SV1	7707	87251300	12853600	1.46893	0.216398	6.78809	7552	0.979888	155	0.0201116	2757	986.253	0.357727	492.441	1037.13	-2.72432	1071.29	1992.3	0.117483	65601	1134.83	NA	0.552343	273	488	7707	1	477	10
610	611	031888-C	Hordeum vulgare	Navigator	C	1	39	NW	2	6	5/9/2014 2:33	23.69	24	3.69	4	4478	4478	175	25990	RGB_SV1	9034	106413000	23326700	1.30387	0.28582	4.56186	8830	0.977419	204	0.0225814	2916	941.228	0.322781	492.146	1023.99	-3.12328	1059.11	1989.25	0.10116	89304	1219.72	NA	0.410122	343	493	9034	1	482	10
611	612	031888-C	Hordeum vulgare	Navigator	C	1	39	NW	2	6	5/10/2014 10:22	25.02	25	5.02	5	4467	4467	186	30646	RGB_SV1	9079	128985000	36029900	1.56481	0.437106	3.57994	8911	0.981496	168	0.0185042	3128	1077.69	0.344531	471.272	831.291	-11.0788	1042.94	1977.4	0.0815093	111386	1328.92	NA	0.317321	429	472	9078	0.99989	463	8
612	613	031888-C	Hordeum vulgare	Navigator	C	1	39	NW	2	6	5/11/2014 2:33	25.69	26	5.69	6	4458	4458	195	34031	RGB_SV1	10814	168734000	52922200	1.44288	0.452549	3.18834	10634	0.983355	180	0.0166451	3720	1279.67	0.343998	494.516	1294.56	-9.87282	1042.75	1967.43	0.0852187	126897	1432.24	NA	0.272989	483	483	10814	1	474	8
613	614	031888-C	Hordeum vulgare	Navigator	C	1	39	NW	2	6	5/12/2014 2:33	26.69	27	6.69	7	4443	4443	210	39534	RGB_SV1	12875	192928000	71974000	1.16386	0.434191	2.68053	12674	0.984388	201	0.0156117	4310	1442.8	0.334757	519.412	1234.56	-7.21547	1052.21	1958.31	0.0947918	135824	1485.11	NA	0.208483	518	481	12875	1	472	8
614	615	031888-C	Hordeum vulgare	Navigator	C	1	39	NW	2	6	5/14/2014 2:33	28.69	29	8.69	9	4403	4403	230	51781	RGB_SV1	17452	226671000	164618000	0.744229	0.54049	1.37695	17041	0.97645	411	0.0235503	5007	1436.51	0.286901	687.123	1182.59	-2.29046	1080.81	1954.41	0.097609	178795	1726.21	NA	0.0251496	688	483	17451	0.999943	465	17
615	616	031888-C	Hordeum vulgare	Navigator	C	1	39	NW	2	6	5/15/2014 2:33	29.69	30	9.69	10	4382	4382	251	60227	RGB_SV1	20795	305090000	199968000	0.705521	0.462426	1.5257	20579	0.989613	216	0.0103871	6019	1742.17	0.289445	684.237	5047.06	-13.7052	1089.68	1939.79	0.108514	191635	1775.14	NA	0.0433218	685	539	20795	1	529	9
616	617	031888-C	Hordeum vulgare	Navigator	C	1	39	NW	2	6	5/16/2014 2:33	30.69	31	10.69	11	4360	4374	273	68970	RGB_SV1	23629	407695000	234604000	0.730206	0.420189	1.7378	23426	0.991409	203	0.00859114	7083	2123.19	0.299759	701.411	7756.87	-2.37916	1075.34	1929.45	0.106531	221804	1892.91	NA	0.0726232	702	564	23618	0.999534	554	9
617	618	031888-C	Hordeum vulgare	Navigator	C	1	39	NW	2	6	5/17/2014 2:33	31.69	32	11.69	12	4350	4375	297	75459	RGB_SV1	25342	474304000	247851000	0.738542	0.385931	1.91366	25101	0.99049	241	0.0095099	7423	2174.29	0.292913	635.541	6738.03	-0.558645	1065.54	1914.13	0.11093	228451	1868.3	NA	0.0983318	622	570	25342	1	561	8
618	619	031888-C	Hordeum vulgare	Navigator	C	1	39	NW	2	6	5/18/2014 2:33	32.69	33	12.69	13	4354	4375	318	83859	RGB_SV1	28239	539297000	268480000	0.676285	0.336677	2.0087	27965	0.990297	274	0.00970289	8111	2329.7	0.287227	678.417	585.652	0.274314	1074.27	1908	0.11144	253400	1970.87	NA	0.1124	625	677	28239	1	667	9
619	620	031888-C	Hordeum vulgare	Navigator	C	1	39	NW	2	6	5/19/2014 2:33	33.69	34	13.69	14	4347	4375	346	95884	RGB_SV1	32177	803876000	492114000	0.776422	0.475308	1.63352	31860	0.990148	317	0.00985176	9212	2637.32	0.286292	858.265	4434.19	0.376765	1103.15	1905.35	0.0943828	340920	2307.05	NA	0.0578685	819	717	32173	0.999876	708	8
620	621	031888-C	Hordeum vulgare	Navigator	C	1	39	NW	2	6	5/20/2014 2:33	34.69	35	14.69	15	4349	4374	372	97201	RGB_SV1	28838	1087890000	212046000	1.30814	0.254976	5.13042	24958	0.865455	3880	0.134545	8215	2340.18	0.284867	949.735	3469.09	-4.25106	1000.94	1937.4	0.105659	272935	2202.13	NA	0.45395	460	927	28838	1	716	210
621	622	031888-C	Hordeum vulgare	Navigator	C	1	39	NW	2	6	5/21/2014 2:33	35.69	36	15.69	16	4343	4375	403	102200	RGB_SV1	29052	1026680000	183432000	1.21641	0.217332	5.59704	26382	0.908096	2670	0.0919042	7732	2057.82	0.266144	979.99	3254.01	0.417477	1011.01	1910.58	0.115828	250820	2217.21	NA	0.485577	414	931	29049	0.999897	721	209
622	623	031889-S	Hordeum vulgare	Navigator	S	2	39	NW	2	7	4/27/2014 2:33	11.69	12	-8.31	-8	4350	4374	NA	3009	RGB_SV1	1153	1508510	60494.8	1.13472	0.0455051	24.9361	1106	0.959237	47	0.0407632	470	191.587	0.407632	148.862	433.882	-0.641801	1082.76	2086.6	0.468128	2463	309.259	NA	0.851721	31	149	1153	1	136	12
623	624	031889-S	Hordeum vulgare	Navigator	S	2	39	NW	2	7	4/28/2014 2:33	12.69	13	-7.31	-7	4360	4375	14	3905	RGB_SV1	1473	2452940	394600	1.13053	0.181866	6.21629	1429	0.970129	44	0.029871	627	266.89	0.425662	188.322	110.095	-8.46784	1077.54	2072.37	0.239123	6160	418.609	NA	0.522511	70	182	1473	1	170	11
624	625	031889-S	Hordeum vulgare	Navigator	S	2	39	NW	2	7	4/29/2014 2:33	13.69	14	-6.31	-6	4365	4375	24	5181	RGB_SV1	2004	5886010	397166	1.46563	0.0988955	14.82	1966	0.981038	38	0.0189621	728	264.463	0.363273	240.416	232.853	-6.35263	1082.54	2055.88	0.307221	6523	501.159	NA	0.763139	59	239	2004	1	230	8
625	626	031889-S	Hordeum vulgare	Navigator	S	2	39	NW	2	7	4/30/2014 2:33	14.69	15	-5.31	-5	4363	4375	36	6439	RGB_SV1	2508	11501500	444771	1.82851	0.0707101	25.8593	2456	0.979266	52	0.0207337	869	301.101	0.346491	275.224	644.203	-5.06718	1078.06	2042.64	0.341364	7347	567.83	NA	0.85662	64	273	2508	1	264	8
626	627	031889-S	Hordeum vulgare	Navigator	S	2	39	NW	2	7	5/1/2014 2:33	15.69	16	-4.31	-4	4360	4375	51	7811	RGB_SV1	2798	14641400	493086	1.87019	0.0629836	29.6933	2764	0.987849	34	0.0121515	915	299.223	0.327019	292.036	587.931	-5.46806	1074.46	2034.83	0.344412	8124	602.603	NA	0.873924	71	288	2798	1	281	6
627	628	031889-S	Hordeum vulgare	Navigator	S	2	39	NW	2	7	5/2/2014 2:34	16.69	17	-3.31	-3	4362	4375	64	9078	RGB_SV1	3408	17592300	853124	1.51469	0.0734536	20.621	3336	0.978873	72	0.0211268	1100	355.047	0.32277	297.605	620.269	-3.79127	1066.22	2030.34	0.275038	12391	645.267	NA	0.823552	85	289	3408	1	278	10
628	629	031889-S	Hordeum vulgare	Navigator	S	2	39	NW	2	7	5/3/2014 2:34	17.69	18	-2.31	-2	4362	4375	77	10574	RGB_SV1	3706	20965100	569328	1.52646	0.0414526	36.8243	3611	0.974366	95	0.0256341	982	260.206	0.264976	346.481	166.213	2.75863	1082.03	2021.76	0.338974	10933	720.549	NA	0.897044	62	346	3706	1	333	12
629	630	031889-S	Hordeum vulgare	Navigator	S	2	39	NW	2	7	5/4/2014 2:34	18.69	19	-1.31	-1	4358	4375	94	12442	RGB_SV1	3415	32559300	660763	2.79186	0.0566584	49.2752	3301	0.966618	114	0.0333821	1227	440.858	0.359297	399.242	508.617	-3.50401	1039.45	2020.41	0.277147	12322	815.813	NA	0.92202	143	376	3415	1	363	12
630	631	031889-S	Hordeum vulgare	Navigator	S	2	39	NW	2	7	5/6/2014 2:34	20.69	21	0.69	1	4544	4544	109.5	17555	RGB_SV1	5527	67676500	921870	2.21544	0.030178	73.4122	5449	0.985888	78	0.0141125	1554	436.931	0.281165	467.9	301.995	0.308517	1079.92	1991.3	0.247636	22319	958.909	NA	0.946968	85	468	5527	1	458	9
631	632	031889-S	Hordeum vulgare	Navigator	S	2	39	NW	2	7	5/7/2014 2:34	21.69	22	1.69	2	4520	4520	133.5	20848	RGB_SV1	6336	66410900	2280970	1.65428	0.0568184	29.1152	6188	0.976641	148	0.0233586	1814	519.349	0.286301	438.041	297.782	-1.77968	1070.78	1996.94	0.22577	28064	918.286	NA	0.871587	119	439	6336	1	428	10
632	633	031889-S	Hordeum vulgare	Navigator	S	2	39	NW	2	7	5/8/2014 2:34	22.69	23	2.69	3	4502	4502	151.5	22252	RGB_SV1	6974	71762500	2876270	1.47548	0.059138	24.9498	6826	0.978778	148	0.0212217	2137	654.828	0.306424	447.833	795.685	-5.20596	1107.36	1993.27	0.283473	24602	930.997	NA	0.851796	146	428	6974	1	417	10
633	634	031889-S	Hordeum vulgare	Navigator	S	2	39	NW	2	7	5/9/2014 2:34	23.69	24	3.69	4	4483	4483	170.5	23559	RGB_SV1	7742	83892500	6956740	1.39964	0.116064	12.0592	7585	0.979721	157	0.020279	2243	649.838	0.289718	436.953	669.838	2.35705	1094.66	1978.72	0.161699	47879	990.354	NA	0.717157	202	429	7742	1	419	9
634	635	031889-S	Hordeum vulgare	Navigator	S	2	39	NW	2	7	5/10/2014 10:22	25.02	25	5.02	5	4474	4474	179.5	28306	RGB_SV1	8650	114944000	21240700	1.53621	0.283881	5.41148	8534	0.98659	116	0.0134104	2949	1005.39	0.340925	432.385	867.463	-8.50559	1043.26	1987.48	0.0937436	92273	1192	NA	0.473426	382	430	8650	1	421	8
635	636	031889-S	Hordeum vulgare	Navigator	S	2	39	NW	2	7	5/11/2014 2:33	25.69	26	5.69	6	4467	4467	186.5	30040	RGB_SV1	9525	138337000	26620000	1.52479	0.293412	5.19674	9417	0.988661	108	0.0113386	3084	998.536	0.323779	451.054	1010.77	-18.4944	1043.39	1973.12	0.0926169	102843	1268.4	NA	0.458667	424	430	9524	0.999895	422	7
636	637	031889-S	Hordeum vulgare	Navigator	S	2	39	NW	2	7	5/12/2014 2:34	26.69	27	6.69	7	4457	4457	196.5	31814	RGB_SV1	10215	142616000	21968000	1.36675	0.21053	6.49198	10098	0.988546	117	0.0114537	3071	923.254	0.300636	463.674	2567.68	-12.8252	1069.32	1962.39	0.111414	91685	1223.74	NA	0.537359	371	438	10214	0.999902	429	8
637	638	031889-S	Hordeum vulgare	Navigator	S	2	39	NW	2	7	5/14/2014 2:34	28.69	29	8.69	9	4432	4432	209	39225	RGB_SV1	13472	197667000	42841200	1.08911	0.236046	4.61395	13140	0.975356	332	0.0246437	4417	1448.18	0.327865	469.921	1227.7	-8.08284	1052.94	1971.61	0.122947	109576	1307.72	NA	0.414407	442	428	13472	1	411	16
638	639	031889-S	Hordeum vulgare	Navigator	S	2	39	NW	2	7	5/15/2014 2:34	29.69	30	9.69	10	4421	4421	220	42600	RGB_SV1	14735	196784000	36576500	0.906335	0.168462	5.38006	14552	0.987581	183	0.0124194	4484	1364.52	0.304309	449.615	4765.58	1.05817	1069.04	1959.22	0.156507	94149	1216.38	NA	0.471314	367	429	14735	1	420	8
639	640	031889-S	Hordeum vulgare	Navigator	S	2	39	NW	2	7	5/16/2014 2:34	30.69	31	10.69	11	4411	4411	230	42537	RGB_SV1	14467	200682000	14457000	0.95885	0.0690749	13.8813	14253	0.985208	214	0.0147923	3535	863.774	0.244349	471.25	1737.17	-5.89884	1094.89	1957.59	0.20296	71280	1123.09	NA	0.749269	273	470	14467	1	461	8
640	641	031889-S	Hordeum vulgare	Navigator	S	2	39	NW	2	7	5/17/2014 2:34	31.69	32	11.69	12	4401	4401	240	47581	RGB_SV1	16338	218736000	28712700	0.81945	0.107566	7.6181	16148	0.988371	190	0.0116293	4757	1385.06	0.291162	513.654	3642.75	1.46551	1077.54	1956.1	0.178166	91701	1231.74	NA	0.589717	314	509	16338	1	500	8
641	642	031889-S	Hordeum vulgare	Navigator	S	2	39	NW	2	7	5/18/2014 2:34	32.69	33	12.69	13	4394	4394	247	52067	RGB_SV1	18282	275273000	56363000	0.8236	0.168635	4.88393	18085	0.989224	197	0.0107756	5909	1909.87	0.323214	546.561	4563.92	-8.44009	1051.44	1947.83	0.150717	121300	1368.02	NA	0.43572	389	527	18282	1	518	8
642	643	031889-S	Hordeum vulgare	Navigator	S	2	39	NW	2	7	5/19/2014 2:34	33.69	34	13.69	14	4384	4384	257	55674	RGB_SV1	19318	320837000	56147100	0.859725	0.150454	5.71421	19114	0.98944	204	0.0105601	6159	1963.62	0.318822	555.763	2719.86	-4.72859	1053.03	1940.52	0.161114	119903	1371.55	NA	0.492979	384	535	19318	1	526	8
643	644	031889-S	Hordeum vulgare	Navigator	S	2	39	NW	2	7	5/20/2014 2:34	34.69	35	14.69	15	4376	4376	265	56698	RGB_SV1	19871	336664000	59443300	0.852624	0.150544	5.66362	19669	0.989834	202	0.0101656	6250	1965.8	0.314529	569.727	6444.17	0.154007	1053.96	1939.15	0.150532	132005	1437.13	NA	0.489808	400	560	19871	1	551	8
644	645	031889-S	Hordeum vulgare	Navigator	S	2	39	NW	2	7	5/21/2014 2:34	35.69	36	15.69	16	4368	4376	273	59304	RGB_SV1	20426	365078000	71111900	0.875023	0.170442	5.13386	20208	0.989327	218	0.0106727	6489	2061.45	0.317683	603.664	3306.37	0.595002	1055.5	1931.32	0.145627	140262	1508.75	NA	0.454197	413	593	20426	1	584	8
645	646	031890-C	Hordeum vulgare	HEB-20-087	C	1	1	NW	2	8	4/27/2014 2:33	11.69	12	-8.31	-8	4349	4375	NA	2665	RGB_SV1	1258	1928180	13404.1	1.21839	0.00846984	143.85	1197	0.95151	61	0.0484897	336	89.7424	0.267091	172.792	98.6274	5.00552	1010	2102.71	0.676344	1860	352.06	NA	0.972576	41	170	1258	1	159	10
646	647	031890-C	Hordeum vulgare	HEB-20-087	C	1	1	NW	2	8	4/28/2014 2:33	12.69	13	-7.31	-7	4360	4375	15	2973	RGB_SV1	1312	1486220	13951.8	0.863406	0.00810518	106.525	1261	0.961128	51	0.038872	326	81.0031	0.248476	138.101	297.711	4.62348	1012.2	2102.07	0.927864	1414	280.989	NA	0.963145	28	137	1312	1	126	10
647	648	031890-C	Hordeum vulgare	HEB-20-087	C	1	1	NW	2	8	4/29/2014 2:33	13.69	14	-6.31	-6	4365	4376	25	3571	RGB_SV1	1643	4007470	15955.5	1.48455	0.00591067	251.165	1600	0.973828	43	0.0261716	429	112.015	0.261108	186.078	399.61	4.97837	1015.96	2082.44	0.81579	2014	379.394	NA	0.9842	27	186	1643	1	178	7
648	649	031890-C	Hordeum vulgare	HEB-20-087	C	1	1	NW	2	8	4/30/2014 2:33	14.69	15	-5.31	-5	4364	4375	37	4586	RGB_SV1	2186	5039280	88306.7	1.05455	0.0184796	57.0657	2129	0.973925	57	0.026075	567	147.067	0.259378	185.084	920.191	8.53373	1020.53	2075.93	0.610444	3581	397.075	NA	0.932299	29	185	2186	1	176	8
649	650	031890-C	Hordeum vulgare	HEB-20-087	C	1	1	NW	2	8	5/1/2014 2:34	15.69	16	-4.31	-4	4362	4375	50	5566	RGB_SV1	2648	7916020	120743	1.12894	0.0172197	65.5609	2596	0.980362	52	0.0196375	645	157.109	0.24358	238.076	90.7279	9.05736	1021.94	2062.89	0.597608	4431	488.095	NA	0.940808	28	239	2648	1	232	6
650	651	031890-C	Hordeum vulgare	HEB-20-087	C	1	1	NW	2	8	5/2/2014 2:34	16.69	17	-3.31	-3	4361	4375	64	6398	RGB_SV1	2758	13215900	64777	1.73743	0.00851594	204.021	2670	0.968093	88	0.0319072	624	141.181	0.226251	277.116	352.367	4.81605	1020.19	2047.13	0.63813	4322	562.902	NA	0.980585	24	278	2758	1	267	10
651	652	031890-C	Hordeum vulgare	HEB-20-087	C	1	1	NW	2	8	5/3/2014 2:34	17.69	18	-2.31	-2	4364	4374	75	7658	RGB_SV1	3065	22213900	42807.8	2.36463	0.00455682	518.922	2962	0.966395	103	0.0336052	736	176.736	0.24013	323.966	411.054	2.92266	1015.08	2030.09	0.667902	4589	655.783	NA	0.992321	31	324	3065	1	311	12
652	653	031890-C	Hordeum vulgare	HEB-20-087	C	1	1	NW	2	8	5/4/2014 2:34	18.69	19	-1.31	-1	4359	4375	90	9072	RGB_SV1	3524	30903500	189127	2.48849	0.0152294	163.4	3418	0.969921	106	0.0300795	1031	301.635	0.292565	382.953	98.6396	0.249211	985.919	2021.77	0.401504	8777	777.468	NA	0.975817	126	364	3524	1	351	12
653	654	031890-C	Hordeum vulgare	HEB-20-087	C	1	1	NW	2	8	5/6/2014 2:35	20.69	21	0.69	1	4538	4538	108.5	11900	RGB_SV1	5171	38078600	665799	1.42407	0.0248997	57.1924	5091	0.984529	80	0.0154709	1191	274.315	0.230323	360.734	320.355	-0.7161	1025.44	2002.44	0.430773	12004	767.187	NA	0.932444	44	361	5171	1	352	8
654	655	031890-C	Hordeum vulgare	HEB-20-087	C	1	1	NW	2	8	5/7/2014 2:35	21.69	22	1.69	2	4517	4517	129.5	14582	RGB_SV1	5903	68185400	633498	1.9568	0.0181802	107.633	5817	0.985431	86	0.0145689	1731	507.6	0.293241	458.129	101.184	6.31433	986.687	1986.12	0.371515	15889	935.317	NA	0.963518	141	440	5903	1	430	9
655	656	031890-C	Hordeum vulgare	HEB-20-087	C	1	1	NW	2	8	5/8/2014 2:35	22.69	23	2.69	3	4501	4500	145.5	16256	RGB_SV1	7209	101557000	1627200	1.95416	0.0313106	62.4123	7116	0.9871	93	0.0129005	2152	642.406	0.298516	529.997	424.919	1.17633	986.104	1968.59	0.295669	24382	1079.9	NA	0.937916	137	517	7209	1	506	10
656	657	031890-C	Hordeum vulgare	HEB-20-087	C	1	1	NW	2	8	5/9/2014 2:35	23.69	24	3.69	4	4482	4482	163.5	18778	RGB_SV1	7213	112986000	3495530	2.17166	0.0671864	32.3229	7112	0.985997	101	0.0140025	1960	532.594	0.271732	546.202	637.823	-8.3244	997.679	1966.23	0.234067	30816	1136.76	NA	0.883565	130	545	7213	1	535	9
657	658	031890-C	Hordeum vulgare	HEB-20-087	C	1	1	NW	2	8	5/10/2014 10:23	25.02	25	5.02	5	4472	4472	173.5	20624	RGB_SV1	7271	90805900	1793510	1.71762	0.0339247	50.6303	7209	0.991473	62	0.00852703	2045	575.165	0.281254	493.366	607.279	-1.30084	991.717	1965.79	0.2818	25802	1018.44	NA	0.924027	126	489	7271	1	481	7
658	659	031890-C	Hordeum vulgare	HEB-20-087	C	1	1	NW	2	8	5/11/2014 2:34	25.69	26	5.69	6	4464	4464	181.5	22935	RGB_SV1	7336	83726400	1121360	1.55576	0.0208366	74.665	7269	0.990867	67	0.00913304	1917	500.939	0.261314	449.361	402.51	-1.71807	991.293	1975.81	0.40699	18025	925.018	NA	0.947834	122	443	7335	0.999864	435	7
659	660	031890-C	Hordeum vulgare	HEB-20-087	C	1	1	NW	2	8	5/12/2014 2:34	26.69	27	6.69	7	4452	4452	193.5	26430	RGB_SV1	9568	115080000	4483530	1.25706	0.0489754	25.6672	9492	0.992057	76	0.00794314	2419	611.576	0.252822	468.875	702.676	-0.988853	999.176	1958.03	0.273434	34992	1004.84	NA	0.855628	162	463	9568	1	455	7
660	661	031890-C	Hordeum vulgare	HEB-20-087	C	1	1	NW	2	8	5/14/2014 2:35	28.69	29	8.69	9	4421	4421	209	33723	RGB_SV1	11907	229293000	13596000	1.61728	0.0958975	16.8647	11764	0.98799	143	0.0120097	3085	799.297	0.259091	539.29	516.463	3.34147	941.545	1926.27	0.139089	85607	1314.18	NA	0.788628	405	471	11907	1	454	16
661	662	031890-C	Hordeum vulgare	HEB-20-087	C	1	1	NW	2	8	5/15/2014 2:35	29.69	30	9.69	10	4405	4405	225	37529	RGB_SV1	11096	264886000	8329300	2.15142	0.0676512	31.8016	10986	0.990086	110	0.00991348	2689	651.651	0.24234	563.933	3416.03	5.89455	949.885	1924.7	0.141084	78648	1286.15	NA	0.881773	369	501	11095	0.99991	492	8
662	663	031890-C	Hordeum vulgare	HEB-20-087	C	1	1	NW	2	8	5/16/2014 2:35	30.69	31	10.69	11	4389	4389	241	41169	RGB_SV1	11917	286495000	7932830	2.01736	0.0558591	36.1151	11836	0.993203	81	0.00679701	2975	742.689	0.249643	586.985	3712.74	3.30758	984.307	1904.93	0.161483	73797	1308.84	NA	0.895131	300	557	11917	1	548	8
663	664	031890-C	Hordeum vulgare	HEB-20-087	C	1	1	NW	2	8	5/17/2014 2:35	31.69	32	11.69	12	4371	4375	259	46378	RGB_SV1	13695	286982000	31296400	1.53014	0.166867	9.16981	13650	0.996714	45	0.00328587	3774	1040.02	0.275575	583.961	5950.95	-7.02017	984.977	1889.22	0.124465	110031	1409.17	NA	0.645354	401	537	13695	1	529	7
664	665	031890-C	Hordeum vulgare	HEB-20-087	C	1	1	NW	2	8	5/18/2014 2:35	32.69	33	12.69	13	4360	4375	274	55680	RGB_SV1	16973	295246000	43568600	1.02486	0.151236	6.77657	16932	0.997584	41	0.0024156	4534	1211.17	0.26713	556.635	6513.39	-5.89297	1023.5	1895.89	0.15357	110523	1395.67	NA	0.551777	319	542	16973	1	534	7
665	666	031890-C	Hordeum vulgare	HEB-20-087	C	1	1	NW	2	8	5/19/2014 2:35	33.69	34	13.69	14	4355	4375	294	61527	RGB_SV1	19006	413463000	58597900	1.1446	0.162219	7.05593	18971	0.998159	35	0.00184152	5152	1396.56	0.271072	605.39	4081.64	2.57258	960.554	1870.31	0.131429	144610	1586.56	NA	0.565106	449	605	19006	1	598	6
666	667	031890-C	Hordeum vulgare	HEB-20-087	C	1	1	NW	2	8	5/20/2014 2:35	34.69	35	14.69	15	4355	4376	314	69835	RGB_SV1	22626	513926000	84439200	1.00389	0.164941	6.08634	22578	0.997879	48	0.00212145	5842	1508.4	0.258198	638.263	5471.47	-1.38334	967.38	1857.09	0.146562	154378	1627.17	NA	0.51519	471	629	22626	1	621	7
667	668	031890-C	Hordeum vulgare	HEB-20-087	C	1	1	NW	2	8	5/21/2014 2:35	35.69	36	15.69	16	4352	4375	338	83201	RGB_SV1	24554	534163000	221320000	0.885991	0.367093	2.41353	24499	0.99776	55	0.00223996	7418	2241.05	0.30211	637.754	578.269	-7.33319	1080.21	1882.34	0.11552	212552	1818.31	NA	0.171476	595	561	24554	1	553	7
668	669	031891-S	Hordeum vulgare	HEB-20-087	S	2	1	NW	2	9	4/27/2014 2:34	11.69	12	-8.31	-8	4346	4374	NA	2356	RGB_SV1	905	2391290	51899	2.91968	0.0633668	46.0759	789	0.871823	116	0.128177	371	152.089	0.409945	182.003	571.066	0.813297	1015.81	2079.04	0.136049	6652	421.397	NA	0.916836	77	171	905	1	156	14
669	670	031891-S	Hordeum vulgare	HEB-20-087	S	2	1	NW	2	9	4/28/2014 2:34	12.69	13	-7.31	-7	4360	4375	14	2440	RGB_SV1	1038	3510400	13855.7	3.25808	0.0128598	253.354	894	0.861272	144	0.138728	390	146.532	0.375723	180.069	365.882	-4.39334	1017.47	2078.36	0.347273	2989	380.777	NA	0.984336	29	181	1038	1	168	12
670	671	031891-S	Hordeum vulgare	HEB-20-087	S	2	1	NW	2	9	4/29/2014 2:34	13.69	14	-6.31	-6	4365	4375	24	3332	RGB_SV1	1266	4215230	54914.5	2.62999	0.0342625	76.7598	1103	0.871248	163	0.128752	490	189.652	0.387046	182.332	557.61	-6.85986	1026.81	2082.65	0.257056	4925	409.842	NA	0.949221	49	182	1266	1	172	9
671	672	031891-S	Hordeum vulgare	HEB-20-087	S	2	1	NW	2	9	4/30/2014 2:34	14.69	15	-5.31	-5	4364	4376	35	4172	RGB_SV1	1597	4399120	148734	1.72487	0.0583176	29.5772	1434	0.897934	163	0.102066	600	225.423	0.375704	182.792	795.765	-4.43414	1022.58	2079.69	0.235268	6788	421.245	NA	0.873462	53	183	1597	1	171	11
672	673	031891-S	Hordeum vulgare	HEB-20-087	S	2	1	NW	2	9	5/1/2014 2:34	15.69	16	-4.31	-4	4362	4375	49	5150	RGB_SV1	2003	5627810	188278	1.40274	0.0469286	29.891	1853	0.925112	150	0.0748877	666	221.446	0.332501	181.62	613.066	-6.28842	1019.94	2070.34	0.297049	6743	428.813	NA	0.874704	50	182	2003	1	173	8
673	674	031891-S	Hordeum vulgare	HEB-20-087	S	2	1	NW	2	9	5/2/2014 2:35	16.69	17	-3.31	-3	4363	4375	61	5815	RGB_SV1	2295	6510230	122736	1.23604	0.0233028	53.0423	2225	0.969499	70	0.0305011	640	178.475	0.278867	239.309	96.9411	0.832103	1020.08	2059.83	0.475549	4826	493.35	NA	0.927354	40	239	2295	1	228	10
674	675	031891-S	Hordeum vulgare	HEB-20-087	S	2	1	NW	2	9	5/3/2014 2:35	17.69	18	-2.31	-2	4365	4374	71	6646	RGB_SV1	2279	9422040	273974	1.81408	0.0527497	34.3903	2179	0.956121	100	0.0438789	772	261.511	0.338745	278.977	667.955	0.606668	1013.41	2060.86	0.293723	7759	580.512	NA	0.890168	64	273	2279	1	260	12
675	676	031891-S	Hordeum vulgare	HEB-20-087	S	2	1	NW	2	9	5/4/2014 2:35	18.69	19	-1.31	-1	4360	4374	85	7402	RGB_SV1	2606	11110800	206309	1.63605	0.0303787	53.8551	2515	0.965081	91	0.0349194	788	238.275	0.302379	288.721	307.492	2.49405	1010.52	2053.25	0.389013	6699	592.538	NA	0.92841	61	285	2606	1	274	10
676	677	031891-S	Hordeum vulgare	HEB-20-087	S	2	1	NW	2	9	5/6/2014 2:35	20.69	21	0.69	1	4548	4548	98	9775	RGB_SV1	3792	22278900	236022	1.54938	0.016414	94.3935	3730	0.98365	62	0.0163502	940	233.017	0.24789	337.037	314.497	4.84411	1016.84	2022.79	0.420166	9025	693.904	NA	0.958508	44	338	3792	1	329	8
677	678	031891-S	Hordeum vulgare	HEB-20-087	S	2	1	NW	2	9	5/7/2014 2:35	21.69	22	1.69	2	4526	4526	120	12114	RGB_SV1	4324	31963400	915826	1.70955	0.0489826	34.9012	4257	0.984505	67	0.0154949	1142	301.611	0.264107	386.167	581.291	5.13347	1031.12	2014.41	0.271676	15916	809.805	NA	0.891686	95	380	4324	1	370	9
678	679	031891-S	Hordeum vulgare	HEB-20-087	S	2	1	NW	2	9	5/8/2014 2:35	22.69	23	2.69	3	4511	4511	135	12918	RGB_SV1	4847	54007800	440540	2.29885	0.0187516	122.594	4783	0.986796	64	0.013204	1498	462.968	0.309057	424.643	3252.65	-2.03272	1001.01	1992.42	0.453075	10698	863.475	NA	0.967898	85	420	4847	1	411	8
679	680	031891-S	Hordeum vulgare	HEB-20-087	S	2	1	NW	2	9	5/9/2014 2:35	23.69	24	3.69	4	4493	4493	153	14771	RGB_SV1	5907	86533700	1130900	2.48	0.0324109	76.5174	5851	0.99052	56	0.00948028	1721	501.412	0.291349	513.281	378.375	-1.1512	983.14	1973.16	0.275026	21478	1051.13	NA	0.949064	172	490	5907	1	481	8
680	681	031891-S	Hordeum vulgare	HEB-20-087	S	2	1	NW	2	9	5/10/2014 10:23	25.02	25	5.02	5	4484	4484	162	15125	RGB_SV1	6242	99666600	1520430	2.55801	0.0390229	65.5515	6198	0.992951	44	0.00704902	1774	504.177	0.284204	536.68	116.095	-0.814686	974.636	1965.73	0.236628	26379	1104.46	NA	0.940799	209	501	6242	1	494	6
681	682	031891-S	Hordeum vulgare	HEB-20-087	S	2	1	NW	2	9	5/11/2014 2:35	25.69	26	5.69	6	4478	4478	168	16394	RGB_SV1	6593	102771000	2339650	2.36431	0.0538252	43.9257	6552	0.993781	41	0.00621872	1849	518.55	0.280449	540.501	88.598	0.879702	984.209	1960.62	0.201037	32795	1127.38	NA	0.912946	193	511	6593	1	504	6
682	683	031891-S	Hordeum vulgare	HEB-20-087	S	2	1	NW	2	9	5/12/2014 2:35	26.69	27	6.69	7	4468	4468	178	16994	RGB_SV1	7114	108957000	4114620	2.15293	0.0813021	26.4806	7070	0.993815	44	0.00618499	1994	558.903	0.280292	510.718	2713.22	-2.77676	993.776	1947.94	0.191902	37071	1100.8	NA	0.859739	170	493	7114	1	486	6
683	684	031891-S	Hordeum vulgare	HEB-20-087	S	2	1	NW	2	9	5/14/2014 2:35	28.69	29	8.69	9	4446	4446	189	19471	RGB_SV1	8326	146036000	14790000	2.10663	0.213352	9.87394	8184	0.982945	142	0.017055	2380	680.327	0.285852	556.297	211.421	-13.8008	992.478	1935.76	0.127239	65436	1308.86	NA	0.665977	233	522	8326	1	506	15
684	685	031891-S	Hordeum vulgare	HEB-20-087	S	2	1	NW	2	9	5/15/2014 2:35	29.69	30	9.69	10	4435	4435	200	23421	RGB_SV1	8923	168294000	11970900	2.11371	0.15035	14.0586	8874	0.994509	49	0.00549143	2707	821.232	0.303373	572.617	872.082	-18.8048	986.89	1929.06	0.124747	71529	1356.21	NA	0.75201	239	572	8923	1	564	7
685	686	031891-S	Hordeum vulgare	HEB-20-087	S	2	1	NW	2	9	5/16/2014 2:35	30.69	31	10.69	11	4427	4427	208	24428	RGB_SV1	9989	221962000	18891200	2.22451	0.189329	11.7495	9913	0.992392	76	0.00760837	3129	980.142	0.313245	636.833	248.191	-29.3526	996.647	1917.95	0.117273	85177	1473.78	NA	0.710869	258	635	9989	1	627	7
686	687	031891-S	Hordeum vulgare	HEB-20-087	S	2	1	NW	2	9	5/17/2014 2:35	31.69	32	11.69	12	4417	4417	218	28945	RGB_SV1	9757	203699000	33016500	2.13972	0.346816	6.16961	9688	0.992928	69	0.00707185	2797	801.805	0.286666	616.242	310.794	-14.0827	1093.87	1918.54	0.0890327	109589	1555.31	NA	0.519906	415	520	9757	1	512	7
687	688	031891-S	Hordeum vulgare	HEB-20-087	S	2	1	NW	2	9	5/18/2014 2:35	32.69	33	12.69	13	4411	4411	224	30060	RGB_SV1	10092	206979000	39819000	2.03223	0.390963	5.198	10010	0.991875	82	0.00812525	3086	943.658	0.305787	614.42	323.693	-12.9368	1102.32	1915.7	0.0877779	114972	1575.43	NA	0.458756	442	513	10092	1	504	8
688	689	031891-S	Hordeum vulgare	HEB-20-087	S	2	1	NW	2	9	5/19/2014 2:35	33.69	34	13.69	14	4403	4403	232	31888	RGB_SV1	11320	195674000	44350200	1.527	0.346101	4.41201	11245	0.993375	75	0.00662544	3347	989.612	0.295671	562.468	674.985	-10.0493	1080.38	1927.1	0.1015	111527	1529.95	NA	0.397469	429	524	11320	1	515	8
689	690	031891-S	Hordeum vulgare	HEB-20-087	S	2	1	NW	2	9	5/20/2014 2:35	34.69	35	14.69	15	4396	4396	239	33868	RGB_SV1	12184	202085000	50432800	1.3613	0.339729	4.00703	12108	0.993762	76	0.00623769	3387	941.544	0.277988	532.79	503.588	-13.6592	1058.66	1916.7	0.116794	104320	1479.47	NA	0.360674	408	518	12184	1	510	7
690	691	031891-S	Hordeum vulgare	HEB-20-087	S	2	1	NW	2	9	5/21/2014 2:35	35.69	36	15.69	16	4388	4388	247	37183	RGB_SV1	13555	232589000	59778000	1.26587	0.325344	3.89088	13485	0.994836	70	0.00516415	3609	960.891	0.266249	574.732	1965.39	-12.3576	1053.36	1915.81	0.110608	122550	1530.3	NA	0.34937	421	575	13555	1	567	7
691	692	031892-S	Hordeum vulgare	HEB-20-064	S	2	1	NW	2	10	4/27/2014 2:35	11.69	12	-8.31	-8	4350	4374	NA	3264	RGB_SV1	1312	4604400	92455.6	2.67489	0.0537113	49.8012	1253	0.955031	59	0.0449695	555	234.775	0.423018	203.593	292.782	-0.738167	1015.27	2069.07	0.267591	4903	427.808	NA	0.922812	56	200	1312	1	191	8
692	693	031892-S	Hordeum vulgare	HEB-20-064	S	2	1	NW	2	10	4/28/2014 2:34	12.69	13	-7.31	-7	4360	4375	14	3731	RGB_SV1	1253	4388040	34572.2	2.79491	0.0220204	126.924	1192	0.951317	61	0.0486832	592	279.7	0.472466	205.976	321.066	0.254788	1020.2	2061.84	0.37741	3320	425.247	NA	0.968976	47	203	1253	1	193	9
693	694	031892-S	Hordeum vulgare	HEB-20-064	S	2	1	NW	2	10	4/29/2014 2:34	13.69	14	-6.31	-6	4364	4376	25	4958	RGB_SV1	2077	6727210	245581	1.55942	0.0569274	27.3931	2029	0.97689	48	0.0231103	796	305.063	0.383245	249.243	133.882	-6.54731	1012.73	2058.13	0.310371	6692	519.343	NA	0.864082	47	250	2077	1	243	6
694	695	031892-S	Hordeum vulgare	HEB-20-064	S	2	1	NW	2	10	4/30/2014 2:35	14.69	15	-5.31	-5	4363	4376	38	5934	RGB_SV1	2721	14174300	589387	1.91445	0.0796055	24.0492	2673	0.982359	48	0.0176406	997	365.31	0.366409	297.082	681.765	-7.1833	1010.17	2039.57	0.274654	9907	618.201	NA	0.846689	58	298	2721	1	290	7
695	696	031892-S	Hordeum vulgare	HEB-20-064	S	2	1	NW	2	10	5/1/2014 2:35	15.69	16	-4.31	-4	4360	4376	54	5179	RGB_SV1	1666	6039830	211414	2.17608	0.07617	28.5687	1629	0.977791	37	0.0222089	717	308.577	0.430372	297.007	231	-2.59603	1019.41	2067.81	0.200771	8298	615.032	NA	0.869297	52	298	1666	1	292	5
696	697	031892-S	Hordeum vulgare	HEB-20-064	S	2	1	NW	2	10	5/2/2014 2:36	16.69	17	-3.31	-3	4361	4376	69	7689	RGB_SV1	3630	29225300	537324	2.21792	0.0407777	54.3905	3560	0.980716	70	0.0192837	1112	340.646	0.306336	363.352	837.338	0.721808	1008.29	2014.87	0.313039	11596	748.574	NA	0.929089	59	364	3630	1	354	9
697	698	031892-S	Hordeum vulgare	HEB-20-064	S	2	1	NW	2	10	5/3/2014 2:36	17.69	18	-2.31	-2	4362	4375	83	8822	RGB_SV1	3961	30947600	727677	1.9725	0.0463798	42.5293	3883	0.980308	78	0.019692	1246	391.951	0.314567	371.845	929.593	5.0886	1003.93	2017.56	0.291593	13584	770.311	NA	0.910219	79	371	3961	1	360	10
698	699	031892-S	Hordeum vulgare	HEB-20-064	S	2	1	NW	2	10	5/4/2014 2:36	18.69	19	-1.31	-1	4359	4374	99	10350	RGB_SV1	4617	37156300	1652900	1.74306	0.0775401	22.4795	4534	0.982023	83	0.017977	1385	415.47	0.299978	375.506	1221.29	0.472252	1000.63	2012.71	0.230723	20011	799.475	NA	0.836894	100	372	4617	1	361	10
699	700	031892-S	Hordeum vulgare	HEB-20-064	S	2	1	NW	2	10	5/6/2014 2:36	20.69	21	0.69	1	4544	4544	114	14001	RGB_SV1	6118	73810900	4496160	1.97197	0.120122	16.4164	6061	0.990683	57	0.00931677	1896	587.58	0.309905	464.027	578.12	1.44635	1008.08	1978.96	0.182556	33513	1002.4	NA	0.783519	127	461	6118	1	453	7
700	701	031892-S	Hordeum vulgare	HEB-20-064	S	2	1	NW	2	10	5/7/2014 2:36	21.69	22	1.69	2	4521	4521	137	17252	RGB_SV1	7458	87865200	10213100	1.57969	0.183617	8.6032	7395	0.991553	63	0.00844731	2250	678.801	0.30169	485.732	895.176	-2.90324	1027.42	1979.67	0.165102	45172	1095.66	NA	0.626846	215	462	7458	1	453	8
701	702	031892-S	Hordeum vulgare	HEB-20-064	S	2	1	NW	2	10	5/8/2014 2:36	22.69	23	2.69	3	4504	4504	154	18489	RGB_SV1	7372	90604300	10409900	1.66716	0.191548	8.70364	7308	0.991319	64	0.0086815	2354	751.671	0.319316	494.745	1143.37	-2.75765	1033.31	1975.38	0.156342	47153	1113.56	NA	0.630264	226	464	7372	1	455	8
702	703	031892-S	Hordeum vulgare	HEB-20-064	S	2	1	NW	2	10	5/9/2014 2:36	23.69	24	3.69	4	4486	4486	172	19918	RGB_SV1	7343	86741100	10018800	1.60871	0.18581	8.65782	7286	0.992238	57	0.00776249	2294	716.66	0.312406	487.452	795.389	-6.58763	1035.85	1965.65	0.161066	45590	1102.48	NA	0.628712	228	454	7343	1	445	8
703	704	031892-S	Hordeum vulgare	HEB-20-064	S	2	1	NW	2	10	5/10/2014 10:24	25.02	25	5.02	5	4476	4476	182	21337	RGB_SV1	8157	88296200	10916600	1.32703	0.164068	8.08828	8107	0.99387	50	0.0061297	2283	638.971	0.279882	470.933	802.254	-3.46345	1042.46	1970.18	0.168665	48362	1093.5	NA	0.608301	251	424	8157	1	417	6
704	705	031892-S	Hordeum vulgare	HEB-20-064	S	2	1	NW	2	10	5/11/2014 2:35	25.69	26	5.69	6	4470	4470	188	23677	RGB_SV1	9121	108724000	10907900	1.3069	0.131116	9.96751	9060	0.993312	61	0.00668786	2632	759.503	0.288565	492.346	657.465	-5.56258	1037.02	1959.39	0.176476	51684	1118.22	NA	0.66854	236	451	9121	1	445	5
705	706	031892-S	Hordeum vulgare	HEB-20-064	S	2	1	NW	2	10	5/12/2014 2:35	26.69	27	6.69	7	4461	4461	197	25506	RGB_SV1	9351	112773000	10818200	1.2897	0.12372	10.4243	9286	0.993049	65	0.00695113	2681	768.662	0.286707	488.922	390.416	-6.64199	1040.97	1957.92	0.175175	53381	1112.94	NA	0.680517	252	444	9351	1	437	6
706	707	031892-S	Hordeum vulgare	HEB-20-064	S	2	1	NW	2	10	5/14/2014 2:36	28.69	29	8.69	9	4438	4438	208.5	28948	RGB_SV1	10368	125979000	13438300	1.17195	0.125013	9.37463	10130	0.977045	238	0.0229552	2882	801.112	0.277971	479.817	1243.32	-1.67172	1043.65	1983.26	0.177028	58567	1128.14	NA	0.651608	284	422	10368	1	406	15
707	708	031892-S	Hordeum vulgare	HEB-20-064	S	2	1	NW	2	10	5/15/2014 2:36	29.69	30	9.69	10	4428	4428	218.5	31719	RGB_SV1	11675	134584000	18825100	0.987367	0.13811	7.14916	11579	0.991777	96	0.0082227	3181	866.703	0.272462	467.386	976.102	0.477916	1049.86	1983.54	0.18137	64371	1140.26	NA	0.569385	316	387	11675	1	380	6
708	709	031892-S	Hordeum vulgare	HEB-20-064	S	2	1	NW	2	10	5/16/2014 2:36	30.69	31	10.69	11	4419	4419	227.5	32876	RGB_SV1	11659	136900000	24931500	1.00712	0.183411	5.49102	11561	0.991594	98	0.00840552	3132	841.361	0.268634	464.165	1474.73	-2.66769	1055.78	1986.98	0.163454	71329	1170.27	NA	0.478701	340	374	11659	1	367	6
709	710	031892-S	Hordeum vulgare	HEB-20-064	S	2	1	NW	2	10	5/17/2014 2:36	31.69	32	11.69	12	4411	4411	235.5	34473	RGB_SV1	12403	140929000	32834300	0.916107	0.213439	4.29212	12284	0.990406	119	0.00959445	3532	1005.81	0.28477	471.654	1088.68	-1.5021	1073.52	1992.58	0.15276	81193	1218.96	NA	0.386983	378	359	12403	1	352	6
710	711	031892-S	Hordeum vulgare	HEB-20-064	S	2	1	NW	2	10	5/18/2014 2:36	32.69	33	12.69	13	4405	4404	241.5	33295	RGB_SV1	12378	146308000	42551800	0.954922	0.277726	3.43836	12242	0.989013	136	0.0109872	3741	1130.64	0.30223	482.83	1318.93	-4.1289	1087.26	1998.91	0.134262	92193	1290.7	NA	0.301822	429	358	12378	1	350	7
711	712	031892-S	Hordeum vulgare	HEB-20-064	S	2	1	NW	2	10	5/19/2014 2:36	33.69	34	13.69	14	4397	4397	248.5	33542	RGB_SV1	12436	149538000	48867600	0.966922	0.31598	3.06008	12288	0.988099	148	0.0119009	4130	1371.57	0.3321	489.388	1521.84	-11.738	1088.97	2001.98	0.121712	102176	1324.62	NA	0.257453	452	358	12436	1	350	7
712	713	031892-S	Hordeum vulgare	HEB-20-064	S	2	1	NW	2	10	5/20/2014 2:36	34.69	35	14.69	15	4391	4391	254.5	34227	RGB_SV1	12674	149690000	54177600	0.931895	0.337281	2.76296	12524	0.988165	150	0.0118353	4300	1458.89	0.339277	485.057	1645.48	-14.5472	1088.62	2005.94	0.122085	103813	1327.06	NA	0.219496	453	359	12674	1	351	7
713	714	031892-S	Hordeum vulgare	HEB-20-064	S	2	1	NW	2	10	5/21/2014 2:36	35.69	36	15.69	16	4384	4384	261.5	34380	RGB_SV1	12997	150102000	56311700	0.888587	0.333359	2.66556	12877	0.990767	120	0.0092329	4191	1351.43	0.322459	478.54	1847.87	-15.3025	1087.21	2013.14	0.125991	103158	1316.86	NA	0.206461	452	360	12997	1	352	7
714	715	031893-C	Hordeum vulgare	HEB-20-064	C	1	1	NW	2	11	4/27/2014 2:35	11.69	12	-8.31	-8	4349	4374	NA	3612	RGB_SV1	1573	3349930	66366	1.35388	0.0268218	50.4767	1495	0.950413	78	0.0495868	579	213.122	0.368086	186.96	145.456	0.505161	999.891	2082.49	0.422055	3727	399.823	NA	0.923805	35	186	1573	1	175	10
715	716	031893-C	Hordeum vulgare	HEB-20-064	C	1	1	NW	2	11	4/28/2014 2:35	12.69	13	-7.31	-7	4360	4375	14	4248	RGB_SV1	1531	2777870	132217	1.18512	0.0564073	21.01	1467	0.958197	64	0.0418027	522	177.978	0.340954	191.065	59.4853	-3.56874	1007.77	2090.75	0.354398	4320	409.696	NA	0.826521	33	192	1531	1	181	10
716	717	031893-C	Hordeum vulgare	HEB-20-064	C	1	1	NW	2	11	4/29/2014 2:35	13.69	14	-6.31	-6	4365	4376	24	4247	RGB_SV1	1266	3765100	18535.9	2.34914	0.0115651	203.124	1248	0.985782	18	0.014218	511	206.257	0.403634	221.822	89.2548	2.4681	1008.54	2064.17	0.430319	2942	450.657	NA	0.9805	43	219	1266	1	214	4
717	718	031893-C	Hordeum vulgare	HEB-20-064	C	1	1	NW	2	11	4/30/2014 2:35	14.69	15	-5.31	-5	4365	4376	35	5740	RGB_SV1	2164	9710880	83754	2.07369	0.0178851	115.945	2139	0.988447	25	0.0115527	716	236.902	0.330869	272.415	370.831	-3.88007	1018.65	2042.68	0.404789	5346	555.403	NA	0.966088	77	264	2164	1	257	6
718	719	031893-C	Hordeum vulgare	HEB-20-064	C	1	1	NW	2	11	5/1/2014 2:35	15.69	16	-4.31	-4	4362	4375	49	7137	RGB_SV1	2872	16217400	106810	1.96613	0.0129492	151.834	2859	0.995474	13	0.00452646	754	197.951	0.262535	318.025	481.367	1.22991	997.773	2014.08	0.506168	5674	642.513	NA	0.973999	31	319	2872	1	315	3
719	720	031893-C	Hordeum vulgare	HEB-20-064	C	1	1	NW	2	11	5/2/2014 2:36	16.69	17	-3.31	-3	4364	4375	60	8800	RGB_SV1	2973	23317500	178113	2.6381	0.0201514	130.914	2937	0.987891	36	0.012109	1018	348.579	0.342415	342.72	814.767	0.177447	1036.12	2011.87	0.42851	6938	695.743	NA	0.969907	104	330	2973	1	322	7
720	721	031893-C	Hordeum vulgare	HEB-20-064	C	1	1	NW	2	11	5/3/2014 2:36	17.69	18	-2.31	-2	4364	4374	71	9414	RGB_SV1	2869	18777200	269208	2.28123	0.032706	69.7496	2828	0.985709	41	0.0142907	883	271.763	0.307773	350.751	578.137	1.59951	1003.56	2019.63	0.314618	9119	715.74	NA	0.944262	54	350	2869	1	341	8
721	722	031893-C	Hordeum vulgare	HEB-20-064	C	1	1	NW	2	11	5/4/2014 2:36	18.69	19	-1.31	-1	4360	4375	85	11391	RGB_SV1	3755	33704000	310536	2.39035	0.0220238	108.535	3702	0.985886	53	0.0141145	1200	383.489	0.319574	363.044	991.352	-0.590111	1027.44	1995.19	0.299944	12519	754.835	NA	0.963815	110	356	3755	1	347	8
722	723	031893-C	Hordeum vulgare	HEB-20-064	C	1	1	NW	2	11	5/6/2014 2:37	20.69	21	0.69	1	4544	4544	100.5	14521	RGB_SV1	5230	58127000	152089	2.12508	0.00556025	382.191	5180	0.99044	50	0.00956023	1050	210.803	0.200765	452.028	364.581	7.4795	1002.38	1968.47	0.590627	8855	914.361	NA	0.989589	29	453	5230	1	446	6
723	724	031893-C	Hordeum vulgare	HEB-20-064	C	1	1	NW	2	11	5/7/2014 2:37	21.69	22	1.69	2	4524	4524	120.5	21458	RGB_SV1	6959	81489900	9837840	1.68271	0.203145	8.28331	6892	0.990372	67	0.00962782	2100	633.712	0.301767	453.431	1615.1	-8.78087	1098.1	2000.69	0.146274	47575	1039.18	NA	0.615534	347	336	6959	1	328	7
724	725	031893-C	Hordeum vulgare	HEB-20-064	C	1	1	NW	2	11	5/8/2014 2:37	22.69	23	2.69	3	4508	4508	136.5	23250	RGB_SV1	7268	96614300	7363450	1.82899	0.139396	13.1208	7189	0.98913	79	0.0108696	2415	802.453	0.332278	468.053	1462.38	-4.29221	1111.28	2001.07	0.150255	48371	1058.04	NA	0.73679	380	308	7268	1	299	8
725	726	031893-C	Hordeum vulgare	HEB-20-064	C	1	1	NW	2	11	5/9/2014 2:37	23.69	24	3.69	4	4490	4490	154.5	22822	RGB_SV1	7063	87001900	4323900	1.74402	0.0866758	20.1211	6969	0.986691	94	0.0133088	2223	699.664	0.314739	454.878	260.095	-1.84936	1019.82	1976.69	0.20257	34867	988.42	NA	0.819583	166	436	7063	1	428	7
726	727	031893-C	Hordeum vulgare	HEB-20-064	C	1	1	NW	2	11	5/10/2014 10:25	25.02	25	5.02	5	4479	4479	165.5	28331	RGB_SV1	8615	85834000	37774800	1.15651	0.50897	2.27225	8547	0.992107	68	0.00789321	2883	964.793	0.334649	413.727	2123.62	-13.4186	1055.49	2003.1	0.0961839	89568	1204.57	NA	0.151166	379	364	8615	1	357	6
727	728	031893-C	Hordeum vulgare	HEB-20-064	C	1	1	NW	2	11	5/11/2014 2:36	25.69	26	5.69	6	4471	4471	173.5	32190	RGB_SV1	10325	173145000	43082000	1.62416	0.404125	4.01896	10276	0.995254	49	0.00474576	3125	945.823	0.302663	491.089	2680.43	-9.89032	1086.19	1993.83	0.091511	112828	1362.27	NA	0.361816	479	366	10325	1	361	4
728	729	031893-C	Hordeum vulgare	HEB-20-064	C	1	1	NW	2	11	5/12/2014 2:36	26.69	27	6.69	7	4459	4459	185.5	37615	RGB_SV1	11785	232286000	54676900	1.67249	0.393681	4.24835	11693	0.992194	92	0.00780653	3844	1253.83	0.326177	584.514	2545.33	1.30885	1082.73	2000.68	0.0906301	130034	1472.07	NA	0.383071	525	353	11785	1	346	6
729	730	031893-C	Hordeum vulgare	HEB-20-064	C	1	1	NW	2	11	5/14/2014 2:37	28.69	29	8.69	9	4425	4425	202.5	47947	RGB_SV1	15322	297699000	95911500	1.26808	0.408545	3.1039	15131	0.987534	191	0.0124657	4640	1405.14	0.302833	627.302	8396.71	-14.7444	1072.79	1993.06	0.104994	145932	1552.62	NA	0.262818	555	371	15319	0.999804	354	16
730	731	031893-C	Hordeum vulgare	HEB-20-064	C	1	1	NW	2	11	5/15/2014 2:37	29.69	30	9.69	10	4407	4407	220.5	50829	RGB_SV1	16216	327322000	128980000	1.24477	0.490495	2.53778	16101	0.992908	115	0.00709176	4975	1526.31	0.306796	719.109	2017.72	-24.3191	1076.4	1973.82	0.0955355	169738	1708.06	NA	0.188941	621	403	16216	1	394	8
731	732	031893-C	Hordeum vulgare	HEB-20-064	C	1	1	NW	2	11	5/16/2014 2:36	30.69	31	10.69	11	4389	4389	238.5	58260	RGB_SV1	19787	333243000	173538000	0.851142	0.443237	1.92029	19673	0.994239	114	0.00576136	5569	1567.38	0.281447	714	1953.7	-14.7341	1072.69	1954.51	0.103261	191621	1764.17	NA	0.0993105	631	448	19787	1	439	8
732	733	031893-C	Hordeum vulgare	HEB-20-064	C	1	1	NW	2	11	5/17/2014 2:37	31.69	32	11.69	12	4372	4375	255.5	65245	RGB_SV1	21125	302408000	197634000	0.677642	0.442863	1.53014	20975	0.992899	150	0.00710059	5482	1422.59	0.259503	714.57	1429.26	-12.6503	1069.47	1945.26	0.10967	192624	1770.73	NA	0.0439027	620	510	21125	1	501	8
733	734	031893-C	Hordeum vulgare	HEB-20-064	C	1	1	NW	2	11	5/18/2014 2:37	32.69	33	12.69	13	4359	4375	271.5	72336	RGB_SV1	23075	453324000	273471000	0.851383	0.513604	1.65766	22899	0.992373	176	0.0076273	6306	1723.32	0.273283	785.398	1742.83	-5.01514	1084.99	1942.69	0.0982199	234932	1960.87	NA	0.0612361	637	581	23075	1	572	8
734	735	031893-C	Hordeum vulgare	HEB-20-064	C	1	1	NW	2	11	5/19/2014 2:37	33.69	34	13.69	14	4355	4374	291.5	80138	RGB_SV1	26169	552251000	331686000	0.806422	0.484342	1.66498	25958	0.991937	211	0.00806297	6702	1716.41	0.256105	808.743	1538.27	-29.2474	1081.06	1944.49	0.107201	244111	1999.23	NA	0.0622634	631	609	26168	0.999962	600	8
735	736	031893-C	Hordeum vulgare	HEB-20-064	C	1	1	NW	2	11	5/20/2014 2:37	34.69	35	14.69	15	4354	4376	311.5	89973	RGB_SV1	30926	481493000	385579000	0.503434	0.403149	1.24875	30692	0.992433	234	0.00756645	7548	1842.21	0.244067	755.35	2153.47	-12.464	1058.18	1936.82	0.136986	225760	1923.85	NA	0.0122365	612	596	30926	1	587	8
736	737	031893-C	Hordeum vulgare	HEB-20-064	C	1	1	NW	2	11	5/21/2014 2:37	35.69	36	15.69	16	4352	4374	335.5	101165	RGB_SV1	32195	459219000	310444000	0.44304	0.299507	1.47923	32022	0.994627	173	0.0053735	7846	1912.09	0.243702	721.845	1964.25	-7.37674	1034.82	1927.32	0.169101	190389	1825.95	NA	0.0373642	576	578	32193	0.999938	569	8
737	738	031894-S	Hordeum vulgare	HEB-09-072	S	2	1	NW	2	12	4/27/2014 2:36	11.69	12	-8.31	-8	4353	4375	NA	3916	RGB_SV1	1507	5586080	545087	2.45969	0.240016	10.2481	1327	0.880557	180	0.119443	541	194.214	0.358991	201.762	635.823	-11.8211	1043.58	2083.73	0.187461	8039	459.327	NA	0.675999	71	193	1507	1	180	12
738	739	031894-S	Hordeum vulgare	HEB-09-072	S	2	1	NW	2	12	4/28/2014 2:36	12.69	13	-7.31	-7	4360	4376	15	4739	RGB_SV1	1815	6350680	832963	1.92782	0.252855	7.6242	1670	0.92011	145	0.0798898	633	220.765	0.34876	201.375	601.066	-16.7868	1052.79	2088.14	0.20915	8678	460.259	NA	0.589969	72	195	1815	1	182	12
739	740	031894-S	Hordeum vulgare	HEB-09-072	S	2	1	NW	2	12	4/29/2014 2:36	13.69	14	-6.31	-6	4364	4376	27	4027	RGB_SV1	1431	4627260	11054.7	2.25967	0.00539842	418.58	1410	0.985325	21	0.0146751	448	140.254	0.313068	198.363	417.782	-1.36988	1040.37	2060.98	0.739153	1936	400.087	NA	0.990489	20	199	1431	1	191	7
740	741	031894-S	Hordeum vulgare	HEB-09-072	S	2	1	NW	2	12	4/30/2014 2:36	14.69	15	-5.31	-5	4364	4375	39	4751	RGB_SV1	1795	4780840	20435.1	1.4838	0.00634233	233.952	1765	0.983287	30	0.0167131	453	114.323	0.252368	199.361	426.882	0.536349	1039.9	2060.47	0.780435	2300	403.246	NA	0.983048	19	200	1795	1	191	8
741	742	031894-S	Hordeum vulgare	HEB-09-072	S	2	1	NW	2	12	5/1/2014 2:36	15.69	16	-4.31	-4	4361	4374	53	4889	RGB_SV1	1578	5500940	13516.3	2.20914	0.00542806	406.985	1557	0.986692	21	0.013308	471	140.584	0.298479	205.351	441.61	1.38455	1035.7	2053.48	0.692713	2278	419.842	NA	0.99022	18	206	1578	1	199	6
742	743	031894-S	Hordeum vulgare	HEB-09-072	S	2	1	NW	2	12	5/2/2014 2:37	16.69	17	-3.31	-3	4361	4375	66	5448	RGB_SV1	1716	5075700	21514.8	1.7237	0.00730637	235.917	1667	0.971445	49	0.0285548	454	120.114	0.264569	198.063	427.125	0.51685	1028.6	2060.68	0.764365	2245	402.167	NA	0.983188	18	199	1716	1	188	10
743	744	031894-S	Hordeum vulgare	HEB-09-072	S	2	1	NW	2	12	5/3/2014 2:37	17.69	18	-2.31	-2	4363	4374	78	6033	RGB_SV1	1778	10239700	74139.3	3.23911	0.0234523	138.115	1729	0.972441	49	0.0275591	666	249.469	0.374578	272.575	370.794	-0.74384	1019.27	2036.84	0.397674	4471	551.623	NA	0.971453	49	270	1778	1	258	11
744	745	031894-S	Hordeum vulgare	HEB-09-072	S	2	1	NW	2	12	5/4/2014 2:37	18.69	19	-1.31	-1	4360	4374	92	6609	RGB_SV1	2098	15693300	50479.2	3.56536	0.0114684	310.886	2045	0.974738	53	0.0252622	650	201.382	0.309819	343.402	64.4558	1.0882	1033.08	2019.1	0.380831	5509	694.312	NA	0.987216	38	343	2098	1	332	10
745	746	031894-S	Hordeum vulgare	HEB-09-072	S	2	1	NW	2	12	5/6/2014 2:37	20.69	21	0.69	1	4543	4543	107.5	9347	RGB_SV1	3239	24832300	198605	2.36698	0.0189308	125.034	3186	0.983637	53	0.0163631	964	286.908	0.297623	340.648	740.208	-1.807	1040.8	2015.16	0.321074	10088	696.303	NA	0.968514	55	341	3239	1	332	8
746	747	031894-S	Hordeum vulgare	HEB-09-072	S	2	1	NW	2	12	5/7/2014 2:37	21.69	22	1.69	2	4526	4526	124.5	10355	RGB_SV1	3773	27218600	415368	1.91202	0.0291783	65.5289	3712	0.983832	61	0.0161675	1062	298.925	0.281474	382.294	102.598	2.56631	1040.46	2010.38	0.272616	13840	783.086	NA	0.940779	64	383	3773	1	372	10
747	748	031894-S	Hordeum vulgare	HEB-09-072	S	2	1	NW	2	12	5/8/2014 2:37	22.69	23	2.69	3	4510	4510	140.5	11347	RGB_SV1	3701	30044600	341108	2.19345	0.0249031	88.0795	3633	0.981627	68	0.0183734	1133	346.849	0.306134	346.539	74.4975	-4.32787	1048.67	2005.97	0.332196	11141	728.272	NA	0.9556	78	341	3701	1	330	10
748	749	031894-S	Hordeum vulgare	HEB-09-072	S	2	1	NW	2	12	5/9/2014 2:37	23.69	24	3.69	4	4491	4491	159.5	12989	RGB_SV1	4150	34505400	413827	2.00351	0.0240283	83.3812	4087	0.984819	63	0.0151807	1103	293.159	0.265783	361.863	212.735	3.61858	1049.59	2004.57	0.281566	14739	762.871	NA	0.953158	102	352	4150	1	342	9
749	750	031894-S	Hordeum vulgare	HEB-09-072	S	2	1	NW	2	12	5/10/2014 10:25	25.02	25	5.02	5	4482	4482	168.5	14028	RGB_SV1	4115	45860400	2715670	2.70831	0.160375	16.8873	4062	0.98712	53	0.0128797	1388	468.176	0.337303	415.655	529.392	-12.446	1025.44	1980.29	0.188632	21815	874.449	NA	0.78888	99	413	4115	1	404	8
750	751	031894-S	Hordeum vulgare	HEB-09-072	S	2	1	NW	2	12	5/11/2014 2:37	25.69	26	5.69	6	4476	4476	174.5	15282	RGB_SV1	3923	34655500	1625520	2.25183	0.105623	21.3196	3876	0.988019	47	0.0119806	1446	532.989	0.368596	369.846	550.416	-7.48424	1041.45	2006.26	0.205457	19094	788.414	NA	0.828815	81	370	3923	1	361	8
751	752	031894-S	Hordeum vulgare	HEB-09-072	S	2	1	NW	2	12	5/12/2014 2:37	26.69	27	6.69	7	4467	4467	183.5	16930	RGB_SV1	3864	26174100	2431910	1.75306	0.162882	10.7628	3806	0.98499	58	0.0150104	1417	519.64	0.366718	331.475	1461.13	-5.6849	1048.34	2022.43	0.198225	19493	727.009	NA	0.688854	125	325	3864	1	316	8
752	753	031894-S	Hordeum vulgare	HEB-09-072	S	2	1	NW	2	12	5/14/2014 2:37	28.69	29	8.69	9	4445	4445	194.5	18349	RGB_SV1	4683	33307100	6978230	1.51876	0.318198	4.77299	4516	0.964339	167	0.0356609	1814	702.668	0.387358	357.099	676.274	-3.65408	1038.64	2011.7	0.123588	37892	853.858	NA	0.42714	180	357	4683	1	340	16
753	754	031894-S	Hordeum vulgare	HEB-09-072	S	2	1	NW	2	12	5/15/2014 2:37	29.69	30	9.69	10	4435	4435	204.5	19878	RGB_SV1	5050	41934800	4601620	1.64434	0.180438	9.11305	4974	0.98495	76	0.0150495	1976	773.183	0.391287	424.86	283.367	-0.629304	1055.39	2001.15	0.154477	32691	908.477	NA	0.643582	159	416	5050	1	407	8
754	755	031894-S	Hordeum vulgare	HEB-09-072	S	2	1	NW	2	12	5/16/2014 2:37	30.69	31	10.69	11	4427	4427	212.5	20111	RGB_SV1	5793	57886000	17363300	1.72491	0.517397	3.33382	5709	0.9855	84	0.0145003	2348	951.684	0.405317	478.168	484.782	-8.41901	1033.58	1980.97	0.0888143	65226	1121.8	NA	0.289997	270	475	5793	1	466	8
755	756	031894-S	Hordeum vulgare	HEB-09-072	S	2	1	NW	2	12	5/17/2014 2:37	31.69	32	11.69	12	4420	4420	219.5	19666	RGB_SV1	6293	76339800	28323600	1.92768	0.715209	2.69527	6189	0.983474	104	0.0165263	2480	977.34	0.394089	527.095	735.232	-1.92642	1021.8	1970.25	0.0665679	94535	1274.29	NA	0.210468	347	528	6293	1	519	8
756	757	031894-S	Hordeum vulgare	HEB-09-072	S	2	1	NW	2	12	5/18/2014 2:37	32.69	33	12.69	13	4413	4413	226.5	23100	RGB_SV1	6337	94786700	11373300	2.36037	0.283217	8.33413	6229	0.982957	108	0.0170428	2456	951.86	0.387565	552.53	781.706	-4.80899	1058.81	1974.15	0.0981324	64576	1209.52	NA	0.617376	249	541	6337	1	532	8
757	758	031894-S	Hordeum vulgare	HEB-09-072	S	2	1	NW	2	12	5/19/2014 2:37	33.69	34	13.69	14	4406	4406	233.5	24751	RGB_SV1	7000	122915000	15463100	2.50846	0.315574	7.9489	6891	0.984429	109	0.0155714	2760	1088.23	0.394286	590.428	748.382	-1.57303	1077.6	1974.29	0.0995237	70335	1348.33	NA	0.602966	380	535	7000	1	526	8
758	759	031894-S	Hordeum vulgare	HEB-09-072	S	2	1	NW	2	12	5/20/2014 2:37	34.69	35	14.69	15	4400	4400	239.5	25768	RGB_SV1	7512	139592000	22739300	2.47371	0.402964	6.13878	7407	0.986022	105	0.0139776	3257	1412.15	0.433573	603.299	949.264	-4.66309	1072.87	1968.15	0.0919574	81690	1417.34	NA	0.51817	421	544	7512	1	535	8
759	760	031894-S	Hordeum vulgare	HEB-09-072	S	2	1	NW	2	12	5/21/2014 2:37	35.69	36	15.69	16	4393	4393	246.5	27121	RGB_SV1	8071	149533000	32047200	2.29552	0.491966	4.66602	7982	0.988973	89	0.0110271	3602	1607.53	0.446289	608.711	1125.69	-3.47998	1069.33	1965.23	0.0869785	92793	1472.98	NA	0.418633	455	549	8071	1	540	8
760	761	031895-C	Hordeum vulgare	HEB-09-072	C	1	1	NW	2	13	4/27/2014 2:36	11.69	12	-8.31	-8	4354	4375	NA	3141	RGB_SV1	1366	4266480	14182.7	2.28649	0.00760077	300.823	1298	0.95022	68	0.0497804	461	155.579	0.337482	188.088	597.375	-1.08625	1038.06	2077.78	0.538219	2538	384.255	NA	0.986791	43	185	1366	1	174	10
761	762	031895-C	Hordeum vulgare	HEB-09-072	C	1	1	NW	2	13	4/28/2014 2:36	12.69	13	-7.31	-7	4363	4376	12	3877	RGB_SV1	1551	4459300	23584.5	1.85371	0.00980401	189.077	1483	0.956157	68	0.0438427	489	154.172	0.31528	187.984	446.037	-0.963791	1040.96	2077.92	0.608474	2549	384.308	NA	0.979067	48	184	1551	1	173	10
762	763	031895-C	Hordeum vulgare	HEB-09-072	C	1	1	NW	2	13	4/29/2014 2:36	13.69	14	-6.31	-6	4368	4375	20	4526	RGB_SV1	1897	5180450	99772.2	1.43957	0.0277252	51.9228	1852	0.976278	45	0.0237217	658	228.236	0.346864	190.937	564.588	0.338547	1040.73	2073.2	0.481228	3942	399.93	NA	0.925846	54	185	1897	1	178	6
763	764	031895-C	Hordeum vulgare	HEB-09-072	C	1	1	NW	2	13	4/30/2014 2:37	14.69	15	-5.31	-5	4366	4375	29	5195	RGB_SV1	2262	6681460	312343	1.30583	0.0610445	21.3914	2209	0.976569	53	0.0234306	747	246.688	0.330239	207.039	252.426	-4.53086	1035.47	2065.86	0.383065	5905	452.886	NA	0.829338	51	208	2262	1	200	7
764	765	031895-C	Hordeum vulgare	HEB-09-072	C	1	1	NW	2	13	5/1/2014 2:37	15.69	16	-4.31	-4	4363	4376	41	5677	RGB_SV1	2491	9115960	255010	1.46911	0.041097	35.7474	2453	0.984745	38	0.0152549	776	241.741	0.311522	242.825	32.9706	-4.56307	1039.55	2055.29	0.416555	5980	506.343	NA	0.894111	56	243	2491	1	237	5
765	766	031895-C	Hordeum vulgare	HEB-09-072	C	1	1	NW	2	13	5/2/2014 2:38	16.69	17	-3.31	-3	4365	4376	52	6380	RGB_SV1	2819	13545900	346885	1.70458	0.0436511	39.0502	2755	0.977297	64	0.0227031	850	256.297	0.301525	278.719	347.882	-5.72716	1039.82	2051.1	0.383799	7345	577.449	NA	0.902619	60	279	2819	1	269	9
766	767	031895-C	Hordeum vulgare	HEB-09-072	C	1	1	NW	2	13	5/3/2014 2:38	17.69	18	-2.31	-2	4365	4375	63	7220	RGB_SV1	3121	17657200	393163	1.81273	0.0403631	44.9106	3041	0.974367	80	0.0256328	889	253.227	0.284845	304.475	419.196	-4.02245	1034.99	2046.47	0.381914	8172	626.937	NA	0.914772	55	305	3121	1	294	10
767	768	031895-C	Hordeum vulgare	HEB-09-072	C	1	1	NW	2	13	5/4/2014 2:38	18.69	19	-1.31	-1	4363	4374	75	7910	RGB_SV1	3408	21041200	649876	1.81164	0.055954	32.3772	3329	0.976819	79	0.0231807	968	274.948	0.284038	325.125	423.882	-4.66615	1028.23	2043.04	0.330073	10325	673.386	NA	0.883748	59	326	3408	1	315	10
768	769	031895-C	Hordeum vulgare	HEB-09-072	C	1	1	NW	2	13	5/6/2014 2:38	20.69	21	0.69	1	4542	4542	91	10197	RGB_SV1	4117	26926800	2561340	1.58863	0.151114	10.5128	4049	0.983483	68	0.0165169	1209	355.035	0.29366	332.254	525.711	-13.6732	1040.67	2035.95	0.220822	18644	738.514	NA	0.682739	101	333	4117	1	324	8
769	770	031895-C	Hordeum vulgare	HEB-09-072	C	1	1	NW	2	13	5/7/2014 2:38	21.69	22	1.69	2	4526	4526	107	12503	RGB_SV1	4917	37885500	7735840	1.56701	0.319968	4.8974	4817	0.979662	100	0.0203376	1576	505.141	0.320521	374.927	733.593	-6.17594	1056.55	2034.09	0.126003	39023	933.774	NA	0.436745	226	330	4917	1	320	9
770	771	031895-C	Hordeum vulgare	HEB-09-072	C	1	1	NW	2	13	5/8/2014 2:38	22.69	23	2.69	3	4510	4509	123	13204	RGB_SV1	5440	54457000	6684250	1.84016	0.225868	8.14706	5325	0.97886	115	0.0211397	1931	685.434	0.354963	417.528	461.352	2.78939	1044.22	2016.17	0.141031	38573	953.75	NA	0.610509	189	395	5440	1	384	10
771	772	031895-C	Hordeum vulgare	HEB-09-072	C	1	1	NW	2	13	5/9/2014 2:38	23.69	24	3.69	4	4491	4491	141	15611	RGB_SV1	6075	80649200	15398100	2.18528	0.417229	5.23761	5977	0.983868	98	0.0161317	2106	730.08	0.346667	486.412	1199.65	-4.21117	1097.99	2020.06	0.0892175	68092	1217.92	NA	0.461536	401	331	6075	1	321	9
772	773	031895-C	Hordeum vulgare	HEB-09-072	C	1	1	NW	2	13	5/10/2014 10:26	25.02	25	5.02	5	4479	4479	153	17685	RGB_SV1	6236	99590000	18656700	2.56097	0.479758	5.33804	6128	0.982681	108	0.0173188	2196	773.319	0.352149	520.778	921.007	1.42798	1106.45	2016.68	0.0795896	78352	1311.43	NA	0.468465	468	320	6236	1	312	7
773	774	031895-C	Hordeum vulgare	HEB-09-072	C	1	1	NW	2	13	5/11/2014 2:37	25.69	26	5.69	6	4472	4472	160	19376	RGB_SV1	6529	111200000	20082200	2.60863	0.471104	5.53727	6421	0.983458	108	0.0165416	2347	843.683	0.359473	533.076	814.853	0.230977	1111.79	2007.92	0.0801694	81440	1342.35	NA	0.481722	485	321	6529	1	313	7
774	775	031895-C	Hordeum vulgare	HEB-09-072	C	1	1	NW	2	13	5/12/2014 2:37	26.69	27	6.69	7	4461	4461	171	21868	RGB_SV1	7476	125709000	25352600	2.24919	0.453612	4.95841	7308	0.977528	168	0.0224719	2778	1032.28	0.371589	528.75	1172.53	1.4947	1108.02	2005.49	0.0833315	89714	1335.49	NA	0.441348	473	347	7476	1	339	7
775	776	031895-C	Hordeum vulgare	HEB-09-072	C	1	1	NW	2	13	5/14/2014 2:38	28.69	29	8.69	9	4431	4431	186	28156	RGB_SV1	9735	190669000	51438000	2.01191	0.542765	3.70677	9321	0.957473	414	0.042527	3769	1459.2	0.38716	564.413	344.902	-19.7342	1100.75	1991.61	0.0701409	138792	1524.16	NA	0.330718	530	474	9718	0.998254	457	16
776	777	031895-C	Hordeum vulgare	HEB-09-072	C	1	1	NW	2	13	5/15/2014 2:38	29.69	30	9.69	10	4415	4415	202	31132	RGB_SV1	11023	255848000	50140100	2.10563	0.412654	5.10265	10857	0.984941	166	0.0150594	4553	1880.6	0.413045	604.531	658.014	-20.5272	1109.34	1978.73	0.0771006	142969	1563.72	NA	0.451952	567	449	11023	1	440	8
777	778	031895-C	Hordeum vulgare	HEB-09-072	C	1	1	NW	2	13	5/16/2014 2:38	30.69	31	10.69	11	4401	4401	216	34616	RGB_SV1	12983	317431000	53151100	1.88321	0.315328	5.97225	12845	0.989371	138	0.0106293	5209	2089.94	0.401217	648.02	3289.28	-6.68704	1115.21	1979.47	0.100665	128972	1598.73	NA	0.508581	638	400	12983	1	391	8
778	779	031895-C	Hordeum vulgare	HEB-09-072	C	1	1	NW	2	13	5/17/2014 2:38	31.69	32	11.69	12	4387	4387	230	38331	RGB_SV1	14151	328764000	66433400	1.64176	0.331751	4.94877	14016	0.99046	135	0.00953996	5710	2304.01	0.403505	670.38	640.054	-2.61862	1110.28	1975.28	0.0998293	141752	1627.44	NA	0.440625	660	389	14151	1	380	8
779	780	031895-C	Hordeum vulgare	HEB-09-072	C	1	1	NW	2	13	5/18/2014 2:38	32.69	33	12.69	13	4374	4375	243	43486	RGB_SV1	15335	340001000	90943000	1.44581	0.386725	3.73862	15248	0.994327	87	0.0056733	5662	2090.53	0.369221	685.76	1304.25	2.82074	1100.79	1966.42	0.0932349	164477	1693.15	NA	0.33401	676	450	15335	1	441	8
780	781	031895-C	Hordeum vulgare	HEB-09-072	C	1	1	NW	2	13	5/19/2014 2:38	33.69	34	13.69	14	4360	4375	258	46579	RGB_SV1	16435	340297000	114416000	1.25985	0.42359	2.97422	16301	0.991847	134	0.00815333	6154	2304.33	0.374445	681.297	558.617	-1.94912	1097.86	1955.42	0.0892072	184234	1742.08	NA	0.246768	672	518	16435	1	508	9
781	782	031895-C	Hordeum vulgare	HEB-09-072	C	1	1	NW	2	13	5/20/2014 2:38	34.69	35	14.69	15	4361	4374	272	51853	RGB_SV1	18261	373227000	144597000	1.11924	0.43362	2.58116	18077	0.989924	184	0.0100761	6710	2465.59	0.36745	616.899	1219.97	0.444907	1106.18	1947.59	0.0949047	192414	1762.12	NA	0.194941	611	572	18261	1	562	9
782	783	031895-C	Hordeum vulgare	HEB-09-072	C	1	1	NW	2	13	5/21/2014 2:38	35.69	36	15.69	16	4357	4375	289	54922	RGB_SV1	18412	398759000	189855000	1.17627	0.560041	2.10033	18221	0.989626	191	0.0103737	7257	2860.31	0.394145	734.507	1440.08	-9.36329	1122.08	1947.87	0.0717218	256714	1987.93	NA	0.12596	708	558	18412	1	548	9
783	784	031896-S	Hordeum vulgare	HEB-21-021	S	2	1	NW	2	15	4/27/2014 2:38	11.69	12	-8.31	-8	4347	4373	NA	4744	RGB_SV1	2111	7871330	3346500	1.76633	0.750956	2.35211	1946	0.921838	165	0.078162	676	216.474	0.320227	195.816	867.789	-35.8221	1054.57	2106.5	0.119563	17656	530.464	NA	0.1627	151	164	2111	1	152	11
784	785	031896-S	Hordeum vulgare	HEB-21-021	S	2	1	NW	2	15	4/28/2014 2:38	12.69	13	-7.31	-7	4358	4375	15	5507	RGB_SV1	2473	9083810	4558390	1.48532	0.745354	1.99277	2341	0.946624	132	0.0533765	780	246.017	0.315406	203.944	957.245	-36.0927	1056.62	2098.86	0.12301	20104	557.284	NA	0.11004	152	175	2473	1	164	10
785	786	031896-S	Hordeum vulgare	HEB-21-021	S	2	1	NW	2	15	4/29/2014 2:38	13.69	14	-6.31	-6	4366	4375	24	3514	RGB_SV1	1387	3624280	27349.3	1.88395	0.0142165	132.518	1356	0.97765	31	0.0223504	503	182.415	0.362653	187.321	281.522	3.07343	1025.07	2073.94	0.485644	2856	384.816	NA	0.970266	47	184	1387	1	177	6
786	787	031896-S	Hordeum vulgare	HEB-21-021	S	2	1	NW	2	15	4/30/2014 2:38	14.69	15	-5.31	-5	4364	4376	35	3863	RGB_SV1	1586	3972010	134198	1.57908	0.0533505	29.5982	1545	0.974149	41	0.0258512	613	236.929	0.386507	189.663	289.492	0.711134	1024.58	2074.4	0.359474	4412	398.148	NA	0.873546	58	185	1586	1	177	7
787	788	031896-S	Hordeum vulgare	HEB-21-021	S	2	1	NW	2	15	5/1/2014 2:38	15.69	16	-4.31	-4	4362	4375	49	4071	RGB_SV1	1515	3915610	90589.2	1.70598	0.0394685	43.2239	1487	0.981518	28	0.0184819	599	236.832	0.39538	188.215	284.735	2.36123	1024.35	2074.23	0.288957	5243	402.845	NA	0.911596	63	184	1515	1	178	5
788	789	031896-S	Hordeum vulgare	HEB-21-021	S	2	1	NW	2	15	5/2/2014 2:39	16.69	17	-3.31	-3	4362	4375	62	4559	RGB_SV1	1849	4522790	712400	1.32292	0.208377	6.34867	1791	0.968632	58	0.0313683	678	248.612	0.366685	185.54	305.22	-6.77308	1017.23	2070.13	0.253253	7301	431.542	NA	0.529754	75	181	1849	1	171	9
789	790	031896-S	Hordeum vulgare	HEB-21-021	S	2	1	NW	2	15	5/3/2014 2:39	17.69	18	-2.31	-2	4364	4374	73	4984	RGB_SV1	1957	6512600	614575	1.70048	0.16047	10.5969	1889	0.965253	68	0.0347471	877	393.014	0.448135	237.036	257.782	-7.37548	1017.85	2064.2	0.222058	8813	519.647	NA	0.684823	76	236	1957	1	225	10
790	791	031896-S	Hordeum vulgare	HEB-21-021	S	2	1	NW	2	15	5/4/2014 2:39	18.69	19	-1.31	-1	4361	4374	86	5644	RGB_SV1	2253	10033900	997346	1.97672	0.196482	10.0606	2208	0.980027	45	0.0199734	857	325.987	0.380382	271.588	486.676	-13.7933	1012.57	2039.52	0.203984	11045	588.276	NA	0.671052	94	269	2253	1	258	10
791	792	031896-S	Hordeum vulgare	HEB-21-021	S	2	1	NW	2	15	5/6/2014 2:39	20.69	21	0.69	1	4545	4545	100.5	7663	RGB_SV1	3024	19567400	2143690	2.13978	0.234422	9.12788	2993	0.989749	31	0.0102513	1239	507.646	0.409722	316.987	768.573	-9.90946	990.092	2035.85	0.161737	18697	705.424	NA	0.644047	166	296	3024	1	287	8
792	793	031896-S	Hordeum vulgare	HEB-21-021	S	2	1	NW	2	15	5/7/2014 2:39	21.69	22	1.69	2	4531	4531	114.5	8867	RGB_SV1	3424	23247900	2581820	1.98297	0.220221	9.00448	3383	0.988026	41	0.0119743	1382	557.805	0.403621	324.039	866.97	-7.48414	991.521	2033.73	0.15103	22671	731.349	NA	0.640144	171	303	3424	1	294	8
793	794	031896-S	Hordeum vulgare	HEB-21-021	S	2	1	NW	2	15	5/8/2014 2:39	22.69	23	2.69	3	4515	4515	130.5	9957	RGB_SV1	4387	25894700	2855370	1.34547	0.148364	9.06877	4340	0.989286	47	0.0107135	1483	501.32	0.338044	312.386	1152.76	3.09997	989.085	2026.3	0.183418	23918	727.619	NA	0.642187	168	293	4387	1	284	8
794	795	031896-S	Hordeum vulgare	HEB-21-021	S	2	1	NW	2	15	5/9/2014 2:39	23.69	24	3.69	4	4496	4496	149.5	12214	RGB_SV1	4938	34317400	3349400	1.40738	0.137362	10.2458	4885	0.989267	53	0.0107331	1637	542.683	0.331511	338.256	1137.14	5.04122	985.019	2013.53	0.178809	27616	777.597	NA	0.67594	173	337	4938	1	327	9
795	796	031896-S	Hordeum vulgare	HEB-21-021	S	2	1	NW	2	15	5/10/2014 10:27	25.02	25	5.02	5	4487	4487	158.5	14851	RGB_SV1	5409	52684000	3080280	1.80072	0.105283	17.1036	5375	0.993714	34	0.00628582	1814	608.356	0.335367	424.156	651.078	2.80151	981.784	1995.32	0.171323	31572	906.352	NA	0.791255	169	419	5409	1	411	7
796	797	031896-S	Hordeum vulgare	HEB-21-021	S	2	1	NW	2	15	5/11/2014 2:38	25.69	26	5.69	6	4481	4481	164.5	13752	RGB_SV1	4203	51485100	5407290	2.91449	0.306098	9.52141	4167	0.991435	36	0.00856531	1700	687.604	0.404473	448.754	697.279	-18.2985	993.856	1984.37	0.108395	38775	969.176	NA	0.655957	174	449	4203	1	442	6
797	798	031896-S	Hordeum vulgare	HEB-21-021	S	2	1	NW	2	15	5/12/2014 2:39	26.69	27	6.69	7	4472	4472	173.5	16103	RGB_SV1	5635	73990900	6145360	2.33018	0.193535	12.0401	5592	0.992369	43	0.00763088	1995	706.304	0.354037	491.044	438.894	-4.89891	995.32	1981.55	0.133218	42299	1046.69	NA	0.716778	176	491	5635	1	483	7
798	799	031896-S	Hordeum vulgare	HEB-21-021	S	2	1	NW	2	15	5/14/2014 2:39	28.69	29	8.69	9	4450	4450	184.5	17729	RGB_SV1	5985	82766300	8984340	2.3106	0.250818	9.21229	5863	0.979616	122	0.0203843	2226	827.916	0.37193	498.678	542.451	-6.30036	1003.49	1976.94	0.105598	56677	1091.18	NA	0.646669	205	499	5985	1	483	15
799	800	031896-S	Hordeum vulgare	HEB-21-021	S	2	1	NW	2	15	5/15/2014 2:39	29.69	30	9.69	10	4439	4439	195.5	20110	RGB_SV1	6597	83839400	7389920	1.92644	0.169804	11.3451	6528	0.989541	69	0.0104593	2280	787.995	0.345612	453.654	394.894	-8.61778	1000.67	1970.47	0.147044	44864	987.54	NA	0.702231	180	452	6597	1	443	8
800	801	031896-S	Hordeum vulgare	HEB-21-021	S	2	1	NW	2	15	5/16/2014 2:39	30.69	31	10.69	11	4430	4430	204.5	21128	RGB_SV1	7024	96393500	6475110	1.95379	0.131243	14.8868	6961	0.991031	63	0.00896925	2330	772.907	0.33172	448.894	2043.28	-7.26921	996.718	1970.34	0.165348	42480	973.82	NA	0.764067	174	446	7024	1	438	7
801	802	031896-S	Hordeum vulgare	HEB-21-021	S	2	1	NW	2	15	5/17/2014 2:39	31.69	32	11.69	12	4422	4422	212.5	23936	RGB_SV1	8162	124298000	8410710	1.86582	0.126252	14.7785	8084	0.990444	78	0.00955648	2667	871.464	0.326758	486.055	476.995	1.90859	1005.91	1960.1	0.172296	47372	1046.9	NA	0.762557	177	486	8162	1	478	7
802	803	031896-S	Hordeum vulgare	HEB-21-021	S	2	1	NW	2	15	5/18/2014 2:39	32.69	33	12.69	13	4414	4414	220.5	27995	RGB_SV1	9232	124059000	8411610	1.45558	0.0986933	14.7486	9148	0.990901	84	0.00909879	2827	865.677	0.306217	484.992	335.338	0.45668	1003.54	1965.96	0.189386	48747	1065.25	NA	0.762136	190	485	9232	1	476	8
803	804	031896-S	Hordeum vulgare	HEB-21-021	S	2	1	NW	2	15	5/19/2014 2:39	33.69	34	13.69	14	4406	4406	228.5	30993	RGB_SV1	10007	130058000	9257050	1.29876	0.0924411	14.0496	9902	0.989507	105	0.0104927	2732	745.86	0.273009	463.001	161.385	-3.33579	1002.52	1969.7	0.20186	49574	1045.29	NA	0.751873	214	462	10007	1	454	7
804	805	031896-S	Hordeum vulgare	HEB-21-021	S	2	1	NW	2	15	5/20/2014 2:39	34.69	35	14.69	15	4399	4399	235.5	32433	RGB_SV1	9921	147806000	10893200	1.5017	0.110674	13.5687	9805	0.988308	116	0.0116924	3160	1006.51	0.318516	485.281	442.51	-5.43042	990.233	1957.55	0.154194	64341	1144.03	NA	0.744284	271	484	9921	1	475	8
805	806	031896-S	Hordeum vulgare	HEB-21-021	S	2	1	NW	2	15	5/21/2014 2:39	35.69	36	15.69	16	4392	4392	242.5	34166	RGB_SV1	10690	172748000	16018900	1.51167	0.140177	10.784	10572	0.988962	118	0.0110383	3750	1315.48	0.350795	478.724	274.367	-5.64819	978.362	1947.67	0.147748	72353	1194.99	NA	0.689362	307	477	10690	1	468	8
806	807	031897-C	Hordeum vulgare	HEB-21-021	C	1	1	NW	2	16	4/27/2014 2:38	11.69	12	-8.31	-8	4350	4375	NA	1322	RGB_SV1	566	1274060	2380.38	3.977	0.00743041	535.233	517	0.913428	49	0.0865724	234	96.7421	0.413428	146.874	174.971	0.519846	988.306	2106.42	0.515014	1099	299.079	NA	0.992554	21	147	566	1	137	9
807	808	031897-C	Hordeum vulgare	HEB-21-021	C	1	1	NW	2	16	4/28/2014 2:38	12.69	13	-7.31	-7	4362	4375	13	2631	RGB_SV1	1109	2599910	14343.8	2.11395	0.0116628	181.257	1050	0.946799	59	0.0532011	407	149.368	0.366997	169.838	305.007	3.33511	1004.3	2086.46	0.445203	2491	349.734	NA	0.978173	58	163	1109	1	154	8
808	809	031897-C	Hordeum vulgare	HEB-21-021	C	1	1	NW	2	16	4/29/2014 2:38	13.69	14	-6.31	-6	4366	4376	22	3550	RGB_SV1	1312	2465740	78346.6	1.43245	0.0455148	31.4722	1286	0.980183	26	0.0198171	531	214.909	0.404726	182	222.037	0.278431	1010.07	2084.27	0.353068	3716	378.765	NA	0.880611	74	169	1312	1	163	5
809	810	031897-C	Hordeum vulgare	HEB-21-021	C	1	1	NW	2	16	4/30/2014 2:38	14.69	15	-5.31	-5	4365	4375	33	4396	RGB_SV1	1691	2743480	928828	0.959433	0.324824	2.9537	1658	0.980485	33	0.0195151	700	289.769	0.413956	183.521	292.735	-11.2739	997.036	2076.37	0.185539	9114	449.948	NA	0.24418	105	173	1691	1	166	6
810	811	031897-C	Hordeum vulgare	HEB-21-021	C	1	1	NW	2	16	5/1/2014 2:39	15.69	16	-4.31	-4	4362	4374	46	5223	RGB_SV1	1914	3986100	923160	1.08809	0.251996	4.31789	1896	0.990596	18	0.00940439	760	301.776	0.397074	206.903	338.392	-13.6464	996.638	2060.48	0.196127	9759	488.908	NA	0.389265	92	206	1914	1	201	4
811	812	031897-C	Hordeum vulgare	HEB-21-021	C	1	1	NW	2	16	5/2/2014 2:40	16.69	17	-3.31	-3	4363	4375	57	5888	RGB_SV1	2184	7176380	775665	1.50453	0.162618	9.2519	2154	0.986264	30	0.0137363	809	299.671	0.370421	246.658	361.137	-9.67448	992.669	2051.31	0.262153	8331	521.719	NA	0.647887	68	247	2184	1	238	8
812	813	031897-C	Hordeum vulgare	HEB-21-021	C	1	1	NW	2	16	5/3/2014 2:40	17.69	18	-2.31	-2	4364	4374	68	6638	RGB_SV1	2466	11434200	1204080	1.88026	0.198003	9.49615	2444	0.991079	22	0.00892133	910	335.807	0.369019	274.366	370.492	-11.6272	978.389	2040.66	0.22077	11170	586.415	NA	0.655216	101	270	2466	1	260	9
813	814	031897-C	Hordeum vulgare	HEB-21-021	C	1	1	NW	2	16	5/4/2014 2:40	18.69	19	-1.31	-1	4360	4374	82	8048	RGB_SV1	2794	15963600	891295	2.04493	0.114174	17.9106	2766	0.989979	28	0.0100215	985	347.253	0.352541	303.816	668.345	-11.3211	979.873	2033.46	0.256048	10912	634.801	NA	0.799664	89	301	2794	1	291	9
814	815	031897-C	Hordeum vulgare	HEB-21-021	C	1	1	NW	2	16	5/6/2014 2:40	20.69	21	0.69	1	4538	4537	100	11117	RGB_SV1	3822	23023300	827012	1.57611	0.0566149	27.8392	3822	1	0	0	1246	406.205	0.326007	321.562	391.569	-2.49452	984.484	2001.77	0.307928	12412	666.136	NA	0.866109	74	322	3822	1	323	0
815	816	031897-C	Hordeum vulgare	HEB-21-021	C	1	1	NW	2	16	5/7/2014 2:40	21.69	22	1.69	2	4521	4521	116	13028	RGB_SV1	4337	37227100	993835	1.97916	0.0528367	37.4581	4327	0.997694	10	0.00230574	1178	319.964	0.271616	374.098	589.056	0.804811	970.201	1988.9	0.295879	14658	777.217	NA	0.898695	121	366	4337	1	360	5
816	817	031897-C	Hordeum vulgare	HEB-21-021	C	1	1	NW	2	16	5/8/2014 2:40	22.69	23	2.69	3	4504	4504	133	15068	RGB_SV1	4856	57156800	929101	2.42388	0.0394008	61.5184	4828	0.994234	28	0.00576606	1338	368.666	0.275535	455.198	444.25	-3.21613	970.506	1967.18	0.277248	17515	935.661	NA	0.937042	128	448	4856	1	439	8
817	818	031897-C	Hordeum vulgare	HEB-21-021	C	1	1	NW	2	16	5/9/2014 2:40	23.69	24	3.69	4	4485	4484	152	17801	RGB_SV1	5602	74499300	1135420	2.37392	0.0361802	65.6138	5568	0.993931	34	0.00606926	1635	477.191	0.29186	487.988	546.789	0.632804	964.317	1955.45	0.280887	19944	1006.33	NA	0.940854	158	475	5602	1	467	7
818	819	031897-C	Hordeum vulgare	HEB-21-021	C	1	1	NW	2	16	5/10/2014 10:28	25.02	25	5.02	5	4474	4474	162	18844	RGB_SV1	5194	58403500	912094	2.16489	0.0338093	64.0323	5162	0.993839	32	0.00616095	1509	438.406	0.290527	454.437	245.184	-1.02086	977	1943.79	0.256582	20243	934.816	NA	0.939438	105	453	5194	1	446	6
819	820	031897-C	Hordeum vulgare	HEB-21-021	C	1	1	NW	2	16	5/11/2014 2:39	25.69	26	5.69	6	4467	4467	169	20112	RGB_SV1	5219	42363400	924060	1.55531	0.0339255	45.8448	5191	0.994635	28	0.00536501	1706	557.662	0.326883	411.078	617.007	-4.95807	982.852	1970.12	0.340044	15348	842.296	NA	0.916435	64	412	5219	1	406	5
820	821	031897-C	Hordeum vulgare	HEB-21-021	C	1	1	NW	2	16	5/12/2014 2:39	26.69	27	6.69	7	4456	4456	180	23423	RGB_SV1	6372	71065100	1271140	1.75027	0.0313069	55.9068	6337	0.994507	35	0.00549278	2078	677.665	0.326114	440.114	361.894	-3.38776	990.087	1943.26	0.323321	19708	902.975	NA	0.930945	69	441	6372	1	435	5
821	822	031897-C	Hordeum vulgare	HEB-21-021	C	1	1	NW	2	16	5/14/2014 2:40	28.69	29	8.69	9	4428	4428	194	33133	RGB_SV1	9794	207032000	18048300	2.15833	0.188155	11.471	9652	0.985501	142	0.0144987	3002	920.156	0.306514	548.253	1954.26	1.0575	939.953	1931.85	0.117375	83442	1322.91	NA	0.704976	376	452	9794	1	437	14
822	823	031897-C	Hordeum vulgare	HEB-21-021	C	1	1	NW	2	16	5/15/2014 2:40	29.69	30	9.69	10	4413	4413	209	39311	RGB_SV1	11868	200305000	25705300	1.42212	0.182502	7.79236	11801	0.994354	67	0.00564543	3364	953.53	0.283451	479.437	705.563	-3.32748	935.955	1928.34	0.135766	87415	1276.78	NA	0.596802	379	472	11867	0.999916	465	6
823	824	031897-C	Hordeum vulgare	HEB-21-021	C	1	1	NW	2	16	5/16/2014 2:40	30.69	31	10.69	11	4398	4399	224	44490	RGB_SV1	13027	179238000	37340700	1.05619	0.220036	4.80006	12956	0.99455	71	0.00545022	3596	992.647	0.276042	477.253	839.232	4.67263	947.907	1939.44	0.139668	93271	1242.19	NA	0.429256	362	472	13027	1	465	6
824	825	031897-C	Hordeum vulgare	HEB-21-021	C	1	1	NW	2	16	5/17/2014 2:40	31.69	32	11.69	12	4384	4384	239	52668	RGB_SV1	15825	224256000	63654700	0.895482	0.254181	3.52301	15747	0.995071	78	0.00492891	4446	1249.09	0.280948	466.69	763.463	-3.80212	958.398	1931.3	0.139787	113208	1344.78	NA	0.31116	457	463	15825	1	456	6
825	826	031897-C	Hordeum vulgare	HEB-21-021	C	1	1	NW	2	16	5/18/2014 2:40	32.69	33	12.69	13	4369	4376	254	59675	RGB_SV1	18791	297207000	77837200	0.841703	0.220438	3.81831	18704	0.99537	87	0.00462988	4770	1210.84	0.253845	508.257	14538.2	-5.72073	962.719	1922.88	0.151666	123897	1398.33	NA	0.342127	457	477	18791	1	469	7
826	827	031897-C	Hordeum vulgare	HEB-21-021	C	1	1	NW	2	16	5/19/2014 2:40	33.69	34	13.69	14	4358	4376	272	67858	RGB_SV1	20132	385209000	86507900	0.950435	0.213443	4.45288	20047	0.995778	85	0.00422213	5016	1249.76	0.249156	580.124	4563.45	-5.29914	962.739	1903.63	0.14403	139776	1497.65	NA	0.400969	449	544	20126	0.999702	537	6
827	828	031897-C	Hordeum vulgare	HEB-21-021	C	1	1	NW	2	16	5/20/2014 2:40	34.69	35	14.69	15	4357	4375	291	75117	RGB_SV1	22250	441735000	103826000	0.892281	0.209722	4.25458	22169	0.99636	81	0.00364045	5199	1214.81	0.233663	611.036	4889.41	-4.92284	967.077	1891.99	0.154788	143745	1555.91	NA	0.383632	481	565	22248	0.99991	558	6
828	829	031897-C	Hordeum vulgare	HEB-21-021	C	1	1	NW	2	16	5/21/2014 2:40	35.69	36	15.69	16	4353	4375	313	91725	RGB_SV1	29123	618174000	184421000	0.72885	0.21744	3.35196	29005	0.995948	118	0.00405178	7249	1804.35	0.24891	649.443	5635.08	-5.1196	982.93	1898.29	0.144218	201938	1785.66	NA	0.292073	600	583	29123	1	575	7
829	830	031898-S	Hordeum vulgare	HEB-20-159	S	2	1	NW	2	17	4/27/2014 2:39	11.69	12	-8.31	-8	4344	4373	NA	2979	RGB_SV1	1171	2588040	7591.96	1.88737	0.00553656	340.892	1110	0.947908	61	0.0520922	372	118.176	0.317677	160.515	345.125	1.04027	1009.94	2085.44	0.74067	1581	326.823	NA	0.988335	25	160	1171	1	149	10
830	831	031898-S	Hordeum vulgare	HEB-20-159	S	2	1	NW	2	17	4/28/2014 2:39	12.69	13	-7.31	-7	4356	4375	17	3082	RGB_SV1	1208	2924490	8337.95	2.00408	0.00571381	350.744	1160	0.960265	48	0.0397351	387	123.981	0.320364	170.751	378.367	0.552939	1006.51	2080.2	0.688319	1755	346.363	NA	0.988661	23	171	1208	1	161	9
831	832	031898-S	Hordeum vulgare	HEB-20-159	S	2	1	NW	2	17	4/29/2014 2:39	13.69	14	-6.31	-6	4363	4376	29	3806	RGB_SV1	1541	3429240	198532	1.44409	0.0836035	17.273	1508	0.978585	33	0.0214147	539	188.528	0.349773	169.186	798.049	-3.54521	1004.47	2074.7	0.341307	4515	368.502	NA	0.793078	46	169	1541	1	162	6
832	833	031898-S	Hordeum vulgare	HEB-20-159	S	2	1	NW	2	17	4/30/2014 2:39	14.69	15	-5.31	-5	4363	4376	42	4693	RGB_SV1	1622	3721760	203314	1.41464	0.0772799	18.3054	1581	0.974723	41	0.0252774	600	221.948	0.369914	169.071	592.279	-4.71121	1003.37	2074.87	0.353223	4592	374.327	NA	0.803537	46	169	1622	1	161	7
833	834	031898-S	Hordeum vulgare	HEB-20-159	S	2	1	NW	2	17	5/1/2014 2:39	15.69	16	-4.31	-4	4359	4376	59	5189	RGB_SV1	1863	7351340	446335	2.11807	0.128598	16.4705	1835	0.984971	28	0.0150295	749	301.128	0.40204	246.447	315.919	-4.9802	997.979	2057.11	0.230398	8086	521.43	NA	0.784148	76	241	1863	1	235	5
834	835	031898-S	Hordeum vulgare	HEB-20-159	S	2	1	NW	2	17	5/2/2014 2:40	16.69	17	-3.31	-3	4360	4375	75	5966	RGB_SV1	2021	12121500	374994	2.96772	0.0918104	32.3245	1970	0.974765	51	0.025235	791	309.59	0.39139	287.703	600.784	-12.3616	993.878	2038.58	0.238382	8478	596.187	NA	0.88357	75	283	2021	1	274	8
835	836	031898-S	Hordeum vulgare	HEB-20-159	S	2	1	NW	2	17	5/3/2014 2:40	17.69	18	-2.31	-2	4361	4374	89	7106	RGB_SV1	2343	13546800	536663	2.46771	0.0977591	25.2427	2290	0.977379	53	0.0226206	905	349.562	0.386257	317.97	555.122	-5.56871	986.552	2026.56	0.217226	10786	659.878	NA	0.853385	99	309	2343	1	298	10
836	837	031898-S	Hordeum vulgare	HEB-20-159	S	2	1	NW	2	17	5/4/2014 2:40	18.69	19	-1.31	-1	4358	4374	105	7999	RGB_SV1	2337	13443100	704005	2.4614	0.128902	19.0951	2280	0.97561	57	0.0243902	941	378.897	0.402653	305.644	710.07	-6.55069	987.104	2028.62	0.195549	11951	643.236	NA	0.810853	112	294	2337	1	283	10
837	838	031898-S	Hordeum vulgare	HEB-20-159	S	2	1	NW	2	17	5/6/2014 2:40	20.7	21	0.7	1	4542	4542	121	10314	RGB_SV1	3650	26339800	4172190	1.97709	0.313168	6.31319	3626	0.993425	24	0.00657534	1562	668.45	0.427945	385.094	640.654	-12.0274	995.979	1993.38	0.117458	31075	891.181	NA	0.527833	163	382	3650	1	375	6
838	839	031898-S	Hordeum vulgare	HEB-20-159	S	2	1	NW	2	17	5/7/2014 2:40	21.7	22	1.7	2	4528	4527	135	12472	RGB_SV1	3397	21013400	4585400	1.82098	0.397362	4.58268	3357	0.988225	40	0.0117751	1441	611.269	0.424198	324.822	1095.39	-7.15746	999.858	2008.52	0.119853	28343	811.112	NA	0.411842	188	311	3397	1	302	8
839	840	031898-S	Hordeum vulgare	HEB-20-159	S	2	1	NW	2	17	5/8/2014 2:40	22.7	23	2.7	3	4511	4511	151	13010	RGB_SV1	4062	35671300	2347030	2.16192	0.142246	15.1985	4020	0.98966	42	0.0103397	1563	601.42	0.384786	404.045	453.588	-2.85406	987.159	1996.28	0.147951	27455	880.652	NA	0.768308	130	405	4062	1	396	8
840	841	031898-S	Hordeum vulgare	HEB-20-159	S	2	1	NW	2	17	5/9/2014 2:40	23.7	24	3.7	4	4493	4493	169	14415	RGB_SV1	4485	54893300	9684170	2.72894	0.481435	5.66835	4445	0.991081	40	0.00891862	1962	858.293	0.437458	469.436	217.279	-10.1702	1021.23	1966.84	0.0948083	47306	1082.83	NA	0.490106	250	450	4485	1	441	8
841	842	031898-S	Hordeum vulgare	HEB-20-159	S	2	1	NW	2	17	5/10/2014 10:28	25.02	25	5.02	5	4483	4483	179	14582	RGB_SV1	4237	57006200	9341960	3.17545	0.52038	6.10217	4210	0.993627	27	0.00637243	2070	1011.3	0.488553	479.968	868.928	-9.91383	1021.52	1959.12	0.0880342	48129	1098.69	NA	0.516092	250	461	4237	1	454	6
842	843	031898-S	Hordeum vulgare	HEB-20-159	S	2	1	NW	2	17	5/11/2014 2:40	25.69	26	5.69	6	4477	4477	185	15957	RGB_SV1	4536	64896900	10993800	3.15411	0.534323	5.90302	4522	0.996914	14	0.00308642	2250	1116.07	0.496032	487.65	1014.97	-9.76324	1028.42	1954.11	0.0879394	51581	1124.83	NA	0.504486	271	462	4536	1	456	5
843	844	031898-S	Hordeum vulgare	HEB-20-159	S	2	1	NW	2	17	5/12/2014 2:40	26.69	27	6.69	7	4468	4468	194	17285	RGB_SV1	5231	74027400	13763000	2.70535	0.502973	5.37871	5220	0.997897	11	0.00210285	2585	1277.43	0.494169	488.881	1090.76	-10.991	1026.65	1948.23	0.0831717	62894	1155.21	NA	0.471223	285	459	5231	1	452	6
844	845	031898-S	Hordeum vulgare	HEB-20-159	S	2	1	NW	2	17	5/14/2014 2:40	28.7	29	8.7	9	4446	4446	205	20864	RGB_SV1	5958	119226000	18064400	3.35868	0.508888	6.60004	5913	0.992447	45	0.00755287	2804	1319.64	0.470628	550.045	1987.18	-22.0761	1018.68	1932.36	0.0705657	84432	1296.24	NA	0.542938	286	551	5958	1	536	14
845	846	031898-S	Hordeum vulgare	HEB-20-159	S	2	1	NW	2	17	5/15/2014 2:40	29.7	30	9.7	10	4436	4436	215	23553	RGB_SV1	7762	147448000	25214100	2.44732	0.4185	5.84783	7748	0.998196	14	0.00180366	3314	1414.92	0.426952	622.425	852.416	-19.5424	1006.54	1917.29	0.0778731	99675	1442.34	NA	0.501175	284	618	7762	1	613	4
846	847	031898-S	Hordeum vulgare	HEB-20-159	S	2	1	NW	2	17	5/16/2014 2:40	30.69	31	10.69	11	4428	4428	223	26428	RGB_SV1	8128	150860000	24777200	2.28354	0.375046	6.08868	8104	0.997047	24	0.00295276	3425	1443.24	0.421383	583.459	2186.43	-7.77319	1038.51	1910.99	0.083742	97060	1374.89	NA	0.515323	345	580	8128	1	573	6
847	848	031898-S	Hordeum vulgare	HEB-20-159	S	2	1	NW	2	17	5/17/2014 2:40	31.7	32	11.7	12	4419	4419	232	28637	RGB_SV1	9202	195250000	22775400	2.30583	0.268969	8.57283	9153	0.994675	49	0.00532493	3843	1604.94	0.417627	618.096	2110.28	-15.7606	1051.98	1911.89	0.0974076	94469	1407.69	NA	0.6258	349	595	9202	1	587	7
848	849	031898-S	Hordeum vulgare	HEB-20-159	S	2	1	NW	2	17	5/18/2014 2:40	32.7	33	12.7	13	4412	4412	239	28903	RGB_SV1	9722	205408000	27805000	2.17323	0.294179	7.38744	9691	0.996811	31	0.00318864	4028	1668.87	0.414318	630.251	2098.45	-17.0435	1051.61	1902.81	0.088013	110461	1447.34	NA	0.579956	369	605	9722	1	598	6
849	850	031898-S	Hordeum vulgare	HEB-20-159	S	2	1	NW	2	17	5/19/2014 2:40	33.7	34	13.7	14	4404	4404	247	31031	RGB_SV1	10891	235786000	31493700	1.98784	0.265515	7.48675	10839	0.995225	52	0.00477458	4395	1773.58	0.403544	634.679	2338.48	-12.024	1054.55	1897.36	0.0892998	121960	1496.67	NA	0.584213	373	602	10891	1	595	6
850	851	031898-S	Hordeum vulgare	HEB-20-159	S	2	1	NW	2	17	5/20/2014 2:41	34.7	35	14.7	15	4398	4398	253	32885	RGB_SV1	11658	265922000	32298900	1.95662	0.237651	8.23315	11607	0.995625	51	0.00437468	4702	1896.45	0.403328	643.952	1899.44	-5.73806	1055.73	1888.31	0.0942662	123671	1545.01	NA	0.613698	345	644	11658	1	637	6
851	852	031898-S	Hordeum vulgare	HEB-20-159	S	2	1	NW	2	17	5/21/2014 2:40	35.7	36	15.7	16	4390	4390	261	34095	RGB_SV1	12300	301592000	37545600	1.99347	0.24817	8.03267	12246	0.99561	54	0.00439024	4985	2020.34	0.405285	690.185	2195.68	-0.752069	1051.14	1878.74	0.0938229	131098	1610.78	NA	0.606189	329	691	12300	1	684	6
852	853	031899-C	Hordeum vulgare	HEB-20-159	C	1	1	NW	2	18	4/27/2014 2:40	11.69	12	-8.31	-8	4356	4374	NA	2785	RGB_SV1	1171	3645210	7037.59	2.65833	0.00513228	517.963	1112	0.949616	59	0.0503843	504	216.922	0.430401	220.302	93.1127	3.90801	1047.89	2059.39	0.629232	1861	444.929	NA	0.992307	44	218	1171	1	204	13
853	854	031899-C	Hordeum vulgare	HEB-20-159	C	1	1	NW	2	18	4/28/2014 2:40	12.69	13	-7.31	-7	4360	4376	14	2929	RGB_SV1	1197	4389340	6954.34	3.06345	0.00485364	631.166	1149	0.9599	48	0.0401003	508	215.592	0.424394	231.482	215.912	2.69526	1048.22	2050.47	0.612276	1955	467.697	NA	0.993683	44	229	1197	1	216	12
854	855	031899-C	Hordeum vulgare	HEB-20-159	C	1	1	NW	2	18	4/29/2014 2:39	13.69	14	-6.31	-6	4366	4376	24	3069	RGB_SV1	1134	4593390	5850.13	3.57196	0.00454924	785.177	1122	0.989418	12	0.010582	449	177.779	0.395944	237.171	180.941	0.160893	1065.9	2046.88	0.601273	1886	478.325	NA	0.994919	16	238	1134	1	230	7
855	856	031899-C	Hordeum vulgare	HEB-20-159	C	1	1	NW	2	18	4/30/2014 2:40	14.69	15	-5.31	-5	4364	4375	36	3536	RGB_SV1	1326	5175630	12835.8	2.94358	0.00730023	403.218	1316	0.992459	10	0.00754148	494	184.039	0.372549	238.002	285.539	0.645461	1071.4	2052.76	0.510589	2597	479.803	NA	0.990129	18	239	1326	1	232	6
856	857	031899-C	Hordeum vulgare	HEB-20-159	C	1	1	NW	2	18	5/1/2014 2:40	15.69	16	-4.31	-4	4361	4375	50	4264	RGB_SV1	1529	5894130	24803	2.52118	0.0106094	237.637	1512	0.988882	17	0.0111184	626	256.296	0.409418	239.008	278.225	0.538286	1071.54	2042.72	0.547636	2792	483.221	NA	0.983308	18	240	1527	0.998692	232	7
857	858	031899-C	Hordeum vulgare	HEB-20-159	C	1	1	NW	2	18	5/2/2014 2:41	16.7	17	-3.3	-3	4362	4376	63	4703	RGB_SV1	1697	6231940	82612.3	2.16401	0.0286867	75.436	1672	0.985268	25	0.0147319	699	287.92	0.411903	238.002	358.367	-1.86851	1074.83	2041.65	0.418083	4059	485.662	NA	0.948353	28	239	1697	1	228	10
858	859	031899-C	Hordeum vulgare	HEB-20-159	C	1	1	NW	2	18	5/3/2014 2:41	17.7	18	-2.3	-2	4363	4375	76	5372	RGB_SV1	1938	8472950	57710.6	2.25594	0.0153655	146.818	1901	0.980908	37	0.0190919	725	271.22	0.374097	239.677	339.125	-0.758673	1073.75	2032.09	0.519014	3734	497.28	NA	0.973123	25	240	1938	1	228	11
859	860	031899-C	Hordeum vulgare	HEB-20-159	C	1	1	NW	2	18	5/4/2014 2:41	18.7	19	-1.3	-1	4360	4375	91	5953	RGB_SV1	2142	12522300	28754	2.72926	0.00626699	435.498	2095	0.978058	47	0.0219421	671	210.197	0.313259	320.262	39.7279	1.00362	1082.04	2020.71	0.511217	4190	645.364	NA	0.990857	41	319	2142	1	306	12
860	861	031899-C	Hordeum vulgare	HEB-20-159	C	1	1	NW	2	18	5/6/2014 2:41	20.7	21	0.7	1	4539	4539	109	8068	RGB_SV1	3092	23715600	680001	2.4806	0.0711263	34.8759	3032	0.980595	60	0.0194049	1090	384.25	0.352523	387.703	311.777	0.343302	1107.66	2018.97	0.235312	13140	795.944	NA	0.891612	127	368	3092	1	357	10
861	862	031899-C	Hordeum vulgare	HEB-20-159	C	1	1	NW	2	18	5/7/2014 2:41	21.7	22	1.7	2	4524	4524	124	8899	RGB_SV1	3118	24134400	204202	2.48247	0.0210043	118.189	3053	0.979153	65	0.0208467	1044	349.562	0.33483	482.545	79.4558	-2.98825	1048.02	2000.16	0.224381	13896	981.265	NA	0.966721	92	476	3118	1	465	10
862	863	031899-C	Hordeum vulgare	HEB-20-159	C	1	1	NW	2	18	5/8/2014 2:41	22.7	23	2.7	3	4508	4507	140	11730	RGB_SV1	4293	31150900	3310580	1.69024	0.179632	9.4095	4220	0.982996	73	0.0170044	1649	633.403	0.384114	389.102	431.683	-2.73292	1131.39	2022.79	0.15968	26885	837.519	NA	0.65265	192	347	4293	1	335	11
863	864	031899-C	Hordeum vulgare	HEB-20-159	C	1	1	NW	2	18	5/9/2014 2:41	23.7	24	3.7	4	4490	4490	157	12858	RGB_SV1	4612	44981800	913643	2.11475	0.0429534	49.2334	4534	0.983088	78	0.0169124	1522	502.273	0.330009	401.263	1330.84	-1.37997	1093.99	1980.96	0.293608	15708	826.276	NA	0.921957	97	395	4612	1	384	10
864	865	031899-C	Hordeum vulgare	HEB-20-159	C	1	1	NW	2	18	5/10/2014 10:29	25.02	25	5.02	5	4479	4479	168	15483	RGB_SV1	5208	51847300	5401500	1.91154	0.199146	9.59868	5153	0.989439	55	0.0105607	1536	453.014	0.294931	413.31	1251.76	-5.99991	1047.92	1984.43	0.15973	32605	948.022	NA	0.658203	175	393	5206	0.999616	383	9
865	866	031899-C	Hordeum vulgare	HEB-20-159	C	1	1	NW	2	18	5/11/2014 2:40	25.7	26	5.7	6	4472	4472	175	17264	RGB_SV1	5170	52417700	9544600	1.96109	0.357089	5.49187	5118	0.989942	52	0.010058	1955	739.27	0.378143	414.931	2601.61	0.687341	1047.98	1981.31	0.121049	42710	1008.01	NA	0.478756	233	383	5170	1	374	8
866	867	031899-C	Hordeum vulgare	HEB-20-159	C	1	1	NW	2	18	5/12/2014 2:40	26.7	27	6.7	7	4462	4462	185	19399	RGB_SV1	5849	44315200	17274200	1.29536	0.504934	2.5654	5796	0.990939	53	0.00906138	2409	992.183	0.411865	373.648	528.191	1.09119	1047.45	1976.94	0.107282	54520	1023.33	NA	0.192767	291	374	5849	1	365	8
867	868	031899-C	Hordeum vulgare	HEB-20-159	C	1	1	NW	2	18	5/14/2014 2:41	28.7	29	8.7	9	4435	4435	198.5	24379	RGB_SV1	7571	78415900	20467400	1.36804	0.357072	3.83127	7438	0.982433	133	0.017567	2786	1025.2	0.367983	446.054	6728.67	-12.683	1070.82	1959.48	0.116932	64747	1106.3	NA	0.343431	289	443	7571	1	425	17
868	869	031899-C	Hordeum vulgare	HEB-20-159	C	1	1	NW	2	18	5/15/2014 2:41	29.7	30	9.7	10	4421	4421	212.5	28109	RGB_SV1	8460	126375000	22516600	1.76571	0.314603	5.61251	8380	0.990544	80	0.00945626	2781	914.18	0.328723	509.156	2159.44	-13.8802	1091.06	1929.99	0.122406	69114	1225.19	NA	0.486566	300	499	8459	0.999882	489	9
869	870	031899-C	Hordeum vulgare	HEB-20-159	C	1	1	NW	2	18	5/16/2014 2:41	30.7	31	10.7	11	4408	4408	225.5	31828	RGB_SV1	8987	162855000	19335100	2.01638	0.239396	8.42275	8879	0.987983	108	0.0120174	2813	880.491	0.313008	584.399	1027.46	-2.89681	1111.14	1922.48	0.101662	88401	1377.47	NA	0.620547	374	548	8987	1	538	9
870	871	031899-C	Hordeum vulgare	HEB-20-159	C	1	1	NW	2	18	5/17/2014 2:41	31.7	32	11.7	12	4394	4394	239.5	36010	RGB_SV1	9482	188200000	14662900	2.09324	0.163087	12.8351	9407	0.99209	75	0.00790972	3197	1077.92	0.337165	557.366	2238.01	-2.65696	1087.35	1914.77	0.143917	65885	1265.58	NA	0.731778	258	553	9482	1	543	9
871	872	031899-C	Hordeum vulgare	HEB-20-159	C	1	1	NW	2	18	5/18/2014 2:41	32.7	33	12.7	13	4381	4381	252.5	37942	RGB_SV1	9785	216270000	10765800	2.25879	0.112441	20.0887	9702	0.991518	83	0.00848237	3200	1046.5	0.327031	562.128	5320.84	-18.6774	1069.33	1908.34	0.148453	65913	1232.32	NA	0.819319	215	563	9785	1	553	9
872	873	031899-C	Hordeum vulgare	HEB-20-159	C	1	1	NW	2	18	5/19/2014 2:41	33.7	34	13.7	14	4366	4375	267.5	42041	RGB_SV1	10717	278611000	11442200	2.42578	0.0996234	24.3495	10626	0.991509	91	0.00849118	3221	968.073	0.30055	682.534	1021.71	-24.5891	1068.41	1895.86	0.141132	75936	1455.29	NA	0.848431	209	683	10717	1	673	9
873	874	031899-C	Hordeum vulgare	HEB-20-159	C	1	1	NW	2	18	5/20/2014 2:41	34.7	35	14.7	15	4360	4375	282.5	47899	RGB_SV1	13237	394307000	16253000	2.25038	0.0927585	24.2606	13125	0.991539	112	0.00846113	4085	1260.65	0.308605	720.69	1799.16	-13.5935	1060.26	1880.25	0.154886	85463	1528.28	NA	0.84792	208	714	13237	1	704	9
874	875	031899-C	Hordeum vulgare	HEB-20-159	C	1	1	NW	2	18	5/21/2014 2:41	35.7	36	15.7	16	4358	4375	299.5	55088	RGB_SV1	15363	328343000	25934900	1.39116	0.109884	12.6603	15231	0.991408	132	0.00859207	4520	1329.84	0.294213	570.19	5017.39	-25.2646	1057.03	1888.58	0.184976	83054	1277.84	NA	0.728616	245	567	15362	0.999935	557	9
875	876	031900-S	Hordeum vulgare	HEB-18-083	S	2	1	NW	2	19	4/27/2014 2:40	11.69	12	-8.31	-8	4351	4374	NA	3062	RGB_SV1	1540	3578040	220308	1.5087	0.0928943	16.2411	1263	0.82013	277	0.17987	596	230.66	0.387013	165.315	588.48	-4.04761	1085.97	2105.62	0.275739	5585	388.736	NA	0.781452	70	156	1540	1	142	13
876	877	031900-S	Hordeum vulgare	HEB-18-083	S	2	1	NW	2	19	4/28/2014 2:40	12.69	13	-7.31	-7	4361	4375	13	4304	RGB_SV1	2099	5403980	191504	1.22656	0.0434662	28.2187	1777	0.846594	322	0.153406	705	236.791	0.335874	186.507	471.836	-1.59053	1092.54	2105.38	0.361585	5805	423.103	NA	0.867787	82	172	2099	1	158	13
877	878	031900-S	Hordeum vulgare	HEB-18-083	S	2	1	NW	2	19	4/29/2014 2:40	13.69	14	-6.31	-6	4367	4375	21	3572	RGB_SV1	1551	4028880	30373.5	1.67479	0.0126262	132.644	1448	0.933591	103	0.0664088	447	128.826	0.288201	179.446	413.652	-2.20548	1101.18	2082.31	0.561143	2764	372.649	NA	0.970294	37	177	1551	1	167	9
878	879	031900-S	Hordeum vulgare	HEB-18-083	S	2	1	NW	2	19	4/30/2014 2:40	14.7	15	-5.3	-5	4365	4376	31	4097	RGB_SV1	1604	4226610	30592.9	1.64279	0.0118908	138.156	1480	0.922693	124	0.0773067	453	127.936	0.282419	179.536	426.167	-0.682564	1101.16	2080.34	0.459994	3487	383.959	NA	0.971462	50	174	1604	1	163	10
879	880	031900-S	Hordeum vulgare	HEB-18-083	S	2	1	NW	2	19	5/1/2014 2:41	15.7	16	-4.3	-4	4363	4375	44	4939	RGB_SV1	2209	5441680	107523	1.11517	0.0220349	50.6095	2124	0.961521	85	0.0384789	584	154.394	0.264373	202.121	91.9706	0.843838	1097.73	2071.42	0.478242	4619	428.242	NA	0.923997	36	203	2209	1	194	8
880	881	031900-S	Hordeum vulgare	HEB-18-083	S	2	1	NW	2	19	5/2/2014 2:41	16.7	17	-3.3	-3	4364	4376	55	5347	RGB_SV1	2329	8074090	180866	1.48852	0.033344	44.6413	2204	0.946329	125	0.0536711	733	230.695	0.314727	236.358	292.154	-1.33274	1094.69	2065.26	0.402523	5786	495.708	NA	0.91428	38	237	2329	1	224	12
881	882	031900-S	Hordeum vulgare	HEB-18-083	S	2	1	NW	2	19	5/3/2014 2:42	17.7	18	-2.3	-2	4364	4374	67	5749	RGB_SV1	2447	10344900	210468	1.72766	0.0351495	49.1518	2315	0.946056	132	0.0539436	759	235.423	0.310176	263.008	360.338	-2.1221	1091.92	2058.42	0.388536	6298	544.131	NA	0.921832	44	263	2447	1	249	13
882	883	031900-S	Hordeum vulgare	HEB-18-083	S	2	1	NW	2	19	5/4/2014 2:42	18.7	19	-1.3	-1	4362	4375	79	6762	RGB_SV1	2727	15739200	239368	2.11648	0.0321881	65.7535	2539	0.93106	188	0.0689402	851	265.567	0.312064	295.819	325.669	-3.15311	1092.15	2052.06	0.331954	8215	617.688	NA	0.940976	45	296	2727	1	282	13
883	884	031900-S	Hordeum vulgare	HEB-18-083	S	2	1	NW	2	19	5/6/2014 2:42	20.7	21	0.7	1	4547	4547	93	8453	RGB_SV1	3431	20830900	356628	1.76956	0.0302952	58.4106	3327	0.969688	104	0.0303119	952	264.152	0.27747	335.789	294.426	2.41375	1096.6	2035.74	0.372854	9202	690.109	NA	0.933805	57	336	3431	1	325	10
884	885	031900-S	Hordeum vulgare	HEB-18-083	S	2	1	NW	2	19	5/7/2014 2:42	21.7	22	1.7	2	4533	4532	107	9590	RGB_SV1	4011	24582500	501290	1.52799	0.031159	49.0384	3902	0.972825	109	0.0271753	1112	308.288	0.277238	334.534	572.782	-1.77256	1094.74	2032.69	0.403887	9931	689.907	NA	0.921659	65	334	4011	1	322	11
885	886	031900-S	Hordeum vulgare	HEB-18-083	S	2	1	NW	2	19	5/8/2014 2:42	22.7	23	2.7	3	4517	4517	122	9847	RGB_SV1	3974	26432800	857792	1.67374	0.0543158	30.8149	3866	0.972823	108	0.0271767	1174	346.823	0.29542	334.013	509.853	-6.68995	1098.51	2022.44	0.31198	12738	704.757	NA	0.878225	59	334	3974	1	321	12
886	887	031900-S	Hordeum vulgare	HEB-18-083	S	2	1	NW	2	19	5/9/2014 2:42	23.7	24	3.7	4	4502	4502	137	10758	RGB_SV1	4282	33040800	1334480	1.80201	0.0727809	24.7594	4178	0.975712	104	0.0242877	1216	345.319	0.283979	351.159	588.64	-9.46454	1103.32	2010.22	0.282678	15148	759.92	NA	0.850745	71	349	4282	1	337	11
887	888	031900-S	Hordeum vulgare	HEB-18-083	S	2	1	NW	2	19	5/10/2014 10:30	25.02	25	5.02	5	4494	4494	145	11629	RGB_SV1	4401	40270100	834444	2.07912	0.0430819	48.2598	4323	0.982277	78	0.0177232	1236	347.125	0.280845	399.406	562.782	-3.54321	1092.31	1990.3	0.305837	14390	825.688	NA	0.920446	60	400	4401	1	390	9
888	889	031900-S	Hordeum vulgare	HEB-18-083	S	2	1	NW	2	19	5/11/2014 2:41	25.7	26	5.7	6	4489	4489	150	14784	RGB_SV1	5440	52197200	2782570	1.7638	0.0940261	18.7586	5266	0.968015	174	0.0319853	1406	363.389	0.258456	398.743	632.309	-4.04371	1106.74	2008.61	0.215266	25271	873.382	NA	0.807803	112	387	5440	1	377	9
889	890	031900-S	Hordeum vulgare	HEB-18-083	S	2	1	NW	2	19	5/12/2014 2:41	26.7	27	6.7	7	4481	4481	158	17609	RGB_SV1	6453	61599300	9601650	1.47929	0.23058	6.41549	6292	0.97505	161	0.0249496	1972	602.632	0.305594	419.649	982.965	-9.70977	1136.04	2023.68	0.148413	43480	987.033	NA	0.53333	253	349	6453	1	339	9
890	891	031900-S	Hordeum vulgare	HEB-18-083	S	2	1	NW	2	19	5/14/2014 2:42	28.7	29	8.7	9	4461	4461	168	21204	RGB_SV1	7434	84574800	13208200	1.53037	0.239	6.40322	7104	0.955609	330	0.0443906	2633	932.565	0.354183	459.944	865.391	-12.8455	1144.18	2020.08	0.131215	56655	1077.16	NA	0.532677	332	358	7434	1	339	18
891	892	031900-S	Hordeum vulgare	HEB-18-083	S	2	1	NW	2	19	5/15/2014 2:42	29.7	30	9.7	10	4452	4452	177	22379	RGB_SV1	8299	87564000	16026200	1.27137	0.232691	5.46379	8116	0.977949	183	0.0220509	2548	782.3	0.307025	425.461	850.477	-9.23959	1134.23	2011.36	0.142033	58430	1053.89	NA	0.476906	303	392	8299	1	381	10
892	893	031900-S	Hordeum vulgare	HEB-18-083	S	2	1	NW	2	19	5/16/2014 2:42	30.7	31	10.7	11	4443	4443	186	24479	RGB_SV1	9040	93420700	21077900	1.14316	0.257923	4.43217	8826	0.976327	214	0.0236726	2908	935.45	0.321681	433.711	1171.47	-0.629695	1123.54	2007.68	0.134871	67027	1093.89	NA	0.3992	293	428	9040	1	418	9
893	894	031900-S	Hordeum vulgare	HEB-18-083	S	2	1	NW	2	19	5/17/2014 2:42	31.7	32	11.7	12	4435	4435	194	26949	RGB_SV1	9842	109112000	24633800	1.12644	0.254311	4.42937	9627	0.978155	215	0.0218452	3263	1081.81	0.331538	508.709	182.912	-6.57697	1117.43	2006.31	0.120456	81706	1202.22	NA	0.398961	321	497	9842	1	487	9
894	895	031900-S	Hordeum vulgare	HEB-18-083	S	2	1	NW	2	19	5/18/2014 2:42	32.7	33	12.7	13	4428	4428	201	29084	RGB_SV1	10708	143086000	24442400	1.2479	0.21317	5.85402	10515	0.981976	193	0.0180239	3429	1098.06	0.320228	528.433	1456.75	-17.6881	1122.69	1999.32	0.130457	82081	1240.19	NA	0.501548	334	501	10708	1	491	9
895	896	031900-S	Hordeum vulgare	HEB-18-083	S	2	1	NW	2	19	5/19/2014 2:42	33.7	34	13.7	14	4420	4420	209	30085	RGB_SV1	10359	163997000	22560900	1.52827	0.210243	7.26908	10185	0.983203	174	0.016797	3386	1106.77	0.326865	576.888	1364.55	-9.91892	1120.92	1988.99	0.138129	74995	1296.82	NA	0.574769	298	545	10359	1	535	9
896	897	031900-S	Hordeum vulgare	HEB-18-083	S	2	1	NW	2	19	5/20/2014 2:42	34.7	35	14.7	15	4413	4413	216	32895	RGB_SV1	11980	203116000	26242400	1.41524	0.182848	7.74001	11804	0.985309	176	0.0146911	3544	1048.41	0.295826	614.117	1107.93	-11.3868	1122.39	1980.87	0.152059	78785	1353.56	NA	0.594699	287	583	11980	1	573	9
897	898	031900-S	Hordeum vulgare	HEB-18-083	S	2	1	NW	2	19	5/21/2014 2:42	35.7	36	15.7	16	4406	4406	223	34974	RGB_SV1	12801	219823000	33007400	1.34148	0.20143	6.6598	12622	0.986017	179	0.0139833	4031	1269.35	0.314897	632.153	1096.24	-5.82846	1118.83	1975.01	0.150646	84974	1400.25	NA	0.545968	299	602	12801	1	592	9
898	899	031901-C	Hordeum vulgare	HEB-18-083	C	1	1	NW	2	20	4/27/2014 2:41	11.7	12	-8.3	-8	4350	4374	NA	1840	RGB_SV1	983	1532790	278489	1.58627	0.288205	5.50396	863	0.877925	120	0.122075	318	102.873	0.3235	112.929	323.397	-32.6196	1093.62	2135.08	0.167576	5866	302.571	NA	0.479549	89	77	983	1	64	12
899	900	031901-C	Hordeum vulgare	HEB-18-083	C	1	1	NW	2	20	4/28/2014 2:41	12.7	13	-7.3	-7	4362	4375	12	2988	RGB_SV1	1328	1971730	805166	1.11803	0.456551	2.44886	1197	0.901355	131	0.0986446	428	137.94	0.322289	141.496	158.184	-31.0799	1092.06	2125.96	0.158171	8396	364.58	NA	0.176482	92	114	1328	1	101	12
900	901	031901-C	Hordeum vulgare	HEB-18-083	C	1	1	NW	2	20	4/29/2014 2:41	13.7	14	-6.3	-6	4367	4376	20	2077	RGB_SV1	935	1456980	6687.65	1.6666	0.0076498	217.861	884	0.945454	51	0.0545455	298	94.9775	0.318717	144.128	167.255	3.74227	1052.74	2105.01	0.732759	1276	293.845	NA	0.981807	22	144	935	1	134	9
901	902	031901-C	Hordeum vulgare	HEB-18-083	C	1	1	NW	2	20	4/30/2014 2:41	14.7	15	-5.3	-5	4366	4375	30	3263	RGB_SV1	1373	3047900	314300	1.61681	0.166726	9.69745	1250	0.910415	123	0.0895848	455	150.783	0.331391	165.52	345.978	-2.99672	1034	2104.08	0.255632	5371	377.572	NA	0.661034	55	160	1373	1	149	10
902	903	031901-C	Hordeum vulgare	HEB-18-083	C	1	1	NW	2	20	5/1/2014 2:41	15.7	16	-4.3	-4	4362	4376	43	3141	RGB_SV1	1278	3262690	14716.7	1.99763	0.00901047	221.701	1222	0.956182	56	0.0438185	401	125.822	0.313771	173.658	247.622	2.25657	1035.21	2090.55	0.604827	2113	355.164	NA	0.982119	56	167	1278	1	158	8
903	904	031901-C	Hordeum vulgare	HEB-18-083	C	1	1	NW	2	20	5/2/2014 2:42	16.7	17	-3.3	-3	4365	4375	54	3233	RGB_SV1	1380	3993020	17952	2.09673	0.00942661	222.427	1308	0.947826	72	0.0521739	439	139.653	0.318116	192.442	239.137	2.63932	1035.6	2082.43	0.564648	2444	393.359	NA	0.982177	56	186	1380	1	175	10
904	905	031901-C	Hordeum vulgare	HEB-18-083	C	1	1	NW	2	20	5/3/2014 2:42	17.7	18	-2.3	-2	4363	4376	66	3501	RGB_SV1	1506	3759140	29706.4	1.65744	0.0130979	126.543	1410	0.936255	96	0.063745	477	151.082	0.316733	194.618	123.426	2.72054	1025.69	2093.38	0.514872	2925	399.365	NA	0.968884	77	181	1506	1	168	12
905	906	031901-C	Hordeum vulgare	HEB-18-083	C	1	1	NW	2	20	5/4/2014 2:42	18.7	19	-1.3	-1	4363	4375	79	3807	RGB_SV1	1565	4135760	35672.8	1.6886	0.0145649	115.936	1483	0.947604	82	0.0523962	470	141.15	0.300319	198.708	216.25	2.18673	1022.18	2092.79	0.515651	3035	406.896	NA	0.966086	84	183	1565	1	170	12
906	907	031901-C	Hordeum vulgare	HEB-18-083	C	1	1	NW	2	20	5/6/2014 2:42	20.7	21	0.7	1	4542	4542	95.5	4620	RGB_SV1	2009	5168580	284985	1.28059	0.0706093	18.1363	1951	0.97113	58	0.0288701	710	250.921	0.35341	208.569	162.125	2.46308	1030.85	2082.21	0.311135	6457	447.701	NA	0.801897	82	196	2009	1	186	9
907	908	031901-C	Hordeum vulgare	HEB-18-083	C	1	1	NW	2	20	5/7/2014 2:42	21.7	22	1.7	2	4527	4527	110.5	5060	RGB_SV1	2088	5282060	241252	1.21155	0.0553364	21.8943	2018	0.966475	70	0.0335249	684	224.069	0.327586	208.387	198.037	2.79536	1028.69	2083.57	0.352465	5924	442.888	NA	0.832916	83	193	2088	1	182	10
908	909	031901-C	Hordeum vulgare	HEB-18-083	C	1	1	NW	2	20	5/8/2014 2:42	22.7	23	2.7	3	4512	4511	125.5	5486	RGB_SV1	2209	5905540	214114	1.21023	0.0438788	27.5812	2133	0.965595	76	0.0344047	743	249.909	0.336351	204.463	271.924	2.54036	1028.2	2082.79	0.341475	6469	453.682	NA	0.864945	84	196	2209	1	184	11
909	910	031901-C	Hordeum vulgare	HEB-18-083	C	1	1	NW	2	20	5/9/2014 2:42	23.7	24	3.7	4	4497	4497	139.5	5904	RGB_SV1	2358	7522360	174806	1.3529	0.031439	43.0326	2294	0.972858	64	0.0271416	872	322.47	0.369805	235.722	67.4558	1.99119	1025.28	2075	0.373219	6318	489.197	NA	0.911221	85	227	2358	1	216	10
910	911	031901-C	Hordeum vulgare	HEB-18-083	C	1	1	NW	2	20	5/10/2014 10:30	25.02	25	5.02	5	4489	4489	147.5	6415	RGB_SV1	2347	8170270	179676	1.48324	0.0326185	45.4722	2290	0.975714	57	0.0242863	851	308.565	0.362591	241.249	63.9411	3.70409	1022.94	2073.09	0.400307	5863	497.15	NA	0.915779	103	221	2347	1	212	8
911	912	031901-C	Hordeum vulgare	HEB-18-083	C	1	1	NW	2	20	5/11/2014 2:42	25.7	26	5.7	6	4484	4484	152.5	6573	RGB_SV1	2462	8045400	290921	1.32731	0.0479953	27.6549	2408	0.978067	54	0.0219334	879	313.827	0.357027	245.422	70.3553	-1.03569	1033.32	2070.01	0.357122	6894	506.696	NA	0.865279	80	235	2462	1	226	8
912	913	031901-C	Hordeum vulgare	HEB-18-083	C	1	1	NW	2	20	5/12/2014 2:42	26.7	27	6.7	7	4477	4477	159.5	7339	RGB_SV1	2639	9731800	410489	1.39738	0.0589417	23.7078	2573	0.97499	66	0.0250095	908	312.415	0.34407	248.485	404.387	-1.07514	1030	2069.61	0.327298	8063	518.355	NA	0.84466	93	233	2622	0.993558	224	8
913	914	031901-C	Hordeum vulgare	HEB-18-083	C	1	1	NW	2	20	5/14/2014 2:42	28.7	29	8.7	9	4458	4458	169	8625	RGB_SV1	3085	13675500	610315	1.43692	0.0641274	22.4073	2929	0.949433	156	0.0505673	998	322.854	0.323501	266.661	620.205	-2.66388	1028.18	2070.47	0.311113	9916	563.086	NA	0.836414	118	244	3057	0.990924	226	17
914	915	031901-C	Hordeum vulgare	HEB-18-083	C	1	1	NW	2	20	5/15/2014 2:42	29.7	30	9.7	10	4449	4449	178	9217	RGB_SV1	3332	15663900	1279260	1.41088	0.115226	12.2445	3248	0.97479	84	0.0252101	1184	420.725	0.355342	284.923	574.264	-14.4651	1036.3	2056.3	0.228001	14614	617.002	NA	0.720791	101	271	3309	0.993097	261	9
915	916	031901-C	Hordeum vulgare	HEB-18-083	C	1	1	NW	2	20	5/16/2014 2:42	30.7	31	10.7	11	4440	4440	187	10932	RGB_SV1	3994	16032200	1339250	1.00503	0.0839549	11.971	3911	0.979219	83	0.0207812	1231	379.409	0.308212	266.678	970.014	-1.57668	1041.45	2052.71	0.284351	14046	581.586	NA	0.715395	101	267	3944	0.987481	257	9
916	917	031901-C	Hordeum vulgare	HEB-18-083	C	1	1	NW	2	20	5/17/2014 2:42	31.7	32	11.7	12	4432	4432	195	11951	RGB_SV1	4402	26708300	1877700	1.37831	0.0969007	14.2239	4304	0.977737	98	0.0222626	1331	402.445	0.302363	353.696	300.564	-2.5142	1059.49	2037.07	0.219968	20012	754.04	NA	0.754514	112	351	4402	1	341	9
917	918	031901-C	Hordeum vulgare	HEB-18-083	C	1	1	NW	2	20	5/18/2014 2:42	32.7	33	12.7	13	4424	4424	203	14274	RGB_SV1	4962	47201600	1286800	1.91709	0.0522634	36.6814	4891	0.985691	71	0.0143087	1565	493.596	0.315397	401.569	1310.25	0.412582	994.397	2020.11	0.300563	16509	825.058	NA	0.896664	166	368	4900	0.987505	358	9
918	919	031901-C	Hordeum vulgare	HEB-18-083	C	1	1	NW	2	20	5/19/2014 2:42	33.7	34	13.7	14	4416	4416	211	15596	RGB_SV1	5905	65277900	3294660	1.87209	0.0944866	19.8133	5799	0.982049	106	0.0179509	1949	643.286	0.330059	446.571	1449.41	3.09915	1031.07	2018.55	0.188658	31300	941.844	NA	0.817049	147	436	5832	0.987638	426	9
919	920	031901-C	Hordeum vulgare	HEB-18-083	C	1	1	NW	2	20	5/20/2014 2:42	34.7	35	14.7	15	4408	4408	219	17311	RGB_SV1	6670	101377000	4276170	2.2787	0.0961177	23.7074	6573	0.985457	97	0.0145427	2264	768.47	0.33943	494.838	1412.96	1.30522	996.214	1998.52	0.211076	31600	1039.38	NA	0.844658	233	450	6607	0.990555	440	9
920	921	031901-C	Hordeum vulgare	HEB-18-083	C	1	1	NW	2	20	5/21/2014 2:42	35.7	36	15.7	16	4399	4399	228	18832	RGB_SV1	7630	121763000	6597200	2.09154	0.113321	18.4568	7529	0.986763	101	0.0132372	2478	804.782	0.324771	531.211	1341.75	1.38277	1017.32	1975.41	0.17002	44877	1121.26	NA	0.804982	180	510	7556	0.990301	501	8
921	922	031902-C	Hordeum vulgare	HEB-22-122	C	1	1	NW	2	21	4/27/2014 2:41	11.7	12	-8.3	-8	4350	4374	NA	3075	RGB_SV1	1257	3689040	586007	2.33476	0.370879	6.29521	1149	0.914081	108	0.0859189	472	177.235	0.375497	191.05	710.108	-8.26813	1098.74	2086.6	0.142566	8817	446.052	NA	0.526854	101	167	1257	1	154	12
922	923	031902-C	Hordeum vulgare	HEB-22-122	C	1	1	NW	2	21	4/28/2014 2:41	12.7	13	-7.3	-7	4361	4375	13	3578	RGB_SV1	1538	5415610	1050720	2.28947	0.444196	5.15418	1419	0.922627	119	0.0773732	541	190.3	0.351755	201.358	761.279	-16.1368	1089.87	2085.49	0.143658	10706	472.809	NA	0.455649	98	180	1538	1	167	12
923	924	031902-C	Hordeum vulgare	HEB-22-122	C	1	1	NW	2	21	4/29/2014 2:41	13.7	14	-6.3	-6	4366	4376	22	3581	RGB_SV1	1380	3987690	43902.1	2.09393	0.023053	90.8314	1329	0.963044	51	0.0369565	493	176.122	0.357246	181.868	789.848	-1.06816	1109.93	2072.06	0.427642	3227	374.432	NA	0.956916	39	181	1380	1	172	8
924	925	031902-C	Hordeum vulgare	HEB-22-122	C	1	1	NW	2	21	4/30/2014 2:42	14.7	15	-5.3	-5	4365	4376	33	4508	RGB_SV1	1810	4416510	256065	1.3481	0.0781617	17.2476	1735	0.958564	75	0.0414365	624	215.125	0.344751	181.464	576.907	-6.71381	1102.29	2076.31	0.37174	4869	388.602	NA	0.792806	52	181	1810	1	170	10
925	926	031902-C	Hordeum vulgare	HEB-22-122	C	1	1	NW	2	21	5/1/2014 2:42	15.7	16	-4.3	-4	4362	4376	47	5616	RGB_SV1	2095	4547660	424167	1.03614	0.0966427	10.7214	2044	0.975656	51	0.0243437	676	218.127	0.322673	177.91	619.978	-8.81108	1100.74	2069.94	0.387963	5400	393.183	NA	0.687857	55	177	2095	1	169	7
926	927	031902-C	Hordeum vulgare	HEB-22-122	C	1	1	NW	2	21	5/2/2014 2:43	16.7	17	-3.3	-3	4363	4375	60	6423	RGB_SV1	2443	7243080	997952	1.2136	0.16721	7.25794	2363	0.967253	80	0.0327466	830	281.989	0.339746	241.307	198.037	-9.99429	1091.99	2060.13	0.242265	10084	532.358	NA	0.574274	96	231	2443	1	220	10
927	928	031902-C	Hordeum vulgare	HEB-22-122	C	1	1	NW	2	21	5/3/2014 2:43	17.7	18	-2.3	-2	4363	4375	72	7089	RGB_SV1	2892	13825000	966166	1.65298	0.11552	14.3091	2779	0.960927	113	0.0390733	957	316.684	0.330913	288.106	280.794	-5.9073	1093.27	2046.32	0.270053	10709	609.566	NA	0.755785	89	283	2892	1	270	12
928	929	031902-C	Hordeum vulgare	HEB-22-122	C	1	1	NW	2	21	5/4/2014 2:43	18.7	19	-1.3	-1	4361	4374	86	8861	RGB_SV1	3185	16246600	1620340	1.60156	0.15973	10.0267	3068	0.963265	117	0.0367347	1120	393.846	0.351648	299.775	599.914	-3.45095	1101.03	2051.25	0.22955	13875	647.47	NA	0.670141	114	292	3185	1	280	11
929	930	031902-C	Hordeum vulgare	HEB-22-122	C	1	1	NW	2	21	5/6/2014 2:43	20.7	21	0.7	1	4541	4541	102.5	10771	RGB_SV1	3799	21654400	3575560	1.5004	0.247745	6.05624	3713	0.977363	86	0.0226375	1577	654.627	0.415109	320.225	911.372	-10.6821	1097.32	2032.84	0.152118	24974	742.052	NA	0.513462	163	301	3799	1	292	8
930	931	031902-C	Hordeum vulgare	HEB-22-122	C	1	1	NW	2	21	5/7/2014 2:43	21.7	22	1.7	2	4525	4525	118.5	13419	RGB_SV1	4845	34055800	5101400	1.45079	0.217321	6.67577	4750	0.980392	95	0.0196078	1771	647.356	0.365532	346.238	597.588	0.358197	1075.33	2020.86	0.148424	32643	819.279	NA	0.546771	199	342	4845	1	332	9
931	932	031902-C	Hordeum vulgare	HEB-22-122	C	1	1	NW	2	21	5/8/2014 2:43	22.7	23	2.7	3	4509	4508	134.5	14702	RGB_SV1	5310	45523300	4667670	1.61453	0.165543	9.75291	5208	0.980791	102	0.019209	1887	670.578	0.355367	403.352	596.558	-2.96922	1093.04	2004.17	0.162813	32614	881.563	NA	0.662602	161	403	5310	1	393	9
932	933	031902-C	Hordeum vulgare	HEB-22-122	C	1	1	NW	2	21	5/9/2014 2:43	23.7	24	3.7	4	4489	4489	153.5	17476	RGB_SV1	5963	57807600	10986200	1.62576	0.308972	5.26182	5877	0.985578	86	0.0144223	1995	667.453	0.334563	434.337	324.853	-17.4878	1073.15	1994.31	0.125092	47669	992.566	NA	0.463222	221	434	5963	1	424	9
933	934	031902-C	Hordeum vulgare	HEB-22-122	C	1	1	NW	2	21	5/10/2014 10:31	25.02	25	5.02	5	4477	4477	165.5	18125	RGB_SV1	6480	75273200	17693200	1.79263	0.421363	4.25436	6430	0.992284	50	0.00771605	2342	846.445	0.36142	472.217	1075.51	-2.57978	1115.56	1972.54	0.112099	57806	1137.87	NA	0.383611	298	446	6480	1	438	7
934	935	031902-C	Hordeum vulgare	HEB-22-122	C	1	1	NW	2	21	5/11/2014 2:42	25.7	26	5.7	6	4470	4470	172.5	19695	RGB_SV1	7060	86703300	20882800	1.73951	0.418966	4.15191	7004	0.992068	56	0.00793201	2556	925.373	0.36204	494.265	1499.95	-8.70809	1116.71	1961.19	0.111829	63132	1186.62	NA	0.374292	316	464	7060	1	457	6
935	936	031902-C	Hordeum vulgare	HEB-22-122	C	1	1	NW	2	21	5/12/2014 2:42	26.7	27	6.7	7	4459	4459	183.5	21176	RGB_SV1	8442	115784000	28800900	1.62464	0.404125	4.02015	8374	0.991945	68	0.00805496	3010	1073.22	0.356551	518.322	1807.72	-9.55333	1136.55	1951.83	0.0976033	86493	1279.85	NA	0.361929	364	464	8442	1	456	7
936	937	031902-C	Hordeum vulgare	HEB-22-122	C	1	1	NW	2	21	5/14/2014 2:43	28.7	29	8.7	9	4430	4430	198	30586	RGB_SV1	10708	174095000	46042900	1.51834	0.401556	3.78115	10435	0.974505	273	0.025495	3568	1188.89	0.333209	543.725	1679.65	-11.0581	1065.12	1960.55	0.0950985	112599	1364.87	NA	0.338364	319	509	10708	1	492	16
937	938	031902-C	Hordeum vulgare	HEB-22-122	C	1	1	NW	2	21	5/15/2014 2:43	29.7	30	9.7	10	4415	4415	213	35072	RGB_SV1	12637	239499000	80879800	1.49974	0.506468	2.96117	12506	0.989634	131	0.0103664	4497	1600.3	0.35586	594.651	1364.18	-21.4314	1057.7	1959.44	0.0939687	134481	1590.21	NA	0.245123	499	474	12637	1	465	8
938	939	031902-C	Hordeum vulgare	HEB-22-122	C	1	1	NW	2	21	5/16/2014 2:43	30.7	31	10.7	11	4399	4399	229	40359	RGB_SV1	13791	319273000	80158500	1.67869	0.421461	3.98303	13647	0.989558	144	0.0104416	4969	1790.37	0.360308	636.347	1215.08	-12.1213	1025.92	1965.03	0.0938284	146981	1676.09	NA	0.358367	580	446	13790	0.999928	437	8
939	940	031902-C	Hordeum vulgare	HEB-22-122	C	1	1	NW	2	21	5/17/2014 2:43	31.7	32	11.7	12	4384	4384	244	45281	RGB_SV1	15749	363684000	111165000	1.46628	0.44819	3.27157	15602	0.990666	147	0.00933393	5706	2067.33	0.362309	663.817	903.198	-16.7583	1024.93	1963.5	0.0906636	173708	1748.44	NA	0.282799	628	467	15749	1	458	8
940	941	031902-C	Hordeum vulgare	HEB-22-122	C	1	1	NW	2	21	5/18/2014 2:43	32.7	33	12.7	13	4370	4375	258	47736	RGB_SV1	17568	333482000	199826000	1.08051	0.647452	1.66886	17097	0.97319	471	0.0268101	5550	1753.33	0.315915	774.552	1240.04	0.139799	1024.86	1987.99	0.0797132	220390	1915.14	NA	0.0628088	590	548	17568	1	476	71
941	942	031902-C	Hordeum vulgare	HEB-22-122	C	1	1	NW	2	21	5/19/2014 2:43	33.7	34	13.7	14	4358	4376	275	53800	RGB_SV1	20395	398083000	297306000	0.95703	0.714755	1.33896	19973	0.979309	422	0.0206914	6935	2358.14	0.340034	810.062	2556.22	-18.4172	1030.98	1967.92	0.0788286	258726	2029.47	NA	0.0210019	643	554	20395	1	495	58
942	943	031902-C	Hordeum vulgare	HEB-22-122	C	1	1	NW	2	21	5/20/2014 2:43	34.7	35	14.7	15	4359	4375	292	62141	RGB_SV1	21876	506926000	369241000	1.05928	0.771568	1.37289	21432	0.979704	444	0.0202962	7431	2524.22	0.339687	870.206	2948.18	-26.4332	1027.45	1953.8	0.0738323	296293	2182.16	NA	0.0246946	744	554	21876	1	502	51
943	944	031902-C	Hordeum vulgare	HEB-22-122	C	1	1	NW	2	21	5/21/2014 2:43	35.7	36	15.7	16	4355	4374	312	71149	RGB_SV1	23453	560295000	223189000	1.01864	0.405766	2.51041	23035	0.982177	418	0.0178229	7765	2570.9	0.331088	895.755	1354.56	-11.1155	1018.71	1968.14	0.10087	232507	2066.66	NA	0.185129	773	528	23453	1	494	33
944	945	031903-S	Hordeum vulgare	HEB-22-122	S	2	1	NW	2	22	4/27/2014 2:42	11.7	12	-8.3	-8	4353	4375	NA	1961	RGB_SV1	465	1455900	347654	6.73327	1.60784	4.18778	361	0.776344	104	0.223656	330	234.193	0.709677	217.154	173.284	-11.0546	1020.05	2112.26	0.0431514	10776	501.565	NA	0.377584	146	168	465	1	140	27
945	946	031903-S	Hordeum vulgare	HEB-22-122	S	2	1	NW	2	22	4/28/2014 2:42	12.7	13	-7.3	-7	4363	4375	12	2628	RGB_SV1	971	2576210	267016	2.73239	0.283204	9.64814	914	0.941298	57	0.0587024	429	189.538	0.441813	240.865	190.882	0.564364	1012.51	2073.28	0.0657859	14760	572.346	NA	0.659626	149	198	971	1	177	20
946	947	031903-S	Hordeum vulgare	HEB-22-122	S	2	1	NW	2	22	4/29/2014 2:42	13.7	14	-6.3	-6	4367	4375	20	3434	RGB_SV1	1344	4050900	573575	2.2426	0.317535	7.06254	1280	0.952381	64	0.047619	536	213.762	0.398809	237.523	110.397	-1.55549	1032.55	2068.17	0.0863531	15564	573.21	NA	0.565413	128	225	1344	1	200	24
947	948	031903-S	Hordeum vulgare	HEB-22-122	S	2	1	NW	2	22	4/30/2014 2:42	14.7	15	-5.3	-5	4365	4375	30	4191	RGB_SV1	1501	4425530	585290	1.96428	0.259782	7.56127	1438	0.958028	63	0.041972	586	228.778	0.390406	242.982	144.64	0.492972	1028.52	2066.89	0.0915746	16391	583.361	NA	0.587353	134	229	1501	1	203	25
948	949	031903-S	Hordeum vulgare	HEB-22-122	S	2	1	NW	2	22	5/1/2014 2:42	15.7	16	-4.3	-4	4361	4375	44	5362	RGB_SV1	2021	5027980	758941	1.23101	0.185813	6.625	1950	0.964869	71	0.0351311	763	288.06	0.377536	256.275	317.019	-2.55101	1028.46	2058.26	0.103307	19563	618.041	NA	0.544209	144	223	2021	1	202	20
949	950	031903-S	Hordeum vulgare	HEB-22-122	S	2	1	NW	2	22	5/2/2014 2:43	16.7	17	-3.3	-3	4363	4374	56	6283	RGB_SV1	2402	8606080	998107	1.49162	0.172994	8.62241	2319	0.965446	83	0.0345545	889	329.026	0.370108	287.139	641.647	-8.10852	1030.1	2044.6	0.116196	20672	663.579	NA	0.627505	137	258	2402	1	231	26
950	951	031903-S	Hordeum vulgare	HEB-22-122	S	2	1	NW	2	22	5/3/2014 2:43	17.7	18	-2.3	-2	4360	4375	70	6952	RGB_SV1	2340	10012500	820064	1.82856	0.149767	12.2094	2258	0.964957	82	0.0350427	921	362.496	0.39359	338.25	644.451	-8.80434	1024.92	2044.52	0.105969	22082	754.918	NA	0.720109	150	308	2340	1	279	28
951	952	031903-S	Hordeum vulgare	HEB-22-122	S	2	1	NW	2	22	5/4/2014 2:43	18.7	19	-1.3	-1	4360	4375	85	8574	RGB_SV1	2671	14835300	1077860	2.07945	0.151082	13.7637	2606	0.975665	65	0.0243355	1012	383.431	0.378884	354.877	410.794	-10.0415	1027.98	2038.16	0.127378	20969	782.756	NA	0.747416	154	324	2671	1	295	28
952	953	031903-S	Hordeum vulgare	HEB-22-122	S	2	1	NW	2	22	5/6/2014 2:44	20.7	21	0.7	1	4541	4541	102	11761	RGB_SV1	3744	29328300	1534610	2.09226	0.109478	19.1113	3659	0.977297	85	0.022703	1345	483.18	0.359241	387.001	1460.54	-4.51938	1015.49	2008.75	0.153173	24443	848.797	NA	0.810996	185	345	3744	1	322	22
953	954	031903-S	Hordeum vulgare	HEB-22-122	S	2	1	NW	2	22	5/7/2014 2:44	21.7	22	1.7	2	4524	4524	119	13807	RGB_SV1	4543	37505300	3069140	1.81722	0.148707	12.2201	4377	0.96346	166	0.0365397	1636	589.147	0.360115	400.8	1018.58	-1.86023	990.859	2000.94	0.116154	39112	927.934	NA	0.720318	243	357	4543	1	324	32
954	955	031903-S	Hordeum vulgare	HEB-22-122	S	2	1	NW	2	22	5/8/2014 2:44	22.7	23	2.7	3	4506	4506	137	15427	RGB_SV1	5057	48377800	2303020	1.89173	0.090056	21.0062	4950	0.978841	107	0.0211588	1392	383.165	0.275262	448.599	1182.16	-3.42218	980.198	1982.78	0.14075	35929	995.021	NA	0.826493	236	409	5057	1	383	25
955	956	031903-S	Hordeum vulgare	HEB-22-122	S	2	1	NW	2	22	5/9/2014 2:44	23.7	24	3.7	4	4490	4490	153	15832	RGB_SV1	5020	55018300	2545380	2.18323	0.101006	21.615	4916	0.979283	104	0.0207171	1832	668.57	0.36494	463.597	1654.37	-2.48991	996.532	1967.33	0.11853	42352	1042.4	NA	0.830947	212	443	5020	1	419	23
956	957	031903-S	Hordeum vulgare	HEB-22-122	S	2	1	NW	2	22	5/10/2014 10:31	25.02	25	5.02	5	4479	4479	164	18978	RGB_SV1	4871	52912300	12585300	2.23008	0.530429	4.2043	4775	0.980291	96	0.0197085	1800	665.161	0.369534	409.782	152.426	-10.9309	1099.29	2017.25	0.0657728	74058	1131.65	NA	0.379089	367	320	4871	1	296	23
957	958	031903-S	Hordeum vulgare	HEB-22-122	S	2	1	NW	2	22	5/11/2014 2:43	25.7	26	5.7	6	4474	4474	169	21457	RGB_SV1	6402	90615900	18203600	2.21092	0.444146	4.97791	6264	0.978444	138	0.0215558	2078	674.49	0.324586	484.154	288.64	-6.62762	1115.93	2014.73	0.076888	83264	1253.99	NA	0.442804	432	319	6402	1	296	22
958	959	031903-S	Hordeum vulgare	HEB-22-122	S	2	1	NW	2	22	5/12/2014 2:43	26.7	27	6.7	7	4464	4464	179	22926	RGB_SV1	7288	134966000	21220400	2.54101	0.399519	6.36018	7172	0.984083	116	0.0159166	2538	883.843	0.348244	522.096	2251.04	0.472748	1132.81	2015.57	0.0865692	84187	1293.24	NA	0.530373	483	284	7288	1	262	21
959	960	031903-S	Hordeum vulgare	HEB-22-122	S	2	1	NW	2	22	5/14/2014 2:44	28.7	29	8.7	9	4442	4442	190	25698	RGB_SV1	9288	168119000	63240800	1.94882	0.733082	2.65839	9045	0.973837	243	0.0261628	2910	911.725	0.313307	581.808	991.675	-17.5045	1113.73	1990.86	0.0635585	146133	1556.52	NA	0.205491	569	437	9288	1	404	32
960	961	031903-S	Hordeum vulgare	HEB-22-122	S	2	1	NW	2	22	5/15/2014 2:44	29.7	30	9.7	10	4431	4431	201	28310	RGB_SV1	10103	193770000	79318300	1.89839	0.777092	2.44294	9966	0.98644	137	0.0135603	3302	1079.2	0.326834	646.413	1661.54	-17.3781	1114.04	1989.41	0.0608457	166043	1642.36	NA	0.175646	626	444	10103	1	423	20
961	962	031903-S	Hordeum vulgare	HEB-22-122	S	2	1	NW	2	22	5/16/2014 2:43	30.7	31	10.7	11	4421	4421	211	30564	RGB_SV1	10336	165905000	88621100	1.55294	0.82953	1.87207	10176	0.98452	160	0.0154799	3351	1086.42	0.324207	633.52	826.039	-16.1424	1100.78	1992.49	0.0616195	167739	1631.29	NA	0.0921967	609	470	10336	1	446	23
962	963	031903-S	Hordeum vulgare	HEB-22-122	S	2	1	NW	2	22	5/17/2014 2:44	31.7	32	11.7	12	4414	4414	218	32339	RGB_SV1	10296	155666000	121662000	1.46844	1.14768	1.27949	10143	0.98514	153	0.0148601	3153	965.56	0.306235	626.259	2076.15	-30.2296	1077.14	1978.37	0.0622626	165364	1662.53	NA	0.0150337	599	525	10296	1	502	22
963	964	031903-S	Hordeum vulgare	HEB-22-122	S	2	1	NW	2	22	5/18/2014 2:44	32.7	33	12.7	13	4406	4406	226	34339	RGB_SV1	11260	172129000	143710000	1.35762	1.13347	1.19775	11045	0.980906	215	0.0190941	3617	1161.87	0.321226	637.534	2123.53	-22.377	1080.52	1973.75	0.0622161	180982	1729.38	NA	0.00809645	616	556	11260	1	532	23
964	965	031903-S	Hordeum vulgare	HEB-22-122	S	2	1	NW	2	22	5/19/2014 2:44	33.7	34	13.7	14	4398	4398	234	35021	RGB_SV1	12768	254145000	166187000	1.55896	1.01942	1.52927	12590	0.986059	178	0.0139411	4535	1610.76	0.355185	714.938	1373.87	-11.6393	1062.37	1946.5	0.0651771	195897	1894.4	NA	0.0437889	622	609	12768	1	586	22
965	966	031903-S	Hordeum vulgare	HEB-22-122	S	2	1	NW	2	22	5/20/2014 2:44	34.7	35	14.7	15	4391	4391	241	37435	RGB_SV1	13546	290595000	166657000	1.58368	0.908239	1.74368	13369	0.986933	177	0.0130666	4797	1698.75	0.354127	757.159	1534.06	-10.5019	1061.5	1939.65	0.067078	201944	1955.48	NA	0.0734686	642	635	13546	1	612	22
966	967	031903-S	Hordeum vulgare	HEB-22-122	S	2	1	NW	2	22	5/21/2014 2:44	35.7	36	15.7	16	4383	4383	249	38810	RGB_SV1	14027	281009000	168690000	1.4282	0.857352	1.66583	13867	0.988593	160	0.0114066	4815	1652.83	0.343266	743.058	1569.54	-12.9493	1061.55	1940.82	0.0713526	196587	1920.9	NA	0.0623825	631	618	14026	0.999929	596	21
967	968	031904-S	Hordeum vulgare	HEB-21-115	S	2	1	NW	2	23	4/27/2014 2:43	11.7	12	-8.3	-8	4388	4388	NA	2566	RGB_SV1	874	2031160	4087.15	2.65901	0.00535054	496.961	821	0.939359	53	0.0606407	361	149.109	0.413043	153.883	258.735	-3.07834	981.107	2096.57	0.676471	1292	313.713	NA	0.991983	73	138	874	1	127	10
968	969	031904-S	Hordeum vulgare	HEB-21-115	S	2	1	NW	2	23	4/28/2014 2:43	12.7	13	-7.3	-7	4381	4381	7	2682	RGB_SV1	920	1897780	4636.92	2.24217	0.00547841	409.275	879	0.955435	41	0.0445652	389	164.479	0.422826	156.064	361.245	1.0857	967.039	2089.5	0.714286	1288	316.741	NA	0.990274	83	135	920	1	125	9
969	970	031904-S	Hordeum vulgare	HEB-21-115	S	2	1	NW	2	23	4/29/2014 2:43	13.7	14	-6.3	-6	4376	4377	12	2911	RGB_SV1	1079	2902120	6062.48	2.49271	0.00520724	478.702	1037	0.961075	42	0.0389249	432	172.96	0.400371	174.866	321.706	-5.33039	979.567	2078.92	0.679471	1588	353.814	NA	0.991679	78	158	1079	1	150	7
970	971	031904-S	Hordeum vulgare	HEB-21-115	S	2	1	NW	2	23	4/30/2014 2:43	14.7	15	-5.3	-5	4372	4375	17	2962	RGB_SV1	1218	3614690	28304.7	2.43656	0.0190794	127.706	1163	0.954844	55	0.045156	549	247.456	0.450739	181.797	229.681	1.0833	997.988	2089.55	0.413582	2945	374.51	NA	0.969163	71	170	1218	1	161	8
971	972	031904-S	Hordeum vulgare	HEB-21-115	S	2	1	NW	2	23	5/1/2014 2:43	15.7	16	-4.3	-4	4367	4376	25	3259	RGB_SV1	1287	3355980	48732.3	2.02611	0.0294212	68.8656	1249	0.970474	38	0.029526	574	256.003	0.445998	183.731	132.284	0.499868	1005.55	2088.21	0.368874	3489	379.538	NA	0.943567	67	175	1287	1	168	6
972	973	031904-S	Hordeum vulgare	HEB-21-115	S	2	1	NW	2	23	5/2/2014 2:44	16.7	17	-3.3	-3	4367	4375	34	3514	RGB_SV1	1385	3458180	226413	1.8028	0.118032	15.2738	1320	0.953069	65	0.0469314	682	335.83	0.492419	181.838	273.853	-3.56216	1007.61	2087.58	0.2383	5812	399.96	NA	0.76931	73	173	1385	1	162	10
973	974	031904-S	Hordeum vulgare	HEB-21-115	S	2	1	NW	2	23	5/3/2014 2:44	17.7	18	-2.3	-2	4365	4374	44	3919	RGB_SV1	1580	3927210	422286	1.57315	0.169158	9.29989	1503	0.951266	77	0.0487342	735	341.915	0.46519	185	313.794	-6.42227	1009.31	2083.79	0.251753	6276	411.004	NA	0.649351	68	176	1580	1	163	12
974	975	031904-S	Hordeum vulgare	HEB-21-115	S	2	1	NW	2	23	5/4/2014 2:44	18.7	19	-1.3	-1	4364	4374	54	4402	RGB_SV1	1790	4994580	456254	1.55881	0.142397	10.9469	1695	0.946927	95	0.0530726	785	344.26	0.438547	201.318	36.7279	-8.90332	1004.57	2077.3	0.259872	6888	442.79	NA	0.693211	69	201	1790	1	188	12
975	976	031904-S	Hordeum vulgare	HEB-21-115	S	2	1	NW	2	23	5/6/2014 2:44	20.7	21	0.7	1	4548	4548	67	5527	RGB_SV1	2473	9573120	1586940	1.56533	0.259486	6.03242	2391	0.966842	82	0.0331581	935	353.508	0.378083	262.069	235.882	-17.6244	1017.38	2062.97	0.19641	12591	568.564	NA	0.512088	84	263	2473	1	253	9
976	977	031904-S	Hordeum vulgare	HEB-21-115	S	2	1	NW	2	23	5/7/2014 2:44	21.7	22	1.7	2	4534	4534	81	6282	RGB_SV1	2658	10982000	1977860	1.55443	0.279954	5.55245	2548	0.958615	110	0.0413845	1002	377.729	0.376975	271.249	291.882	-15.984	1023.68	2062.44	0.186657	14240	594.263	NA	0.482707	96	271	2658	1	260	10
977	978	031904-S	Hordeum vulgare	HEB-21-115	S	2	1	NW	2	23	5/8/2014 2:44	22.7	23	2.7	3	4519	4519	96	7071	RGB_SV1	3143	12879800	1767430	1.30383	0.178918	7.28731	3035	0.965638	108	0.0343621	1074	366.998	0.341712	286.086	415.208	-4.83618	1015.16	2058.98	0.228333	13765	614.426	NA	0.575576	86	287	3143	1	276	10
978	979	031904-S	Hordeum vulgare	HEB-21-115	S	2	1	NW	2	23	5/9/2014 2:44	23.7	24	3.7	4	4503	4503	112	7814	RGB_SV1	3442	13699600	2526160	1.15634	0.213226	5.42309	3344	0.971528	98	0.0284718	1263	463.443	0.366938	284.042	385.882	-3.49307	1022.52	2053.65	0.217545	15822	625.221	NA	0.474202	107	283	3442	1	273	9
979	980	031904-S	Hordeum vulgare	HEB-21-115	S	2	1	NW	2	23	5/10/2014 10:32	25.02	25	5.02	5	4494	4494	121	8441	RGB_SV1	3611	16856000	2167860	1.29271	0.166256	7.77541	3535	0.978953	76	0.0210468	1378	525.861	0.381612	293.084	277.598	-0.91958	1026.16	2043.38	0.194056	18608	654.428	NA	0.596124	107	294	3611	1	285	8
980	981	031904-S	Hordeum vulgare	HEB-21-115	S	2	1	NW	2	23	5/11/2014 2:43	25.7	26	5.7	6	4489	4489	126	9473	RGB_SV1	4122	23243100	2777210	1.36798	0.163453	8.36925	4051	0.982775	71	0.0172247	1542	576.847	0.37409	324.025	606.853	1.74994	1023.12	2033.65	0.19189	21481	705.107	NA	0.618639	113	325	4122	1	317	7
981	982	031904-S	Hordeum vulgare	HEB-21-115	S	2	1	NW	2	23	5/12/2014 2:44	26.7	27	6.7	7	4481	4481	134	10393	RGB_SV1	4728	34988000	2698900	1.56518	0.120735	12.9638	4650	0.983503	78	0.0164975	1555	511.427	0.328892	366.022	835.706	0.629039	1022.43	2018.46	0.210987	22409	775.778	NA	0.734059	109	367	4728	1	359	7
982	983	031904-S	Hordeum vulgare	HEB-21-115	S	2	1	NW	2	23	5/14/2014 2:44	28.7	29	8.7	9	4462	4462	143.5	13693	RGB_SV1	5742	67368900	5655060	2.0433	0.171518	11.913	5536	0.964124	206	0.035876	2103	770.221	0.366249	443.181	1100.29	0.863196	996.144	2012.89	0.154222	37232	961.425	NA	0.714224	169	429	5742	1	412	16
983	984	031904-S	Hordeum vulgare	HEB-21-115	S	2	1	NW	2	23	5/15/2014 2:44	29.7	30	9.7	10	4453	4453	152.5	15106	RGB_SV1	6208	74601900	6346890	1.93574	0.164686	11.7541	6100	0.982603	108	0.0173969	2312	861.041	0.372423	457.621	1141.35	-3.34237	991.315	1999.57	0.156712	39614	995.004	NA	0.710965	193	437	6208	1	428	8
984	985	031904-S	Hordeum vulgare	HEB-21-115	S	2	1	NW	2	23	5/16/2014 2:44	30.7	31	10.7	11	4445	4444	160.5	15148	RGB_SV1	6349	77161600	8863880	1.91421	0.219894	8.70517	6265	0.98677	84	0.0132304	2516	997.048	0.396283	463.206	1308.84	-7.89455	995.883	1990.44	0.136882	46383	1024.14	NA	0.630316	202	445	6349	1	436	8
985	986	031904-S	Hordeum vulgare	HEB-21-115	S	2	1	NW	2	23	5/17/2014 2:44	31.7	32	11.7	12	4437	4437	167.5	15576	RGB_SV1	6922	82104400	11626500	1.71358	0.242653	7.06185	6826	0.986131	96	0.0138688	2675	1033.75	0.386449	461.494	1351.84	-6.7622	994.747	1984.55	0.128209	53990	1038.24	NA	0.565381	209	442	6922	1	433	8
986	987	031904-S	Hordeum vulgare	HEB-21-115	S	2	1	NW	2	23	5/18/2014 2:44	32.7	33	12.7	13	4430	4430	174.5	16502	RGB_SV1	7066	90811600	13061100	1.81884	0.261596	6.95284	6956	0.984433	110	0.0155675	2795	1105.58	0.395556	461.525	1473.26	-4.76658	985.614	1984.8	0.119443	59158	1059.27	NA	0.560279	235	435	7066	1	426	8
987	988	031904-S	Hordeum vulgare	HEB-21-115	S	2	1	NW	2	23	5/19/2014 2:44	33.7	34	13.7	14	4423	4423	181.5	18245	RGB_SV1	7843	112164000	19072000	1.82344	0.31005	5.88111	7738	0.986612	105	0.0133877	3011	1155.95	0.383909	461.888	1689.25	-5.39205	976.61	1975.87	0.108157	72515	1130.44	NA	0.503177	289	451	7843	1	442	8
988	989	031904-S	Hordeum vulgare	HEB-21-115	S	2	1	NW	2	23	5/20/2014 2:44	34.7	35	14.7	15	4416	4416	188.5	20385	RGB_SV1	8429	125500000	20201800	1.7664	0.28434	6.21229	8328	0.988018	101	0.0119824	3185	1203.49	0.377862	505.455	766.441	-14.13	978.375	1970.48	0.10675	78960	1184.3	NA	0.522289	283	495	8429	1	486	8
989	990	031904-S	Hordeum vulgare	HEB-21-115	S	2	1	NW	2	23	5/21/2014 2:44	35.7	36	15.7	16	4410	4410	194.5	22872	RGB_SV1	9323	139578000	28341200	1.60586	0.326067	4.92493	9216	0.988523	107	0.011477	3521	1329.77	0.377668	530.341	1260.5	-16.284	1001.28	1966.04	0.103676	89924	1250.29	NA	0.438831	265	531	9323	1	522	8
990	991	031905-C	Hordeum vulgare	HEB-21-115	C	1	1	NW	2	24	4/27/2014 2:43	11.7	12	-8.3	-8	4362	4375	NA	2714	RGB_SV1	1185	2515900	12007.3	1.79167	0.00855084	209.531	1160	0.978903	25	0.021097	421	149.57	0.355274	163.49	363.492	2.32112	957.319	2084.1	0.59909	1978	333.135	NA	0.981091	54	156	1185	1	148	7
991	992	031905-C	Hordeum vulgare	HEB-21-115	C	1	1	NW	2	24	4/28/2014 2:43	12.7	13	-7.3	-7	4363	4375	12	2959	RGB_SV1	1312	2816070	43141.2	1.63597	0.0250625	65.2757	1279	0.974848	33	0.0251524	513	200.586	0.391006	168.834	455.149	2.86279	967.169	2081.43	0.407074	3223	351.222	NA	0.940557	57	164	1312	1	156	7
992	993	031905-C	Hordeum vulgare	HEB-21-115	C	1	1	NW	2	24	4/29/2014 2:43	13.7	14	-6.3	-6	4366	4376	21	3304	RGB_SV1	1502	2935080	189068	1.30101	0.0838068	15.5239	1483	0.98735	19	0.0126498	575	220.123	0.382823	166.643	907.813	0.114647	971.889	2078.97	0.307346	4887	367.227	NA	0.772577	67	162	1502	1	157	4
993	994	031905-C	Hordeum vulgare	HEB-21-115	C	1	1	NW	2	24	4/30/2014 2:44	14.7	15	-5.3	-5	4364	4376	33	4211	RGB_SV1	1803	3380790	461342	1.03998	0.141916	7.32815	1784	0.989462	19	0.010538	632	221.533	0.350527	166.481	974.642	-3.26589	974.049	2076.83	0.302162	5967	388.668	NA	0.577373	73	161	1803	1	156	4
994	995	031905-C	Hordeum vulgare	HEB-21-115	C	1	1	NW	2	24	5/1/2014 2:44	15.7	16	-4.3	-4	4362	4375	47	4882	RGB_SV1	2093	4916750	688750	1.12238	0.157226	7.13865	2081	0.994267	12	0.0057334	763	278.151	0.364549	206.167	172.882	-7.54752	975.757	2068.64	0.254716	8217	468.577	NA	0.568906	82	204	2093	1	201	2
995	996	031905-C	Hordeum vulgare	HEB-21-115	C	1	1	NW	2	24	5/2/2014 2:45	16.7	17	-3.3	-3	4363	4376	59	4758	RGB_SV1	2202	7022540	651610	1.4483	0.134386	10.7772	2167	0.984105	35	0.0158946	762	263.689	0.346049	242.99	217.367	-6.19889	980.847	2062.25	0.260592	8450	521.559	NA	0.6892	78	241	2202	1	234	6
996	997	031905-C	Hordeum vulgare	HEB-21-115	C	1	1	NW	2	24	5/3/2014 2:45	17.7	18	-2.3	-2	4363	4374	72	5841	RGB_SV1	2635	11809700	1318440	1.70089	0.189889	8.95729	2576	0.977609	59	0.0223909	963	351.943	0.365465	277.694	248.522	-10.1418	994.993	2054.34	0.208152	12659	606.66	NA	0.638628	123	266	2635	1	257	8
997	998	031905-C	Hordeum vulgare	HEB-21-115	C	1	1	NW	2	24	5/4/2014 2:45	18.7	19	-1.3	-1	4360	4374	86	6548	RGB_SV1	2784	14658300	1549470	1.89124	0.199914	9.46024	2731	0.980963	53	0.0190374	1163	485.837	0.417744	300.696	334.274	-9.0935	1003.87	2048.93	0.185749	14988	658.882	NA	0.654157	154	278	2784	1	269	8
998	999	031905-C	Hordeum vulgare	HEB-21-115	C	1	1	NW	2	24	5/6/2014 2:45	20.7	21	0.7	1	4543	4543	101.5	8580	RGB_SV1	3818	20286400	3280380	1.39166	0.225036	6.18417	3783	0.990833	35	0.0091671	1471	566.747	0.38528	302.696	420.772	-2.85444	997.854	2031.02	0.167684	22769	709.715	NA	0.520721	157	281	3818	1	276	4
999	1000	031905-C	Hordeum vulgare	HEB-21-115	C	1	1	NW	2	24	5/7/2014 2:45	21.7	22	1.7	2	4526	4526	118.5	9650	RGB_SV1	4221	31257000	4305400	1.75435	0.241648	7.25995	4167	0.987207	54	0.0127932	1663	655.193	0.393982	353.387	690.186	-0.567943	1010.55	2012.85	0.140794	29980	805.585	NA	0.574364	178	352	4221	1	346	5
1000	1001	031905-C	Hordeum vulgare	HEB-21-115	C	1	1	NW	2	24	5/8/2014 2:45	22.7	23	2.7	3	4508	4508	136.5	11384	RGB_SV1	4956	46163200	4139880	1.87946	0.168548	11.1509	4914	0.991525	42	0.00847458	1683	571.527	0.339588	409.738	613.882	-1.87223	964.824	2002.42	0.164969	30042	888.828	NA	0.697897	140	404	4956	1	398	5
1001	1002	031905-C	Hordeum vulgare	HEB-21-115	C	1	1	NW	2	24	5/9/2014 2:45	23.7	24	3.7	4	4489	4489	155.5	13597	RGB_SV1	5823	71441200	8205410	2.10695	0.241995	8.7066	5779	0.992444	44	0.00755624	1888	612.149	0.324232	446.515	857.823	-5.59415	967.261	1990.1	0.1396	41712	989.485	NA	0.630364	179	441	5823	1	436	4
1002	1003	031905-C	Hordeum vulgare	HEB-21-115	C	1	1	NW	2	24	5/10/2014 10:33	25.02	25	5.02	5	4478	4478	166.5	16185	RGB_SV1	6486	102598000	10968000	2.43886	0.260718	9.35437	6461	0.996145	25	0.00385446	2402	889.547	0.370336	516.42	1060.21	-6.23647	957.661	1963.38	0.114539	56627	1158.9	NA	0.650999	248	500	6486	1	496	3
1003	1004	031905-C	Hordeum vulgare	HEB-21-115	C	1	1	NW	2	24	5/11/2014 2:44	25.7	26	5.7	6	4471	4471	173.5	18448	RGB_SV1	6848	107752000	13951700	2.29772	0.297508	7.72322	6837	0.998394	11	0.00160631	2551	950.292	0.372517	519.773	1048.74	-10.6639	960.245	1958.18	0.110587	61924	1185.1	NA	0.59402	272	501	6848	1	497	3
1004	1005	031905-C	Hordeum vulgare	HEB-21-115	C	1	1	NW	2	24	5/12/2014 2:44	26.7	27	6.7	7	4461	4461	183.5	20110	RGB_SV1	7816	129572000	15593500	2.121	0.255255	8.30934	7795	0.997313	21	0.0026868	2822	1018.9	0.361054	538.399	890.47	-12.3624	955.414	1939.25	0.110383	70808	1221.28	NA	0.61648	272	516	7816	1	512	3
1005	1006	031905-C	Hordeum vulgare	HEB-21-115	C	1	1	NW	2	24	5/14/2014 2:45	28.7	29	8.7	9	4433	4433	197.5	26255	RGB_SV1	11196	242838000	26851200	1.93728	0.214209	9.04387	10947	0.97776	249	0.0222401	3514	1102.91	0.313862	589.53	506.782	-10.8662	962.141	1930.6	0.107175	104465	1388.33	NA	0.641399	312	590	11196	1	577	12
1006	1007	031905-C	Hordeum vulgare	HEB-21-115	C	1	1	NW	2	24	5/15/2014 2:45	29.7	30	9.7	10	4418	4418	212.5	31954	RGB_SV1	11253	242211000	48929200	1.91274	0.386395	4.95023	11201	0.995379	52	0.00462099	3585	1142.11	0.318582	578.458	1858.62	-29.0076	994.667	1918.83	0.0949172	118556	1430.99	NA	0.440735	305	566	11253	1	561	4
1007	1008	031905-C	Hordeum vulgare	HEB-21-115	C	1	1	NW	2	24	5/16/2014 2:45	30.7	31	10.7	11	4404	4404	226.5	37284	RGB_SV1	13358	284249000	62290100	1.593	0.349089	4.56331	13321	0.99723	37	0.00276988	4191	1314.9	0.313745	606.209	2626.86	0.375767	1000.66	1923.16	0.101543	131550	1508.5	NA	0.410243	316	580	13358	1	575	4
1008	1009	031905-C	Hordeum vulgare	HEB-21-115	C	1	1	NW	2	24	5/17/2014 2:45	31.7	32	11.7	12	4391	4391	239.5	41904	RGB_SV1	14521	290226000	66202600	1.37639	0.313965	4.38391	14486	0.99759	35	0.0024103	4733	1542.68	0.325942	608.148	2792.25	-7.28	1002.74	1913.52	0.113153	128331	1515.57	NA	0.395041	332	575	14521	1	570	4
1009	1010	031905-C	Hordeum vulgare	HEB-21-115	C	1	1	NW	2	24	5/18/2014 2:45	32.7	33	12.7	13	4378	4378	252.5	48116	RGB_SV1	18135	353115000	41886500	1.0737	0.127362	8.43029	18089	0.997464	46	0.00253653	4968	1360.96	0.273945	596.159	2537.96	7.80942	993.194	1908.78	0.164853	110007	1420.58	NA	0.620814	260	584	18135	1	578	5
1010	1011	031905-C	Hordeum vulgare	HEB-21-115	C	1	1	NW	2	24	5/19/2014 2:45	33.7	34	13.7	14	4363	4376	267.5	54954	RGB_SV1	19369	394239000	30259100	1.05086	0.080657	13.0288	19299	0.996386	70	0.00361402	5527	1577.15	0.285353	596.185	2435.07	1.18997	987.145	1911.68	0.209259	92560	1349.12	NA	0.735196	213	595	19369	1	589	5
1011	1012	031905-C	Hordeum vulgare	HEB-21-115	C	1	1	NW	2	24	5/20/2014 2:45	34.7	35	14.7	15	4359	4375	284.5	58282	RGB_SV1	19345	467339000	30638300	1.2488	0.0818705	15.2534	19276	0.996433	69	0.00356681	5133	1361.99	0.26534	644.647	641.375	2.1572	984.129	1900.35	0.184724	104724	1464.33	NA	0.769039	244	638	19345	1	633	4
1012	1013	031905-C	Hordeum vulgare	HEB-21-115	C	1	1	NW	2	24	5/21/2014 2:45	35.7	36	15.7	16	4356	4375	303.5	70070	RGB_SV1	21975	488725000	70421400	1.01206	0.14583	6.94001	21912	0.997133	63	0.00286689	5303	1279.72	0.24132	634.911	1853.53	-12.167	1018.05	1891.72	0.183011	120075	1523.17	NA	0.55967	312	635	21973	0.999909	629	5
1013	1014	031906-S	Hordeum vulgare	HID_101	S	2	1	NW	3	2	4/27/2014 2:46	11.7	12	-8.3	-8	4364	4375	NA	3696	RGB_SV1	1298	1740240	112946	1.0329	0.0670379	15.4077	1255	0.966872	43	0.0331279	471	170.91	0.362866	163.322	215.196	0.153504	1025.15	2096.95	0.346966	3741	345.138	NA	0.771071	57	158	1298	1	148	9
1014	1015	031906-S	Hordeum vulgare	HID_101	S	2	1	NW	3	2	4/28/2014 2:46	12.7	13	-7.3	-7	4363	4376	12	4377	RGB_SV1	1570	1929060	564793	0.78261	0.229134	3.41551	1515	0.964968	55	0.0350319	595	225.494	0.378981	159.878	265.711	-7.83422	1040.83	2096.29	0.22194	7074	388.005	NA	0.299265	79	157	1570	1	146	10
1015	1016	031906-S	Hordeum vulgare	HID_101	S	2	1	NW	3	2	4/29/2014 2:46	13.7	14	-6.3	-6	4368	4376	20	5183	RGB_SV1	1810	2743070	1402540	0.837298	0.428112	1.95579	1765	0.975138	45	0.0248619	682	256.975	0.376796	169.532	251.568	-18.8923	1052.78	2086.24	0.188778	9588	438.362	NA	0.104563	106	154	1810	1	146	7
1016	1017	031906-S	Hordeum vulgare	HID_101	S	2	1	NW	3	2	4/30/2014 2:46	14.7	15	-5.3	-5	4365	4376	31	6258	RGB_SV1	2059	5195370	1791720	1.22547	0.422626	2.89966	1998	0.970374	61	0.029626	778	293.97	0.377853	196.604	672.756	-18.5609	1068.38	2082.15	0.160809	12804	500.977	NA	0.237301	148	161	2059	1	152	8
1017	1018	031906-S	Hordeum vulgare	HID_101	S	2	1	NW	3	2	5/1/2014 2:46	15.7	16	-4.3	-4	4364	4376	43	7141	RGB_SV1	2209	10437900	1654820	2.13906	0.339126	6.30757	2160	0.977818	49	0.022182	877	348.18	0.397012	223.143	294.853	-16.152	1094.1	2086.08	0.131559	16791	588.644	NA	0.527528	217	143	2209	1	136	6
1018	1019	031906-S	Hordeum vulgare	HID_101	S	2	1	NW	3	2	5/2/2014 2:47	16.7	17	-3.3	-3	4365	4375	54	7522	RGB_SV1	2264	16844600	1098610	3.28631	0.214334	15.3327	2185	0.965106	79	0.034894	873	336.629	0.385601	286.882	383.196	-14.0793	1116.16	2111.31	0.120689	18759	671.463	NA	0.770087	275	138	2264	1	127	10
1019	1020	031906-S	Hordeum vulgare	HID_101	S	2	1	NW	3	2	5/3/2014 2:47	17.7	18	-2.3	-2	4365	4375	64	8255	RGB_SV1	2513	21751600	1359160	3.44433	0.215221	16.0037	2419	0.962595	94	0.0374055	1011	406.733	0.402308	311.521	470.823	-19.874	1116.86	2119.41	0.113541	22133	733.448	NA	0.778592	312	133	2513	1	121	11
1020	1021	031906-S	Hordeum vulgare	HID_101	S	2	1	NW	3	2	5/4/2014 2:47	18.7	19	-1.3	-1	4362	4374	77	9052	RGB_SV1	2787	24835000	2818090	3.19735	0.362811	8.81272	2510	0.90061	277	0.09939	1142	467.945	0.40976	324.099	737.205	-20.3388	1109.69	2114.21	0.0971249	28695	794.108	NA	0.633907	315	179	2787	1	164	14
1021	1022	031906-S	Hordeum vulgare	HID_101	S	2	1	NW	3	2	5/6/2014 2:47	20.7	21	0.7	1	4546	4545	91	11053	RGB_SV1	3508	26916800	9741600	2.18728	0.79161	2.76308	2985	0.850912	523	0.149088	1288	472.903	0.367161	371.927	217.463	-16.9773	1089.45	2097.22	0.0819243	42820	918.368	NA	0.219511	281	310	3508	1	277	32
1022	1023	031906-S	Hordeum vulgare	HID_101	S	2	1	NW	3	2	5/7/2014 2:48	21.7	22	1.7	2	4531	4531	105	11313	RGB_SV1	3661	29791200	11995000	2.22274	0.894955	2.48363	3189	0.871073	472	0.128927	1363	507.448	0.372303	391.461	389.617	-9.73905	1088.41	2089.51	0.0765771	47808	990.378	NA	0.18138	297	332	3661	1	303	28
1023	1024	031906-S	Hordeum vulgare	HID_101	S	2	1	NW	3	2	5/8/2014 2:48	22.7	23	2.7	3	4516	4516	120	12188	RGB_SV1	3919	33788000	10657100	2.19994	0.693884	3.17048	3540	0.903292	379	0.0967083	1475	555.148	0.376372	384.012	1392.38	-4.09641	1084.12	2081.67	0.0902787	43410	955.258	NA	0.270856	288	310	3919	1	291	18
1024	1025	031906-S	Hordeum vulgare	HID_101	S	2	1	NW	3	2	5/9/2014 2:48	23.7	24	3.7	4	4496	4496	140	12895	RGB_SV1	3677	43330900	8687580	3.20487	0.642557	4.98768	3395	0.923307	282	0.076693	1477	593.291	0.401686	432.949	885.625	-22.9517	1084.3	2066.26	0.0716778	51299	1053.42	NA	0.44353	282	360	3677	1	349	10
1025	1026	031906-S	Hordeum vulgare	HID_101	S	2	1	NW	3	2	5/10/2014 10:35	25.02	25	5.02	5	4488	4488	148	13462	RGB_SV1	3498	43251400	7863220	3.53477	0.64263	5.50047	3332	0.952544	166	0.0474557	1534	672.715	0.438536	437.324	621.375	-23.4588	1085.53	2061.3	0.0730836	47863	1009.55	NA	0.479321	264	358	3498	1	348	9
1026	1027	031906-S	Hordeum vulgare	HID_101	S	2	1	NW	3	2	5/11/2014 2:47	25.7	26	5.7	6	4482	4482	154	14417	RGB_SV1	3569	44325600	8107020	3.47986	0.636455	5.46756	3463	0.9703	106	0.0297002	1515	643.1	0.424489	431.213	787.529	-27.8233	1083.81	2059.86	0.0728843	48968	1001.46	NA	0.477156	264	356	3569	1	347	8
1027	1028	031906-S	Hordeum vulgare	HID_101	S	2	1	NW	3	2	5/12/2014 2:47	26.7	27	6.7	7	4473	4473	163	15175	RGB_SV1	3710	42872500	8411540	3.1148	0.611122	5.09686	3623	0.97655	87	0.0234501	1545	643.403	0.416442	420.701	923.541	-36.2741	1069.29	2060.19	0.0718867	51609	1015.09	NA	0.451534	253	357	3710	1	348	8
1028	1029	031906-S	Hordeum vulgare	HID_101	S	2	1	NW	3	2	5/14/2014 2:48	28.7	29	8.7	9	4451	4451	174	16608	RGB_SV1	3790	36449800	12764000	2.53756	0.888601	2.85568	3292	0.868602	498	0.131398	1641	710.523	0.432981	377.631	889.926	-25.6955	1066.69	2075.5	0.0624949	60645	1049.44	NA	0.231635	321	361	3790	1	342	18
1029	1030	031906-S	Hordeum vulgare	HID_101	S	2	1	NW	3	2	5/15/2014 2:47	29.7	30	9.7	10	4440	4440	185	17858	RGB_SV1	4046	42768100	17486200	2.61257	1.06818	2.44582	3689	0.911765	357	0.0882353	1806	806.138	0.446367	455.409	768.198	-29.2356	1077.95	2080.07	0.0589847	68594	1166.32	NA	0.176053	379	368	4046	1	343	24
1030	1031	031906-S	Hordeum vulgare	HID_101	S	2	1	NW	3	2	5/16/2014 2:47	30.7	31	10.7	11	4431	4431	194	18972	RGB_SV1	4533	60619400	20725800	2.95012	1.00865	2.92483	3998	0.881977	535	0.118023	2052	928.9	0.45268	519.874	764.784	-17.1063	1082.79	2089.17	0.0564578	80290	1292.33	NA	0.240516	445	396	4533	1	341	54
1031	1032	031906-S	Hordeum vulgare	HID_101	S	2	1	NW	3	2	5/17/2014 2:47	31.7	32	11.7	12	4422	4422	203	19666	RGB_SV1	5172	88626500	24485000	3.31319	0.915341	3.61963	4140	0.800464	1032	0.199536	2234	964.957	0.431941	587.282	742.583	-6.02769	1095.17	2101.1	0.0552181	93665	1452.21	NA	0.321562	515	431	5172	1	341	89
1032	1033	031906-S	Hordeum vulgare	HID_101	S	2	1	NW	3	2	5/18/2014 2:48	32.7	33	12.7	13	4414	4414	211	20044	RGB_SV1	5197	99757200	21388200	3.69351	0.791898	4.66412	4013	0.772176	1184	0.227824	2122	866.439	0.408312	612.092	288.64	-13.7432	1103.66	2108.5	0.0565248	91942	1483.39	NA	0.41848	540	418	5197	1	319	98
1033	1034	031906-S	Hordeum vulgare	HID_101	S	2	1	NW	3	2	5/19/2014 2:48	33.7	34	13.7	14	4405	4405	220	20060	RGB_SV1	5210	106985000	21631600	3.94138	0.796916	4.94579	4073	0.781766	1137	0.218234	2328	1040.23	0.446833	619.852	320.539	-16.3188	1109.45	2107.58	0.0534617	97453	1524.75	NA	0.440401	567	412	5210	1	318	93
1034	1035	031906-S	Hordeum vulgare	HID_101	S	2	1	NW	3	2	5/20/2014 2:48	34.7	35	14.7	15	4398	4398	227	20723	RGB_SV1	5177	106030000	22507800	3.95617	0.839803	4.71082	4226	0.816303	951	0.183697	2558	1263.93	0.494109	614.04	263.823	-9.98686	1096.82	2105.82	0.0544798	95026	1505.95	NA	0.422224	560	410	5177	1	315	94
1035	1036	031906-S	Hordeum vulgare	HID_101	S	2	1	NW	3	2	5/21/2014 2:47	35.7	36	15.7	16	4390	4390	235	20932	RGB_SV1	5247	112981000	21918000	4.10379	0.79612	5.15474	4304	0.820278	943	0.179722	2451	1144.92	0.467124	596.896	1804.89	-16.9171	1101.91	2107.69	0.0617919	84914	1431.42	NA	0.455688	541	375	5247	1	287	87
1036	1037	031907-C	Hordeum vulgare	HID_101	C	1	1	NW	3	3	4/27/2014 2:47	11.7	12	-8.3	-8	4376	4376	NA	2778	RGB_SV1	1050	2779530	10800.4	2.52112	0.00979631	257.354	964	0.918095	86	0.0819048	344	112.701	0.327619	166.111	365.279	-2.45432	1040.56	2081.26	0.581395	1806	339.175	NA	0.984577	34	164	1050	1	151	12
1037	1038	031907-C	Hordeum vulgare	HID_101	C	1	1	NW	3	3	4/28/2014 2:46	12.7	13	-7.3	-7	4368	4376	8	3193	RGB_SV1	1232	3207360	19926.9	2.11313	0.0131286	160.956	1151	0.934253	81	0.0657467	361	105.78	0.29302	167.323	362.652	-2.73058	1051.5	2086.28	0.55	2240	343.649	NA	0.975454	29	167	1232	1	155	11
1038	1039	031907-C	Hordeum vulgare	HID_101	C	1	1	NW	3	3	4/29/2014 2:46	13.7	14	-6.3	-6	4368	4376	16	3828	RGB_SV1	1316	3201190	54462.7	1.84841	0.0314476	58.7776	1254	0.952887	62	0.0471125	415	130.87	0.315349	166.46	545.22	-2.58801	1052.47	2084.09	0.385472	3414	350.854	NA	0.934205	43	166	1316	1	157	8
1039	1040	031907-C	Hordeum vulgare	HID_101	C	1	1	NW	3	3	4/30/2014 2:47	14.7	15	-5.3	-5	4366	4376	26	4551	RGB_SV1	1456	3068920	108987	1.44765	0.0514106	28.1585	1387	0.95261	69	0.0473901	473	153.66	0.324863	164.478	529.492	-1.95937	1055.55	2084.2	0.413519	3521	349.013	NA	0.867523	41	164	1456	1	154	9
1040	1041	031907-C	Hordeum vulgare	HID_101	C	1	1	NW	3	3	5/1/2014 2:47	15.7	16	-4.3	-4	4365	4375	37	5237	RGB_SV1	1614	3220780	162135	1.23638	0.0622402	19.8647	1560	0.966543	54	0.0334572	504	157.383	0.312268	158.152	679.245	-2.51494	1052.21	2083.2	0.383646	4207	350.624	NA	0.817477	43	157	1614	1	149	7
1041	1042	031907-C	Hordeum vulgare	HID_101	C	1	1	NW	3	3	5/2/2014 2:48	16.7	17	-3.3	-3	4364	4376	48	5864	RGB_SV1	1741	3761490	128905	1.24097	0.0425278	29.1803	1650	0.947731	91	0.0522688	537	165.634	0.308443	160.702	204.167	-3.05386	1046.82	2086.18	0.438981	3966	352.445	NA	0.871855	42	161	1741	1	150	10
1042	1043	031907-C	Hordeum vulgare	HID_101	C	1	1	NW	3	3	5/3/2014 2:48	17.7	18	-2.3	-2	4365	4375	59	6587	RGB_SV1	1978	3896040	290039	0.995798	0.0741316	13.4328	1842	0.931244	136	0.0687563	623	196.223	0.314965	158.862	836.482	-0.696752	1051.46	2094.53	0.392227	5043	357.755	NA	0.742057	55	155	1978	1	142	12
1043	1044	031907-C	Hordeum vulgare	HID_101	C	1	1	NW	3	3	5/4/2014 2:48	18.7	19	-1.3	-1	4363	4374	71	7206	RGB_SV1	1961	3622700	377925	0.942057	0.0982766	9.58578	1822	0.929118	139	0.0708822	630	202.397	0.321265	155.541	650.558	-7.76412	1058.42	2098.34	0.387473	5061	348.487	NA	0.65783	63	153	1961	1	140	12
1044	1045	031907-C	Hordeum vulgare	HID_101	C	1	1	NW	3	3	5/6/2014 8:28	20.94	21	0.94	1	4544	4544	86	8698	RGB_SV1	2442	7685310	245317	1.28875	0.0411374	31.328	2337	0.957003	105	0.0429975	701	201.229	0.28706	234.361	204.568	-4.26423	1054.75	2075.64	0.364913	6692	488.758	NA	0.880096	50	235	2442	1	224	10
1045	1046	031907-C	Hordeum vulgare	HID_101	C	1	1	NW	3	3	5/7/2014 2:48	21.7	22	1.7	2	4529	4529	101	9306	RGB_SV1	2727	12149800	408648	1.6338	0.0549514	29.7317	2614	0.958562	113	0.0414375	815	243.574	0.298863	262.101	253.367	-4.91175	1058.43	2063.2	0.32604	8364	547.559	NA	0.874076	54	262	2727	1	251	10
1046	1047	031907-C	Hordeum vulgare	HID_101	C	1	1	NW	3	3	5/8/2014 2:48	22.7	23	2.7	3	4514	4513	116	10050	RGB_SV1	2970	18687400	549203	2.11854	0.0622615	34.0265	2848	0.958923	122	0.0410774	903	274.548	0.30404	305.786	470.564	-3.18868	1060.86	2051.43	0.29438	10089	634.989	NA	0.889061	66	305	2970	1	294	10
1047	1048	031907-C	Hordeum vulgare	HID_101	C	1	1	NW	3	3	5/9/2014 2:48	23.7	24	3.7	4	4496	4496	133	12209	RGB_SV1	3696	28940300	834250	2.11855	0.0610706	34.6902	3483	0.94237	213	0.0576299	1058	302.858	0.286255	346.302	370.794	-4.36503	1062.64	2043.83	0.284636	12985	722.068	NA	0.891065	81	346	3696	1	330	15
1048	1049	031907-C	Hordeum vulgare	HID_101	C	1	1	NW	3	3	5/10/2014 10:36	25.03	25	5.03	5	4487	4487	142	13847	RGB_SV1	3506	25069700	1199910	2.03951	0.0976167	20.893	3352	0.956075	154	0.0439247	1111	352.06	0.316885	340.595	404.203	-0.869082	1088.13	2043	0.230158	15233	723.5	NA	0.825639	147	323	3506	1	308	14
1049	1050	031907-C	Hordeum vulgare	HID_101	C	1	1	NW	3	3	5/11/2014 2:47	25.7	26	5.7	6	4480	4480	149	15065	RGB_SV1	3776	29192600	1704050	2.04743	0.119514	17.1314	3544	0.938559	232	0.0614407	1246	411.154	0.329979	346.965	404.203	-6.59234	1089.41	2038.19	0.222484	16972	736.256	NA	0.791555	151	328	3776	1	301	26
1050	1051	031907-C	Hordeum vulgare	HID_101	C	1	1	NW	3	3	5/12/2014 2:47	26.7	27	6.7	7	4469	4469	160	18284	RGB_SV1	4683	38250300	4127230	1.74416	0.188196	9.26777	4364	0.931881	319	0.0681187	1623	562.487	0.346573	352.172	651.198	1.05006	1093.91	2038.53	0.125928	37188	855.458	NA	0.648372	241	342	4683	1	299	42
1051	1052	031907-C	Hordeum vulgare	HID_101	C	1	1	NW	3	3	5/14/2014 2:48	28.7	29	8.7	9	4440	4440	174.5	23249	RGB_SV1	6679	107589000	11720400	2.41182	0.262735	9.17967	5809	0.869741	870	0.130259	2396	859.532	0.358736	530.317	765.902	1.46792	1105.58	2040.38	0.0873986	76420	1219.75	NA	0.64566	445	349	6679	1	303	45
1052	1053	031907-C	Hordeum vulgare	HID_101	C	1	1	NW	3	3	5/15/2014 2:48	29.7	30	9.7	10	4424	4424	190.5	26946	RGB_SV1	7478	153315000	20122600	2.74165	0.359844	7.61901	6503	0.869618	975	0.130382	2837	1076.3	0.37938	645.201	1228.36	-2.20834	1092.18	2034.37	0.0745066	100367	1434.02	NA	0.589755	518	404	7478	1	345	58
1053	1054	031907-C	Hordeum vulgare	HID_101	C	1	1	NW	3	3	5/16/2014 2:48	30.7	31	10.7	11	4409	4409	205.5	29694	RGB_SV1	8393	213056000	34440200	3.02454	0.488912	6.18625	7129	0.849398	1264	0.150602	3463	1428.85	0.412606	708.255	2354.32	-2.20146	1096.32	2044.76	0.0561044	149596	1616.28	NA	0.520838	556	461	8393	1	357	103
1054	1055	031907-C	Hordeum vulgare	HID_101	C	1	1	NW	3	3	5/17/2014 2:48	31.7	32	11.7	12	4394	4393	220.5	33008	RGB_SV1	8823	222828000	50306500	2.86245	0.646236	4.42942	7090	0.803581	1733	0.196418	3704	1554.98	0.419812	730.565	1927.94	-5.31357	1092.3	2064.66	0.0462724	190675	1816.83	NA	0.398965	622	538	8823	1	341	196
1055	1056	031907-C	Hordeum vulgare	HID_101	C	1	1	NW	3	3	5/18/2014 2:48	32.7	33	12.7	13	4379	4379	234.5	36523	RGB_SV1	9594	284401000	73597300	3.0898	0.799581	3.86428	7217	0.752241	2377	0.247759	4110	1760.69	0.428393	737.431	265.706	-2.13496	1083.9	2097.39	0.0432872	221636	1963.13	NA	0.346732	711	541	9594	1	330	210
1056	1057	031907-C	Hordeum vulgare	HID_101	C	1	1	NW	3	3	5/19/2014 2:48	33.7	34	13.7	14	4363	4375	250.5	40310	RGB_SV1	10527	351226000	111343000	3.1694	1.00474	3.15445	7308	0.694215	3219	0.305785	4724	2119.9	0.448751	792.752	1389.95	0.889914	1087.25	2113.52	0.0396406	265561	2152.95	NA	0.268934	791	532	10527	1	325	206
1057	1058	031907-C	Hordeum vulgare	HID_101	C	1	1	NW	3	3	5/20/2014 2:48	34.7	35	14.7	15	4360	4375	265.5	43626	RGB_SV1	10996	380748000	101210000	3.14896	0.837056	3.76195	7672	0.697708	3324	0.302292	4870	2156.87	0.442888	810.938	868	-4.20704	1085.94	2118	0.0416904	263754	2173.07	NA	0.336405	811	509	10996	1	312	196
1058	1059	031907-C	Hordeum vulgare	HID_101	C	1	1	NW	3	3	5/21/2014 2:48	35.7	36	15.7	16	4357	4375	283.5	47772	RGB_SV1	11662	391094000	106342000	2.87565	0.781911	3.67772	7990	0.685131	3672	0.314869	5167	2289.31	0.443063	826.267	1729.71	2.83051	1080.2	2121.4	0.0462835	251969	2187.19	NA	0.327688	827	514	11662	1	320	193
1059	1060	031908-C	Hordeum vulgare	HEB-18-203	C	1	1	NW	3	4	4/27/2014 2:47	11.7	12	-8.3	-8	4356	4375	NA	3448	RGB_SV1	1749	2630680	48417.5	0.85998	0.0158279	54.3333	1691	0.966838	58	0.0331618	432	106.703	0.246998	176.284	127.113	3.20478	1019.81	2097.28	0.655547	2668	359.545	NA	0.929017	24	177	1749	1	166	10
1060	1061	031908-C	Hordeum vulgare	HEB-18-203	C	1	1	NW	3	4	4/28/2014 2:47	12.7	13	-7.3	-7	4362	4375	13	4205	RGB_SV1	2042	2856520	110382	0.685056	0.0264719	25.8786	1991	0.975025	51	0.0249755	509	126.876	0.249265	175.071	121.799	0.391051	1024.61	2092.01	0.581932	3509	361.876	NA	0.85672	32	176	2042	1	167	8
1061	1062	031908-C	Hordeum vulgare	HEB-18-203	C	1	1	NW	3	4	4/29/2014 2:47	13.7	14	-6.3	-6	4365	4376	23	5083	RGB_SV1	2216	3562680	155761	0.725501	0.0317189	22.8728	2187	0.986913	29	0.0130866	564	143.545	0.254513	175.14	96.9706	1.17876	1024.41	2081.1	0.551793	4016	368.253	NA	0.839464	36	176	2215	0.999549	169	6
1062	1063	031908-C	Hordeum vulgare	HEB-18-203	C	1	1	NW	3	4	4/30/2014 2:47	14.7	15	-5.3	-5	4364	4376	35	5890	RGB_SV1	2729	8199020	221687	1.10092	0.0297669	36.9846	2684	0.98351	45	0.0164896	727	193.671	0.266398	248.477	302.095	-3.3765	1029.63	2070.13	0.452946	6025	513.213	NA	0.897466	53	247	2729	1	239	7
1063	1064	031908-C	Hordeum vulgare	HEB-18-203	C	1	1	NW	3	4	5/1/2014 2:48	15.7	16	-4.3	-4	4363	4375	48	6940	RGB_SV1	2528	11759000	583192	1.84	0.0912551	20.1632	2496	0.987342	32	0.0126582	990	387.698	0.391614	293.784	607.884	-7.31427	1042.14	2056.97	0.236107	10707	615.68	NA	0.819924	108	279	2528	1	274	4
1064	1065	031908-C	Hordeum vulgare	HEB-18-203	C	1	1	NW	3	4	5/2/2014 2:48	16.7	17	-3.3	-3	4363	4375	60	7357	RGB_SV1	2938	13318300	1008680	1.54293	0.116856	13.2037	2879	0.979918	59	0.0200817	1189	481.185	0.404697	275.263	648.051	-7.73466	1049.92	2055.22	0.246518	11918	591.333	NA	0.73821	126	252	2938	1	243	8
1065	1066	031908-C	Hordeum vulgare	HEB-18-203	C	1	1	NW	3	4	5/3/2014 2:49	17.7	18	-2.3	-2	4365	4374	70	8893	RGB_SV1	3375	17270900	1757750	1.51623	0.154315	9.82557	3305	0.979259	70	0.0207407	1333	526.486	0.394963	288.087	652.264	-9.32397	1047.22	2046.85	0.207195	16289	649.403	NA	0.664636	128	266	3375	1	256	9
1066	1067	031908-C	Hordeum vulgare	HEB-18-203	C	1	1	NW	3	4	5/4/2014 2:49	18.7	19	-1.3	-1	4360	4375	84	10455	RGB_SV1	3830	22424500	3343720	1.52871	0.227946	6.70646	3738	0.975979	92	0.0240209	1553	629.715	0.405483	324.617	305.711	-6.86025	1043.86	2036.05	0.160104	23922	762.428	NA	0.548307	133	325	3830	1	314	10
1067	1068	031908-C	Hordeum vulgare	HEB-18-203	C	1	1	NW	3	4	5/6/2014 8:28	20.94	21	0.94	1	4542	4542	100.5	14803	RGB_SV1	4773	36056500	2268010	1.58271	0.0995548	15.8978	4703	0.985334	70	0.0146658	1672	585.708	0.350304	382.884	375.392	-4.60163	1059.59	2022.26	0.204543	23335	808.732	NA	0.777292	138	375	4773	1	366	8
1068	1069	031908-C	Hordeum vulgare	HEB-18-203	C	1	1	NW	3	4	5/7/2014 2:49	21.7	22	1.7	2	4526	4526	116.5	16508	RGB_SV1	4806	42080200	3455260	1.82184	0.149594	12.1786	4753	0.988972	53	0.0110279	1788	665.198	0.372035	396.646	443.558	-3.83856	1083.84	2011.99	0.14784	32508	876.21	NA	0.719509	218	371	4806	1	362	8
1069	1070	031908-C	Hordeum vulgare	HEB-18-203	C	1	1	NW	3	4	5/8/2014 2:49	22.7	23	2.7	3	4510	4510	132.5	17363	RGB_SV1	5646	57206600	9864170	1.79459	0.309442	5.79943	5578	0.987956	68	0.0120439	1832	594.443	0.324477	442.295	209.184	-8.87321	1029.87	1988.65	0.117689	47974	1035.18	NA	0.498235	208	441	5646	1	432	8
1070	1071	031908-C	Hordeum vulgare	HEB-18-203	C	1	1	NW	3	4	5/9/2014 2:49	23.7	24	3.7	4	4490	4490	152.5	19849	RGB_SV1	5959	60917000	6187040	1.7155	0.174235	9.84591	5902	0.990435	57	0.00956536	2302	889.277	0.386306	422.522	567.156	-1.8186	1076.71	1983.38	0.147738	40335	944.42	NA	0.665201	209	413	5959	1	404	8
1071	1072	031908-C	Hordeum vulgare	HEB-18-203	C	1	1	NW	3	4	5/10/2014 10:36	25.03	25	5.03	5	4480	4480	162.5	21020	RGB_SV1	6488	67340800	9804480	1.59977	0.232918	6.86837	6411	0.988132	77	0.0118681	2015	625.805	0.310573	463.324	394.794	3.59425	1034.43	1966.61	0.131371	49387	1056.33	NA	0.556244	203	463	6487	0.999846	456	6
1072	1073	031908-C	Hordeum vulgare	HEB-18-203	C	1	1	NW	3	4	5/11/2014 2:48	25.7	26	5.7	6	4472	4472	170.5	23003	RGB_SV1	6601	92163800	8659760	2.11515	0.19874	10.6428	6507	0.98576	94	0.0142403	1931	564.878	0.292531	494.434	377.823	-7.10798	1011.85	1956.12	0.107498	61406	1120.8	NA	0.685948	234	493	6601	1	486	6
1073	1074	031908-C	Hordeum vulgare	HEB-18-203	C	1	1	NW	3	4	5/12/2014 2:48	26.7	27	6.7	7	4461	4461	181.5	25580	RGB_SV1	7873	90197400	13489600	1.45517	0.21763	6.68644	7514	0.954401	359	0.0455989	2377	717.659	0.301918	554.177	550.416	5.26825	1023.73	2014.04	0.113027	69656	1278.61	NA	0.547306	253	555	7873	1	464	90
1074	1075	031908-C	Hordeum vulgare	HEB-18-203	C	1	1	NW	3	4	5/14/2014 2:49	28.7	29	8.7	9	4429	4429	197.5	34500	RGB_SV1	10692	157553000	104536000	1.37819	0.914423	1.50717	9813	0.917789	879	0.082211	3907	1427.67	0.365413	648.643	787.696	0.563666	1134.44	2040.01	0.0736683	145137	1568.59	NA	0.0409202	427	602	10692	1	415	186
1075	1076	031908-C	Hordeum vulgare	HEB-18-203	C	1	1	NW	3	4	5/15/2014 2:49	29.7	30	9.7	10	4412	4412	214.5	36431	RGB_SV1	12350	180571000	111840000	1.1839	0.733268	1.61455	11766	0.952712	584	0.0472874	4218	1440.61	0.341538	636.605	577.137	-8.91108	1122.03	2019.39	0.0847551	145714	1536.68	NA	0.0552485	419	546	12350	1	418	127
1076	1077	031908-C	Hordeum vulgare	HEB-18-203	C	1	1	NW	3	4	5/16/2014 2:49	30.7	31	10.7	11	4395	4395	231.5	43598	RGB_SV1	13257	185971000	167966000	1.05817	0.955719	1.1072	12666	0.95542	591	0.0445802	4540	1554.77	0.342461	613.065	4961.28	-11.6742	1126.72	2007.46	0.0751727	176354	1649.53	NA	0.00258792	461	574	13257	1	403	170
1077	1078	031908-C	Hordeum vulgare	HEB-18-203	C	1	1	NW	3	4	5/17/2014 2:49	31.7	32	11.7	12	4377	4377	249.5	48031	RGB_SV1	15293	251908000	190225000	1.0771	0.813361	1.32426	14746	0.964232	547	0.035768	4825	1522.31	0.315504	650.799	4651.7	-18.0734	1134.57	1984.24	0.0857178	178411	1680.89	NA	0.0194635	452	560	15293	1	382	177
1078	1079	031908-C	Hordeum vulgare	HEB-18-203	C	1	1	NW	3	4	5/18/2014 2:49	32.7	33	12.7	13	4361	4375	265.5	55734	RGB_SV1	16716	331154000	130526000	1.18513	0.467123	2.53708	16140	0.965542	576	0.034458	5232	1637.58	0.312993	711.4	1977.24	-1.20036	1141.4	2006.96	0.107014	156204	1664.51	NA	0.188844	548	500	16716	1	364	135
1079	1080	031908-C	Hordeum vulgare	HEB-18-203	C	1	1	NW	3	4	5/19/2014 2:49	33.7	34	13.7	14	4355	4375	285.5	61935	RGB_SV1	18025	478682000	140674000	1.47332	0.432974	3.40278	17248	0.956893	777	0.0431068	5886	1922.05	0.326546	765.973	1741.08	-2.92623	1146.92	2003.23	0.0929205	193983	1818.99	NA	0.297834	638	517	18025	1	391	125
1080	1081	031908-C	Hordeum vulgare	HEB-18-203	C	1	1	NW	3	4	5/20/2014 2:49	34.7	35	14.7	15	4356	4376	304.5	68358	RGB_SV1	20579	534181000	231943000	1.26136	0.547687	2.30307	19609	0.952865	970	0.0471354	7135	2473.79	0.346713	804.906	2015.43	-3.41843	1162.53	1994.31	0.0837154	245821	2001.96	NA	0.155633	683	556	20579	1	430	125
1081	1082	031908-C	Hordeum vulgare	HEB-18-203	C	1	1	NW	3	4	5/21/2014 2:49	35.7	36	15.7	16	4352	4375	328.5	78479	RGB_SV1	24287	649634000	325869000	1.10134	0.552452	1.99355	23341	0.961049	946	0.0389509	8086	2692.11	0.332935	827.119	8103.96	0.252794	1175.83	1977.19	0.0918504	264419	2060.35	NA	0.110155	695	555	24287	1	427	127
1082	1083	031909-S	Hordeum vulgare	HEB-18-203	S	2	1	NW	3	5	4/27/2014 2:48	11.7	12	-8.3	-8	4355	4374	NA	3947	RGB_SV1	1586	2232180	51167.7	0.887408	0.0203418	43.6248	1549	0.976671	37	0.0233291	442	123.18	0.278688	179.627	146.284	0.210597	998.789	2097	0.608829	2605	365.94	NA	0.912373	26	180	1586	1	171	8
1083	1084	031909-S	Hordeum vulgare	HEB-18-203	S	2	1	NW	3	5	4/28/2014 2:48	12.7	13	-7.3	-7	4363	4376	11	4231	RGB_SV1	1533	4237450	161056	1.8031	0.068532	26.3104	1480	0.965427	53	0.0345727	670	292.824	0.437052	194.031	517.794	-2.44381	1004.81	2080.92	0.253305	6052	433.531	NA	0.858899	53	193	1533	1	183	9
1084	1085	031909-S	Hordeum vulgare	HEB-18-203	S	2	1	NW	3	5	4/29/2014 2:48	13.7	14	-6.3	-6	4367	4375	20	5076	RGB_SV1	2099	7136000	180678	1.61968	0.041009	39.4958	2069	0.985708	30	0.0142925	735	257.373	0.350167	228.186	110.699	-0.767065	1009.38	2069.54	0.399886	5249	471.089	NA	0.903664	54	226	2099	1	220	5
1085	1086	031909-S	Hordeum vulgare	HEB-18-203	S	2	1	NW	3	5	4/30/2014 2:48	14.7	15	-5.3	-5	4365	4376	30	6842	RGB_SV1	2910	15904500	963886	1.87817	0.113826	16.5004	2862	0.983505	48	0.0164948	1068	391.967	0.36701	290.496	634.156	-5.51233	1025.55	2053.16	0.215619	13496	625.255	NA	0.784495	120	273	2910	1	266	6
1086	1087	031909-S	Hordeum vulgare	HEB-18-203	S	2	1	NW	3	5	5/1/2014 2:48	15.7	16	-4.3	-4	4364	4375	42	8094	RGB_SV1	3101	19372600	1648550	2.01458	0.171435	11.7513	3077	0.992261	24	0.00773944	1310	553.402	0.422444	312.93	1386.26	-5.94788	1035.04	2033.71	0.0883048	35117	784.86	NA	0.710907	160	289	3101	1	284	4
1087	1088	031909-S	Hordeum vulgare	HEB-18-203	S	2	1	NW	3	5	5/2/2014 2:49	16.7	17	-3.3	-3	4363	4375	54	8610	RGB_SV1	3204	19769000	3401120	1.92575	0.331312	5.8125	3159	0.985955	45	0.0140449	1490	692.915	0.465044	323.543	1739.61	-14.677	1027.63	2018.01	0.126851	25258	765.221	NA	0.499032	164	300	3204	1	292	7
1088	1089	031909-S	Hordeum vulgare	HEB-18-203	S	2	1	NW	3	5	5/3/2014 2:49	17.7	18	-2.3	-2	4364	4375	65	9740	RGB_SV1	3730	24190100	7916540	1.73868	0.569007	3.05564	3684	0.987668	46	0.0123324	1745	816.361	0.467828	332.284	1380.68	-21.9084	1018.24	2011.64	0.110476	33763	857.432	NA	0.256907	202	324	3730	1	314	9
1089	1090	031909-S	Hordeum vulgare	HEB-18-203	S	2	1	NW	3	5	5/4/2014 2:49	18.7	19	-1.3	-1	4361	4374	79	12509	RGB_SV1	4489	32364700	7875500	1.6061	0.390822	4.10954	4453	0.99198	36	0.0080196	1692	637.751	0.376921	365.925	1261.39	-10.3177	1023.32	1993.19	0.126858	35386	866.648	NA	0.370364	177	366	4489	1	356	9
1090	1091	031909-S	Hordeum vulgare	HEB-18-203	S	2	1	NW	3	5	5/6/2014 8:29	20.94	21	0.94	1	4546	4546	93	17911	RGB_SV1	5591	42717700	11605300	1.36656	0.37126	3.68087	5539	0.990699	52	0.00930066	2114	799.32	0.378108	393.029	922.088	-3.87444	1023.63	1997.1	0.131466	42528	948.038	NA	0.328019	221	387	5591	1	378	8
1091	1092	031909-S	Hordeum vulgare	HEB-18-203	S	2	1	NW	3	5	5/7/2014 2:50	21.7	22	1.7	2	4530	4529	109	18894	RGB_SV1	5832	60996100	16458600	1.79336	0.483903	3.70603	5787	0.992284	45	0.00771605	2369	962.305	0.406207	430.081	1377.38	-2.55485	1007.46	1979.73	0.117413	49671	1045.95	NA	0.33064	283	408	5832	1	399	8
1092	1093	031909-S	Hordeum vulgare	HEB-18-203	S	2	1	NW	3	5	5/8/2014 2:50	22.7	23	2.7	3	4513	4513	125	19813	RGB_SV1	6933	65651600	19303000	1.36585	0.401589	3.40111	6861	0.989615	72	0.0103851	2596	972.049	0.374441	436.354	518.583	0.502178	1034.85	1976.52	0.125387	55293	1058.96	NA	0.297646	240	434	6933	1	425	8
1093	1094	031909-S	Hordeum vulgare	HEB-18-203	S	2	1	NW	3	5	5/9/2014 2:50	23.7	24	3.7	4	4494	4494	144	20617	RGB_SV1	7438	93826100	32051800	1.69594	0.579348	2.92733	7355	0.988841	83	0.0111589	2821	1069.92	0.379269	469.861	1968.7	-3.40841	1038.78	1967.82	0.0991548	75014	1183.32	NA	0.240834	284	464	7438	1	456	7
1094	1095	031909-S	Hordeum vulgare	HEB-18-203	S	2	1	NW	3	5	5/10/2014 10:37	25.03	25	5.03	5	4486	4486	152	22174	RGB_SV1	8438	117304000	52062600	1.64753	0.731218	2.25313	8362	0.990993	76	0.00900687	3086	1128.63	0.365727	474.04	2128.01	-16.4048	1034.92	1970.53	0.0951146	88714	1285.75	NA	0.148384	368	456	8438	1	449	6
1095	1096	031909-S	Hordeum vulgare	HEB-18-203	S	2	1	NW	3	5	5/11/2014 2:48	25.7	26	5.7	6	4479	4479	159	24800	RGB_SV1	8477	134576000	89119100	1.87276	1.24018	1.51007	8416	0.992804	61	0.00719594	3264	1256.78	0.385042	622.043	2486.91	-8.71256	1075.31	1996.27	0.0693307	122269	1531.35	NA	0.041294	489	465	8477	1	458	6
1096	1097	031909-S	Hordeum vulgare	HEB-18-203	S	2	1	NW	3	5	5/12/2014 2:49	26.7	27	6.7	7	4469	4469	169	29002	RGB_SV1	9391	166587000	90918000	1.88894	1.03092	1.83228	9310	0.991375	81	0.00862528	3669	1433.45	0.390693	649.921	2939.56	-10.1755	1075.6	1992.76	0.0757834	123919	1557.15	NA	0.0863507	502	460	9391	1	453	6
1097	1098	031909-S	Hordeum vulgare	HEB-18-203	S	2	1	NW	3	5	5/14/2014 2:49	28.7	29	8.7	9	4442	4442	182.5	34032	RGB_SV1	11183	191837000	115914000	1.53397	0.926869	1.655	10992	0.982921	191	0.0170795	4370	1707.67	0.390772	677.001	373.137	-2.03606	1059.03	1986.5	0.0677454	165074	1668.48	NA	0.0608632	543	497	11183	1	481	15
1098	1099	031909-S	Hordeum vulgare	HEB-18-203	S	2	1	NW	3	5	5/15/2014 2:49	29.7	30	9.7	10	4430	4430	194.5	36456	RGB_SV1	12122	207450000	147124000	1.41177	1.00124	1.41003	12047	0.993813	75	0.0061871	4648	1782.21	0.383435	681.471	1634.62	-11.6916	1058.28	1968.51	0.0644037	188219	1751.63	NA	0.0289459	553	545	12122	1	538	6
1099	1100	031909-S	Hordeum vulgare	HEB-18-203	S	2	1	NW	3	5	5/16/2014 2:49	30.7	31	10.7	11	4419	4419	205.5	40016	RGB_SV1	13227	222145000	183133000	1.26974	1.04675	1.21303	13161	0.99501	66	0.00498979	4928	1836.03	0.372571	681.036	3315.78	-15.2824	1057.35	1956.25	0.0656446	201494	1801.67	NA	0.00926621	551	574	13227	1	567	6
1100	1101	031909-S	Hordeum vulgare	HEB-18-203	S	2	1	NW	3	5	5/17/2014 2:49	31.7	32	11.7	12	4409	4409	215.5	41543	RGB_SV1	13700	278879000	191404000	1.48585	1.01979	1.45702	13641	0.995693	59	0.00430657	5076	1880.71	0.370511	682.728	3101.32	-20.5205	1058.11	1941.48	0.0628977	217814	1886.83	NA	0.0345981	556	634	13700	1	627	6
1101	1102	031909-S	Hordeum vulgare	HEB-18-203	S	2	1	NW	3	5	5/18/2014 2:49	32.7	33	12.7	13	4400	4401	224.5	46590	RGB_SV1	14819	320894000	217678000	1.46125	0.991233	1.47417	14743	0.994871	76	0.00512855	5968	2403.47	0.402726	706.487	2823.1	-10.4925	1056.28	1939.1	0.0612269	242034	1985.63	NA	0.0367295	570	671	14819	1	664	6
1102	1103	031909-S	Hordeum vulgare	HEB-18-203	S	2	1	NW	3	5	5/19/2014 2:49	33.7	34	13.7	14	4391	4391	234.5	48774	RGB_SV1	15272	303405000	218160000	1.30086	0.935367	1.39075	15195	0.994958	77	0.00504191	6242	2551.24	0.408722	694.801	2010.47	-1.97194	1058.25	1940.53	0.064171	237989	1955.2	NA	0.0267134	562	634	15271	0.999934	627	6
1103	1104	031909-S	Hordeum vulgare	HEB-18-203	S	2	1	NW	3	5	5/20/2014 2:50	34.7	35	14.7	15	4383	4383	242.5	50693	RGB_SV1	16091	349184000	225516000	1.34862	0.870986	1.54838	15976	0.992853	115	0.00714685	6516	2638.63	0.404947	710.032	2218.47	0.369157	1058.37	1933.96	0.0659832	243865	1983.14	NA	0.0463054	566	651	16090	0.999938	644	6
1104	1105	031909-S	Hordeum vulgare	HEB-18-203	S	2	1	NW	3	5	5/21/2014 2:49	35.7	36	15.7	16	4374	4376	251.5	52447	RGB_SV1	16662	365866000	218042000	1.31786	0.785391	1.67796	16543	0.992858	119	0.007142	6677	2675.69	0.400732	705.78	1936.93	-1.17399	1056.84	1933.81	0.0672397	247800	1982.25	NA	0.0640919	563	653	16661	0.99994	646	6
1105	1106	031910-S	Hordeum vulgare	HEB-09-089	S	2	1	NW	3	6	4/27/2014 2:48	11.7	12	-8.3	-8	4353	4375	NA	3702	RGB_SV1	1488	3981240	333812	1.79809	0.150764	11.9266	1356	0.91129	132	0.0887097	492	162.677	0.330645	177.775	517.066	-5.54649	1032.94	2095.48	0.24933	5968	398.626	NA	0.714498	59	171	1488	1	159	11
1106	1107	031910-S	Hordeum vulgare	HEB-09-089	S	2	1	NW	3	6	4/28/2014 2:48	12.7	13	-7.3	-7	4361	4375	14	4589	RGB_SV1	1914	4230210	412703	1.15472	0.112656	10.25	1793	0.936782	121	0.0632184	606	191.868	0.316614	179.969	1133.13	-6.79626	1040.17	2089.41	0.322874	5928	403.467	NA	0.67605	50	176	1914	1	163	12
1107	1108	031910-S	Hordeum vulgare	HEB-09-089	S	2	1	NW	3	6	4/29/2014 2:48	13.7	14	-6.3	-6	4365	4375	24	6060	RGB_SV1	2627	5741290	881239	0.831935	0.127695	6.51502	2524	0.960792	103	0.0392082	861	282.193	0.32775	191.541	851.274	-4.00455	1041.26	2084.68	0.266673	9851	459.933	NA	0.53856	94	175	2627	1	166	8
1108	1109	031910-S	Hordeum vulgare	HEB-09-089	S	2	1	NW	3	6	4/30/2014 2:48	14.7	15	-5.3	-5	4364	4376	35	6931	RGB_SV1	2891	6996520	1197890	0.837116	0.143325	5.84071	2728	0.943618	163	0.0563819	787	214.24	0.272224	203.354	1636.5	-9.09322	1049.76	2086.54	0.242574	11918	490.448	NA	0.500744	80	193	2891	1	183	9
1109	1110	031910-S	Hordeum vulgare	HEB-09-089	S	2	1	NW	3	6	5/1/2014 2:49	15.7	16	-4.3	-4	4362	4376	49	8569	RGB_SV1	3459	11896100	2016560	0.99427	0.168543	5.89922	3329	0.962417	130	0.0375831	1070	330.992	0.309338	256.868	288.64	-14.331	1051.33	2073.2	0.211806	16331	599.972	NA	0.50426	82	251	3459	1	243	7
1110	1111	031910-S	Hordeum vulgare	HEB-09-089	S	2	1	NW	3	6	5/2/2014 2:50	16.7	17	-3.3	-3	4363	4375	62	7059	RGB_SV1	2704	11017200	72352	1.5068	0.00989548	152.272	2618	0.968195	86	0.0318047	709	185.903	0.262204	269.418	178.284	-1.36796	1028.32	2052.34	0.643197	4204	547.094	NA	0.974073	24	270	2704	1	259	10
1111	1112	031910-S	Hordeum vulgare	HEB-09-089	S	2	1	NW	3	6	5/3/2014 2:50	17.7	18	-2.3	-2	4364	4375	73	8382	RGB_SV1	2902	11363700	153812	1.34936	0.0182639	73.8809	2799	0.964507	103	0.0354928	834	239.682	0.287388	261.92	290.51	-1.41946	1020.41	2057.87	0.558937	5192	535.376	NA	0.947295	45	260	2902	1	248	11
1112	1113	031910-S	Hordeum vulgare	HEB-09-089	S	2	1	NW	3	6	5/4/2014 2:50	18.7	19	-1.3	-1	4360	4375	88	9053	RGB_SV1	3285	12584800	188929	1.16621	0.0175077	66.6111	3180	0.968036	105	0.0319635	862	226.193	0.262405	267.32	289.367	-0.807683	1019.24	2052.28	0.553403	5936	549.543	NA	0.941713	46	265	3285	1	253	11
1113	1114	031910-S	Hordeum vulgare	HEB-09-089	S	2	1	NW	3	6	5/6/2014 8:30	20.94	21	0.94	1	4546	4546	102.5	12853	RGB_SV1	4068	29271100	512430	1.76879	0.0309651	57.1222	3972	0.976401	96	0.0235988	1114	305.063	0.273845	367.483	334.96	2.63114	1004.6	2028.38	0.325362	12503	757.859	NA	0.932364	117	351	4068	1	340	10
1114	1115	031910-S	Hordeum vulgare	HEB-09-089	S	2	1	NW	3	6	5/7/2014 2:50	21.7	22	1.7	2	4532	4532	116.5	13309	RGB_SV1	4042	37885400	407788	2.31888	0.0249599	92.9045	3934	0.97328	108	0.0267194	1036	265.536	0.256309	399.861	297.191	1.07941	1007.02	2018.66	0.304482	13275	822.331	NA	0.957857	110	386	4042	1	376	9
1115	1116	031910-S	Hordeum vulgare	HEB-09-089	S	2	1	NW	3	6	5/8/2014 2:50	22.7	23	2.7	3	4517	4517	131.5	16241	RGB_SV1	5150	40438500	500934	1.52469	0.0188871	80.7261	5032	0.977087	118	0.0229126	968	181.946	0.187961	394.16	84.4975	9.62226	1014.62	2032.28	0.406761	12661	807.953	NA	0.951655	106	382	5150	1	371	10
1116	1117	031910-S	Hordeum vulgare	HEB-09-089	S	2	1	NW	3	6	5/9/2014 2:50	23.7	24	3.7	4	4502	4502	146.5	17720	RGB_SV1	5201	38550900	2469660	1.42515	0.0912984	15.6098	5049	0.970775	152	0.0292252	1527	448.323	0.293597	389.683	309.706	6.35147	1012.34	2033.44	0.173274	30016	838.558	NA	0.773677	148	383	5201	1	373	9
1117	1118	031910-S	Hordeum vulgare	HEB-09-089	S	2	1	NW	3	6	5/10/2014 10:37	25.03	25	5.03	5	4494	4494	154.5	19041	RGB_SV1	5518	34498200	14730400	1.13301	0.483785	2.34197	5374	0.973904	144	0.0260964	1662	500.588	0.301196	340.359	823.103	-8.20988	998.797	2038.34	0.12585	43846	889.99	NA	0.161242	246	339	5518	1	330	8
1118	1119	031910-S	Hordeum vulgare	HEB-09-089	S	2	1	NW	3	6	5/11/2014 2:49	25.7	26	5.7	6	4489	4489	159.5	20605	RGB_SV1	6126	42854000	19416100	1.14193	0.517379	2.20713	5992	0.978126	134	0.021874	1895	586.194	0.309337	349.298	1058.7	-17.0989	993.053	2030.72	0.114004	53735	976.317	NA	0.14167	296	348	6126	1	340	7
1119	1120	031910-S	Hordeum vulgare	HEB-09-089	S	2	1	NW	3	6	5/12/2014 2:49	26.7	27	6.7	7	4480	4480	168.5	22937	RGB_SV1	6559	44548000	26369100	1.03551	0.612943	1.6894	6426	0.979722	133	0.0202775	1987	601.947	0.302943	371.614	234.924	-17.7785	994.223	2032.24	0.104189	62953	1055.02	NA	0.0657102	319	370	6559	1	362	7
1120	1121	031910-S	Hordeum vulgare	HEB-09-089	S	2	1	NW	3	6	5/14/2014 2:50	28.7	29	8.7	9	4460	4460	178.5	25603	RGB_SV1	7279	89466000	36826700	1.68855	0.695055	2.42938	6868	0.943536	411	0.0564638	2597	926.557	0.35678	510.862	425.823	-17.3502	973.65	2069.02	0.0779511	93379	1296.08	NA	0.173726	444	378	7279	1	361	16
1121	1122	031910-S	Hordeum vulgare	HEB-09-089	S	2	1	NW	3	6	5/15/2014 2:50	29.7	30	9.7	10	4450	4450	188.5	26957	RGB_SV1	8791	161016000	41641600	2.0835	0.538829	3.86671	8043	0.914913	748	0.085087	3626	1495.61	0.412467	634.401	883.5	-5.87026	978.138	2075.69	0.0782563	112336	1489.77	NA	0.346974	493	509	8791	1	368	140
1122	1123	031910-S	Hordeum vulgare	HEB-09-089	S	2	1	NW	3	6	5/16/2014 2:50	30.7	31	10.7	11	4442	4442	196.5	28902	RGB_SV1	9290	175525000	42435400	2.0338	0.491696	4.13629	8229	0.885791	1061	0.114209	3822	1572.41	0.41141	633.53	1095.98	2.06931	986.955	2075.32	0.0809156	114811	1495.72	NA	0.37285	488	533	9290	1	368	164
1123	1124	031910-S	Hordeum vulgare	HEB-09-089	S	2	1	NW	3	6	5/17/2014 2:50	31.7	32	11.7	12	4435	4435	203.5	29804	RGB_SV1	9826	198873000	46184400	2.05979	0.478346	4.30607	8659	0.881234	1167	0.118767	3932	1573.44	0.400163	671.018	923.382	-2.80154	990.8	2073.91	0.0692386	141915	1594.85	NA	0.38822	499	577	9826	1	367	209
1124	1125	031910-S	Hordeum vulgare	HEB-09-089	S	2	1	NW	3	6	5/18/2014 2:50	32.7	33	12.7	13	4428	4428	210.5	31733	RGB_SV1	10109	226632000	44499400	2.21771	0.43545	5.09292	8873	0.877733	1236	0.122267	4042	1616.16	0.399842	714.06	757.492	-2.75911	991.719	2075.47	0.0694304	145599	1644.95	NA	0.451248	542	563	10109	1	361	201
1125	1126	031910-S	Hordeum vulgare	HEB-09-089	S	2	1	NW	3	6	5/19/2014 2:50	33.7	34	13.7	14	4421	4421	217.5	33479	RGB_SV1	10411	235816000	44155000	2.17564	0.407375	5.34063	9224	0.885986	1187	0.114014	4457	1908.06	0.428105	736.805	703.279	-3.13492	996.134	2070.94	0.0686135	151734	1690.33	NA	0.468642	573	555	10411	1	360	194
1126	1127	031910-S	Hordeum vulgare	HEB-09-089	S	2	1	NW	3	6	5/20/2014 2:50	34.7	35	14.7	15	4415	4415	223.5	34267	RGB_SV1	11087	245751000	47494400	1.99925	0.38638	5.17431	9858	0.889149	1229	0.11085	4657	1956.13	0.420042	740.93	436.569	1.32389	995.676	2068.99	0.0699376	158527	1709.77	NA	0.45708	577	554	11087	1	356	197
1127	1128	031910-S	Hordeum vulgare	HEB-09-089	S	2	1	NW	3	6	5/21/2014 2:50	35.7	36	15.7	16	4408	4408	230.5	36368	RGB_SV1	12020	255042000	56413900	1.76523	0.39046	4.52091	10820	0.900166	1200	0.0998336	4861	1965.83	0.404409	726.152	580.794	1.49779	995.547	2066.64	0.0719623	167032	1716.14	NA	0.406713	566	552	12020	1	354	197
1128	1129	031911-C	Hordeum vulgare	HEB-09-089	C	1	1	NW	3	7	4/27/2014 2:49	11.7	12	-8.3	-8	4353	4374	NA	2246	RGB_SV1	971	1686460	7281.96	1.7887	0.00772342	231.594	945	0.973224	26	0.0267765	335	115.577	0.345005	158.316	191.397	3.36076	1025.33	2088.47	0.677599	1433	321.828	NA	0.982876	16	159	971	1	150	8
1129	1130	031911-C	Hordeum vulgare	HEB-09-089	C	1	1	NW	3	7	4/28/2014 2:49	12.7	13	-7.3	-7	4360	4375	14	2530	RGB_SV1	1038	2191880	8128.88	2.03433	0.00754459	269.641	1008	0.971098	30	0.0289017	382	140.582	0.368015	179.611	317.522	4.42543	1016.4	2074.45	0.589773	1760	364.824	NA	0.985275	28	179	1038	1	170	8
1130	1131	031911-C	Hordeum vulgare	HEB-09-089	C	1	1	NW	3	7	4/29/2014 2:49	13.7	14	-6.3	-6	4365	4375	24	2745	RGB_SV1	1125	2830660	9434.08	2.23657	0.00745409	300.047	1101	0.978667	24	0.0213333	399	141.512	0.354667	196.499	328.581	4.88705	1021.38	2060.59	0.544794	2065	399.14	NA	0.986757	21	197	1125	1	191	5
1131	1132	031911-C	Hordeum vulgare	HEB-09-089	C	1	1	NW	3	7	4/30/2014 2:49	14.7	15	-5.3	-5	4363	4376	36	2967	RGB_SV1	1408	3662350	59189.6	1.84737	0.0298566	61.8749	1385	0.983665	23	0.0163352	521	192.785	0.370028	197.122	401.823	2.88467	1017.46	2068.37	0.340838	4131	409.137	NA	0.937393	43	197	1408	1	190	6
1132	1133	031911-C	Hordeum vulgare	HEB-09-089	C	1	1	NW	3	7	5/1/2014 2:49	15.7	16	-4.3	-4	4362	4376	50	3736	RGB_SV1	1586	3755810	229051	1.49313	0.0910596	16.3973	1576	0.993695	10	0.00630517	619	241.589	0.39029	194.505	398.51	-1.96707	1025.95	2065.77	0.292728	5418	415.825	NA	0.783295	51	195	1586	1	191	3
1133	1134	031911-C	Hordeum vulgare	HEB-09-089	C	1	1	NW	3	7	5/2/2014 2:50	16.7	17	-3.3	-3	4362	4376	64	4356	RGB_SV1	1766	3780040	503329	1.21203	0.161388	7.51008	1742	0.98641	24	0.01359	663	248.907	0.375425	194.928	388.167	-4.69377	1027.51	2067.7	0.25572	6906	435.362	NA	0.585201	68	195	1766	1	187	7
1134	1135	031911-C	Hordeum vulgare	HEB-09-089	C	1	1	NW	3	7	5/3/2014 2:50	17.7	18	-2.3	-2	4363	4375	77	4631	RGB_SV1	1890	4556480	848955	1.27557	0.237663	5.36716	1849	0.978307	41	0.0216931	757	303.201	0.400529	204.402	255.764	-9.03548	1022.03	2062.83	0.192504	9818	496.019	NA	0.470443	94	197	1890	1	187	9
1135	1136	031911-C	Hordeum vulgare	HEB-09-089	C	1	1	NW	3	7	5/4/2014 2:50	18.7	19	-1.3	-1	4360	4375	92	4993	RGB_SV1	2195	6220080	1537410	1.291	0.319095	4.04583	2160	0.984055	35	0.0159453	887	358.437	0.4041	233.805	273.492	-15.1131	1021.93	2057.69	0.172089	12755	555	NA	0.364372	117	225	2195	1	215	9
1136	1137	031911-C	Hordeum vulgare	HEB-09-089	C	1	1	NW	3	7	5/6/2014 8:31	20.94	21	0.94	1	4544	4544	107.5	6961	RGB_SV1	2385	7640120	2330070	1.34315	0.40963	3.27893	2320	0.972746	65	0.0272537	951	379.204	0.398742	245.904	193.882	-16.6657	1037.58	2057.15	0.158199	15076	577.678	NA	0.283656	133	231	2385	1	222	8
1137	1138	031911-C	Hordeum vulgare	HEB-09-089	C	1	1	NW	3	7	5/7/2014 2:51	21.7	22	1.7	2	4528	4528	123.5	7530	RGB_SV1	2539	11561100	2974050	1.79338	0.461343	3.88731	2459	0.968492	80	0.0315085	1085	463.657	0.427334	276.139	225.764	-17.0705	1046.41	2054.06	0.128968	19687	656.697	NA	0.349017	180	243	2539	1	234	8
1138	1139	031911-C	Hordeum vulgare	HEB-09-089	C	1	1	NW	3	7	5/8/2014 2:51	22.7	23	2.7	3	4512	4512	139.5	7624	RGB_SV1	2448	14331600	2400980	2.3915	0.400651	5.96903	2381	0.972631	67	0.0273693	1035	437.592	0.422794	284.861	187.593	-11.969	1050.17	2054.18	0.119859	20424	679.3	NA	0.508392	206	238	2448	1	229	8
1139	1140	031911-C	Hordeum vulgare	HEB-09-089	C	1	1	NW	3	7	5/9/2014 2:51	23.7	24	3.7	4	4497	4497	154.5	8387	RGB_SV1	2722	13668800	1681880	1.84483	0.226997	8.12711	2658	0.976488	64	0.0235121	1239	563.968	0.45518	273.585	82.2254	-7.70683	1045.89	2060.02	0.133818	20341	665.977	NA	0.609762	203	233	2722	1	225	7
1140	1141	031911-C	Hordeum vulgare	HEB-09-089	C	1	1	NW	3	7	5/10/2014 10:38	25.03	25	5.03	5	4488	4488	163.5	8834	RGB_SV1	3171	10329800	3769120	1.0273	0.374842	2.74063	3125	0.985493	46	0.0145065	1388	607.551	0.437717	243.286	69.4975	-10.4261	1025.95	2054.87	0.171313	18510	614.714	NA	0.216533	179	219	3153	0.994324	212	6
1141	1142	031911-C	Hordeum vulgare	HEB-09-089	C	1	1	NW	3	7	5/11/2014 2:50	25.7	26	5.7	6	4483	4483	168.5	9854	RGB_SV1	3451	16244400	6160990	1.364	0.517322	2.63666	3400	0.985222	51	0.0147783	1531	679.212	0.443639	285.409	714.274	-10.097	1042.73	2038.3	0.101811	33896	785.326	NA	0.20254	224	284	3431	0.994205	278	5
1142	1143	031911-C	Hordeum vulgare	HEB-09-089	C	1	1	NW	3	7	5/12/2014 2:50	26.7	27	6.7	7	4474	4474	177.5	10767	RGB_SV1	3918	27374300	8615340	1.78326	0.561234	3.17739	3862	0.985707	56	0.014293	1573	631.529	0.40148	338.073	978.096	-6.66634	1047.65	2016.44	0.0936716	41827	854.357	NA	0.271683	240	339	3900	0.995406	332	6
1143	1144	031911-C	Hordeum vulgare	HEB-09-089	C	1	1	NW	3	7	5/14/2014 2:51	28.7	29	8.7	9	4452	4452	188.5	14048	RGB_SV1	4673	48600100	15262000	2.22559	0.698906	3.1844	4518	0.966831	155	0.0331693	1839	723.715	0.393537	411.866	1314.26	-13.3012	1012.5	2006.45	0.0801984	58268	1029.2	NA	0.272519	274	404	4544	0.972395	389	14
1144	1145	031911-C	Hordeum vulgare	HEB-09-089	C	1	1	NW	3	7	5/15/2014 2:51	29.7	30	9.7	10	4442	4442	198.5	17119	RGB_SV1	4894	34431500	16822400	1.43757	0.70236	2.04677	4814	0.983653	80	0.0163465	2057	864.579	0.420311	342.593	517.823	-11.7355	1044.55	2023.56	0.0997412	49067	913.35	NA	0.118038	272	342	4840	0.988966	335	6
1145	1146	031911-C	Hordeum vulgare	HEB-09-089	C	1	1	NW	3	7	5/16/2014 2:50	30.7	31	10.7	11	4432	4432	208.5	18904	RGB_SV1	5338	36723900	20539200	1.28882	0.720817	1.788	5266	0.986512	72	0.0134882	2140	857.924	0.400899	349.367	1745.57	0.274806	1038.26	2018.08	0.107771	49531	937.848	NA	0.0798848	264	342	5306	0.994005	335	6
1146	1147	031911-C	Hordeum vulgare	HEB-09-089	C	1	1	NW	3	7	5/17/2014 2:51	31.7	32	11.7	12	4423	4423	217.5	20755	RGB_SV1	5572	39747200	21826400	1.28022	0.703009	1.82106	5527	0.991924	45	0.0080761	2167	842.765	0.388909	357.677	3383.53	3.37388	1025.63	2001.87	0.11035	50494	974.44	NA	0.0847078	297	339	5572	1	332	6
1147	1148	031911-C	Hordeum vulgare	HEB-09-089	C	1	1	NW	3	7	5/18/2014 2:51	32.7	33	12.7	13	4415	4415	225.5	23213	RGB_SV1	6418	52140700	26158600	1.26584	0.635059	1.99326	6339	0.987691	79	0.0123091	2443	929.924	0.380648	356.976	4062.66	-1.86189	1024.14	1996.85	0.105847	60635	1016.19	NA	0.110112	315	335	6406	0.99813	328	6
1148	1149	031911-C	Hordeum vulgare	HEB-09-089	C	1	1	NW	3	7	5/19/2014 2:51	33.7	34	13.7	14	4404	4404	236.5	26462	RGB_SV1	7087	47820700	30786800	0.952119	0.61297	1.55329	7001	0.987865	86	0.0121349	2632	977.483	0.371384	356.237	4120.79	1.76284	1034.75	2019.79	0.114042	62144	1021.56	NA	0.0469571	324	329	7028	0.991675	322	6
1149	1150	031911-C	Hordeum vulgare	HEB-09-089	C	1	1	NW	3	7	5/20/2014 2:51	34.7	35	14.7	15	4395	4395	245.5	30589	RGB_SV1	8986	69860700	35699100	0.865167	0.442104	1.95693	8724	0.970844	262	0.0291565	3170	1118.28	0.352771	493.405	5616.69	4.41893	1053.41	2032.32	0.107411	83660	1181.73	NA	0.104732	334	366	8933	0.994102	322	43
1150	1151	031911-C	Hordeum vulgare	HEB-09-089	C	1	1	NW	3	7	5/21/2014 2:51	35.7	36	15.7	16	4384	4384	256.5	34158	RGB_SV1	10372	99469300	43712900	0.924621	0.406335	2.27551	10020	0.966062	352	0.0339375	3835	1417.97	0.369745	554.631	6738.74	-7.24526	1070.13	2028.11	0.110739	93662	1274.47	NA	0.151639	382	405	10345	0.997397	320	84
1151	1152	031912-S	Hordeum vulgare	HEB-09-007	S	2	1	NW	3	8	4/27/2014 2:50	11.7	12	-8.3	-8	4351	4374	NA	2468	RGB_SV1	1004	2720550	4832.26	2.69892	0.00479383	562.998	947	0.943227	57	0.0567729	398	157.773	0.396414	194.064	170.77	3.33522	1074.32	2072.3	0.70804	1418	393.885	NA	0.99292	11	195	1004	1	182	12
1152	1153	031912-S	Hordeum vulgare	HEB-09-007	S	2	1	NW	3	8	4/28/2014 2:49	12.7	13	-7.3	-7	4360	4376	14	2767	RGB_SV1	1123	3301290	6855.35	2.61772	0.00543588	481.564	1069	0.951914	54	0.0480855	415	153.361	0.369546	205.156	138.971	2.39277	1071.39	2067.13	0.680606	1650	416.846	NA	0.991728	14	206	1123	1	193	12
1153	1154	031912-S	Hordeum vulgare	HEB-09-007	S	2	1	NW	3	8	4/29/2014 2:49	13.7	14	-6.3	-6	4365	4376	25	3122	RGB_SV1	1171	3206060	8293.15	2.33807	0.00604792	386.591	1145	0.977797	26	0.0222032	424	153.523	0.362084	217.021	56.4853	1.65267	1075.59	2064.55	0.678055	1727	438.738	NA	0.989707	13	218	1171	1	210	7
1154	1155	031912-S	Hordeum vulgare	HEB-09-007	S	2	1	NW	3	8	4/30/2014 2:50	14.7	15	-5.3	-5	4365	4375	36	3706	RGB_SV1	1360	3607240	11211.5	1.95028	0.00606157	321.745	1342	0.986765	18	0.0132353	416	127.247	0.305882	219.036	52.9706	1.63758	1074.61	2064.68	0.683074	1991	441.063	NA	0.987645	15	220	1360	1	213	6
1155	1156	031912-S	Hordeum vulgare	HEB-09-007	S	2	1	NW	3	8	5/1/2014 2:50	15.7	16	-4.3	-4	4361	4375	50	4371	RGB_SV1	1494	4017790	13306.3	1.80006	0.0059615	301.947	1481	0.991299	13	0.00870147	449	134.94	0.300536	218.009	51.7279	1.71586	1074.69	2059.71	0.699111	2137	440.945	NA	0.98684	16	219	1494	1	214	4
1156	1157	031912-S	Hordeum vulgare	HEB-09-007	S	2	1	NW	3	8	5/2/2014 2:51	16.7	17	-3.3	-3	4363	4375	62	4735	RGB_SV1	1632	6826290	14432.3	2.56298	0.00541872	472.985	1594	0.976716	38	0.0232843	533	174.074	0.326593	253.16	172.083	0.631557	1070.48	2047.59	0.678304	2406	509.082	NA	0.991579	17	254	1632	1	243	10
1157	1158	031912-S	Hordeum vulgare	HEB-09-007	S	2	1	NW	3	8	5/3/2014 2:51	17.7	18	-2.3	-2	4364	4375	73	5245	RGB_SV1	1957	10340100	19284.2	2.69988	0.00503524	536.196	1912	0.977006	45	0.0229944	582	173.083	0.297394	291.002	338.397	4.41591	1070.58	2034.09	0.639333	3061	584.523	NA	0.992568	15	292	1957	1	280	11
1158	1159	031912-S	Hordeum vulgare	HEB-09-007	S	2	1	NW	3	8	5/4/2014 2:51	18.7	19	-1.3	-1	4361	4374	87	5877	RGB_SV1	2335	16468100	19794.9	3.02044	0.00363062	831.934	2282	0.977302	53	0.0226981	676	195.707	0.289508	324.014	393.64	4.695	1069.56	2019.89	0.659046	3543	651.226	NA	0.995203	17	325	2335	1	312	12
1159	1160	031912-S	Hordeum vulgare	HEB-09-007	S	2	1	NW	3	8	5/6/2014 8:31	20.94	21	0.94	1	4544	4544	102	8577	RGB_SV1	3404	34273800	138685	2.95789	0.0119688	247.134	3339	0.980905	65	0.0190952	1073	338.228	0.315217	415.928	283.456	-6.41712	1055.66	2005	0.47245	7205	838.867	NA	0.983945	52	415	3404	1	403	11
1160	1161	031912-S	Hordeum vulgare	HEB-09-007	S	2	1	NW	3	8	5/7/2014 2:51	21.7	22	1.7	2	4529	4529	117	9071	RGB_SV1	3275	30144200	38500	2.81048	0.00358953	782.966	3193	0.974962	82	0.0250382	807	198.855	0.246412	402.892	96.2843	5.97023	1083.03	2004.04	0.668367	4900	812.42	NA	0.994904	41	402	3275	1	390	11
1161	1162	031912-S	Hordeum vulgare	HEB-09-007	S	2	1	NW	3	8	5/8/2014 2:51	22.7	23	2.7	3	4512	4512	134	10693	RGB_SV1	3679	36050800	454294	2.66352	0.0335643	79.3557	3591	0.97608	88	0.0239195	1161	366.382	0.315575	412.642	143.284	-3.43231	1050.5	2010.65	0.363107	10132	836.639	NA	0.950841	80	408	3679	1	395	12
1162	1163	031912-S	Hordeum vulgare	HEB-09-007	S	2	1	NW	3	8	5/9/2014 2:51	23.7	24	3.7	4	4495	4495	151	12683	RGB_SV1	4793	42017600	1210920	1.82901	0.052711	34.6988	4723	0.985395	70	0.0146046	1522	483.306	0.317546	402.124	373.255	-4.36373	1056.64	1990.05	0.242181	19791	854.412	NA	0.89109	100	403	4793	1	391	11
1163	1164	031912-S	Hordeum vulgare	HEB-09-007	S	2	1	NW	3	8	5/10/2014 10:39	25.03	25	5.03	5	4485	4485	161	14651	RGB_SV1	5310	57037400	3814550	2.02288	0.135286	14.9526	5244	0.987571	66	0.0124294	1791	604.083	0.337288	403.897	605.782	-6.11929	1020.82	1989.11	0.159225	33349	934.003	NA	0.764975	199	395	5310	1	385	9
1164	1165	031912-S	Hordeum vulgare	HEB-09-007	S	2	1	NW	3	8	5/11/2014 2:50	25.7	26	5.7	6	4479	4479	167	16815	RGB_SV1	6250	75966500	7890680	1.94474	0.202001	9.62737	6185	0.9896	65	0.0104	1980	627.264	0.3168	445.028	317.184	-4.20372	1001.79	1983.86	0.132654	47115	1043.1	NA	0.65903	275	395	6250	1	385	9
1165	1166	031912-S	Hordeum vulgare	HEB-09-007	S	2	1	NW	3	8	5/12/2014 2:50	26.7	27	6.7	7	4470	4470	176	16439	RGB_SV1	6374	89475800	1877280	2.20233	0.0462067	47.6625	6296	0.987763	78	0.0122372	1828	524.252	0.28679	471.314	949.45	-2.56943	1026.82	1971.56	0.217595	29293	995.408	NA	0.91949	193	437	6374	1	426	10
1166	1167	031912-S	Hordeum vulgare	HEB-09-007	S	2	1	NW	3	8	5/14/2014 2:51	28.7	29	8.7	9	4448	4448	187	18291	RGB_SV1	7125	91063400	3261090	1.7938	0.0642382	27.9242	6966	0.977684	159	0.0223158	2206	683.008	0.309614	475.946	1600.24	-3.11267	1040.11	1975.03	0.207944	34264	1030.73	NA	0.866489	171	451	7125	1	432	18
1167	1168	031912-S	Hordeum vulgare	HEB-09-007	S	2	1	NW	3	8	5/15/2014 2:51	29.7	30	9.7	10	4438	4438	197	19337	RGB_SV1	7431	96890200	4687140	1.75463	0.0848815	20.6715	7348	0.988831	83	0.0111694	2323	726.192	0.312609	470.617	1465.15	-0.822079	1031.8	1959.82	0.18431	40318	1056.97	NA	0.823943	200	435	7431	1	424	10
1168	1169	031912-S	Hordeum vulgare	HEB-09-007	S	2	1	NW	3	8	5/16/2014 2:51	30.7	31	10.7	11	4429	4429	206	20478	RGB_SV1	7639	108745000	6108660	1.86353	0.104682	17.8018	7549	0.988218	90	0.0117816	2621	899.285	0.343108	484.654	724.571	-5.54509	1025.47	1952.53	0.168788	45258	1104.79	NA	0.79857	215	481	7639	1	470	10
1169	1170	031912-S	Hordeum vulgare	HEB-09-007	S	2	1	NW	3	8	5/17/2014 2:51	31.7	32	11.7	12	4421	4421	214	21231	RGB_SV1	8901	143412000	9363770	1.81012	0.118188	15.3156	8791	0.987642	110	0.0123582	2685	809.934	0.301652	537.008	1386.11	-0.870199	1051.27	1938.48	0.178624	49831	1192.73	NA	0.769862	171	538	8901	1	527	10
1170	1171	031912-S	Hordeum vulgare	HEB-09-007	S	2	1	NW	3	8	5/18/2014 2:51	32.7	33	12.7	13	4414	4414	221	21416	RGB_SV1	9364	159426000	12508400	1.81818	0.142652	12.7455	9259	0.988787	105	0.0112132	2599	721.359	0.277552	567.121	1593.55	0.153622	1067.15	1938.97	0.164813	56816	1257.6	NA	0.730167	190	566	9364	1	555	10
1171	1172	031912-S	Hordeum vulgare	HEB-09-007	S	2	1	NW	3	8	5/19/2014 2:51	33.7	34	13.7	14	4405	4405	230	22551	RGB_SV1	8642	181012000	4504170	2.4237	0.0603096	40.1875	8518	0.985651	124	0.0143485	2395	663.738	0.277135	596.772	1372.88	0.812865	1037.8	1926.16	0.178031	48542	1255.03	NA	0.905241	197	590	8642	1	579	10
1172	1173	031912-S	Hordeum vulgare	HEB-09-007	S	2	1	NW	3	8	5/20/2014 2:51	34.7	35	14.7	15	4399	4399	236	25468	RGB_SV1	10197	191852000	6110870	1.84511	0.0587703	31.3953	10078	0.98833	119	0.0116701	2974	867.38	0.291654	601.851	1778.95	3.23	1014.96	1939.5	0.172725	59036	1269.11	NA	0.880337	250	569	10197	1	558	10
1173	1174	031912-S	Hordeum vulgare	HEB-09-007	S	2	1	NW	3	8	5/21/2014 2:51	35.7	36	15.7	16	4391	4391	244	27722	RGB_SV1	10499	183676000	6207520	1.66631	0.0563148	29.5892	10373	0.987999	126	0.0120011	3114	923.611	0.2966	567.988	2960.64	-1.58742	1026.18	1945.94	0.192441	54557	1204.22	NA	0.87351	230	542	10499	1	531	10
1174	1175	031913-C	Hordeum vulgare	HEB-09-007	C	1	1	NW	3	9	4/27/2014 2:50	11.7	12	-8.3	-8	4349	4374	NA	2692	RGB_SV1	1208	2980610	232942	2.04254	0.15963	12.7955	1081	0.894867	127	0.105132	409	138.478	0.338576	188.82	619.492	0.536633	1046.46	2087.96	0.157929	7649	437.5	NA	0.731068	99	165	1208	1	150	14
1175	1176	031913-C	Hordeum vulgare	HEB-09-007	C	1	1	NW	3	9	4/28/2014 2:50	12.7	13	-7.3	-7	4359	4375	15	3444	RGB_SV1	1635	5853350	928985	2.18962	0.347515	6.3008	1467	0.897248	168	0.102752	513	160.96	0.313762	204.416	785.505	-10.011	1055.56	2089.02	0.168453	9706	474.511	NA	0.52716	101	182	1635	1	169	12
1176	1177	031913-C	Hordeum vulgare	HEB-09-007	C	1	1	NW	3	9	4/29/2014 2:50	13.7	14	-6.3	-6	4364	4375	26	4337	RGB_SV1	2067	7141700	1248030	1.67156	0.292108	5.72238	1991	0.963232	76	0.0367683	572	158.289	0.27673	213.047	545.823	-9.66736	1076.67	2081.88	0.200582	10305	497.275	NA	0.493487	80	206	2067	1	197	8
1177	1178	031913-C	Hordeum vulgare	HEB-09-007	C	1	1	NW	3	9	4/30/2014 2:50	14.7	15	-5.3	-5	4363	4375	38	5553	RGB_SV1	2646	9552540	1612480	1.36439	0.230311	5.92411	2560	0.967498	86	0.0325019	706	188.373	0.266818	220.168	977.848	-10.781	1069.78	2073.64	0.215087	12302	513.006	NA	0.505741	90	209	2646	1	198	10
1178	1179	031913-C	Hordeum vulgare	HEB-09-007	C	1	1	NW	3	9	5/1/2014 2:51	15.7	16	-4.3	-4	4360	4375	53	6513	RGB_SV1	2795	11125400	1769300	1.42414	0.226485	6.28803	2717	0.972093	78	0.027907	682	166.413	0.244007	237.192	61.9706	-7.00461	1072	2069.21	0.212823	13133	548.591	NA	0.526463	86	228	2795	1	219	8
1179	1180	031913-C	Hordeum vulgare	HEB-09-007	C	1	1	NW	3	9	5/2/2014 2:52	16.7	17	-3.3	-3	4361	4375	67	6317	RGB_SV1	2700	14271300	106266	1.95765	0.014577	134.297	2673	0.99	27	0.01	811	243.6	0.30037	302.524	422.279	0.264829	1064.82	2035.81	0.515562	5237	613.229	NA	0.970654	44	301	2700	1	291	9
1180	1181	031913-C	Hordeum vulgare	HEB-09-007	C	1	1	NW	3	9	5/3/2014 2:52	17.7	18	-2.3	-2	4362	4375	80	7028	RGB_SV1	3183	21895600	160149	2.16114	0.0158071	136.72	3146	0.988376	37	0.0116242	825	213.831	0.259189	339	392.735	3.17223	1063.86	2023.45	0.452516	7034	686.763	NA	0.971166	54	337	3183	1	324	12
1181	1182	031913-C	Hordeum vulgare	HEB-09-007	C	1	1	NW	3	9	5/4/2014 2:52	18.7	19	-1.3	-1	4359	4374	96	8354	RGB_SV1	3934	29014600	434477	1.87477	0.0280736	66.7806	3890	0.988815	44	0.0111845	1014	261.362	0.257753	364.347	291.978	2.83478	1073.64	2018.03	0.357571	11002	747.084	NA	0.941857	95	356	3934	1	345	10
1182	1183	031913-C	Hordeum vulgare	HEB-09-007	C	1	1	NW	3	9	5/6/2014 8:32	20.94	21	0.94	1	4537	4537	114.5	12434	RGB_SV1	4698	43652000	1260380	1.97778	0.0571053	34.6339	4624	0.984249	74	0.0157514	1303	361.39	0.277352	368.11	411.127	2.32753	1107.27	2006.95	0.234665	20020	786.085	NA	0.890898	163	333	4698	1	321	11
1183	1184	031913-C	Hordeum vulgare	HEB-09-007	C	1	1	NW	3	9	5/7/2014 2:52	21.7	22	1.7	2	4520	4520	131.5	14202	RGB_SV1	5797	50388900	980943	1.49944	0.0291902	51.3678	5705	0.98413	92	0.0158703	1346	312.526	0.232189	384.388	1060.77	7.3464	1096.03	1999.67	0.309619	18723	815.283	NA	0.925076	130	378	5797	1	366	11
1184	1185	031913-C	Hordeum vulgare	HEB-09-007	C	1	1	NW	3	9	5/8/2014 2:52	22.7	23	2.7	3	4503	4503	148.5	17128	RGB_SV1	5679	40908100	6612770	1.26843	0.20504	6.18623	5566	0.980102	113	0.0198979	1528	411.126	0.269061	348.937	1938.29	-1.3118	1059.72	2005.69	0.173649	32704	872.016	NA	0.520836	197	335	5679	1	322	12
1185	1186	031913-C	Hordeum vulgare	HEB-09-007	C	1	1	NW	3	9	5/9/2014 2:52	23.7	24	3.7	4	4485	4484	166.5	18607	RGB_SV1	5390	29708700	8662760	1.0226	0.29818	3.42948	5274	0.978479	116	0.0215213	1497	415.772	0.277737	300.137	1609.96	1.63596	1065.6	2022.64	0.151981	35465	844.301	NA	0.300829	249	274	5390	1	262	11
1186	1187	031913-C	Hordeum vulgare	HEB-09-007	C	1	1	NW	3	9	5/10/2014 10:39	25.03	25	5.03	5	4474	4474	176.5	20893	RGB_SV1	6245	73165400	4744790	1.87604	0.121661	15.4202	6159	0.986229	86	0.013771	1551	385.204	0.248359	427.449	624.451	-5.90514	1154.67	2007.63	0.165923	37638	959.096	NA	0.771233	334	282	6244	0.99984	271	10
1187	1188	031913-C	Hordeum vulgare	HEB-09-007	C	1	1	NW	3	9	5/11/2014 2:51	25.7	26	5.7	6	4467	4467	183.5	22588	RGB_SV1	6922	81636700	6521190	1.70381	0.136102	12.5187	6840	0.988154	82	0.0118463	1798	467.033	0.259751	434.789	914.735	-11.0792	1161.18	2000.48	0.176213	39282	969.043	NA	0.726	341	280	6922	1	270	9
1188	1189	031913-C	Hordeum vulgare	HEB-09-007	C	1	1	NW	3	9	5/12/2014 2:51	26.7	27	6.7	7	4455	4455	195.5	22375	RGB_SV1	6179	57908800	3327270	1.51673	0.0871469	17.4043	6092	0.98592	87	0.0140799	1497	362.681	0.242272	430.016	412.014	2.93496	1105.94	1989.01	0.188407	32796	920.532	NA	0.794469	158	418	6179	1	408	9
1189	1190	031913-C	Hordeum vulgare	HEB-09-007	C	1	1	NW	3	9	5/14/2014 2:52	28.7	29	8.7	9	4424	4424	211	32483	RGB_SV1	8280	165905000	8792640	2.4199	0.12825	18.8686	8080	0.975845	200	0.0241546	2522	768.174	0.304589	604.507	774.484	2.45432	1157.7	1979.44	0.133734	61914	1309.26	NA	0.80881	417	456	8280	1	437	18
1190	1191	031913-C	Hordeum vulgare	HEB-09-007	C	1	1	NW	3	9	5/15/2014 2:52	29.7	30	9.7	10	4407	4407	228	36692	RGB_SV1	10263	281679000	18538800	2.67427	0.176008	15.194	10093	0.983436	170	0.0165644	2745	734.193	0.267466	643.783	1091.98	-10.5865	1175.61	1981.44	0.134722	76179	1463.12	NA	0.768248	558	368	10263	1	357	10
1191	1192	031913-C	Hordeum vulgare	HEB-09-007	C	1	1	NW	3	9	5/16/2014 2:52	30.7	31	10.7	11	4393	4393	242	42505	RGB_SV1	11761	293774000	40605300	2.12385	0.293558	7.23486	11531	0.980444	230	0.0195562	3249	897.543	0.276252	620.323	1643.23	-1.07018	1163.03	1986.72	0.111051	105906	1544.87	NA	0.573246	621	324	11761	1	313	10
1192	1193	031913-C	Hordeum vulgare	HEB-09-007	C	1	1	NW	3	9	5/17/2014 2:52	31.7	32	11.7	12	4376	4376	259	47847	RGB_SV1	13730	322270000	72009100	1.70954	0.381985	4.47541	13545	0.986526	185	0.0134741	3884	1098.72	0.282884	634.833	2578.5	-4.40108	1152.47	1977.36	0.0959871	143040	1614.03	NA	0.402883	624	402	13730	1	391	10
1193	1194	031913-C	Hordeum vulgare	HEB-09-007	C	1	1	NW	3	9	5/18/2014 2:52	32.7	33	12.7	13	4361	4375	274	52660	RGB_SV1	16085	312528000	102567000	1.20794	0.39643	3.04705	15912	0.989245	173	0.0107554	4280	1138.85	0.266086	602.862	2420.33	1.69788	1130.38	1957.49	0.105507	152454	1614.43	NA	0.255847	596	442	16085	1	431	10
1194	1195	031913-C	Hordeum vulgare	HEB-09-007	C	1	1	NW	3	9	5/19/2014 2:52	33.7	34	13.7	14	4355	4375	294	60879	RGB_SV1	17387	391601000	171945000	1.29537	0.568773	2.27748	17238	0.99143	149	0.00856962	5192	1550.4	0.298614	726.416	2416.62	1.49439	1129.66	1939.34	0.0810182	214606	1873.03	NA	0.151925	697	513	17387	1	502	10
1195	1196	031913-C	Hordeum vulgare	HEB-09-007	C	1	1	NW	3	9	5/20/2014 2:52	34.7	35	14.7	15	4356	4375	313	65589	RGB_SV1	19614	483429000	281498000	1.25661	0.731718	1.71734	19435	0.990874	179	0.00912613	5853	1746.59	0.298409	761.615	2672.33	0.769384	1123.77	1920.03	0.075203	260814	2033.98	NA	0.0696887	684	590	19614	1	579	10
1196	1197	031913-C	Hordeum vulgare	HEB-09-007	C	1	1	NW	3	9	5/21/2014 2:52	35.7	36	15.7	16	4352	4375	336	73148	RGB_SV1	23615	537557000	373517000	0.963937	0.669783	1.43918	23414	0.991489	201	0.00851154	6546	1814.53	0.277197	817.215	3090.94	6.08884	1121.07	1909.49	0.0814538	289919	2153.45	NA	0.0324186	705	594	23615	1	583	10
1197	1198	031914-C	Hordeum vulgare	HEB-09-124	C	1	1	NW	3	10	4/27/2014 2:51	11.7	12	-8.3	-8	4352	4374	NA	3129	RGB_SV1	1386	3607780	13005	1.87808	0.00676991	277.416	1344	0.969697	42	0.030303	404	117.76	0.291486	197.01	226.77	4.93291	1030.93	2076.08	0.745161	1860	398.794	NA	0.985685	14	198	1386	1	185	12
1198	1199	031914-C	Hordeum vulgare	HEB-09-124	C	1	1	NW	3	10	4/28/2014 2:51	12.7	13	-7.3	-7	4359	4375	15	3425	RGB_SV1	1553	4954610	14316.2	2.05431	0.00593586	346.086	1521	0.979395	32	0.0206053	454	132.721	0.292337	213.021	280.426	4.47289	1030.47	2064.19	0.746994	2079	430.414	NA	0.988509	15	214	1553	1	202	11
1199	1200	031914-C	Hordeum vulgare	HEB-09-124	C	1	1	NW	3	10	4/29/2014 2:51	13.7	14	-6.3	-6	4365	4375	25	3751	RGB_SV1	1769	5470230	22293.4	1.74803	0.00712396	245.374	1749	0.988694	20	0.0113058	466	122.756	0.263426	213.059	261.113	4.25565	1030.26	2064.08	0.719398	2459	435.795	NA	0.98383	17	214	1769	1	205	8
1200	1201	031914-C	Hordeum vulgare	HEB-09-124	C	1	1	NW	3	10	4/30/2014 2:51	14.7	15	-5.3	-5	4364	4376	36	4334	RGB_SV1	2051	6139740	36884.5	1.45955	0.00876824	166.459	2017	0.983423	34	0.0165773	493	118.503	0.240371	225.109	42.2132	5.24411	1028.13	2065.79	0.717886	2857	455.224	NA	0.976256	20	226	2051	1	216	9
1201	1202	031914-C	Hordeum vulgare	HEB-09-124	C	1	1	NW	3	10	5/1/2014 2:51	15.7	16	-4.3	-4	4362	4376	50	4574	RGB_SV1	2059	5665050	124692	1.33626	0.029412	45.4324	2059	1	0	0	665	214.777	0.322972	217.23	51.2132	0.194963	1025.11	2054.16	0.407481	5053	450.647	NA	0.915709	45	218	2059	1	217	0
1202	1203	031914-C	Hordeum vulgare	HEB-09-124	C	1	1	NW	3	10	5/2/2014 2:52	16.7	17	-3.3	-3	4363	4376	63	4910	RGB_SV1	2156	6561210	248867	1.41152	0.053539	26.3643	2126	0.986085	30	0.0139147	819	311.114	0.37987	223.143	72.4264	-3.14108	1020.87	2045.78	0.335512	6426	485.994	NA	0.859166	56	224	2156	1	213	10
1203	1204	031914-C	Hordeum vulgare	HEB-09-124	C	1	1	NW	3	10	5/3/2014 2:52	17.7	18	-2.3	-2	4366	4374	73	5578	RGB_SV1	2566	10230800	215583	1.5538	0.0327417	47.4561	2528	0.985191	38	0.014809	736	211.105	0.286828	259.268	395.564	0.401389	1020.22	2046.66	0.374107	6859	540.07	NA	0.919155	62	255	2566	1	243	11
1204	1205	031914-C	Hordeum vulgare	HEB-09-124	C	1	1	NW	3	10	5/4/2014 2:52	18.7	19	-1.3	-1	4361	4374	86	6156	RGB_SV1	2873	10753500	136758	1.3028	0.0165684	78.6316	2819	0.981204	54	0.0187957	763	202.635	0.265576	283.387	438.853	8.47362	1029.03	2048.29	0.483345	5944	578.703	NA	0.9504	43	283	2873	1	271	11
1205	1206	031914-C	Hordeum vulgare	HEB-09-124	C	1	1	NW	3	10	5/6/2014 8:33	20.94	21	0.94	1	4541	4541	102.5	8290	RGB_SV1	3255	26814700	274489	2.53088	0.0259074	97.6896	3205	0.984639	50	0.015361	1136	396.466	0.349001	363.853	1336.67	-5.03108	1014.01	2003.49	0.355582	9154	740.89	NA	0.95988	75	359	3255	1	348	10
1206	1207	031914-C	Hordeum vulgare	HEB-09-124	C	1	1	NW	3	10	5/7/2014 2:53	21.7	22	1.7	2	4528	4527	115.5	7909	RGB_SV1	3110	29935400	440022	3.09503	0.045494	68.0315	3078	0.989711	32	0.0102894	1081	375.743	0.347588	388.726	1271.48	-9.91542	1008.91	1986.26	0.277035	11226	792.405	NA	0.942895	91	383	3110	1	372	10
1207	1208	031914-C	Hordeum vulgare	HEB-09-124	C	1	1	NW	3	10	5/8/2014 2:53	22.7	23	2.7	3	4512	4512	130.5	9615	RGB_SV1	3679	29582600	685120	2.18563	0.0506182	43.1788	3620	0.983963	59	0.016037	1393	527.439	0.378635	381.068	1823.92	-6.82296	1013.18	1987.21	0.251366	14636	790.225	NA	0.911508	92	375	3679	1	364	10
1208	1209	031914-C	Hordeum vulgare	HEB-09-124	C	1	1	NW	3	10	5/9/2014 2:53	23.7	24	3.7	4	4494	4494	148.5	10617	RGB_SV1	4100	34490400	1478740	2.05178	0.0879679	23.3242	4037	0.984634	63	0.0153659	1597	622.051	0.389512	392.486	2155.32	-2.79273	1003.22	1980.3	0.184976	22165	860.352	NA	0.842315	114	380	4100	1	369	10
1209	1210	031914-C	Hordeum vulgare	HEB-09-124	C	1	1	NW	3	10	5/10/2014 10:40	25.03	25	5.03	5	4484	4484	158.5	14396	RGB_SV1	4201	32792900	492667	1.85812	0.0279157	66.5619	4201	1	0	0	1216	351.977	0.289455	358.05	1017.66	0.544289	993.709	1987.46	0.38056	11039	733.338	NA	0.941671	112	343	4201	1	372	0
1210	1211	031914-C	Hordeum vulgare	HEB-09-124	C	1	1	NW	3	10	5/11/2014 2:51	25.7	26	5.7	6	4477	4477	165.5	16002	RGB_SV1	4877	35942000	6264080	1.51111	0.263361	5.7378	4860	0.996514	17	0.00348575	1583	513.818	0.324585	402.443	900.186	-2.82452	978.587	1981.47	0.124962	39028	916.386	NA	0.494444	199	395	4877	1	388	6
1211	1212	031914-C	Hordeum vulgare	HEB-09-124	C	1	1	NW	3	10	5/12/2014 2:52	26.7	27	6.7	7	4468	4468	174.5	18428	RGB_SV1	5190	39547100	18171400	1.46818	0.674611	2.17634	5169	0.995954	21	0.00404624	1751	590.752	0.33738	405.489	1180.12	-20.3006	952.7	2001.18	0.0999461	51928	1000.14	NA	0.137155	232	391	5190	1	383	7
1212	1213	031914-C	Hordeum vulgare	HEB-09-124	C	1	1	NW	3	10	5/14/2014 2:53	28.7	29	8.7	9	4441	4441	188	22158	RGB_SV1	7344	56011600	14019200	1.03852	0.25993	3.99537	7185	0.97835	159	0.0216503	2245	686.278	0.305692	412.438	4888.5	-0.776986	977.269	2007.74	0.160968	45624	984.745	NA	0.359555	181	406	7344	1	388	17
1213	1214	031914-C	Hordeum vulgare	HEB-09-124	C	1	1	NW	3	10	5/15/2014 2:53	29.7	30	9.7	10	4427	4427	202	23371	RGB_SV1	6161	46399500	23862600	1.22239	0.628659	1.94444	6087	0.987989	74	0.012011	2334	884.2	0.378835	413.905	370.794	1.22371	995.171	1999.35	0.101483	60710	1037.73	NA	0.102884	252	401	6161	1	391	9
1214	1215	031914-C	Hordeum vulgare	HEB-09-124	C	1	1	NW	3	10	5/16/2014 2:52	30.7	31	10.7	11	4414	4414	215	27530	RGB_SV1	7965	57437100	20264000	0.905359	0.319415	2.83443	7923	0.994727	42	0.00527307	2323	677.505	0.291651	409.883	192.853	4.36626	997.116	1983.36	0.142993	55702	1003.99	NA	0.228877	212	388	7965	1	378	9
1215	1216	031914-C	Hordeum vulgare	HEB-09-124	C	1	1	NW	3	10	5/17/2014 2:53	31.7	32	11.7	12	4401	4401	228	32251	RGB_SV1	9156	74751700	23788700	0.891681	0.283765	3.14232	9098	0.993665	58	0.00633464	2584	729.255	0.282219	412.18	234.924	-1.95859	998.53	1971.78	0.151554	60414	1036.57	NA	0.267474	225	383	9156	1	373	9
1216	1217	031914-C	Hordeum vulgare	HEB-09-124	C	1	1	NW	3	10	5/18/2014 2:53	32.7	33	12.7	13	4389	4389	240	37755	RGB_SV1	7785	41283600	29366000	0.681178	0.484538	1.40583	7690	0.987797	95	0.012203	2895	1076.56	0.371869	384.422	362.51	5.22732	1002.91	1999.22	0.119442	65178	1016.62	NA	0.0284551	292	369	7785	1	359	9
1217	1218	031914-C	Hordeum vulgare	HEB-09-124	C	1	1	NW	3	10	5/19/2014 2:53	33.7	34	13.7	14	4375	4376	254	42870	RGB_SV1	11399	61935600	48583600	0.476658	0.3739	1.27483	11315	0.992631	84	0.00736907	3818	1278.81	0.334942	413.534	528.191	-4.43837	1018.44	1994	0.131029	86996	1124.94	NA	0.0145956	344	369	11399	1	359	9
1218	1219	031914-C	Hordeum vulgare	HEB-09-124	C	1	1	NW	3	10	5/20/2014 2:53	34.7	35	14.7	15	4364	4376	266	48525	RGB_SV1	13710	106884000	44450300	0.568641	0.236483	2.40458	13608	0.99256	102	0.00743983	4237	1309.42	0.309045	427.516	269.397	0.411013	1009.36	1989.2	0.156263	87737	1165.25	NA	0.170202	257	428	13710	1	418	9
1219	1220	031914-C	Hordeum vulgare	HEB-09-124	C	1	1	NW	3	10	5/21/2014 2:52	35.7	36	15.7	16	4360	4375	282	51949	RGB_SV1	14442	147428000	40929700	0.706848	0.196238	3.60198	14288	0.989337	154	0.0106633	4986	1721.38	0.345243	451.774	8103.53	0.554782	1001.32	1972.46	0.160499	89982	1203.91	NA	0.319683	238	451	14442	1	441	9
1220	1221	031915-S	Hordeum vulgare	HEB-09-124	S	2	1	NW	3	11	4/27/2014 2:52	11.7	12	-8.3	-8	4346	4374	NA	1972	RGB_SV1	885	1281710	7118.53	1.63645	0.00908874	180.052	771	0.871186	114	0.128814	266	79.9503	0.300565	133.094	147.941	2.60947	1092.46	2117.58	0.730198	1212	276.864	NA	0.978029	12	134	885	1	121	12
1221	1222	031915-S	Hordeum vulgare	HEB-09-124	S	2	1	NW	3	11	4/28/2014 2:51	12.7	13	-7.3	-7	4358	4376	16	2163	RGB_SV1	960	2138410	8394.18	2.32033	0.00910827	254.749	833	0.867708	127	0.132292	287	85.801	0.298958	149.406	198.568	1.06885	1095.95	2107.78	0.605678	1585	310.413	NA	0.984421	15	150	960	1	137	12
1222	1223	031915-S	Hordeum vulgare	HEB-09-124	S	2	1	NW	3	11	4/29/2014 2:51	13.7	14	-6.3	-6	4365	4376	27	2500	RGB_SV1	1196	2365080	11647.6	1.65342	0.00814282	203.052	1123	0.938963	73	0.0610368	324	87.7726	0.270903	162.444	165.598	4.3041	1098.29	2104.29	0.699415	1710	335.459	NA	0.980493	16	163	1196	1	154	8
1223	1224	031915-S	Hordeum vulgare	HEB-09-124	S	2	1	NW	3	11	4/30/2014 2:52	14.7	15	-5.3	-5	4365	4375	38	3019	RGB_SV1	1536	2336330	26439.8	0.990266	0.0112067	88.3641	1473	0.958984	63	0.0410156	359	83.9069	0.233724	173.142	130.77	7.7678	1097.24	2102.71	0.707834	2170	354.707	NA	0.95574	18	174	1536	1	164	9
1224	1225	031915-S	Hordeum vulgare	HEB-09-124	S	2	1	NW	3	11	5/1/2014 2:52	15.7	16	-4.3	-4	4361	4375	52	3449	RGB_SV1	1783	2542620	47379.8	0.799794	0.0149036	53.6645	1741	0.976444	42	0.0235558	441	109.075	0.247336	176.071	113.113	7.42265	1097.7	2094.23	0.657691	2711	361.457	NA	0.928165	23	177	1783	1	169	7
1225	1226	031915-S	Hordeum vulgare	HEB-09-124	S	2	1	NW	3	11	5/2/2014 2:53	16.7	17	-3.3	-3	4363	4375	64	3775	RGB_SV1	1958	2701240	58056.2	0.704592	0.0151434	46.528	1893	0.966803	65	0.0331971	436	97.0868	0.222676	176.046	92.6274	8.73173	1094.99	2090.49	0.686295	2853	362.434	NA	0.91761	25	177	1958	1	165	11
1226	1227	031915-S	Hordeum vulgare	HEB-09-124	S	2	1	NW	3	11	5/3/2014 2:53	17.7	18	-2.3	-2	4365	4374	74	4242	RGB_SV1	2177	3425430	77032.3	0.722767	0.0162538	44.4675	2106	0.967386	71	0.0326137	486	108.496	0.223243	198.668	34.9706	6.68142	1090.67	2085.47	0.530458	4104	417.07	NA	0.91396	47	196	2177	1	183	12
1227	1228	031915-S	Hordeum vulgare	HEB-09-124	S	2	1	NW	3	11	5/4/2014 2:53	18.7	19	-1.3	-1	4361	4375	87	5033	RGB_SV1	2585	7358970	120346	1.10128	0.0180099	61.1484	2509	0.9706	76	0.0294004	626	151.596	0.242166	244.272	379.191	7.53295	1087.51	2076.38	0.473356	5461	504.329	NA	0.936674	65	239	2585	1	226	12
1228	1229	031915-S	Hordeum vulgare	HEB-09-124	S	2	1	NW	3	11	5/6/2014 8:33	20.94	21	0.94	1	4545	4545	102	6420	RGB_SV1	2927	19817100	115992	2.3131	0.0135389	170.848	2823	0.964469	104	0.0355313	919	288.542	0.313973	310.577	679.647	0.457298	1089.99	2046.46	0.458562	6383	633.046	NA	0.976859	57	308	2927	1	296	11
1229	1230	031915-S	Hordeum vulgare	HEB-09-124	S	2	1	NW	3	11	5/7/2014 2:53	21.7	22	1.7	2	4530	4530	117	6532	RGB_SV1	2862	23136100	194460	2.82456	0.0237406	118.976	2758	0.963662	104	0.0363382	971	329.434	0.339273	345.743	592.843	-7.46738	1077.62	2043.87	0.369624	7743	705.011	NA	0.966938	100	334	2862	1	323	10
1230	1231	031915-S	Hordeum vulgare	HEB-09-124	S	2	1	NW	3	11	5/8/2014 2:53	22.7	23	2.7	3	4514	4514	133	7386	RGB_SV1	2920	27032500	201562	3.17044	0.0236397	134.115	2814	0.963699	106	0.0363014	1042	371.837	0.356849	365.246	918.573	-4.89373	1071.66	2040.5	0.335787	8696	743.623	NA	0.970615	120	348	2920	1	337	10
1231	1232	031915-S	Hordeum vulgare	HEB-09-124	S	2	1	NW	3	11	5/9/2014 2:53	23.7	24	3.7	4	4499	4499	148	7560	RGB_SV1	3026	30651600	252012	3.34746	0.0275222	121.628	2932	0.968936	94	0.0310641	1156	441.618	0.382023	377.711	986.455	-6.88299	1064.78	2032.04	0.290933	10401	771.133	NA	0.967647	134	356	3026	1	345	10
1232	1233	031915-S	Hordeum vulgare	HEB-09-124	S	2	1	NW	3	11	5/10/2014 10:41	25.03	25	5.03	5	4490	4490	157	8250	RGB_SV1	3242	30341500	892170	2.88676	0.0848832	34.0086	3180	0.980876	62	0.019124	1227	464.383	0.37847	369.969	1183.96	-10.3803	1063.62	2019.25	0.182535	17761	788.146	NA	0.889006	135	347	3242	1	338	8
1233	1234	031915-S	Hordeum vulgare	HEB-09-124	S	2	1	NW	3	11	5/11/2014 2:52	25.7	26	5.7	6	4485	4485	162	9882	RGB_SV1	3728	32413300	365699	2.33223	0.0263131	88.6339	3659	0.981491	69	0.0185086	1419	540.118	0.380633	373.251	1076.76	0.674989	1054.52	2018.44	0.271601	13726	774.661	NA	0.955872	143	347	3728	1	338	8
1234	1235	031915-S	Hordeum vulgare	HEB-09-124	S	2	1	NW	3	11	5/12/2014 2:52	26.7	27	6.7	7	4476	4476	171	11308	RGB_SV1	4268	43664000	662942	2.39704	0.0363938	65.864	4206	0.985473	62	0.0145267	1653	640.208	0.387301	378.001	1596.84	-2.46901	1051.15	1996.36	0.267855	15934	818.871	NA	0.941072	143	370	4268	1	361	8
1235	1236	031915-S	Hordeum vulgare	HEB-09-124	S	2	1	NW	3	11	5/14/2014 2:53	28.7	29	8.7	9	4454	4454	182	14205	RGB_SV1	4522	49922700	749364	2.44139	0.0366464	66.6201	4378	0.968156	144	0.0318443	1581	552.756	0.349624	379.984	1012.76	-1.38601	1021.05	2008.01	0.251866	17954	811.508	NA	0.941721	210	333	4522	1	316	16
1236	1237	031915-S	Hordeum vulgare	HEB-09-124	S	2	1	NW	3	11	5/15/2014 2:53	29.7	30	9.7	10	4443	4443	193	16669	RGB_SV1	5179	65576200	4197940	2.44486	0.156511	15.621	5109	0.986484	70	0.0135161	1808	631.177	0.349102	423.68	1130.16	-7.2396	986.439	2002.06	0.146598	35328	950.17	NA	0.773821	325	319	5179	1	310	8
1237	1238	031915-S	Hordeum vulgare	HEB-09-124	S	2	1	NW	3	11	5/16/2014 2:53	30.7	31	10.7	11	4435	4435	201	17858	RGB_SV1	5469	82213200	5413300	2.74869	0.180986	15.1873	5397	0.986835	72	0.0131651	2080	791.077	0.380325	456.242	1373.6	-17.4305	963.873	2002.52	0.13178	41501	1011.51	NA	0.768158	380	299	5469	1	290	8
1238	1239	031915-S	Hordeum vulgare	HEB-09-124	S	2	1	NW	3	11	5/17/2014 2:53	31.7	32	11.7	12	4426	4426	210	18326	RGB_SV1	5836	77910400	7592940	2.28752	0.222936	10.2609	5764	0.987663	72	0.0123372	2195	825.57	0.376114	431.28	1227.61	-13.6488	972.94	2001.39	0.13421	43484	985.724	NA	0.676332	360	303	5836	1	294	8
1239	1240	031915-S	Hordeum vulgare	HEB-09-124	S	2	1	NW	3	11	5/18/2014 2:53	32.7	33	12.7	13	4418	4418	218	18263	RGB_SV1	5886	60868900	8750090	1.75693	0.252564	6.95637	5844	0.992864	42	0.00713558	2291	891.723	0.389229	392.502	1562.08	-5.19732	985.872	1992.84	0.132562	44402	947.525	NA	0.560446	325	314	5886	1	305	8
1240	1241	031915-S	Hordeum vulgare	HEB-09-124	S	2	1	NW	3	11	5/19/2014 2:53	33.7	34	13.7	14	4410	4410	226	19311	RGB_SV1	6063	59442700	11116300	1.61705	0.302403	5.34734	5999	0.989444	64	0.0105558	2338	901.574	0.385618	441.372	805.685	-1.00861	992.927	1985.01	0.11293	53688	1042.33	NA	0.469098	302	404	6063	1	395	8
1241	1242	031915-S	Hordeum vulgare	HEB-09-124	S	2	1	NW	3	11	5/20/2014 2:53	34.7	35	14.7	15	4404	4404	232	20292	RGB_SV1	6491	69645600	13707500	1.65299	0.325339	5.08083	6400	0.985981	91	0.0140194	2278	799.458	0.350947	486.259	182.912	1.79	1009.91	1982.46	0.113127	57378	1140.39	NA	0.450372	281	470	6491	1	461	8
1242	1243	031915-S	Hordeum vulgare	HEB-09-124	S	2	1	NW	3	11	5/21/2014 2:53	35.7	36	15.7	16	4396	4396	240	22438	RGB_SV1	7136	84747900	16197400	1.66425	0.31808	5.23218	7069	0.990611	67	0.00938901	2519	889.204	0.352999	505.277	243.764	-4.76903	1000.22	1975.48	0.113398	62929	1164.27	NA	0.461157	307	470	7136	1	461	8
1243	1244	031916-S	Hordeum vulgare	Navigator	S	2	40	NW	3	12	4/27/2014 2:52	11.7	12	-8.3	-8	4346	4374	NA	3188	RGB_SV1	1308	1943500	50098.8	1.13597	0.0292827	38.7933	1224	0.93578	84	0.0642202	422	136.15	0.32263	148.084	162.971	2.23955	1132.97	2091.05	0.496583	2634	318.757	NA	0.902007	29	149	1308	1	137	11
1244	1245	031916-S	Hordeum vulgare	Navigator	S	2	40	NW	3	12	4/28/2014 2:52	12.7	13	-7.3	-7	4358	4375	16	3980	RGB_SV1	1635	2991090	129904	1.11891	0.0485946	23.0254	1556	0.951682	79	0.048318	510	159.083	0.311927	169.189	285.113	-0.609369	1139.4	2081.88	0.45316	3608	360.419	NA	0.840439	41	170	1635	1	159	10
1245	1246	031916-S	Hordeum vulgare	Navigator	S	2	40	NW	3	12	4/29/2014 2:52	13.7	14	-6.3	-6	4363	4376	28	5005	RGB_SV1	2125	7175080	333015	1.58895	0.0737472	21.5458	2070	0.974118	55	0.0258824	670	211.247	0.315294	252.786	236.699	-5.99875	1126.73	2065.31	0.304223	6985	527.482	NA	0.830453	61	252	2125	1	244	7
1246	1247	031916-S	Hordeum vulgare	Navigator	S	2	40	NW	3	12	4/30/2014 2:52	14.7	15	-5.3	-5	4363	4376	41	6534	RGB_SV1	2567	10139900	588581	1.5388	0.0893212	17.2277	2492	0.970783	75	0.029217	815	258.755	0.317491	273.227	516.777	-2.83411	1117.82	2062.77	0.281253	9127	575.409	NA	0.792593	88	268	2567	1	259	8
1247	1248	031916-S	Hordeum vulgare	Navigator	S	2	40	NW	3	12	5/1/2014 2:53	15.7	16	-4.3	-4	4361	4374	56	7308	RGB_SV1	2871	12109800	749978	1.46916	0.0909876	16.1468	2817	0.981191	54	0.0188088	927	299.314	0.322884	282.335	473.848	-3.14623	1114.14	2055.2	0.271028	10593	600.649	NA	0.780325	106	274	2871	1	267	6
1248	1249	031916-S	Hordeum vulgare	Navigator	S	2	40	NW	3	12	5/2/2014 2:53	16.7	17	-3.3	-3	4361	4375	69	8540	RGB_SV1	3295	15829500	751009	1.458	0.0691727	21.0777	3206	0.972989	89	0.0270106	1100	367.223	0.333839	282.852	1096.06	4.12415	1109.99	2049.12	0.303519	10856	602.122	NA	0.827028	109	274	3295	1	263	10
1249	1250	031916-S	Hordeum vulgare	Navigator	S	2	40	NW	3	12	5/3/2014 2:54	17.7	18	-2.3	-2	4363	4374	81	9063	RGB_SV1	3700	23004200	906495	1.68037	0.0662159	25.3771	3585	0.968919	115	0.0310811	1183	378.24	0.31973	323.011	810.372	3.63024	1115.61	2037.67	0.235924	15683	681.544	NA	0.854102	106	321	3700	1	308	12
1250	1251	031916-S	Hordeum vulgare	Navigator	S	2	40	NW	3	12	5/4/2014 2:54	18.7	19	-1.3	-1	4358	4374	97	10530	RGB_SV1	4337	34981600	1207550	1.85977	0.0641989	28.969	4230	0.975329	107	0.0246714	1273	373.652	0.293521	365.268	898.693	2.98685	1128.98	2021.76	0.215246	20149	769.972	NA	0.870982	100	366	4337	1	353	12
1251	1252	031916-S	Hordeum vulgare	Navigator	S	2	40	NW	3	12	5/6/2014 8:34	20.94	21	0.94	1	4539	4539	114.5	16128	RGB_SV1	5904	50772400	4465780	1.45658	0.128116	11.3692	5730	0.970528	174	0.0294715	1730	506.927	0.293022	384.708	1300.95	7.24471	1170.33	2033.17	0.181015	32616	876.023	NA	0.702761	206	342	5904	1	331	10
1252	1253	031916-S	Hordeum vulgare	Navigator	S	2	40	NW	3	12	5/7/2014 2:54	21.7	22	1.7	2	4521	4521	132.5	17599	RGB_SV1	6221	50687600	7385320	1.30973	0.190831	6.8633	6038	0.970583	183	0.0294165	1930	598.762	0.310239	371.383	1217.7	0.207977	1113.1	2020.18	0.136136	45697	911.166	NA	0.555999	222	370	6221	1	359	10
1253	1254	031916-S	Hordeum vulgare	Navigator	S	2	40	NW	3	12	5/8/2014 2:54	22.7	23	2.7	3	4504	4503	149.5	20236	RGB_SV1	7770	60872300	14525800	1.00827	0.2406	4.19065	7551	0.971815	219	0.0281853	2306	684.38	0.296782	367.491	1512.65	-12.6664	1127.92	2022.19	0.159378	48752	944.857	NA	0.377846	213	348	7770	1	337	10
1254	1255	031916-S	Hordeum vulgare	Navigator	S	2	40	NW	3	12	5/9/2014 2:54	23.7	24	3.7	4	4485	4485	167.5	23393	RGB_SV1	8890	85746500	14973400	1.08496	0.18946	5.72659	8650	0.973003	240	0.0269966	2834	903.437	0.318785	398.483	309.019	0.791908	1091.3	2020.63	0.164566	54021	985.587	NA	0.493748	273	362	8890	1	351	10
1255	1256	031916-S	Hordeum vulgare	Navigator	S	2	40	NW	3	12	5/10/2014 10:41	25.03	25	5.03	5	4475	4475	177.5	27483	RGB_SV1	8610	95586900	27420700	1.28941	0.36989	3.48594	8453	0.981765	157	0.0182346	3232	1213.22	0.375378	429.644	1139.44	-2.7767	1078.23	2029.26	0.101082	85178	1166.19	NA	0.307096	426	298	8610	1	289	8
1256	1257	031916-S	Hordeum vulgare	Navigator	S	2	40	NW	3	12	5/11/2014 2:53	25.7	26	5.7	6	4468	4468	184.5	29187	RGB_SV1	9012	108947000	35134600	1.34145	0.432606	3.10085	8860	0.983134	152	0.0168664	3218	1149.08	0.357079	467.967	769.137	4.16114	1074.16	2015.99	0.0996021	90480	1221.72	NA	0.262448	464	319	9012	1	310	8
1257	1258	031916-S	Hordeum vulgare	Navigator	S	2	40	NW	3	12	5/12/2014 2:53	26.7	27	6.7	7	4458	4458	194.5	32116	RGB_SV1	10558	127608000	45471700	1.14476	0.407923	2.80632	10388	0.983899	170	0.0161015	3697	1294.55	0.350161	472.886	625.137	-0.556356	1085.56	2008	0.107557	98162	1264.77	NA	0.225205	466	326	10558	1	317	8
1258	1259	031916-S	Hordeum vulgare	Navigator	S	2	40	NW	3	12	5/14/2014 2:54	28.7	29	8.7	9	4431	4431	208	37153	RGB_SV1	13195	152267000	52315600	0.874553	0.300478	2.91054	12761	0.967109	434	0.0328913	4223	1351.55	0.320046	448.47	1387.21	-1.40793	1108.77	1984.39	0.119848	110098	1290.27	NA	0.238692	435	390	13195	1	372	17
1259	1260	031916-S	Hordeum vulgare	Navigator	S	2	40	NW	3	12	5/15/2014 2:54	29.7	30	9.7	10	4418	4418	221	42279	RGB_SV1	15227	195892000	83883200	0.844866	0.361782	2.33529	14983	0.983976	244	0.0160242	5683	2121	0.373219	533.772	1293.2	0.705397	1086.69	1987.13	0.120315	126559	1428.91	NA	0.160282	493	395	15227	1	385	9
1260	1261	031916-S	Hordeum vulgare	Navigator	S	2	40	NW	3	12	5/16/2014 2:54	30.7	31	10.7	11	4408	4407	231	42337	RGB_SV1	16324	202499000	71399100	0.759922	0.267941	2.83615	16069	0.984379	255	0.0156212	5273	1703.29	0.323021	479.041	1676.69	-3.96058	1119.94	1966.6	0.120867	135058	1412.71	NA	0.2291	442	451	16324	1	441	9
1261	1262	031916-S	Hordeum vulgare	Navigator	S	2	40	NW	3	12	5/17/2014 2:54	31.7	32	11.7	12	4396	4397	242	42823	RGB_SV1	15636	183404000	79877700	0.750166	0.326719	2.29606	15418	0.986058	218	0.0139422	4903	1537.44	0.313571	506.03	337.132	7.03213	1140.63	1959.03	0.115524	135348	1436.01	NA	0.154618	472	470	15636	1	461	8
1262	1263	031916-S	Hordeum vulgare	Navigator	S	2	40	NW	3	12	5/18/2014 2:54	32.7	33	12.7	13	4388	4388	251	45890	RGB_SV1	17672	221770000	79773500	0.710118	0.255439	2.77999	17434	0.986532	238	0.0134676	5165	1509.58	0.29227	520.024	1115.98	-1.73968	1128.73	1951.78	0.125268	141074	1442.03	NA	0.221745	446	520	17670	0.999887	511	8
1263	1264	031916-S	Hordeum vulgare	Navigator	S	2	40	NW	3	12	5/19/2014 2:54	33.7	34	13.7	14	4377	4377	262	48461	RGB_SV1	19403	273667000	95352300	0.726916	0.253276	2.87006	19185	0.988765	218	0.0112354	6312	2053.36	0.32531	550.236	3563.89	-1.89393	1112.85	1938.58	0.124734	155555	1505.02	NA	0.233494	468	527	19401	0.999897	518	8
1264	1265	031916-S	Hordeum vulgare	Navigator	S	2	40	NW	3	12	5/20/2014 2:54	34.7	35	14.7	15	4369	4376	270	51804	RGB_SV1	20505	313037000	103682000	0.744521	0.246595	3.0192	20275	0.988783	230	0.0112168	6299	1935.01	0.307193	609.554	457.99	-2.05898	1108.94	1929.92	0.118914	172436	1607.3	NA	0.252395	477	576	20505	1	566	9
1265	1266	031916-S	Hordeum vulgare	Navigator	S	2	40	NW	3	12	5/21/2014 2:54	35.7	36	15.7	16	4365	4375	281	53922	RGB_SV1	21112	359666000	108806000	0.806939	0.244115	3.30556	20879	0.988964	233	0.0110364	6603	2065.16	0.312761	637.323	468.588	-4.80001	1104.22	1921.53	0.115892	182170	1662.82	NA	0.286744	480	595	21111	0.999953	586	8
1266	1267	031917-C	Hordeum vulgare	Navigator	C	1	40	NW	3	13	4/27/2014 2:53	11.7	12	-8.3	-8	4343	4374	NA	2917	RGB_SV1	1150	3355990	8861.93	2.53761	0.00670089	378.697	1064	0.925217	86	0.0747826	360	112.696	0.313044	171.747	437.309	-0.8725	996.87	2088.06	0.546578	2104	352.954	NA	0.989493	24	172	1150	1	161	10
1267	1268	031917-C	Hordeum vulgare	Navigator	C	1	40	NW	3	13	4/28/2014 2:53	12.7	13	-7.3	-7	4356	4375	18	3981	RGB_SV1	1735	4156860	198250	1.38091	0.0658589	20.9678	1642	0.946398	93	0.0536023	540	168.069	0.311239	171.292	410.309	-3.28823	992.713	2089.91	0.338537	5125	380.762	NA	0.826204	51	171	1735	1	161	9
1268	1269	031917-C	Hordeum vulgare	Navigator	C	1	40	NW	3	13	4/29/2014 2:52	13.7	14	-6.3	-6	4363	4375	30	5201	RGB_SV1	2077	5597400	394845	1.29752	0.0915279	14.1762	2023	0.974001	54	0.025999	645	200.301	0.310544	213.581	120.284	-8.96293	982.502	2079.16	0.311815	6661	454.348	NA	0.753797	57	210	2077	1	203	6
1269	1270	031917-C	Hordeum vulgare	Navigator	C	1	40	NW	3	13	4/30/2014 2:53	14.7	15	-5.3	-5	4363	4375	42	5735	RGB_SV1	2574	9067560	554043	1.36859	0.0836231	16.3662	2495	0.969308	79	0.0306915	712	196.948	0.276612	247.978	348.284	-6.88761	974.864	2073.39	0.226047	11387	553.209	NA	0.78293	69	248	2574	1	233	14
1270	1271	031917-C	Hordeum vulgare	Navigator	C	1	40	NW	3	13	5/1/2014 2:53	15.7	16	-4.3	-4	4359	4375	58	7113	RGB_SV1	3128	13170200	1076200	1.34604	0.109992	12.2376	3076	0.983376	52	0.016624	908	263.575	0.290281	517.228	389.853	-4.50619	971.79	2069.39	0.117303	26666	1056.71	NA	0.720658	256	451	3128	1	256	194
1271	1272	031917-C	Hordeum vulgare	Navigator	C	1	40	NW	3	13	5/2/2014 2:54	16.7	17	-3.3	-3	4361	4375	72	8244	RGB_SV1	3499	14570300	1533060	1.19009	0.125219	9.50407	3406	0.973421	93	0.026579	1072	328.432	0.306373	282.795	251.066	-4.47717	967.245	2069.58	0.253386	13809	615.558	NA	0.655448	136	258	3499	1	249	8
[truncated: 23,178 more rows]
[truncated: 77 more columns]
