# Supplementary material for: Growth curve registration for evaluating salinity tolerance in barley
Source: Plant Methods. 2017 Mar 23;13:18. doi: 10.1186/s13007-017-0165-7 (PMC5363050; doi:10.1186/s13007-017-0165-7)
Supplement: Supplementary file 2 — Additional file 2. Dataset for Run 2. [file 13007_2017_165_MOESM2_ESM.csv]

	Row.No	Snapshot.ID.Tag	Plant.Species	Genotype.ID	Treatment.1	Treatment.2	Replicate	Smarthouse	Lane	Position	Snapshot.Time.Stamp	Time.after.Planting..d.	Time.after.Planting..d..complete.days	Time.after.salting	Time.after.salting.complete.days	Weight.Before	Weight.After	cumulative.total.water.lost..values.	Projected.Shoot.Area..pixels.	RGB_SV1.Writer.Label	RGB_SV1.Area	RGB_SV1.2nd.Moment.Principle.Axis.Large.Abs	RGB_SV1.2nd.Moment.Principle.Axis.Small.Abs	RGB_SV1.2nd.Moment.Principle.Axis.Large.Norm	RGB_SV1.2nd.Moment.Principle.Axis.Small.Norm	RGB_SV1.2nd.Moments.Principal.Axis.Ratio	RGB_SV1.Area.Distribution.Above.Absolut	RGB_SV1.Area.Distribution.Above.Relative	RGB_SV1.Area.Distribution.Below.Absolut	RGB_SV1.Area.Distribution.Below.Relative	RGB_SV1.Boundary.Point.Count	RGB_SV1.Boundary.Point.Roundness	RGB_SV1.Boundary.Points.To.Area.Ratio	RGB_SV1.Caliper.Length	RGB_SV1.Circumference	RGB_SV1.Center.Of.Mass.To.Boundary.Distance	RGB_SV1.Center.Of.Mass.X	RGB_SV1.Center.Of.Mass.Y	RGB_SV1.Compactness	RGB_SV1.Convex.Hull.Area	RGB_SV1.Convex.Hull.Circumference	RGB_SV1._t.iresult.Dummy	RGB_SV1.Excentricity	RGB_SV1.Object.Extent.X	RGB_SV1.Object.Extent.Y	RGB_SV1._t.iresult.Healthy.ColorClassAreaAbsolut	RGB_SV1._t.iresult.Healthy.ColorClassAreaRelative	RGB_SV1.Max.Dist.Above.Horizon.Line	RGB_SV1.Max.Dist.Below.Horizon.Line
1	1	032926-S	Hordeum vulgare	HEB-16-003	S	2	1	NW	1	2	5/24/2014 2:15	15.68	16	-4.32	-4	4364	4364	NA	7773	RGB_SV1	3416	20775100	155276	1.78036	0.0133066	133.795	3356	0.982436	60	0.0175644	896	235.016	0.262295	327.2	550.706	10.8429	1043.42	2023.17	0.532917	6410	662.12	NA	0.970545	37	327	3416	1	315	11
2	2	032926-S	Hordeum vulgare	HEB-16-003	S	2	1	NW	1	2	5/25/2014 7:34	16.9	17	-3.1	-3	4358	4358	6	9687	RGB_SV1	3521	26450600	617801	2.13355	0.0498329	42.814	3466	0.984379	55	0.0156206	1243	438.81	0.353025	385.41	257.823	-9.2787	998.722	2016.08	0.257082	13696	787.167	NA	0.910789	94	380	3521	1	369	10
3	3	032926-S	Hordeum vulgare	HEB-16-003	S	2	1	NW	1	2	5/27/2014 2:14	18.68	19	-1.32	-1	4349	4349	10.5	11166	RGB_SV1	4076	28443300	864761	1.71203	0.0520509	32.8915	3928	0.96369	148	0.0363101	1351	447.792	0.331452	370.135	180.096	-1.25511	1026.25	2016.95	0.295534	13792	759.583	NA	0.885459	61	371	4076	1	353	17
4	4	032926-S	Hordeum vulgare	HEB-16-003	S	2	1	NW	1	2	5/29/2014 2:14	20.68	21	0.68	1	4533	4533	18.5	14158	RGB_SV1	4869	59074200	1108290	2.49183	0.046749	53.3023	4738	0.973095	131	0.0269049	1519	473.888	0.311974	448.626	385.706	-1.28096	1009.73	1991.81	0.190582	25548	949.801	NA	0.927695	142	433	4869	1	416	16
5	5	032926-S	Hordeum vulgare	HEB-16-003	S	2	1	NW	1	2	5/30/2014 2:14	21.68	22	1.68	2	4523	4523	28.5	17084	RGB_SV1	7010	82818900	923393	1.68536	0.018791	89.6898	6889	0.982739	121	0.0172611	1413	284.817	0.201569	501.777	184.367	8.8827	1027.87	1982.49	0.349243	20072	1027.67	NA	0.95638	119	495	7010	1	479	15
6	6	032926-S	Hordeum vulgare	HEB-16-003	S	2	1	NW	1	2	5/31/2014 2:14	22.68	23	2.68	3	4512	4512	39.5	19099	RGB_SV1	6114	96774200	8572400	2.58886	0.229325	11.2891	5970	0.976448	144	0.0235525	2056	691.386	0.336277	510.025	620.477	-15.598	1117.4	1994.56	0.131137	46623	1117.5	NA	0.700993	312	413	6114	1	396	16
7	7	032926-S	Hordeum vulgare	HEB-16-003	S	2	1	NW	1	2	6/1/2014 2:14	23.68	24	3.68	4	4503	4503	48.5	20891	RGB_SV1	6736	85091400	21774700	1.87535	0.479896	3.90782	6568	0.975059	168	0.0249406	2452	892.563	0.364014	485.644	876.308	-28.8013	1095.74	1993.53	0.119522	56358	1127.19	NA	0.351041	341	374	6736	1	358	15
8	8	032926-S	Hordeum vulgare	HEB-16-003	S	2	1	NW	1	2	6/2/2014 2:14	24.68	25	4.68	5	4495	4495	56.5	22248	RGB_SV1	7600	86630500	46070100	1.49984	0.797613	1.88041	7419	0.976184	181	0.0238158	2632	911.503	0.346316	476.388	961.127	-15.4412	1087.36	1980.32	0.0942566	80631	1282.4	NA	0.093424	405	395	7600	1	379	15
9	9	032926-S	Hordeum vulgare	HEB-16-003	S	2	1	NW	1	2	6/3/2014 2:14	25.68	26	5.68	6	4487	4487	64.5	23658	RGB_SV1	7635	88931800	59570700	1.52559	1.02191	1.49288	7443	0.974853	192	0.0251474	2664	929.521	0.34892	470.486	795.98	-17.6556	1086.47	1973	0.0789278	96734	1378.37	NA	0.0390912	430	462	7635	1	447	14
10	10	032926-S	Hordeum vulgare	HEB-16-003	S	2	1	NW	1	2	6/4/2014 2:14	26.68	27	6.68	7	4478	4478	73.5	25854	RGB_SV1	8953	131633000	82938100	1.6422	1.03471	1.58712	8807	0.983693	146	0.0163074	3110	1080.32	0.34737	520.999	750.833	-43.6284	1062.33	1959.03	0.0786303	113862	1497.37	NA	0.0515014	505	484	8953	1	468	15
11	11	032926-S	Hordeum vulgare	HEB-16-003	S	2	1	NW	1	2	6/5/2014 2:14	27.68	28	7.68	8	4471	4471	80.5	28352	RGB_SV1	9237	147922000	70802100	1.73369	0.829821	2.08924	9118	0.987117	119	0.012883	3054	1009.73	0.330627	608.139	8871.88	-35.8138	1044.9	1973.26	0.0779882	118441	1528.34	NA	0.12432	609	376	9237	1	360	15
12	12	032926-S	Hordeum vulgare	HEB-16-003	S	2	1	NW	1	2	6/6/2014 2:14	28.68	29	8.68	9	4462	4462	89.5	29292	RGB_SV1	9099	140040000	65912200	1.69148	0.79612	2.12465	9003	0.989449	96	0.0105506	3157	1095.36	0.346961	600.488	1479.93	-28.1266	1048.69	1975.09	0.0830557	109553	1485.67	NA	0.129549	596	332	9099	1	318	13
13	13	032926-S	Hordeum vulgare	HEB-16-003	S	2	1	NW	1	2	6/7/2014 2:14	29.68	30	9.68	10	4453	4453	98.5	30830	RGB_SV1	9990	203651000	67207500	2.04059	0.673421	3.03018	9881	0.989089	109	0.0109109	3371	1137.5	0.337438	681.269	427.693	-18.3014	1025.38	1970.07	0.0684364	145975	1626.93	NA	0.253758	673	387	9990	1	375	11
14	14	032926-S	Hordeum vulgare	HEB-16-003	S	2	1	NW	1	2	6/8/2014 2:14	30.68	31	10.68	11	4444	4444	107.5	32019	RGB_SV1	10399	247498000	68590700	2.2887	0.634282	3.60833	10302	0.990672	97	0.00932782	3639	1273.42	0.349937	720.984	2487.2	-3.63322	1011.49	1968.36	0.0719261	144579	1682.88	NA	0.32036	714	357	10399	1	344	12
15	15	032926-S	Hordeum vulgare	HEB-16-003	S	2	1	NW	1	2	6/9/2014 2:14	31.68	32	11.68	12	4436	4436	115.5	34720	RGB_SV1	11186	338512000	69386500	2.70535	0.55453	4.87864	11064	0.989093	122	0.0109065	3923	1375.82	0.350706	788	372.426	-4.07814	986.337	1965.94	0.0659326	169658	1815.89	NA	0.435317	781	381	11186	1	367	13
16	16	032926-S	Hordeum vulgare	HEB-16-003	S	2	1	NW	1	2	6/10/2014 2:14	32.68	33	12.68	13	4426	4426	125.5	34921	RGB_SV1	12223	434390000	82689700	2.90753	0.553472	5.25326	12064	0.986992	159	0.0130083	4264	1487.5	0.34885	839.66	327.426	-1.05234	967.011	1963.05	0.0628064	194614	1925.33	NA	0.462627	831	412	12223	1	398	13
17	17	032927-C	Hordeum vulgare	HEB-16-003	C	1	1	NW	1	3	5/24/2014 2:15	15.68	16	-4.32	-4	4340	4340	NA	9554	RGB_SV1	4209	34974400	273154	1.97421	0.0154188	128.039	4152	0.986458	57	0.0135424	1032	253.035	0.245189	367.327	504.588	-3.65154	1109.49	2016.94	0.435579	9663	750.915	NA	0.969242	87	361	4209	1	351	9
18	18	032927-C	Hordeum vulgare	HEB-16-003	C	1	1	NW	1	3	5/25/2014 7:34	16.9	17	-3.1	-3	4335	4340	5	11404	RGB_SV1	4635	38687300	956356	1.80081	0.0445164	40.4528	4559	0.983603	76	0.016397	1500	485.437	0.323625	408.354	185.007	-3.1186	1081.91	2012.45	0.188078	24644	868.319	NA	0.905833	183	371	4635	1	359	11
19	19	032927-C	Hordeum vulgare	HEB-16-003	C	1	1	NW	1	3	5/27/2014 2:14	18.68	19	-1.32	-1	4338	4340	6	14189	RGB_SV1	5560	40864200	1694340	1.32188	0.0548091	24.118	5429	0.976439	131	0.0235611	1466	386.539	0.263669	376.044	293.255	1.35688	1098.33	2012.75	0.237161	23444	859.254	NA	0.847091	138	376	5560	1	359	16
20	20	032927-C	Hordeum vulgare	HEB-16-003	C	1	1	NW	1	3	5/29/2014 2:14	20.68	21	0.68	1	4518	4518	17	18588	RGB_SV1	6230	71976900	536137	1.85446	0.0138134	134.251	6118	0.982023	112	0.0179775	1452	338.412	0.233066	462.732	115.456	-5.152	1064.64	1988.03	0.447944	13908	937.367	NA	0.970644	158	437	6230	1	422	14
21	21	032927-C	Hordeum vulgare	HEB-16-003	C	1	1	NW	1	3	5/30/2014 2:14	21.68	22	1.68	2	4503	4503	32	20155	RGB_SV1	6558	65298500	1783020	1.51831	0.0414585	36.6224	6466	0.985971	92	0.0140287	1556	369.188	0.237267	445.486	385.706	2.10911	1069.63	1980.34	0.278554	23543	939.968	NA	0.896506	170	414	6558	1	401	12
22	22	032927-C	Hordeum vulgare	HEB-16-003	C	1	1	NW	1	3	5/31/2014 2:14	22.68	23	2.68	3	4489	4489	46	22968	RGB_SV1	7575	79386500	4745180	1.38351	0.0826965	16.7299	7483	0.987855	92	0.0121452	2065	562.934	0.272607	440.991	869.117	-1.23208	1074.18	1979.64	0.235886	32113	971.361	NA	0.787117	197	398	7575	1	385	12
23	23	032927-C	Hordeum vulgare	HEB-16-003	C	1	1	NW	1	3	6/1/2014 2:14	23.68	24	3.68	4	4478	4478	57	25578	RGB_SV1	8409	97506000	1150600	1.37893	0.0162719	84.7433	8300	0.987038	109	0.0129623	1791	381.458	0.212986	487.05	731.294	2.66726	1133.67	1955.1	0.451199	18637	993.44	NA	0.953893	66	488	8409	1	475	12
24	24	032927-C	Hordeum vulgare	HEB-16-003	C	1	1	NW	1	3	6/2/2014 2:14	24.68	25	4.68	5	4466	4466	69	28662	RGB_SV1	10082	134897000	5059000	1.32711	0.0497705	26.6647	9971	0.98899	111	0.0110097	2055	418.868	0.203829	514.254	714.377	-9.50744	1167.42	1949.26	0.278278	36230	1086.5	NA	0.860638	182	503	10082	1	489	13
25	25	032927-C	Hordeum vulgare	HEB-16-003	C	1	1	NW	1	3	6/3/2014 2:14	25.68	26	5.68	6	4455	4455	80	32626	RGB_SV1	8829	107994000	5221950	1.3854	0.06699	20.6807	8720	0.987654	109	0.0123457	1793	364.124	0.203081	461.866	79.8822	5.79741	1167.76	1943.51	0.199143	44335	1020.73	NA	0.824014	215	435	8829	1	420	14
26	26	032927-C	Hordeum vulgare	HEB-16-003	C	1	1	NW	1	3	6/4/2014 2:14	26.68	27	6.68	7	4442	4442	93	36077	RGB_SV1	12105	201251000	64813600	1.37343	0.44232	3.10507	10609	0.876415	1496	0.123585	3049	767.98	0.251879	659.844	879.029	-51.5325	1024.43	2050.48	0.0984122	123003	1555.42	NA	0.262961	416	548	12105	1	337	210
27	27	032927-C	Hordeum vulgare	HEB-16-003	C	1	1	NW	1	3	6/5/2014 2:14	27.68	28	7.68	8	4430	4430	105	38633	RGB_SV1	12194	103396000	58910600	0.695364	0.396188	1.75514	11572	0.948991	622	0.0510087	3153	815.271	0.25857	444.19	1972.08	-3.05621	1064.95	2023.27	0.144219	84552	1190	NA	0.0751218	259	425	12194	1	364	60
28	28	032927-C	Hordeum vulgare	HEB-16-003	C	1	1	NW	1	3	6/6/2014 2:14	28.68	29	8.68	9	4415	4415	120	42473	RGB_SV1	13833	147352000	49545300	0.770057	0.258922	2.97409	13294	0.961035	539	0.0389648	3409	840.113	0.24644	484.15	2461.5	3.6316	1084	2003.96	0.172112	80372	1186.19	NA	0.24675	257	462	13833	1	399	62
29	29	032927-C	Hordeum vulgare	HEB-16-003	C	1	1	NW	1	3	6/7/2014 2:14	29.68	30	9.68	10	4397	4397	138	44472	RGB_SV1	15551	268974000	62747000	1.11223	0.259463	4.28665	15013	0.965404	538	0.0345959	3715	887.482	0.238891	748.853	3669.09	0.417696	1092.07	1978.59	0.142196	109363	1645.45	NA	0.386497	350	698	15551	1	486	211
30	30	032927-C	Hordeum vulgare	HEB-16-003	C	1	1	NW	1	3	6/8/2014 2:14	30.68	31	10.68	11	4381	4381	154	53870	RGB_SV1	17087	347389000	117278000	1.18983	0.401686	2.96209	15694	0.918476	1393	0.081524	4654	1267.61	0.272371	714.454	1735.96	-12.7226	1055	1998.36	0.11525	148260	1715.38	NA	0.245238	431	669	17087	1	458	210
31	31	032927-C	Hordeum vulgare	HEB-16-003	C	1	1	NW	1	3	6/9/2014 2:14	31.68	32	11.68	12	4364	4364	171	58534	RGB_SV1	19424	318574000	103613000	0.844372	0.274624	3.07465	18863	0.971118	561	0.0288818	4572	1076.15	0.235379	760.028	4312.45	-8.27679	1085.92	1964.78	0.128522	151134	1768.67	NA	0.259244	348	743	19424	1	531	211
32	32	032927-C	Hordeum vulgare	HEB-16-003	C	1	1	NW	1	3	6/10/2014 2:14	32.68	33	12.68	13	4345	4345	190	61755	RGB_SV1	21752	448257000	131594000	0.94739	0.278125	3.40635	21184	0.973887	568	0.0261125	5212	1248.85	0.23961	810.625	2193.89	0.509808	1083.1	1941.5	0.119484	182050	1936.74	NA	0.298236	364	799	21752	1	587	211
33	33	032928-S	Hordeum vulgare	HEB-19-155	S	2	1	NW	1	4	5/24/2014 2:16	15.68	16	-4.32	-4	4379	4379	NA	11030	RGB_SV1	4482	47580800	1494500	2.36858	0.0743967	31.8372	4463	0.995761	19	0.00423918	1326	392.297	0.29585	459.549	118.297	-1.42538	1097.66	2000.48	0.211925	21149	950.641	NA	0.881896	230	400	4482	1	393	6
34	34	032928-S	Hordeum vulgare	HEB-19-155	S	2	1	NW	1	4	5/25/2014 7:35	16.9	17	-3.1	-3	4372	4372	7	11865	RGB_SV1	5115	53597200	1648380	2.04857	0.0630035	32.5152	5087	0.994526	28	0.0054741	1534	460.05	0.299902	450.694	288.569	-3.27437	1016.26	1983.72	0.199586	25628	943.817	NA	0.884212	112	451	5115	1	443	7
35	35	032928-S	Hordeum vulgare	HEB-19-155	S	2	1	NW	1	4	5/27/2014 2:15	18.68	19	-1.32	-1	4361	4361	12.5	15537	RGB_SV1	5855	64629100	1360260	1.88527	0.0396797	47.5123	5780	0.98719	75	0.0128096	1759	528.451	0.300427	428.208	1074.4	4.61127	1093.45	1979.06	0.299427	19554	888.636	NA	0.919246	182	390	5852	0.999488	375	14
36	36	032928-S	Hordeum vulgare	HEB-19-155	S	2	1	NW	1	4	5/29/2014 2:15	20.68	21	0.68	1	4544	4544	21	18077	RGB_SV1	5782	46011300	10130300	1.37628	0.303017	4.54194	5708	0.987202	74	0.0127983	1740	523.625	0.300934	396.274	405.823	-11.1764	1003.87	1996.06	0.143101	40405	964.364	NA	0.408469	225	359	5782	1	343	15
37	37	032928-S	Hordeum vulgare	HEB-19-155	S	2	1	NW	1	4	5/30/2014 2:15	21.68	22	1.68	2	4529	4529	36	19914	RGB_SV1	6975	81320000	26270100	1.67151	0.539974	3.09554	6883	0.98681	92	0.01319	2422	841.016	0.34724	466.439	528.286	-7.80582	1032.21	1982.47	0.104587	66691	1180.27	NA	0.2618	306	455	6975	1	441	13
38	38	032928-S	Hordeum vulgare	HEB-19-155	S	2	1	NW	1	4	5/31/2014 2:15	22.68	23	2.68	3	4515	4515	50	21340	RGB_SV1	7380	86175900	41066200	1.58224	0.754002	2.09846	7242	0.981301	138	0.0186992	2738	1015.8	0.371003	470.814	584.558	0.298159	1047.04	1980.7	0.0906511	81411	1283.73	NA	0.125683	375	456	7380	1	440	15
39	39	032928-S	Hordeum vulgare	HEB-19-155	S	2	1	NW	1	4	6/1/2014 2:15	23.68	24	3.68	4	4506	4506	59	22799	RGB_SV1	8201	103469000	42883200	1.53843	0.637608	2.41282	8066	0.983539	135	0.0164614	2958	1066.91	0.360688	500.915	661.127	-6.56665	1055.7	1976.84	0.0931932	88000	1327.74	NA	0.171374	367	491	8201	1	477	13
40	40	032928-S	Hordeum vulgare	HEB-19-155	S	2	1	NW	1	4	6/2/2014 2:15	24.68	25	4.68	5	4496	4496	69	25447	RGB_SV1	9319	145918000	54439500	1.68024	0.626867	2.68037	9198	0.987016	121	0.0129842	3498	1313.02	0.375362	558.778	315.764	-11.3137	1045.72	1960.39	0.0876596	106309	1492.3	NA	0.208462	465	518	9319	1	504	13
41	41	032928-S	Hordeum vulgare	HEB-19-155	S	2	1	NW	1	4	6/3/2014 2:15	25.68	26	5.68	6	4488	4488	77	27345	RGB_SV1	10103	141587000	53812200	1.38715	0.527205	2.63114	9976	0.987429	127	0.0125705	3491	1206.28	0.345541	582.918	504.5	-12.1272	1043.84	1960.56	0.0902416	111955	1535.5	NA	0.201788	475	529	10103	1	515	13
42	42	032928-S	Hordeum vulgare	HEB-19-155	S	2	1	NW	1	4	6/4/2014 2:15	26.68	27	6.68	7	4478	4478	87	28865	RGB_SV1	10286	151922000	58469300	1.43591	0.55263	2.59832	10146	0.986389	140	0.0136107	3305	1061.93	0.32131	568.938	694.563	0.871003	1029.8	1954.65	0.0861756	119361	1575.95	NA	0.1973	540	480	10286	1	466	13
43	43	032928-S	Hordeum vulgare	HEB-19-155	S	2	1	NW	1	4	6/5/2014 2:15	27.68	28	7.68	8	4470	4470	95	30631	RGB_SV1	11279	209434000	75985600	1.64629	0.597297	2.75623	11110	0.985016	169	0.0149836	3753	1248.78	0.332742	572.281	2053.78	-1.68753	1020.68	1935.09	0.0727368	155066	1627.34	NA	0.218604	557	534	11279	1	520	13
44	44	032928-S	Hordeum vulgare	HEB-19-155	S	2	1	NW	1	4	6/6/2014 2:15	28.68	29	8.68	9	4460	4460	105	33876	RGB_SV1	11257	155784000	74805200	1.22935	0.590319	2.08253	11130	0.988718	127	0.0112819	3686	1206.95	0.327441	567.208	917.132	1.10904	1041.95	1951.63	0.0982432	114583	1515.56	NA	0.123328	519	476	11257	1	464	11
45	45	032928-S	Hordeum vulgare	HEB-19-155	S	2	1	NW	1	4	6/7/2014 2:15	29.68	30	9.68	10	4449	4449	116	35889	RGB_SV1	11887	132895000	98755300	0.940509	0.698901	1.3457	11777	0.990746	110	0.00925381	4320	1569.98	0.363422	607.106	1407.84	-5.34441	1062.55	1956.04	0.0871999	136319	1598.14	NA	0.0217193	568	482	11887	1	470	11
46	46	032928-S	Hordeum vulgare	HEB-19-155	S	2	1	NW	1	4	6/8/2014 2:15	30.68	31	10.68	11	4439	4439	126	38415	RGB_SV1	12568	132315000	118805000	0.837679	0.752146	1.11372	12471	0.992282	97	0.00771801	4611	1691.7	0.366884	653.781	1031.96	-3.51209	1063.85	1955.56	0.0849608	147927	1652.83	NA	0.00289445	603	477	12568	1	465	11
47	47	032928-S	Hordeum vulgare	HEB-19-155	S	2	1	NW	1	4	6/9/2014 2:15	31.68	32	11.68	12	4429	4429	136	40722	RGB_SV1	13210	148826000	127872000	0.852851	0.732774	1.16387	13089	0.99084	121	0.00915973	4777	1727.46	0.36162	684.539	1025.33	-6.35149	1064.66	1951.66	0.0849906	155429	1694.36	NA	0.00573475	633	471	13210	1	458	12
48	48	032928-S	Hordeum vulgare	HEB-19-155	S	2	1	NW	1	4	6/10/2014 2:15	32.68	33	12.68	13	4417	4417	148	42492	RGB_SV1	13803	153113000	136475000	0.803647	0.71632	1.12191	13674	0.990654	129	0.00934579	5041	1841.03	0.365211	714.077	1707.7	-2.44284	1071.56	1950.94	0.0819884	168353	1740.51	NA	0.00330089	660	470	13803	1	456	13
49	49	032929-C	Hordeum vulgare	HEB-19-155	C	1	1	NW	1	5	5/24/2014 2:17	15.68	16	-4.32	-4	4360	4360	NA	11367	RGB_SV1	3705	30041000	489342	2.18846	0.0356481	61.3907	3678	0.992713	27	0.00728745	1106	330.158	0.298515	370.062	1123.69	-6.80446	1025.2	1997.93	0.348804	10622	753.344	NA	0.936916	68	366	3705	1	356	9
50	50	032929-C	Hordeum vulgare	HEB-19-155	C	1	1	NW	1	5	5/25/2014 7:35	16.9	17	-3.1	-3	4355	4355	5	13048	RGB_SV1	4457	37256500	531353	1.8755	0.0267484	70.1162	4428	0.993493	29	0.00650662	1194	319.865	0.267893	398.181	828.848	-4.20686	1055.8	1989.11	0.395791	11261	807.736	NA	0.944545	51	399	4457	1	389	9
51	51	032929-C	Hordeum vulgare	HEB-19-155	C	1	1	NW	1	5	5/27/2014 2:16	18.68	19	-1.32	-1	4345	4345	10	15406	RGB_SV1	5355	44156200	1898950	1.53983	0.0662207	23.253	5302	0.990103	53	0.00989729	1515	428.613	0.282913	392.164	784.191	0.537116	1062.4	1985.65	0.228203	23466	884.142	NA	0.841872	120	391	5355	1	376	14
52	52	032929-C	Hordeum vulgare	HEB-19-155	C	1	1	NW	1	5	5/29/2014 2:15	20.68	21	0.68	1	4526	4526	19.5	18726	RGB_SV1	6467	94606700	3057220	2.26212	0.0731007	30.9453	6405	0.990413	62	0.00958713	2091	676.091	0.323334	516.652	245.184	-0.864112	978.216	1955.16	0.179744	35979	1076.38	NA	0.878706	181	496	6467	1	481	14
53	53	032929-C	Hordeum vulgare	HEB-19-155	C	1	1	NW	1	5	5/30/2014 2:15	21.68	22	1.68	2	4514	4514	31.5	19672	RGB_SV1	5955	133085000	1433210	3.7529	0.0404152	92.8586	5891	0.989253	64	0.0107473	1751	514.862	0.294039	591.778	647.482	-4.85631	1009.16	1926.64	0.176895	33664	1224.09	NA	0.957837	180	566	5955	1	550	15
54	54	032929-C	Hordeum vulgare	HEB-19-155	C	1	1	NW	1	5	5/31/2014 2:15	22.68	23	2.68	3	4501	4501	44.5	22667	RGB_SV1	8312	154305000	8710080	2.23341	0.12607	17.7157	8238	0.991097	74	0.00890279	2306	639.754	0.27743	631.661	573.24	0.538474	1031.28	1931.54	0.142953	58145	1360.29	NA	0.797695	252	611	8312	1	595	15
55	55	032929-C	Hordeum vulgare	HEB-19-155	C	1	1	NW	1	5	6/1/2014 2:15	23.68	24	3.68	4	4491	4491	54.5	24309	RGB_SV1	9149	175616000	27584900	2.09806	0.329553	6.36639	9088	0.993333	61	0.0066674	3164	1094.21	0.34583	631.145	624.784	-11.0018	1047.79	1927.98	0.106785	85677	1455.33	NA	0.530707	339	611	9149	1	595	15
56	56	032929-C	Hordeum vulgare	HEB-19-155	C	1	1	NW	1	5	6/2/2014 2:15	24.68	25	4.68	5	4480	4480	65.5	27461	RGB_SV1	9965	178293000	51552900	1.79547	0.519157	3.45844	9894	0.992875	71	0.00712494	3348	1124.85	0.335976	632.569	463.99	-16.1237	1068.7	1919.91	0.0999268	99723	1515.81	NA	0.304056	372	613	9965	1	597	15
57	57	032929-C	Hordeum vulgare	HEB-19-155	C	1	1	NW	1	5	6/3/2014 2:16	25.68	26	5.68	6	4470	4469	75.5	33293	RGB_SV1	10682	213202000	40181400	1.86847	0.352144	5.30599	10589	0.991294	93	0.00870623	3367	1061.29	0.315203	629.497	276.551	-4.4098	1026.6	1932.32	0.100829	105942	1534.92	NA	0.466273	450	573	10682	1	558	14
58	58	032929-C	Hordeum vulgare	HEB-19-155	C	1	1	NW	1	5	6/4/2014 2:15	26.68	27	6.68	7	4456	4456	88.5	34973	RGB_SV1	12176	196177000	86225000	1.32324	0.581599	2.27517	12054	0.98998	122	0.0100197	4047	1345.12	0.332375	600.491	612.132	-6.2212	998.277	1970.21	0.0685976	177499	1688.8	NA	0.15159	475	513	12176	1	499	13
59	59	032929-C	Hordeum vulgare	HEB-19-155	C	1	1	NW	1	5	6/5/2014 2:15	27.68	28	7.68	8	4444	4444	100.5	39344	RGB_SV1	14084	206327000	89795800	1.04017	0.452693	2.29773	13826	0.981681	258	0.0183187	4541	1464.12	0.322423	607.111	522.132	-3.05181	996.61	1958.9	0.0859362	163889	1656.77	NA	0.15486	453	547	14084	1	510	36
60	60	032929-C	Hordeum vulgare	HEB-19-155	C	1	1	NW	1	5	6/6/2014 2:15	28.68	29	8.68	9	4430	4430	114.5	42341	RGB_SV1	14552	208046000	107575000	0.98246	0.508001	1.93397	14156	0.972787	396	0.0272128	4525	1407.07	0.310954	605.449	855.411	-3.72687	993.509	1959.3	0.0885045	164421	1690.88	NA	0.101334	454	596	14552	1	498	97
61	61	032929-C	Hordeum vulgare	HEB-19-155	C	1	1	NW	1	5	6/7/2014 2:16	29.68	30	9.68	10	4413	4413	131.5	46366	RGB_SV1	14351	353514000	84182300	1.7165	0.408749	4.19939	13624	0.949341	727	0.0506585	4867	1650.59	0.33914	857.602	1123.92	-4.73569	1120.07	1960.65	0.0922141	155627	1867.69	NA	0.378642	518	686	14351	1	550	135
62	62	032929-C	Hordeum vulgare	HEB-19-155	C	1	1	NW	1	5	6/8/2014 2:15	30.68	31	10.68	11	4396	4396	148.5	52269	RGB_SV1	16554	363765000	102252000	1.32744	0.373134	3.55754	15701	0.948472	853	0.0515283	5585	1884.27	0.337381	854.836	929.117	-5.16883	1128.17	1953.1	0.0922969	179356	1911.86	NA	0.314908	468	717	16554	1	573	143
63	63	032929-C	Hordeum vulgare	HEB-19-155	C	1	1	NW	1	5	6/9/2014 2:15	31.68	32	11.68	12	4379	4379	165.5	56038	RGB_SV1	17726	406673000	162378000	1.29427	0.516779	2.50449	16852	0.950694	874	0.0493061	6095	2095.74	0.343845	813.824	301.777	-2.85082	1119.18	1932.43	0.0837839	211568	1942.71	NA	0.184301	455	704	17726	1	568	135
64	64	032929-C	Hordeum vulgare	HEB-19-155	C	1	1	NW	1	5	6/10/2014 2:15	32.68	33	12.68	13	4360	4360	184.5	60161	RGB_SV1	19851	487739000	202224000	1.23772	0.513177	2.41188	19546	0.984635	305	0.0153645	6222	1950.19	0.313435	660.828	5217.04	-2.31525	1111.09	1893.68	0.0963112	206113	1785.22	NA	0.171241	497	586	19851	1	572	13
65	65	032930-C	Hordeum vulgare	HEB-19-095	C	1	1	NW	1	6	5/24/2014 2:17	15.68	16	-4.32	-4	4365	4365	NA	4684	RGB_SV1	1883	5108730	283850	1.44083	0.080055	17.998	1829	0.971322	54	0.0286776	661	232.035	0.351036	194.833	55.4558	-10.0639	1068.5	2069.31	0.288671	6523	442.585	NA	0.800534	58	195	1883	1	185	9
66	66	032930-C	Hordeum vulgare	HEB-19-095	C	1	1	NW	1	6	5/25/2014 7:36	16.9	17	-3.1	-3	4361	4361	4	4986	RGB_SV1	2133	6103720	270101	1.34157	0.059367	22.5979	2087	0.978434	46	0.0215659	730	249.836	0.342241	215.752	155.598	-7.1291	1060.65	2063.35	0.385435	5534	458.939	NA	0.837677	56	216	2133	1	206	9
67	67	032930-C	Hordeum vulgare	HEB-19-095	C	1	1	NW	1	6	5/27/2014 2:16	18.68	19	-1.32	-1	4353	4353	8	5495	RGB_SV1	2203	8638320	92885.4	1.77992	0.019139	92.9997	2100	0.953246	103	0.0467544	772	270.533	0.350431	249.48	408.049	-4.10573	1060.67	2061.84	0.517136	4260	507.521	NA	0.957899	53	245	2203	1	229	15
68	68	032930-C	Hordeum vulgare	HEB-19-095	C	1	1	NW	1	6	5/29/2014 2:16	20.68	21	0.68	1	4536	4536	16.5	6491	RGB_SV1	2765	16565400	823852	2.16677	0.10776	20.1073	2643	0.955877	122	0.044123	922	307.444	0.333454	313.847	369.853	-9.14638	1084.86	2053.8	0.257593	10734	648.964	NA	0.819471	69	313	2765	1	297	15
69	69	032930-C	Hordeum vulgare	HEB-19-095	C	1	1	NW	1	6	5/30/2014 2:16	21.68	22	1.68	2	4524	4524	28.5	6848	RGB_SV1	2880	19313700	2228350	2.32852	0.268657	8.66727	2770	0.961806	110	0.0381944	1023	363.378	0.355208	329.318	477.34	-8.66648	1096.37	2058.24	0.154184	18679	719.458	NA	0.629034	163	304	2880	1	290	13
70	70	032930-C	Hordeum vulgare	HEB-19-095	C	1	1	NW	1	6	5/31/2014 2:16	22.68	23	2.68	3	4512	4512	40.5	7395	RGB_SV1	3130	23244200	2807890	2.37261	0.28661	8.27816	2986	0.953994	144	0.0460064	1155	426.206	0.36901	355.788	521.838	-7.36395	1100.65	2056.6	0.135545	23092	787.805	NA	0.615346	207	313	3130	1	298	14
71	71	032930-C	Hordeum vulgare	HEB-19-095	C	1	1	NW	1	6	6/1/2014 2:16	23.68	24	3.68	4	4505	4505	47.5	8274	RGB_SV1	3339	22947500	3302530	2.05827	0.29622	6.94847	3221	0.96466	118	0.0353399	1343	540.176	0.402216	349.857	733.176	-10.5193	1099.74	2049.7	0.140106	23832	784.232	NA	0.560071	219	302	3339	1	287	14
72	72	032930-C	Hordeum vulgare	HEB-19-095	C	1	1	NW	1	6	6/2/2014 2:16	24.68	25	4.68	5	4497	4497	55.5	9185	RGB_SV1	3925	27759700	6385860	1.80192	0.414515	4.34705	3748	0.954904	177	0.0450955	1548	610.523	0.394395	349.378	941.07	-14.177	1094.78	2042.66	0.111351	35249	847.588	NA	0.391828	227	299	3925	1	284	14
73	73	032930-C	Hordeum vulgare	HEB-19-095	C	1	1	NW	1	6	6/3/2014 2:16	25.68	26	5.68	6	4490	4490	62.5	10184	RGB_SV1	4448	38752000	8444170	1.95868	0.426803	4.5892	4307	0.9683	141	0.0316996	1741	681.448	0.391412	353.362	665.291	-6.2331	1107.98	2024.75	0.100266	44362	914.457	NA	0.412378	251	353	4448	1	339	13
74	74	032930-C	Hordeum vulgare	HEB-19-095	C	1	1	NW	1	6	6/4/2014 2:16	26.68	27	6.68	7	4481	4481	71.5	11734	RGB_SV1	5134	57257000	7654100	2.17228	0.290391	7.48056	4983	0.970588	151	0.0294118	1835	655.868	0.357421	437.138	149.255	-2.09354	1114.09	2007.92	0.0992538	51726	1015.1	NA	0.58395	248	433	5134	1	419	13
75	75	032930-C	Hordeum vulgare	HEB-19-095	C	1	1	NW	1	6	6/5/2014 2:16	27.68	28	7.68	8	4474	4474	78.5	13495	RGB_SV1	4458	29367000	14213000	1.47768	0.715161	2.06622	4299	0.964334	159	0.0356662	1638	601.849	0.367429	348.059	446.884	-16.886	1068.65	2035.66	0.102438	43519	943.71	NA	0.120916	290	309	4458	1	294	14
76	76	032930-C	Hordeum vulgare	HEB-19-095	C	1	1	NW	1	6	6/6/2014 2:16	28.68	29	8.68	9	4465	4465	87.5	14745	RGB_SV1	4578	32127500	25196000	1.53294	1.20221	1.2751	4450	0.97204	128	0.0279598	1849	746.789	0.403888	399.031	177.279	-1.00652	1053.01	2025.98	0.0772215	59284	1104.99	NA	0.0146213	400	291	4578	1	280	10
77	77	032930-C	Hordeum vulgare	HEB-19-095	C	1	1	NW	1	6	6/7/2014 2:16	29.68	30	9.68	10	4455	4455	97.5	15384	RGB_SV1	4669	32527400	24445400	1.49211	1.12137	1.33061	4540	0.972371	129	0.027629	1960	822.789	0.41979	416.812	2208.09	-13.0029	1069	2025.26	0.0837174	55771	1076.27	NA	0.0201231	417	265	4669	1	253	11
78	78	032930-C	Hordeum vulgare	HEB-19-095	C	1	1	NW	1	6	6/8/2014 2:16	30.68	31	10.68	11	4446	4446	106.5	16863	RGB_SV1	5432	35382500	30884500	1.19914	1.0467	1.14564	5340	0.983063	92	0.0169367	2261	941.112	0.416237	430.035	363	-8.95289	1065.07	2015.29	0.0685158	79281	1145.52	NA	0.00460726	428	362	5432	1	351	10
79	79	032930-C	Hordeum vulgare	HEB-19-095	C	1	1	NW	1	6	6/9/2014 2:16	31.68	32	11.68	12	4436	4436	116.5	17964	RGB_SV1	5899	49822200	30367000	1.43175	0.87266	1.64067	5820	0.986608	79	0.0133921	2423	995.241	0.410748	419.815	929.85	-15.4663	1068.83	1999	0.0673594	87575	1182.08	NA	0.0588626	405	420	5899	1	408	11
80	80	032930-C	Hordeum vulgare	HEB-19-095	C	1	1	NW	1	6	6/10/2014 2:16	32.68	33	12.68	13	4423	4423	129.5	21240	RGB_SV1	6070	82719200	27169600	2.24506	0.737405	3.04455	5966	0.982867	104	0.0171334	2574	1091.51	0.424053	540.387	615.311	0.512332	1044.16	1980.49	0.0622884	97450	1331.52	NA	0.255538	361	508	6070	1	494	13
81	81	032931-S	Hordeum vulgare	HEB-19-095	S	2	1	NW	1	7	5/24/2014 2:18	15.68	16	-4.32	-4	4356	4356	NA	5705	RGB_SV1	1955	12399900	66884.2	3.24432	0.0174997	185.393	1940	0.992327	15	0.00767263	819	343.1	0.418926	317.932	305.711	-0.73958	998.189	2015.71	0.380721	5135	640.398	NA	0.978655	44	317	1955	1	307	9
82	82	032931-S	Hordeum vulgare	HEB-19-095	S	2	1	NW	1	7	5/25/2014 7:37	16.9	17	-3.1	-3	4351	4351	5	7275	RGB_SV1	2626	20296200	23784.1	2.94324	0.00344903	853.354	2598	0.989337	28	0.0106626	850	275.133	0.323686	354.175	256.279	3.90232	1068.15	2011.36	0.656336	4001	712.138	NA	0.995324	116	337	2626	1	327	9
83	83	032931-S	Hordeum vulgare	HEB-19-095	S	2	1	NW	1	7	5/27/2014 2:17	18.68	19	-1.32	-1	4342	4342	9.5	8548	RGB_SV1	3949	27521900	241375	1.76484	0.0154781	114.021	3889	0.984806	60	0.0151937	953	229.985	0.241327	381.189	405.539	11.1637	1025.77	2006.5	0.451005	8756	772.189	NA	0.965526	46	382	3949	1	366	15
84	84	032931-S	Hordeum vulgare	HEB-19-095	S	2	1	NW	1	7	5/29/2014 2:17	20.68	21	0.68	1	4527	4527	17	9473	RGB_SV1	3933	35782000	480296	2.31322	0.03105	74.4998	3869	0.983728	64	0.0162726	1128	323.515	0.286804	390.079	352.279	6.52639	1019.55	1974.68	0.252926	15550	842.164	NA	0.947721	77	390	3933	1	375	14
85	85	032931-S	Hordeum vulgare	HEB-19-095	S	2	1	NW	1	7	5/30/2014 2:17	21.68	22	1.68	2	4517	4517	27	12926	RGB_SV1	5277	55121300	4025620	1.97945	0.144563	13.6926	5224	0.989956	53	0.0100436	1690	541.235	0.320258	437.403	427.955	-10.4042	1078.42	1981.94	0.168729	31275	970.691	NA	0.746284	205	390	5277	1	376	13
86	86	032931-S	Hordeum vulgare	HEB-19-095	S	2	1	NW	1	7	5/31/2014 2:17	22.68	23	2.68	3	4506	4506	38	14774	RGB_SV1	5892	73060000	6322700	2.10452	0.182128	11.5552	5822	0.988119	70	0.0118805	1785	540.771	0.302953	512.884	191.823	-10.4041	1089.97	1972.23	0.140306	41994	1122.74	NA	0.706782	257	447	5892	1	432	14
87	87	032931-S	Hordeum vulgare	HEB-19-095	S	2	1	NW	1	7	6/1/2014 2:17	23.68	24	3.68	4	4498	4498	46	15386	RGB_SV1	6150	89260500	6024720	2.35999	0.159289	14.8157	6080	0.988618	70	0.0113821	1949	617.659	0.316911	525.647	553.583	-6.9603	1093.23	1959.61	0.141214	43551	1145.46	NA	0.763078	250	465	6150	1	450	14
88	88	032931-S	Hordeum vulgare	HEB-19-095	S	2	1	NW	1	7	6/2/2014 2:17	24.68	25	4.68	5	4489	4489	55	17209	RGB_SV1	6533	105322000	8438560	2.4677	0.197716	12.481	6478	0.991581	55	0.0084188	2097	673.107	0.320986	552.211	647.205	-9.74463	1111.93	1951.45	0.125969	51862	1215.83	NA	0.725296	307	462	6533	1	448	13
89	89	032931-S	Hordeum vulgare	HEB-19-095	S	2	1	NW	1	7	6/3/2014 2:17	25.68	26	5.68	6	4482	4482	62	17871	RGB_SV1	6484	95802900	8129340	2.27873	0.193361	11.7848	6417	0.989667	67	0.0103331	1882	546.256	0.290253	545.668	550.725	-9.22223	1092.81	1949.17	0.122188	53066	1198.63	NA	0.711601	290	478	6484	1	465	12
90	90	032931-S	Hordeum vulgare	HEB-19-095	S	2	1	NW	1	7	6/4/2014 2:17	26.68	27	6.68	7	4474	4474	70	19527	RGB_SV1	6927	98260100	12873500	2.0478	0.268291	7.63274	6861	0.990472	66	0.00952793	2270	743.886	0.327703	546.001	775.472	-15.747	1093.4	1937.07	0.121156	57174	1231.35	NA	0.590322	298	475	6927	1	462	12
91	91	032931-S	Hordeum vulgare	HEB-19-095	S	2	1	NW	1	7	6/5/2014 2:17	27.68	28	7.68	8	4467	4467	77	20224	RGB_SV1	7711	116514000	12173200	1.95956	0.20473	9.57141	7652	0.992349	59	0.00765141	2405	750.101	0.311892	547.523	706.69	-17.4031	1084.57	1908.94	0.1539	50104	1196.42	NA	0.657413	245	496	7711	1	482	13
92	92	032931-S	Hordeum vulgare	HEB-19-095	S	2	1	NW	1	7	6/6/2014 2:17	28.68	29	8.68	9	4460	4460	84	21716	RGB_SV1	8464	140003000	17279300	1.95427	0.241198	8.10236	8409	0.993502	55	0.00649811	2625	814.11	0.310137	544.027	1586.8	-17.7344	1092.73	1900.99	0.13485	62766	1253.69	NA	0.608832	268	493	8464	1	480	12
93	93	032931-S	Hordeum vulgare	HEB-19-095	S	2	1	NW	1	7	6/7/2014 2:17	29.68	30	9.68	10	4448	4448	96	24870	RGB_SV1	8829	148474000	19914800	1.9047	0.255477	7.45546	8717	0.987315	112	0.0126855	2700	825.688	0.30581	583.278	222.848	-13.9335	1089.85	1908.38	0.117769	74969	1333.14	NA	0.582881	318	504	8829	1	492	11
94	94	032931-S	Hordeum vulgare	HEB-19-095	S	2	1	NW	1	7	6/8/2014 2:17	30.68	31	10.68	11	4440	4440	104	26775	RGB_SV1	10405	257725000	5985340	2.38052	0.0552847	43.0593	10295	0.989428	110	0.0105718	2770	737.424	0.266218	611.036	1543.32	3.78507	1123.34	1892.97	0.140259	74184	1352.73	NA	0.911274	321	562	10405	1	550	11
95	95	032931-S	Hordeum vulgare	HEB-19-095	S	2	1	NW	1	7	6/9/2014 2:17	31.68	32	11.68	12	4435	4435	109	28396	RGB_SV1	11103	299149000	5865430	2.42665	0.0475794	51.002	11021	0.992615	82	0.00738539	3367	1021.05	0.303251	643.466	1739.09	-3.87183	1127.55	1880.56	0.147613	75217	1409.92	NA	0.924559	346	586	11103	1	574	11
96	96	032931-S	Hordeum vulgare	HEB-19-095	S	2	1	NW	1	7	6/10/2014 2:17	32.68	33	12.68	13	4425	4425	119	29198	RGB_SV1	11538	316748000	8053780	2.37932	0.0604977	39.3291	11459	0.993153	79	0.00684694	3482	1050.82	0.301785	648.087	1464.05	-5.58567	1125.5	1883.99	0.139531	82691	1433.78	NA	0.903275	357	587	11538	1	573	13
97	97	032932-C	Hordeum vulgare	HEB-19-021	C	1	1	NW	1	8	5/24/2014 2:18	15.68	16	-4.32	-4	4398	4398	NA	9820	RGB_SV1	3824	38915800	2059300	2.66128	0.140826	18.8976	3791	0.99137	33	0.00862971	1234	398.21	0.322699	423.2	614.706	-6.31772	1059.3	1979.27	0.186664	20486	874.487	NA	0.809074	91	424	3824	1	415	8
98	98	032932-C	Hordeum vulgare	HEB-19-021	C	1	1	NW	1	8	5/25/2014 7:37	16.9	17	-3.1	-3	4391	4391	7	11455	RGB_SV1	4427	50424700	5400330	2.57291	0.27555	9.33735	4392	0.992094	35	0.00790603	1664	625.456	0.375875	442.386	1105.71	-5.73894	1088.78	1973.38	0.132688	33364	958.675	NA	0.650486	188	430	4427	1	419	10
99	99	032932-C	Hordeum vulgare	HEB-19-021	C	1	1	NW	1	8	5/27/2014 2:17	18.68	19	-1.32	-1	4379	4379	13	15830	RGB_SV1	5427	58965900	8993820	2.00208	0.305369	6.55627	5354	0.986549	73	0.0134513	1922	680.686	0.354155	432.297	1116.11	-4.10395	1032.1	1971.78	0.117455	46205	1014.09	NA	0.540694	164	422	5427	1	405	16
100	100	032932-C	Hordeum vulgare	HEB-19-021	C	1	1	NW	1	8	5/29/2014 2:17	20.68	21	0.68	1	4552	4552	26.5	18869	RGB_SV1	5875	92107700	15852800	2.66858	0.459295	5.81017	5806	0.988255	69	0.0117447	2292	894.173	0.390128	498.889	2055.2	0.536124	1013.41	1957.34	0.102679	57217	1135.12	NA	0.49889	228	455	5875	1	440	14
101	101	032932-C	Hordeum vulgare	HEB-19-021	C	1	1	NW	1	8	5/30/2014 2:17	21.68	22	1.68	2	4537	4537	41.5	20871	RGB_SV1	6432	105111000	17191100	2.54072	0.41554	6.11427	6361	0.988962	71	0.0110386	2496	968.597	0.38806	520.589	1587.72	-2.07063	1008.94	1956.8	0.106499	60395	1175.99	NA	0.516781	255	464	6432	1	449	14
102	102	032932-C	Hordeum vulgare	HEB-19-021	C	1	1	NW	1	8	5/31/2014 2:17	22.68	23	2.68	3	4522	4522	56.5	22542	RGB_SV1	7556	118171000	21849500	2.06979	0.382699	5.40842	7476	0.989412	80	0.0105876	2633	917.508	0.348465	519.7	1550.16	0.222068	1015.2	1947.9	0.118813	63596	1183.34	NA	0.473221	260	463	7556	1	449	13
103	103	032932-C	Hordeum vulgare	HEB-19-021	C	1	1	NW	1	8	6/1/2014 2:17	23.68	24	3.68	4	4512	4512	66.5	25205	RGB_SV1	8389	125973000	20214700	1.79002	0.287241	6.23177	8294	0.988676	95	0.0113243	2885	992.159	0.343903	518.009	256.463	-1.17046	1022.16	1940.15	0.11934	70295	1184.58	NA	0.523369	233	478	8389	1	464	13
104	104	032932-C	Hordeum vulgare	HEB-19-021	C	1	1	NW	1	8	6/2/2014 2:17	24.68	25	4.68	5	4500	4500	78.5	27236	RGB_SV1	10388	198150000	19779800	1.83624	0.183298	10.0178	10217	0.983539	171	0.0164613	3202	986.985	0.30824	601.521	934.156	-9.03605	1045.51	1918.96	0.11535	90056	1400.3	NA	0.669902	185	584	10388	1	569	14
105	105	032932-C	Hordeum vulgare	HEB-19-021	C	1	1	NW	1	8	6/3/2014 2:17	25.68	26	5.68	6	4489	4489	89.5	33170	RGB_SV1	12332	292577000	21089200	1.92386	0.138673	13.8733	12198	0.989134	134	0.010866	3550	1021.93	0.287869	657.368	1413.02	-6.11811	1040.48	1905.64	0.134283	91836	1433.44	NA	0.749144	198	658	12332	1	644	13
106	106	032932-C	Hordeum vulgare	HEB-19-021	C	1	1	NW	1	8	6/4/2014 2:17	26.68	27	6.68	7	4476	4476	102.5	37625	RGB_SV1	13338	275495000	39338600	1.54857	0.221125	7.00318	13158	0.986505	180	0.0134953	3766	1063.33	0.282351	598.248	1103.29	-3.28825	1018.26	1935.41	0.114972	116011	1445.89	NA	0.562649	341	591	13338	1	576	14
107	107	032932-C	Hordeum vulgare	HEB-19-021	C	1	1	NW	1	8	6/5/2014 2:17	27.68	28	7.68	8	4464	4464	114.5	41695	RGB_SV1	13198	228859000	26430500	1.31387	0.151736	8.65892	12982	0.983634	216	0.0163661	3741	1060.39	0.283452	591.508	1082.56	0.412321	1044.69	1950.72	0.141787	93083	1329.59	NA	0.62875	246	582	13198	1	568	13
108	108	032932-C	Hordeum vulgare	HEB-19-021	C	1	1	NW	1	8	6/6/2014 2:17	28.68	29	8.68	9	4448	4448	130.5	47013	RGB_SV1	15988	280158000	49836300	1.09601	0.194965	5.62156	15783	0.987178	205	0.0128221	4460	1244.16	0.278959	593.998	1283.65	-0.955661	1039.95	1926.1	0.134781	118622	1421.47	NA	0.487143	378	586	15988	1	572	13
109	109	032932-C	Hordeum vulgare	HEB-19-021	C	1	1	NW	1	8	6/7/2014 2:17	29.68	30	9.68	10	4431	4431	147.5	50534	RGB_SV1	17623	325293000	52117200	1.04741	0.167811	6.24157	17415	0.988197	208	0.0118028	4728	1268.45	0.268286	597.369	2928.14	-3.40042	1038.39	1913.28	0.136291	129304	1447.89	NA	0.523911	363	598	17623	1	586	11
110	110	032932-C	Hordeum vulgare	HEB-19-021	C	1	1	NW	1	8	6/8/2014 2:17	30.68	31	10.68	11	4414	4414	164.5	61285	RGB_SV1	21398	446860000	59805300	0.975944	0.130615	7.47191	21061	0.984251	337	0.0157491	5219	1272.92	0.243901	670.341	604.706	3.28064	1063.73	1903.25	0.136903	156300	1638.66	NA	0.583583	333	647	21396	0.999906	634	12
111	111	032932-C	Hordeum vulgare	HEB-19-021	C	1	1	NW	1	8	6/9/2014 2:17	31.68	32	11.68	12	4393	4393	185.5	66385	RGB_SV1	20624	541781000	86535800	1.27373	0.203446	6.26078	20260	0.982351	364	0.0176493	5503	1468.34	0.266825	775.093	3851.91	-2.33249	1091.69	1893.32	0.105017	196388	1882.5	NA	0.524969	515	625	20624	1	612	12
112	112	032932-C	Hordeum vulgare	HEB-19-021	C	1	1	NW	1	8	6/10/2014 2:17	32.68	33	12.68	13	4372	4372	206.5	70674	RGB_SV1	21716	527180000	48130500	1.11789	0.102061	10.9531	21310	0.981304	406	0.0186959	5369	1327.42	0.247237	689.325	599.765	-5.14026	1029.28	1874.15	0.169138	128392	1604.82	NA	0.693356	267	681	21715	0.999954	667	13
113	113	032933-S	Hordeum vulgare	HEB-19-021	S	2	1	NW	1	9	5/24/2014 2:19	15.68	16	-4.32	-4	4359	4359	NA	11814	RGB_SV1	4919	51008400	3350440	2.10808	0.138468	15.2244	4889	0.993901	30	0.0060988	1607	524.995	0.326692	442	1181.92	-5.94567	1060.06	1992.64	0.19389	25370	928.623	NA	0.768653	185	409	4919	1	398	10
114	114	032933-S	Hordeum vulgare	HEB-19-021	S	2	1	NW	1	9	5/25/2014 7:38	16.9	17	-3.1	-3	4352	4352	7	13467	RGB_SV1	5811	57548000	2264630	1.70423	0.0670648	25.4117	5774	0.993633	37	0.00636723	1440	356.841	0.247806	442.824	840.25	-5.77048	1112.77	1978.02	0.221675	26214	940.885	NA	0.854286	118	443	5811	1	433	9
115	115	032933-S	Hordeum vulgare	HEB-19-021	S	2	1	NW	1	9	5/27/2014 2:18	18.68	19	-1.32	-1	4342	4342	12	17218	RGB_SV1	6844	86946100	4185230	1.85622	0.089351	20.7745	6768	0.988895	76	0.0111046	2120	656.692	0.30976	457.079	1598.02	-4.17378	1044.02	1972.17	0.202085	33867	1001.33	NA	0.824736	213	433	6844	1	416	16
116	116	032933-S	Hordeum vulgare	HEB-19-021	S	2	1	NW	1	9	5/29/2014 2:18	20.68	21	0.68	1	4524	4524	21	19796	RGB_SV1	7651	134358000	8551000	2.29524	0.146077	15.7126	7584	0.991243	67	0.00875703	2264	669.938	0.295909	563.057	1190.13	-11.082	1088.93	1944.46	0.187167	40878	1174.31	NA	0.77498	141	564	7651	1	549	14
117	117	032933-S	Hordeum vulgare	HEB-19-021	S	2	1	NW	1	9	5/30/2014 2:18	21.68	22	1.68	2	4512	4512	33	20881	RGB_SV1	8196	166404000	19088500	2.47719	0.284163	8.71751	8122	0.990971	74	0.00902879	2606	828.604	0.31796	590.166	1376.19	-0.928284	1112.14	1929.66	0.133175	61543	1280.47	NA	0.630731	195	587	8196	1	574	12
118	118	032933-S	Hordeum vulgare	HEB-19-021	S	2	1	NW	1	9	5/31/2014 2:18	22.68	23	2.68	3	4499	4499	46	21990	RGB_SV1	8770	165371000	14567500	2.1501	0.189403	11.352	8695	0.991448	75	0.00855188	2731	850.44	0.311402	586.806	1923.55	2.25458	1109.19	1927.48	0.158206	55434	1255.3	NA	0.702384	165	586	8770	1	573	12
119	119	032933-S	Hordeum vulgare	HEB-19-021	S	2	1	NW	1	9	6/1/2014 2:18	23.68	24	3.68	4	4491	4491	54	24363	RGB_SV1	9532	169605000	22285900	1.86669	0.24528	7.61044	9444	0.990768	88	0.00923206	2981	932.266	0.312736	565.884	1626.57	0.966116	1116.06	1930.2	0.14966	63691	1257.65	NA	0.5894	206	560	9532	1	546	13
120	120	032933-S	Hordeum vulgare	HEB-19-021	S	2	1	NW	1	9	6/2/2014 2:18	24.68	25	4.68	5	4481	4481	64	28460	RGB_SV1	10088	168717000	26574400	1.65787	0.261128	6.34886	9967	0.988006	121	0.0119945	3209	1020.78	0.318101	589.164	1593.23	-2.38121	1107.67	1940.47	0.101522	99368	1366.77	NA	0.529764	220	566	10088	1	524	41
121	121	032933-S	Hordeum vulgare	HEB-19-021	S	2	1	NW	1	9	6/3/2014 2:18	25.68	26	5.68	6	4473	4473	72	28832	RGB_SV1	10974	219708000	40227100	1.82438	0.334033	5.4617	10865	0.990067	109	0.00993257	3509	1122.02	0.319756	556.577	2781.22	-15.2793	1130.82	1921.23	0.130356	84185	1297.4	NA	0.476768	252	554	10973	0.999909	541	12
122	122	032933-S	Hordeum vulgare	HEB-19-021	S	2	1	NW	1	9	6/4/2014 2:18	26.68	27	6.68	7	4463	4463	82	29253	RGB_SV1	10364	262750000	40870900	2.44617	0.380504	6.42876	10233	0.98736	131	0.0126399	4141	1654.56	0.399556	645.914	379.647	-1.0723	1135.95	1909.76	0.100747	102872	1476.17	NA	0.534034	293	632	10364	1	619	12
123	123	032933-S	Hordeum vulgare	HEB-19-021	S	2	1	NW	1	9	6/5/2014 2:18	27.68	28	7.68	8	4455	4455	90	36120	RGB_SV1	10898	181978000	76062600	1.53223	0.640439	2.39247	10722	0.98385	176	0.0161497	3572	1170.78	0.327767	523.597	1640.93	-12.1602	1017.63	1972.81	0.0818586	133132	1500.14	NA	0.168477	524	504	10898	1	490	13
124	124	032933-S	Hordeum vulgare	HEB-19-021	S	2	1	NW	1	9	6/6/2014 2:18	28.68	29	8.68	9	4446	4446	99	38300	RGB_SV1	11802	160172000	147864000	1.14994	1.06158	1.08324	11640	0.986274	162	0.0137265	3873	1270.98	0.328165	589.81	1788.77	-20.0722	1047.02	1964.57	0.0760183	155252	1620.06	NA	0.0015965	528	532	11802	1	520	11
125	125	032933-S	Hordeum vulgare	HEB-19-021	S	2	1	NW	1	9	6/7/2014 2:18	29.68	30	9.68	10	4435	4435	110	38880	RGB_SV1	12489	214071000	156748000	1.37247	1.00496	1.3657	12321	0.986548	168	0.0134518	4566	1669.34	0.365602	659.867	3059.79	-33.4937	1058.28	1947.18	0.072613	171994	1745.7	NA	0.0238959	539	570	12489	1	559	10
126	126	032933-S	Hordeum vulgare	HEB-19-021	S	2	1	NW	1	9	6/8/2014 2:18	30.68	31	10.68	11	4425	4425	120	41152	RGB_SV1	12245	210688000	148694000	1.40515	0.991687	1.41693	12049	0.983993	196	0.0160065	4460	1624.47	0.36423	635.437	2350.48	-22.2379	1059.49	1940.63	0.0699766	174987	1733.1	NA	0.0297576	504	581	12245	1	570	10
127	127	032933-S	Hordeum vulgare	HEB-19-021	S	2	1	NW	1	9	6/9/2014 2:18	31.68	32	11.68	12	4415	4415	130	43472	RGB_SV1	12547	199302000	143386000	1.266	0.910806	1.38997	12342	0.983661	205	0.0163386	4253	1441.62	0.338966	635.721	2194.92	-22.0266	1056.17	1943.97	0.0707423	177362	1726.82	NA	0.0266245	490	611	12547	1	565	45
128	128	032933-S	Hordeum vulgare	HEB-19-021	S	2	1	NW	1	9	6/10/2014 2:18	32.68	33	12.68	13	4404	4403	141	46371	RGB_SV1	14809	223694000	164534000	1.02001	0.750245	1.35957	14589	0.985144	220	0.0148558	4881	1608.76	0.329597	635.831	2418.33	-24.4453	1054.56	1932.41	0.0869537	170309	1719.75	NA	0.0232216	499	571	14809	1	559	11
129	129	032934-S	Hordeum vulgare	HEB-11-081	S	2	1	NW	1	10	5/24/2014 2:20	15.68	16	-4.32	-4	4382	4382	NA	7847	RGB_SV1	3442	19287600	522853	1.62801	0.0441324	36.8891	3364	0.977339	78	0.0226612	988	283.598	0.287042	314.331	388.706	-7.38054	1077.62	2042.73	0.382614	8996	646.072	NA	0.897215	103	299	3442	1	288	10
130	130	032934-S	Hordeum vulgare	HEB-11-081	S	2	1	NW	1	10	5/25/2014 7:39	16.9	17	-3.1	-3	4377	4377	5	9105	RGB_SV1	3927	21950100	913429	1.42336	0.0592315	24.0305	3836	0.976827	91	0.0231729	1078	295.922	0.27451	321.562	709.558	-10.8886	1065.25	2045.29	0.382935	10255	663.217	NA	0.846579	100	310	3927	1	299	10
131	131	032934-S	Hordeum vulgare	HEB-11-081	S	2	1	NW	1	10	5/27/2014 2:19	18.68	19	-1.32	-1	4367	4367	10	11154	RGB_SV1	4722	26137600	1060470	1.17223	0.0475603	24.6472	4540	0.961457	182	0.038543	1393	410.938	0.295002	320.662	853.529	1.02969	1065.97	2037.07	0.366501	12884	674.618	NA	0.850119	96	311	4722	1	293	17
132	132	032934-S	Hordeum vulgare	HEB-11-081	S	2	1	NW	1	10	5/29/2014 2:18	20.68	21	0.68	1	4552	4552	17.5	13868	RGB_SV1	5563	41661200	1287360	1.34621	0.0415991	32.3616	5400	0.970699	163	0.0293007	1387	345.815	0.249326	354.865	1187.98	-6.94594	1061.75	2022.37	0.382179	14556	737.442	NA	0.883696	83	353	5563	1	338	14
133	133	032934-S	Hordeum vulgare	HEB-11-081	S	2	1	NW	1	10	5/30/2014 2:18	21.68	22	1.68	2	4541	4541	28.5	15487	RGB_SV1	5468	33198800	1497860	1.11037	0.0500972	22.1642	5340	0.976591	128	0.0234089	1580	456.547	0.288954	319.08	1099.18	-3.54079	1090.46	2033.11	0.367152	14893	681.814	NA	0.834775	131	296	5468	1	280	15
134	134	032934-S	Hordeum vulgare	HEB-11-081	S	2	1	NW	1	10	5/31/2014 2:18	22.68	23	2.68	3	4529	4529	40.5	15982	RGB_SV1	5744	42253200	2707230	1.28065	0.0820534	15.6075	5623	0.978935	121	0.0210655	1463	372.627	0.254701	342.067	942.186	-7.87889	1064.87	2020.62	0.289618	19833	750.535	NA	0.773648	97	342	5744	1	327	14
135	135	032934-S	Hordeum vulgare	HEB-11-081	S	2	1	NW	1	10	6/1/2014 2:19	23.68	24	3.68	4	4521	4521	48.5	17504	RGB_SV1	6411	49605500	2707060	1.20692	0.0658638	18.3245	6239	0.973171	172	0.0268289	1504	352.834	0.234597	343.093	1865.12	0.0340577	1059.02	2010.97	0.347894	18428	754.356	NA	0.80372	89	344	6411	1	329	14
136	136	032934-S	Hordeum vulgare	HEB-11-081	S	2	1	NW	1	10	6/2/2014 2:18	24.68	25	4.68	5	4512	4512	57.5	19634	RGB_SV1	7268	67115000	2310800	1.27055	0.0437454	29.0441	7067	0.972345	201	0.0276555	1869	480.622	0.257155	437.64	450.711	1.96556	1063.06	2001.72	0.336762	21582	901.241	NA	0.871294	86	436	7268	1	421	14
137	137	032934-S	Hordeum vulgare	HEB-11-081	S	2	1	NW	1	10	6/3/2014 2:19	25.68	26	5.68	6	4505	4505	64.5	20658	RGB_SV1	7563	91078000	1210060	1.5923	0.0211552	75.2675	7374	0.97501	189	0.0249901	1783	420.348	0.235753	493.042	435.564	0.679105	1064.37	1982.26	0.430621	17563	1004.39	NA	0.948241	73	490	7563	1	476	13
138	138	032934-S	Hordeum vulgare	HEB-11-081	S	2	1	NW	1	10	6/4/2014 2:18	26.68	27	6.68	7	4496	4496	73.5	21450	RGB_SV1	7318	109299000	2012180	2.04095	0.0375736	54.3187	7168	0.979503	150	0.0204974	1701	395.381	0.232441	558.87	218.823	1.93372	1083.92	1965.26	0.292299	25036	1142.74	NA	0.928999	149	541	7318	1	527	13
139	139	032934-S	Hordeum vulgare	HEB-11-081	S	2	1	NW	1	10	6/5/2014 2:18	27.68	28	7.68	8	4489	4489	80.5	25302	RGB_SV1	8164	129915000	2342130	1.94919	0.0351402	55.469	8024	0.982852	140	0.0171485	1894	439.397	0.231994	573.349	345.706	6.96817	1079.48	1954.31	0.312533	26122	1173.58	NA	0.930419	139	562	8164	1	546	15
140	140	032934-S	Hordeum vulgare	HEB-11-081	S	2	1	NW	1	10	6/6/2014 2:18	28.68	29	8.68	9	4481	4481	88.5	28260	RGB_SV1	10328	151463000	5549600	1.41996	0.052027	27.2927	10188	0.986445	140	0.0135554	2503	606.604	0.242351	589.055	585.588	0.868084	1093.54	1967.26	0.23052	44803	1272.87	NA	0.863618	259	557	10328	1	545	11
141	141	032934-S	Hordeum vulgare	HEB-11-081	S	2	1	NW	1	10	6/7/2014 2:19	29.68	30	9.68	10	4471	4471	98.5	28993	RGB_SV1	9974	158425000	5759040	1.59252	0.057891	27.5089	9799	0.982454	175	0.0175456	2400	577.502	0.240626	581.859	170.912	-2.39814	1100.3	1973.71	0.281005	35494	1204.03	NA	0.864615	212	553	9974	1	541	11
142	142	032934-S	Hordeum vulgare	HEB-11-081	S	2	1	NW	1	10	6/8/2014 2:18	30.68	31	10.68	11	4462	4462	107.5	31804	RGB_SV1	10229	165146000	5606360	1.57834	0.0535814	29.4569	10061	0.983576	168	0.0164239	2477	599.817	0.242155	562.694	265.367	7.0002	1078	1949.2	0.272977	37472	1167.86	NA	0.872979	140	555	10228	0.999902	543	11
143	143	032934-S	Hordeum vulgare	HEB-11-081	S	2	1	NW	1	10	6/9/2014 2:18	31.68	32	11.68	12	4455	4455	114.5	33996	RGB_SV1	11991	204030000	10342700	1.419	0.0719324	19.7269	11769	0.981486	222	0.0185139	2755	632.977	0.229756	537.624	1378.09	4.24601	1102.23	1947.63	0.233889	51268	1179.4	NA	0.816325	234	514	11991	1	501	12
144	144	032934-S	Hordeum vulgare	HEB-11-081	S	2	1	NW	1	10	6/10/2014 2:19	32.68	33	12.68	13	4445	4445	124.5	36089	RGB_SV1	11694	236567000	11575800	1.72993	0.0846492	20.4364	11402	0.97503	292	0.0249701	2918	728.128	0.24953	569.242	1604.17	7.10105	1098.22	1938.42	0.235742	49605	1214.94	NA	0.822106	222	548	11661	0.997178	534	13
145	145	032935-C	Hordeum vulgare	HEB-11-081	C	1	1	NW	1	11	5/24/2014 2:20	15.68	16	-4.32	-4	4379	4379	NA	6821	RGB_SV1	3255	19428800	649055	1.83376	0.0612604	29.9339	3163	0.971736	92	0.0282642	983	296.863	0.301997	305.197	594.203	-8.57196	1016.32	2064.58	0.282087	11539	638.529	NA	0.874872	104	292	3255	1	282	9
146	146	032935-C	Hordeum vulgare	HEB-11-081	C	1	1	NW	1	11	5/25/2014 7:39	16.9	17	-3.1	-3	4372	4372	7	7601	RGB_SV1	3834	20963700	703848	1.42614	0.0478823	29.7844	3740	0.975483	94	0.0245175	924	222.685	0.241002	313.383	439.078	-5.76222	1022.25	2059.58	0.350073	10952	652.919	NA	0.874285	95	304	3834	1	295	8
147	147	032935-C	Hordeum vulgare	HEB-11-081	C	1	1	NW	1	11	5/27/2014 2:19	18.68	19	-1.32	-1	4361	4361	12.5	10026	RGB_SV1	4673	29690400	1710740	1.35964	0.0783415	17.3553	4458	0.953991	215	0.046009	1278	349.515	0.273486	314.162	862.286	1.70018	1026.69	2050.86	0.267288	17483	694.196	NA	0.793952	105	304	4673	1	287	16
148	148	032935-C	Hordeum vulgare	HEB-11-081	C	1	1	NW	1	11	5/29/2014 2:19	20.68	21	0.68	1	4542	4542	22	13814	RGB_SV1	5364	60234200	2739210	2.09347	0.0952022	21.9897	5145	0.959172	219	0.0408277	1676	523.672	0.312453	413.165	581.894	-5.37367	1041.09	2017.69	0.196599	27284	884.434	NA	0.833577	110	413	5364	1	398	14
149	149	032935-C	Hordeum vulgare	HEB-11-081	C	1	1	NW	1	11	5/30/2014 2:19	21.68	22	1.68	2	4526	4526	38	13791	RGB_SV1	6192	76307300	3623890	1.99023	0.0945178	21.0567	5962	0.962855	230	0.0371447	1844	549.15	0.297804	452.863	358.12	-3.9	1057	2010.51	0.192454	32174	976.442	NA	0.826871	148	445	6192	1	431	13
150	150	032935-C	Hordeum vulgare	HEB-11-081	C	1	1	NW	1	11	5/31/2014 2:19	22.68	23	2.68	3	4511	4511	53	16457	RGB_SV1	6886	85174300	5042810	1.79628	0.10635	16.8902	6635	0.963549	251	0.0364508	2170	683.837	0.315132	462.18	145.669	-8.63194	1044.2	1999.3	0.203951	33763	993.203	NA	0.788912	135	458	6886	1	444	13
151	151	032935-C	Hordeum vulgare	HEB-11-081	C	1	1	NW	1	11	6/1/2014 2:19	23.68	24	3.68	4	4500	4500	64	18471	RGB_SV1	7948	101026000	9454440	1.59925	0.149665	10.6855	7689	0.967413	259	0.0325868	2141	576.734	0.269376	458.233	701.465	-13.3359	1060.15	1993.77	0.18554	42837	1027.19	NA	0.686989	206	438	7948	1	423	14
152	152	032935-C	Hordeum vulgare	HEB-11-081	C	1	1	NW	1	11	6/2/2014 2:19	24.68	25	4.68	5	4489	4489	75	21940	RGB_SV1	8937	132206000	10301500	1.65527	0.128979	12.8336	8668	0.9699	269	0.0300996	2583	746.547	0.289023	502.021	1100.77	-5.86002	1050.86	1967	0.161315	55401	1136.97	NA	0.731752	194	502	8937	1	488	13
153	153	032935-C	Hordeum vulgare	HEB-11-081	C	1	1	NW	1	11	6/3/2014 2:19	25.68	26	5.68	6	4479	4479	85	23827	RGB_SV1	9289	182134000	9580990	2.11083	0.111038	19.0099	9014	0.970395	275	0.0296049	2646	753.721	0.284853	574.348	997.279	-14.5851	1048.62	1942.22	0.158329	58669	1232.29	NA	0.81009	176	575	9289	1	561	13
154	154	032935-C	Hordeum vulgare	HEB-11-081	C	1	1	NW	1	11	6/4/2014 2:19	26.68	27	6.68	7	4466	4466	98	26975	RGB_SV1	9877	249036000	17796000	2.55277	0.18242	13.9939	9585	0.970436	292	0.0295636	3316	1113.28	0.33573	653.159	1165.16	0.195555	1030.83	1932.09	0.130267	75821	1414.22	NA	0.751017	206	645	9877	1	631	13
155	155	032935-C	Hordeum vulgare	HEB-11-081	C	1	1	NW	1	11	6/5/2014 2:19	27.68	28	7.68	8	4454	4454	110	29840	RGB_SV1	10157	244537000	32711100	2.37036	0.317076	7.47567	9819	0.966722	338	0.0332775	3565	1251.28	0.350989	642.919	986.708	-0.535675	1025.91	1942.47	0.112759	90077	1473.87	NA	0.583743	326	609	10157	1	594	14
156	156	032935-C	Hordeum vulgare	HEB-11-081	C	1	1	NW	1	11	6/6/2014 2:19	28.68	29	8.68	9	4440	4440	124	32208	RGB_SV1	11735	273938000	26229600	1.98924	0.19047	10.4438	11417	0.972902	318	0.0270984	3966	1340.36	0.337963	670.537	1404.27	2.95256	1041.93	1935.35	0.12571	93350	1488.98	NA	0.68101	267	655	11735	1	643	11
157	157	032935-C	Hordeum vulgare	HEB-11-081	C	1	1	NW	1	11	6/7/2014 2:19	29.68	30	9.68	10	4423	4423	141	36800	RGB_SV1	12310	254466000	40555800	1.67924	0.267632	6.27445	12057	0.979448	253	0.0205524	3808	1177.97	0.309342	630.032	1792.76	-2.78035	1026.23	1902.26	0.106353	115747	1523.92	NA	0.525719	341	595	12310	1	582	12
158	158	032935-C	Hordeum vulgare	HEB-11-081	C	1	1	NW	1	11	6/8/2014 2:19	30.68	31	10.68	11	4407	4407	157	40561	RGB_SV1	13655	253011000	50732200	1.35692	0.272082	4.98718	13385	0.980227	270	0.019773	4027	1187.6	0.29491	619.409	244.853	7.28692	1028.77	1899.31	0.119116	114636	1536.61	NA	0.443493	363	583	13655	1	571	11
159	159	032935-C	Hordeum vulgare	HEB-11-081	C	1	1	NW	1	11	6/9/2014 2:19	31.68	32	11.68	12	4390	4390	174	47467	RGB_SV1	16956	469756000	75172100	1.6339	0.261463	6.24907	16752	0.987969	204	0.0120311	5383	1708.93	0.317469	671.18	1880.7	1.15246	1150.88	1893.26	0.0939287	180520	1762.39	NA	0.524325	579	644	16956	1	631	12
160	160	032935-C	Hordeum vulgare	HEB-11-081	C	1	1	NW	1	11	6/10/2014 2:19	32.68	33	12.68	13	4370	4370	194	52928	RGB_SV1	16824	389978000	92376100	1.37779	0.326363	4.22163	16573	0.985081	251	0.0149192	5244	1634.54	0.311698	625.25	3527.59	-1.04025	1049.99	1895.32	0.111578	150782	1700.2	NA	0.380662	462	590	16824	1	576	13
161	161	032936-S	Hordeum vulgare	HEB-11-131	S	2	1	NW	1	12	5/24/2014 2:21	15.68	16	-4.32	-4	4375	4375	NA	8594	RGB_SV1	4184	23469900	3253330	1.34069	0.185842	7.21411	4142	0.989962	42	0.0100382	1094	286.051	0.261472	338.923	588.137	-4.58229	1094.54	2031.94	0.224331	18651	722.952	NA	0.572317	107	339	4184	1	330	8
162	162	032936-S	Hordeum vulgare	HEB-11-131	S	2	1	NW	1	12	5/25/2014 7:40	16.9	17	-3.1	-3	4369	4369	6	10203	RGB_SV1	4537	25101700	4574150	1.21945	0.222215	5.48773	4489	0.98942	48	0.0105797	1226	331.293	0.270223	338.869	526.924	-6.74403	1097.27	2029.58	0.210251	21579	742.611	NA	0.478484	132	337	4537	1	327	9
163	163	032936-S	Hordeum vulgare	HEB-11-131	S	2	1	NW	1	12	5/27/2014 2:20	18.68	19	-1.32	-1	4359	4359	11	12886	RGB_SV1	5300	37623500	5800880	1.33939	0.206511	6.48582	5186	0.978491	114	0.0215094	1595	480.005	0.300943	338.073	1291.74	1.50814	1091.64	2019.63	0.185011	28647	782.353	NA	0.537037	152	339	5300	1	324	14
164	164	032936-S	Hordeum vulgare	HEB-11-131	S	2	1	NW	1	12	5/29/2014 2:20	20.68	21	0.68	1	4542	4542	19.5	17125	RGB_SV1	6494	65169700	14486600	1.54533	0.343512	4.49862	6378	0.982137	116	0.0178626	2210	752.094	0.340314	457.389	1050.15	0.185512	1064.98	2000.18	0.109421	59349	1069.9	NA	0.404842	227	424	6494	1	409	14
165	165	032936-S	Hordeum vulgare	HEB-11-131	S	2	1	NW	1	12	5/30/2014 2:20	21.68	22	1.68	2	4531	4531	30.5	18277	RGB_SV1	7180	80316900	20667200	1.55797	0.400898	3.88619	7077	0.985655	103	0.0143454	2460	842.841	0.342618	479.588	1408.95	-1.9799	1079.96	1986.27	0.0964354	74454	1156.14	NA	0.348907	250	441	7180	1	426	14
166	166	032936-S	Hordeum vulgare	HEB-11-131	S	2	1	NW	1	12	5/31/2014 2:20	22.68	23	2.68	3	4518	4518	43.5	21543	RGB_SV1	7584	80037500	33121900	1.39154	0.575862	2.41645	7459	0.983518	125	0.0164821	2878	1092.15	0.379483	465.33	953.568	-11.7561	1024.29	1998.03	0.100878	75180	1202.71	NA	0.171891	380	363	7584	1	348	14
167	167	032936-S	Hordeum vulgare	HEB-11-131	S	2	1	NW	1	12	6/1/2014 2:20	23.68	24	3.68	4	4509	4509	52.5	23630	RGB_SV1	8039	88866800	30613000	1.3751	0.473698	2.90292	7912	0.984202	127	0.015798	2768	953.082	0.344321	458.939	558.392	-11.5951	1021.52	1992.13	0.10465	76818	1185.67	NA	0.237717	371	349	8039	1	336	12
168	168	032936-S	Hordeum vulgare	HEB-11-131	S	2	1	NW	1	12	6/2/2014 2:20	24.68	25	4.68	5	4500	4500	61.5	25318	RGB_SV1	8597	97162900	37548600	1.31464	0.508043	2.58765	8484	0.986856	113	0.0131441	2805	915.206	0.326277	457.832	1941.62	-19.6208	1046.39	1977.83	0.100471	85567	1189.63	NA	0.195835	359	389	8597	1	376	12
169	169	032936-S	Hordeum vulgare	HEB-11-131	S	2	1	NW	1	12	6/3/2014 2:20	25.68	26	5.68	6	4492	4492	69.5	28540	RGB_SV1	8069	84508600	38142000	1.29796	0.58582	2.21563	7967	0.987359	102	0.012641	2656	874.252	0.329161	458.263	1543.96	-16.7539	1047.85	1984.25	0.0995865	81025	1197.15	NA	0.142913	374	364	8069	1	350	13
170	170	032936-S	Hordeum vulgare	HEB-11-131	S	2	1	NW	1	12	6/4/2014 2:20	26.68	27	6.68	7	4482	4482	79.5	31386	RGB_SV1	9184	92371900	50745200	1.09516	0.601633	1.82031	9103	0.99118	81	0.00881969	3046	1010.25	0.331664	455.245	1405.5	-15.3847	1066.65	1975.01	0.103068	89106	1207.15	NA	0.0845979	369	374	9184	1	360	13
171	171	032936-S	Hordeum vulgare	HEB-11-131	S	2	1	NW	1	12	6/5/2014 2:20	27.68	28	7.68	8	4475	4475	86.5	33094	RGB_SV1	10132	113563000	65045300	1.10623	0.633615	1.74591	10014	0.988354	118	0.0116463	3481	1195.95	0.343565	430.815	1354.56	-4.15958	1106.85	1967.73	0.0967579	104715	1290.78	NA	0.0737903	413	416	10132	1	403	12
172	172	032936-S	Hordeum vulgare	HEB-11-131	S	2	1	NW	1	12	6/6/2014 2:20	28.68	29	8.68	9	4466	4466	95.5	36450	RGB_SV1	9858	116695000	55720300	1.20081	0.573371	2.0943	9726	0.98661	132	0.0133901	3374	1154.79	0.34226	448.01	477.701	-18.1364	1030.26	1982	0.0985741	100006	1253.23	NA	0.125068	449	387	9858	1	375	11
173	173	032936-S	Hordeum vulgare	HEB-11-131	S	2	1	NW	1	12	6/7/2014 2:20	29.68	30	9.68	10	4455	4455	106.5	38292	RGB_SV1	10686	146155000	72508400	1.27992	0.634977	2.0157	10535	0.985869	151	0.0141306	3647	1244.68	0.341288	502.482	577.191	-21.679	1041.93	1972.11	0.0826546	129285	1398.45	NA	0.113436	467	483	10686	1	473	9
174	174	032936-S	Hordeum vulgare	HEB-11-131	S	2	1	NW	1	12	6/8/2014 2:20	30.68	31	10.68	11	4446	4446	115.5	40265	RGB_SV1	11813	178724000	84988100	1.28075	0.609029	2.10293	11670	0.987895	143	0.0121053	3621	1109.93	0.306527	526.38	1771.96	-16.029	1062.97	1962.38	0.0860661	137255	1461.42	NA	0.126344	466	527	11812	0.999915	516	10
175	175	032936-S	Hordeum vulgare	HEB-11-131	S	2	1	NW	1	12	6/9/2014 2:20	31.68	32	11.68	12	4438	4438	123.5	43644	RGB_SV1	13433	248796000	80071200	1.37879	0.443742	3.10718	13233	0.985111	200	0.0148887	3766	1055.81	0.280354	585.929	2353.38	-8.61479	1053.4	1949.54	0.0869185	154547	1533.72	NA	0.263218	466	575	13433	1	563	11
176	176	032936-S	Hordeum vulgare	HEB-11-131	S	2	1	NW	1	12	6/10/2014 2:20	32.68	33	12.68	13	4428	4428	133.5	46600	RGB_SV1	13004	172677000	87049100	1.02113	0.514767	1.98367	12766	0.981698	238	0.0183021	4244	1385.08	0.326361	480.3	698.382	-4.13954	1040.03	1983.83	0.138314	94018	1289.76	NA	0.108692	476	329	13004	1	316	12
177	177	032937-C	Hordeum vulgare	HEB-11-131	C	1	1	NW	1	13	5/24/2014 2:22	15.68	16	-4.32	-4	4364	4364	NA	4772	RGB_SV1	2144	4787410	542717	1.04148	0.118066	8.82119	1952	0.910448	192	0.0895522	658	201.942	0.306903	208.483	47.3137	-4.32174	1078.14	2091.07	0.276788	7746	459.503	NA	0.634187	68	205	2144	1	193	11
178	178	032937-C	Hordeum vulgare	HEB-11-131	C	1	1	NW	1	13	5/25/2014 7:40	16.9	17	-3.1	-3	4359	4359	5	5552	RGB_SV1	2555	8426180	1820710	1.29077	0.278906	4.62797	2343	0.917025	212	0.0829746	833	271.581	0.326027	242.792	256.167	-16.8729	1089.14	2082	0.205353	12442	550.294	NA	0.415551	104	239	2555	1	227	11
179	179	032937-C	Hordeum vulgare	HEB-11-131	C	1	1	NW	1	13	5/27/2014 2:20	18.68	19	-1.32	-1	4351	4351	9	7809	RGB_SV1	2891	12859600	3658460	1.53862	0.437726	3.51504	2523	0.872708	368	0.127292	953	314.151	0.329644	298.739	278.392	-8.25025	1079.28	2091.12	0.136768	21138	705.075	NA	0.310289	206	268	2891	1	250	17
180	180	032937-C	Hordeum vulgare	HEB-11-131	C	1	1	NW	1	13	5/29/2014 2:20	20.68	21	0.68	1	4533	4533	18	10545	RGB_SV1	3824	15640200	3496310	1.06956	0.239097	4.47334	3504	0.916318	320	0.083682	1201	377.197	0.314069	266.852	280.279	1.61805	1069.42	2078.66	0.167844	22783	658.975	NA	0.402707	202	232	3824	1	216	15
181	181	032937-C	Hordeum vulgare	HEB-11-131	C	1	1	NW	1	13	5/30/2014 2:20	21.68	22	1.68	2	4519	4519	32	12087	RGB_SV1	4349	26277400	4636970	1.38933	0.245163	5.66694	4035	0.9278	314	0.0722005	1337	411.03	0.307427	307.275	732.215	4.97181	1074.03	2058.88	0.133188	32653	757.45	NA	0.490017	194	308	4349	1	292	15
182	182	032937-C	Hordeum vulgare	HEB-11-131	C	1	1	NW	1	13	5/31/2014 2:20	22.68	23	2.68	3	4505	4505	46	14099	RGB_SV1	5207	46705000	8127570	1.72262	0.299768	5.7465	4844	0.930286	363	0.0697139	1625	507.13	0.31208	373.363	777.377	0.250112	1100.03	2038.25	0.117259	44406	904.175	NA	0.494982	206	359	5207	1	343	15
183	183	032937-C	Hordeum vulgare	HEB-11-131	C	1	1	NW	1	13	6/1/2014 2:20	23.68	24	3.68	4	4495	4495	56	14968	RGB_SV1	4267	35081300	2621100	1.92677	0.143959	13.3842	3969	0.930162	298	0.0698383	1245	363.259	0.291774	342.72	2148.31	1.04297	1029.96	2042.01	0.1279	33362	834.112	NA	0.74125	261	314	4267	1	298	15
184	184	032937-C	Hordeum vulgare	HEB-11-131	C	1	1	NW	1	13	6/2/2014 2:20	24.68	25	4.68	5	4485	4485	66	17044	RGB_SV1	4575	24136300	3029190	1.15316	0.144725	7.96792	4249	0.928743	326	0.0712568	1371	410.85	0.299672	276.101	559.706	3.24605	1063.24	2044.9	0.160848	28443	726.89	NA	0.603702	169	276	4575	1	260	15
185	185	032937-C	Hordeum vulgare	HEB-11-131	C	1	1	NW	1	13	6/3/2014 2:20	25.68	26	5.68	6	4476	4476	75	18703	RGB_SV1	5341	38395800	731116	1.34598	0.0256296	52.5167	5157	0.96555	184	0.0344505	1172	257.177	0.219435	378.319	397.426	5.68572	1031.67	2008.48	0.380603	14033	785.421	NA	0.926654	94	376	5341	1	359	16
186	186	032937-C	Hordeum vulgare	HEB-11-131	C	1	1	NW	1	13	6/4/2014 2:20	26.68	27	6.68	7	4465	4465	86	22222	RGB_SV1	6884	77712400	5547030	1.63987	0.117052	14.0097	6672	0.969204	212	0.030796	1830	486.476	0.265834	454.903	848.698	-5.47272	1079.94	1984.08	0.16596	41480	1018.68	NA	0.751261	177	445	6884	1	429	15
187	187	032937-C	Hordeum vulgare	HEB-11-131	C	1	1	NW	1	13	6/5/2014 2:20	27.68	28	7.68	8	4455	4455	96	22764	RGB_SV1	6401	90184900	1088780	2.20109	0.0265732	82.8313	6226	0.97266	175	0.0273395	1473	338.967	0.23012	485.264	648.333	3.50468	1066.47	1969.53	0.210352	30430	1058.56	NA	0.952854	95	485	6401	1	469	15
188	188	032937-C	Hordeum vulgare	HEB-11-131	C	1	1	NW	1	13	6/6/2014 2:20	28.68	29	8.68	9	4443	4443	108	28615	RGB_SV1	9202	190533000	12558300	2.25012	0.148309	15.1719	9070	0.985655	132	0.0143447	2349	599.631	0.255271	565.703	2724.04	-3.25789	961.663	1972.76	0.10625	86607	1318.84	NA	0.767951	447	370	9202	1	357	12
189	189	032937-C	Hordeum vulgare	HEB-11-131	C	1	1	NW	1	13	6/7/2014 2:21	29.68	30	9.68	10	4428	4428	123	33401	RGB_SV1	9829	242296000	22948900	2.508	0.237544	10.5581	9669	0.983722	160	0.0162784	2619	697.849	0.266456	574.356	3163.32	-5.41773	951.848	1971.42	0.0945933	103908	1423.84	NA	0.683864	544	341	9829	1	328	12
190	190	032937-C	Hordeum vulgare	HEB-11-131	C	1	1	NW	1	13	6/8/2014 2:20	30.68	31	10.68	11	4414	4414	137	36944	RGB_SV1	11251	255010000	38646900	2.01453	0.305304	6.59844	11068	0.983735	183	0.0162652	2810	701.813	0.249756	592.003	3310.97	-1.33672	967.329	1968.85	0.0960089	117187	1487.6	NA	0.542857	593	324	11251	1	312	11
191	191	032937-C	Hordeum vulgare	HEB-11-131	C	1	1	NW	1	13	6/9/2014 2:20	31.68	32	11.68	12	4400	4400	151	42825	RGB_SV1	14394	259256000	70120200	1.25131	0.338439	3.6973	14098	0.979436	296	0.0205641	3539	870.121	0.245866	604.795	6418.67	-12.7339	1003.27	1964.89	0.109278	131719	1505.31	NA	0.329733	605	364	14394	1	350	13
192	192	032937-C	Hordeum vulgare	HEB-11-131	C	1	1	NW	1	13	6/10/2014 2:20	32.68	33	12.68	13	4383	4383	168	49476	RGB_SV1	14236	313521000	50960000	1.547	0.251451	6.1523	13895	0.976047	341	0.0239534	3959	1100.99	0.278098	619.323	5080	-13.0126	986.918	1970.13	0.114261	124592	1512.5	NA	0.518932	620	333	14236	1	318	14
193	193	032938-S	Hordeum vulgare	Navigator	S	2	37	NW	1	15	5/24/2014 2:23	15.68	16	-4.32	-4	4374	4374	NA	12156	RGB_SV1	4626	33269100	910595	1.55464	0.0425514	36.5356	4570	0.987894	56	0.0121055	1391	418.262	0.300692	401.628	102.598	0.572445	1085.29	2007.51	0.286902	16124	831.432	NA	0.896273	86	397	4626	1	386	10
194	194	032938-S	Hordeum vulgare	Navigator	S	2	37	NW	1	15	5/25/2014 7:42	16.9	17	-3.1	-3	4367	4367	7	14767	RGB_SV1	4927	45244900	726940	1.86382	0.0299456	62.2402	4868	0.988025	59	0.0119748	1431	415.62	0.29044	407.707	242.096	2.9796	1133.12	2000.09	0.295348	16682	855.163	NA	0.937749	166	376	4927	1	366	9
195	195	032938-S	Hordeum vulgare	Navigator	S	2	37	NW	1	15	5/27/2014 2:22	18.68	19	-1.32	-1	4355	4355	13	18137	RGB_SV1	6767	81292400	7243690	1.77524	0.158186	11.2225	6581	0.972514	186	0.0274863	1969	572.922	0.290971	483.451	385.706	-10.2363	1073.23	1989.36	0.179045	37795	1044.55	NA	0.699511	155	476	6763	0.999409	458	17
196	196	032938-S	Hordeum vulgare	Navigator	S	2	37	NW	1	15	5/29/2014 2:22	20.68	21	0.68	1	4528	4528	26.5	23437	RGB_SV1	7543	72020300	9909130	1.26581	0.17416	7.26808	7377	0.977993	166	0.0220072	2395	760.443	0.317513	407.185	588.5	-4.05779	1082.95	1990.79	0.183118	41192	999.525	NA	0.574724	187	399	7543	1	385	13
197	197	032938-S	Hordeum vulgare	Navigator	S	2	37	NW	1	15	5/30/2014 2:22	21.68	22	1.68	2	4514	4514	40.5	25195	RGB_SV1	8678	91720100	19121800	1.21794	0.253916	4.79662	8511	0.980756	167	0.0192441	2806	907.31	0.323346	438.831	991.186	-12.446	1059.56	1976.22	0.142227	61015	1112.59	NA	0.428987	262	439	8678	1	425	13
198	198	032938-S	Hordeum vulgare	Navigator	S	2	37	NW	1	15	5/31/2014 2:22	22.68	23	2.68	3	4499	4499	55.5	28223	RGB_SV1	9885	110934000	15934500	1.1353	0.163074	6.96186	9702	0.981487	183	0.0185129	2751	765.605	0.2783	479.416	720.002	-24.0353	1086.98	1974.19	0.188124	52545	1100.64	NA	0.560705	201	473	9885	1	459	13
199	199	032938-S	Hordeum vulgare	Navigator	S	2	37	NW	1	15	6/1/2014 2:22	23.68	24	3.68	4	4489	4489	65.5	30277	RGB_SV1	10781	144223000	25326000	1.24084	0.217896	5.69465	10588	0.982098	193	0.0179019	2907	783.846	0.269641	549.921	1011.77	-9.91366	1079.09	1961.05	0.150354	71704	1267.22	NA	0.491757	248	543	10781	1	529	13
200	200	032938-S	Hordeum vulgare	Navigator	S	2	37	NW	1	15	6/2/2014 2:22	24.68	25	4.68	5	4478	4478	76.5	32746	RGB_SV1	10697	171141000	35461100	1.49565	0.309905	4.82615	10500	0.981584	197	0.0184164	3266	997.173	0.305319	592.056	1117.62	-11.054	1076.01	1960.79	0.122021	87665	1398.23	NA	0.431282	323	575	10697	1	561	13
201	201	032938-S	Hordeum vulgare	Navigator	S	2	37	NW	1	15	6/3/2014 2:22	25.68	26	5.68	6	4469	4469	85.5	35817	RGB_SV1	12125	210869000	43267700	1.43433	0.294307	4.87359	11937	0.984495	188	0.0155051	3776	1175.93	0.311423	616.416	1445.77	-9.8731	1079.17	1942.11	0.130817	92687	1448.7	NA	0.434931	349	590	12125	1	577	12
202	202	032938-S	Hordeum vulgare	Navigator	S	2	37	NW	1	15	6/4/2014 2:22	26.68	27	6.68	7	4459	4459	95.5	38221	RGB_SV1	12763	217711000	46304800	1.33652	0.284263	4.7017	12545	0.982919	218	0.0170806	3906	1195.4	0.306041	622.389	1205.46	-15.9292	1068.07	1934.75	0.131048	97392	1472.71	NA	0.421496	346	604	12763	1	591	12
203	203	032938-S	Hordeum vulgare	Navigator	S	2	37	NW	1	15	6/5/2014 2:22	27.68	28	7.68	8	4450	4450	104.5	41079	RGB_SV1	13557	259615000	53420000	1.41254	0.290655	4.85988	13319	0.982445	238	0.0175555	4028	1196.78	0.297116	626.595	1213.78	-14.5135	1077.49	1921.24	0.121651	111442	1509.58	NA	0.43388	387	592	13557	1	578	13
204	204	032938-S	Hordeum vulgare	Navigator	S	2	37	NW	1	15	6/6/2014 2:22	28.68	29	8.68	9	4439	4439	115.5	46219	RGB_SV1	14891	298248000	67484600	1.34502	0.304339	4.4195	14714	0.988114	177	0.0118864	4048	1100.42	0.271842	625.259	1078.44	-16.5951	1065.41	1911.43	0.123382	120690	1528.79	NA	0.398113	380	592	14891	1	581	10
205	205	032938-S	Hordeum vulgare	Navigator	S	2	37	NW	1	15	6/7/2014 2:22	29.68	30	9.68	10	4427	4427	127.5	51794	RGB_SV1	16902	331984000	78697200	1.16209	0.275475	4.21849	16716	0.988995	186	0.0110046	4942	1445	0.292391	655.067	216.213	-20.5968	1058.53	1911.29	0.119563	141365	1615.01	NA	0.380378	388	654	16899	0.999822	644	9
206	206	032938-S	Hordeum vulgare	Navigator	S	2	37	NW	1	15	6/8/2014 2:22	30.68	31	10.68	11	4417	4417	137.5	53819	RGB_SV1	18121	375763000	108920000	1.14433	0.331698	3.44991	17953	0.990729	168	0.00927101	5612	1738.01	0.309696	681.401	918.014	-27.8193	1053.73	1899.49	0.101843	177931	1764.07	NA	0.303108	484	679	18121	1	669	9
207	207	032938-S	Hordeum vulgare	Navigator	S	2	37	NW	1	15	6/9/2014 2:22	31.68	32	11.68	12	4406	4406	148.5	56719	RGB_SV1	18695	421541000	141932000	1.20612	0.406098	2.97001	18497	0.989409	198	0.0105911	6087	1981.9	0.325595	691.271	764.47	-39.3975	1047.31	1887.42	0.0952068	196362	1833.69	NA	0.246237	526	685	18695	1	674	10
208	208	032938-S	Hordeum vulgare	Navigator	S	2	37	NW	1	15	6/10/2014 2:22	32.68	33	12.68	13	4394	4394	160.5	60143	RGB_SV1	19593	468443000	153836000	1.22027	0.400734	3.04508	19403	0.990303	190	0.00969734	6415	2100.35	0.327413	693.307	986.011	-37.626	1051.38	1878.39	0.0948616	206543	1861.86	NA	0.255603	544	687	19593	1	675	11
209	209	032939-C	Hordeum vulgare	Navigator	C	1	37	NW	1	16	5/24/2014 2:23	15.68	16	-4.32	-4	4383	4383	NA	9096	RGB_SV1	3718	24765700	1271440	1.79156	0.0919762	19.4785	3650	0.981711	68	0.0182894	1112	332.583	0.299085	352.389	648.683	-5.61042	1096.25	2024.02	0.235168	15810	741.76	NA	0.814212	124	338	3718	1	328	9
210	210	032939-C	Hordeum vulgare	Navigator	C	1	37	NW	1	16	5/25/2014 7:42	16.9	17	-3.1	-3	4376	4376	7	10495	RGB_SV1	4219	29467600	1275420	1.65549	0.0716527	23.1043	4125	0.97772	94	0.0222802	1314	409.243	0.311448	338.835	586.884	-0.529855	1101.47	2016.05	0.235988	17878	727.38	NA	0.840939	117	329	4219	1	319	9
211	211	032939-C	Hordeum vulgare	Navigator	C	1	37	NW	1	16	5/27/2014 2:22	18.68	19	-1.32	-1	4364	4364	13	13028	RGB_SV1	4738	49045700	841100	2.1848	0.0374677	58.3114	4551	0.960532	187	0.0394681	1270	340.418	0.268046	436.213	298.367	-0.606743	1099.54	1995.28	0.235686	20103	910.652	NA	0.933696	99	433	4738	1	416	16
212	212	032939-C	Hordeum vulgare	Navigator	C	1	37	NW	1	16	5/29/2014 2:22	20.68	21	0.68	1	4540	4540	25	16260	RGB_SV1	5230	64643800	1091830	2.36333	0.0399165	59.2066	5054	0.966348	176	0.033652	1455	404.785	0.278203	426.758	781.352	2.8972	1092.1	1984.98	0.224782	23267	887.966	NA	0.934666	119	420	5230	1	404	15
213	213	032939-C	Hordeum vulgare	Navigator	C	1	37	NW	1	16	5/30/2014 2:22	21.68	22	1.68	2	4522	4522	43	20205	RGB_SV1	7119	69459400	4336990	1.37054	0.0855756	16.0156	6964	0.978227	155	0.0217727	1740	425.284	0.244416	392.449	1740.12	6.70891	1160.7	1985.23	0.180237	39498	940.925	NA	0.778737	208	371	7119	1	356	14
214	214	032939-C	Hordeum vulgare	Navigator	C	1	37	NW	1	16	5/31/2014 2:22	22.68	23	2.68	3	4504	4504	61	24181	RGB_SV1	8357	122217000	3999460	1.74997	0.0572665	30.5583	8124	0.972119	233	0.0278808	2344	657.453	0.280483	451.328	535.269	-5.236	1058.26	1974.28	0.209491	39892	1032.02	NA	0.877267	210	446	8357	1	430	15
215	215	032939-C	Hordeum vulgare	Navigator	C	1	37	NW	1	16	6/1/2014 2:22	23.68	24	3.68	4	4492	4492	73	25728	RGB_SV1	8603	125428000	3036900	1.6947	0.0410327	41.3013	8323	0.967453	280	0.0325468	2002	465.884	0.232709	485.275	146.296	5.01482	1077.99	1963.82	0.242379	35494	1068.48	NA	0.907676	203	468	8603	1	452	15
216	216	032939-C	Hordeum vulgare	Navigator	C	1	37	NW	1	16	6/2/2014 2:22	24.68	25	4.68	5	4478	4478	87	28898	RGB_SV1	10344	133693000	22104800	1.24949	0.206591	6.04813	10140	0.980278	204	0.0197216	2849	784.687	0.275425	506.396	1550.12	-9.05012	1126.96	1960.66	0.149372	69250	1210.89	NA	0.512995	268	481	10344	1	467	13
217	217	032939-C	Hordeum vulgare	Navigator	C	1	37	NW	1	16	6/3/2014 2:22	25.68	26	5.68	6	4465	4465	100	34112	RGB_SV1	10759	176305000	38626300	1.52307	0.333687	4.56438	10527	0.978437	232	0.0215633	3329	1030.04	0.309415	497.902	391.588	-0.593025	1082.42	1948.88	0.106412	101107	1342.33	NA	0.410331	421	418	10759	1	404	13
218	218	032939-C	Hordeum vulgare	Navigator	C	1	37	NW	1	16	6/4/2014 2:22	26.68	27	6.68	7	4451	4451	114	35664	RGB_SV1	12221	164792000	55322900	1.10337	0.370417	2.97872	11972	0.979625	249	0.0203748	3835	1203.44	0.313804	482.603	2756.74	1.29492	1091.72	1943.19	0.110685	110412	1370.68	NA	0.247333	436	450	12221	1	435	14
219	219	032939-C	Hordeum vulgare	Navigator	C	1	37	NW	1	16	6/5/2014 2:22	27.68	28	7.68	8	4437	4437	128	41309	RGB_SV1	14195	236391000	79632500	1.17317	0.395202	2.96853	13941	0.982106	254	0.0178936	4206	1246.24	0.296302	504.605	4447.6	-9.42849	1071.58	1937.36	0.106723	133008	1473	NA	0.246051	490	502	14195	1	486	15
220	220	032939-C	Hordeum vulgare	Navigator	C	1	37	NW	1	16	6/6/2014 2:22	28.68	29	8.68	9	4421	4421	144	45632	RGB_SV1	15764	249283000	106331000	1.00313	0.427885	2.3444	15564	0.987313	200	0.0126871	4283	1163.67	0.271695	545.015	2552.5	-6.9262	1107.07	1924.85	0.11836	133187	1565.23	NA	0.161593	453	536	15760	0.999746	524	11
221	221	032939-C	Hordeum vulgare	Navigator	C	1	37	NW	1	16	6/7/2014 2:22	29.68	30	9.68	10	4402	4402	163	49770	RGB_SV1	16639	296567000	124924000	1.07119	0.451223	2.37398	16446	0.988401	193	0.0115993	4821	1396.84	0.289741	573.245	1837.78	0.93465	1106.18	1907.56	0.121256	137222	1611.2	NA	0.165835	489	560	16627	0.999279	548	11
222	222	032939-C	Hordeum vulgare	Navigator	C	1	37	NW	1	16	6/8/2014 2:22	30.68	31	10.68	11	4385	4385	180	57781	RGB_SV1	17751	346108000	118357000	1.09841	0.375621	2.92426	17532	0.987663	219	0.0123373	4651	1218.62	0.262013	598.339	3292.07	1.71594	1101.71	1904.86	0.108537	163548	1689.29	NA	0.240443	502	582	17748	0.999831	570	11
223	223	032939-C	Hordeum vulgare	Navigator	C	1	37	NW	1	16	6/9/2014 2:22	31.68	32	11.68	12	4365	4365	200	62894	RGB_SV1	19272	435446000	83300700	1.17241	0.224282	5.2274	19012	0.986509	260	0.0134911	4950	1271.4	0.256849	646.467	3045.86	-4.5231	1113.52	1896.22	0.115748	166500	1687.76	NA	0.460822	433	635	19272	1	621	13
224	224	032939-C	Hordeum vulgare	Navigator	C	1	37	NW	1	16	6/10/2014 2:22	32.68	33	12.68	13	4344	4343	221	67354	RGB_SV1	20161	520123000	86353700	1.27962	0.21245	6.02318	19883	0.986211	278	0.013789	4861	1172.03	0.241109	683.709	3625.58	-5.51502	1103.31	1882.49	0.108576	185685	1755.7	NA	0.511552	442	666	20161	1	651	14
225	225	032940-C	Hordeum vulgare	HID_109	C	1	1	NW	1	17	5/24/2014 2:24	15.68	16	-4.32	-4	4359	4359	NA	7731	RGB_SV1	1759	5789760	712509	1.87124	0.230281	8.12587	1257	0.714611	502	0.285389	625	222.072	0.355316	251.73	105.255	-3.88888	1076.12	2110.21	0.146437	12012	559.341	NA	0.609716	109	240	1759	1	179	60
226	226	032940-C	Hordeum vulgare	HID_109	C	1	1	NW	1	17	5/25/2014 7:43	16.91	17	-3.09	-3	4354	4354	5	8437	RGB_SV1	1964	5007560	651187	1.29821	0.16882	7.68989	1534	0.781059	430	0.218941	654	217.778	0.332994	239.777	98.2843	-2.11395	1082.89	2108.86	0.191162	10274	526.794	NA	0.592665	114	221	1964	1	161	59
227	227	032940-C	Hordeum vulgare	HID_109	C	1	1	NW	1	17	5/27/2014 2:23	18.68	19	-1.32	-1	4345	4345	9.5	10366	RGB_SV1	2461	4900060	1612180	0.809055	0.266189	3.0394	1911	0.776514	550	0.223486	839	286.03	0.340918	220.658	353.823	0.212441	1070.2	2117.06	0.137432	17907	566.447	NA	0.2549	132	220	2461	1	158	61
228	228	032940-C	Hordeum vulgare	HID_109	C	1	1	NW	1	17	5/29/2014 2:23	20.68	21	0.68	1	4526	4526	19	13820	RGB_SV1	3255	12342600	4314470	1.16494	0.407216	2.86074	2600	0.798771	655	0.201229	1197	440.187	0.367742	237.626	475.588	-9.14854	1058.44	2112.46	0.115262	28240	678.708	NA	0.232291	202	218	3255	1	154	63
229	229	032940-C	Hordeum vulgare	HID_109	C	1	1	NW	1	17	5/30/2014 2:23	21.68	22	1.68	2	4513	4513	32	16024	RGB_SV1	3878	17931500	4900290	1.19234	0.325841	3.65928	3339	0.861011	539	0.138989	1400	505.415	0.361011	264.706	693.749	-3.55369	1056.09	2109.95	0.118001	32864	752.589	NA	0.325754	264	199	3878	1	136	62
230	230	032940-C	Hordeum vulgare	HID_109	C	1	1	NW	1	17	5/31/2014 2:23	22.68	23	2.68	3	4501	4501	44	18497	RGB_SV1	4372	30314900	6800690	1.58597	0.355789	4.45762	3722	0.851327	650	0.148673	1605	589.21	0.367109	343.246	703.553	-0.960979	1063.94	2110.19	0.100333	43575	856.313	NA	0.401372	344	215	4372	1	153	61
231	231	032940-C	Hordeum vulgare	HID_109	C	1	1	NW	1	17	6/1/2014 2:23	23.68	24	3.68	4	4490	4490	55	21486	RGB_SV1	6011	50300200	7751610	1.39212	0.214535	6.489	5193	0.863916	818	0.136084	2041	693.01	0.339544	397.011	595.919	-15.4186	1074.68	2115.72	0.117515	51151	944.109	NA	0.537204	398	221	6011	1	158	62
232	232	032940-C	Hordeum vulgare	HID_109	C	1	1	NW	1	17	6/2/2014 2:23	24.68	25	4.68	5	4479	4479	66	23758	RGB_SV1	6089	54855500	6909220	1.47955	0.186353	7.93947	5382	0.883889	707	0.116111	2301	869.535	0.377895	422.171	468.198	-13.2906	1082.77	2114.28	0.12559	48483	963.324	NA	0.6026	423	203	6089	1	141	61
233	233	032940-C	Hordeum vulgare	HID_109	C	1	1	NW	1	17	6/3/2014 2:23	25.68	26	5.68	6	4469	4470	76	27519	RGB_SV1	6899	63137700	7047010	1.32653	0.148058	8.95951	6110	0.885636	789	0.114364	2378	819.667	0.344688	436.986	357.309	-18.9489	1081.05	2117.92	0.142586	48385	976.344	NA	0.6387	435	204	6899	1	142	61
234	234	032940-C	Hordeum vulgare	HID_109	C	1	1	NW	1	17	6/4/2014 2:23	26.68	27	6.68	7	4457	4457	89	31595	RGB_SV1	8469	68376000	13836800	0.953322	0.192917	4.94162	7687	0.907663	782	0.0923368	2730	880.021	0.322352	444.541	3068.7	-19.3465	1087.95	2109.97	0.157618	53731	1003.5	NA	0.440088	442	227	8469	1	165	61
235	235	032940-C	Hordeum vulgare	HID_109	C	1	1	NW	1	17	6/5/2014 2:23	27.68	28	7.68	8	4446	4446	100	35930	RGB_SV1	8497	81930900	16063400	1.13479	0.222487	5.10048	7529	0.886078	968	0.113923	2874	972.093	0.338237	446.536	571.647	1.86621	1083.63	2111.08	0.131959	64391	1047.43	NA	0.451795	446	229	8497	1	166	62
236	236	032940-C	Hordeum vulgare	HID_109	C	1	1	NW	1	17	6/6/2014 2:23	28.68	29	8.68	9	4432	4432	114	40475	RGB_SV1	9586	81803300	29533800	0.890217	0.321399	2.76982	8818	0.919883	768	0.0801168	3399	1205.22	0.35458	450.321	1468.4	0.520716	1079.18	2098.49	0.115749	82817	1135.23	NA	0.220402	451	266	9586	1	206	59
237	237	032940-C	Hordeum vulgare	HID_109	C	1	1	NW	1	17	6/7/2014 2:23	29.68	30	9.68	10	4417	4417	129	45891	RGB_SV1	10743	106377000	40347500	0.921717	0.349595	2.63653	9818	0.913897	925	0.0861026	3754	1311.79	0.349437	467.042	2159.71	-13.4724	1069.53	2095.48	0.120826	88913	1170.17	NA	0.202522	449	277	10743	1	218	58
238	238	032940-C	Hordeum vulgare	HID_109	C	1	1	NW	1	17	6/8/2014 2:23	30.68	31	10.68	11	4402	4402	144	52283	RGB_SV1	12274	157430000	38779000	1.04499	0.25741	4.05966	11172	0.910217	1102	0.0897833	3953	1273.11	0.322063	562.601	815.397	-16.4659	1050.19	2099.53	0.114168	107508	1359.09	NA	0.365682	563	339	12274	1	280	58
239	239	032940-C	Hordeum vulgare	HID_109	C	1	1	NW	1	17	6/9/2014 2:23	31.68	32	11.68	12	4386	4386	160	56657	RGB_SV1	13467	219404000	53094500	1.20977	0.292757	4.13233	10740	0.797505	2727	0.202495	4629	1591.12	0.343729	595.598	5406.92	-13.0331	1054.27	2107.32	0.104202	129240	1524.63	NA	0.372483	578	387	13467	1	320	66
240	240	032940-C	Hordeum vulgare	HID_109	C	1	1	NW	1	17	6/10/2014 2:23	32.68	33	12.68	13	4367	4367	179	63885	RGB_SV1	16537	285852000	76515600	1.04527	0.279793	3.73587	12899	0.780008	3638	0.219992	5166	1613.81	0.31239	656.33	631.416	2.15784	1052.12	2101.4	0.0806577	205027	1846.2	NA	0.333727	590	571	16537	1	366	204
241	241	032941-S	Hordeum vulgare	HID_109	S	2	1	NW	1	18	5/24/2014 2:25	15.68	16	-4.32	-4	4381	4381	NA	6821	RGB_SV1	1717	7517890	460505	2.55009	0.156204	16.3253	1325	0.771695	392	0.228305	728	308.669	0.423995	236.89	401.629	-7.33886	1116.7	2106.21	0.17558	9779	532.38	NA	0.78245	170	185	1717	1	174	10
242	242	032941-S	Hordeum vulgare	HID_109	S	2	1	NW	1	18	5/25/2014 7:44	16.91	17	-3.09	-3	4375	4375	6	8216	RGB_SV1	2124	7194710	959030	1.59479	0.21258	7.50207	1761	0.829096	363	0.170904	889	372.091	0.41855	237.929	108.64	-11.0995	1115.36	2108.49	0.131297	16177	562.851	NA	0.584863	179	181	2124	1	168	12
243	243	032941-S	Hordeum vulgare	HID_109	S	2	1	NW	1	18	5/27/2014 2:24	18.68	19	-1.32	-1	4366	4366	10.5	9314	RGB_SV1	2927	8976930	1796960	1.04781	0.209745	4.99563	2398	0.819269	529	0.180731	1025	358.943	0.350188	228.58	127.782	-9.09343	1120.98	2099.56	0.188413	15535	548.919	NA	0.44412	172	194	2927	1	174	19
244	244	032941-S	Hordeum vulgare	HID_109	S	2	1	NW	1	18	5/29/2014 2:23	20.68	21	0.68	1	4549	4549	19	13127	RGB_SV1	3078	8579790	5740140	0.905606	0.605878	1.4947	2557	0.830734	521	0.169266	1191	460.845	0.38694	275.204	421.492	2.25947	1093.08	2108.12	0.11564	26617	670.382	NA	0.0393231	257	173	3078	1	157	15
245	245	032941-S	Hordeum vulgare	HID_109	S	2	1	NW	1	18	5/30/2014 2:23	21.68	22	1.68	2	4536	4536	32	15445	RGB_SV1	3967	11796400	7132390	0.749595	0.453222	1.65392	3284	0.82783	683	0.17217	1366	470.37	0.344341	283.975	3383.51	1.85735	1089.74	2110.36	0.145343	27294	682.643	NA	0.0607126	270	163	3967	1	147	15
246	246	032941-S	Hordeum vulgare	HID_109	S	2	1	NW	1	18	5/31/2014 2:23	22.68	23	2.68	3	4523	4523	45	16624	RGB_SV1	4130	17095600	9260390	1.00227	0.542912	1.8461	3488	0.844552	642	0.155448	1366	451.805	0.330751	312.259	269.823	-4.61824	1089.62	2106.85	0.11668	35396	780.17	NA	0.0883779	310	203	4130	1	187	15
247	247	032941-S	Hordeum vulgare	HID_109	S	2	1	NW	1	18	6/1/2014 2:24	23.68	24	3.68	4	4513	4513	55	18008	RGB_SV1	4780	23941300	13203700	1.04783	0.577881	1.81323	4139	0.8659	641	0.1341	1644	565.426	0.343933	334.903	165.728	0.288101	1082.22	2098.19	0.105717	45215	897.828	NA	0.0835638	333	247	4780	1	232	14
248	248	032941-S	Hordeum vulgare	HID_109	S	2	1	NW	1	18	6/2/2014 2:23	24.68	25	4.68	5	4503	4503	65	20896	RGB_SV1	5210	43470800	12101800	1.60148	0.445836	3.5921	4587	0.880422	623	0.119578	2023	785.514	0.388292	396.772	223.137	-16.724	1086.51	2103.73	0.0982759	53014	1008.11	NA	0.318625	380	226	5210	1	210	15
249	249	032941-S	Hordeum vulgare	HID_109	S	2	1	NW	1	18	6/3/2014 2:23	25.68	26	5.68	6	4495	4495	73	23912	RGB_SV1	5733	43380800	11958600	1.31988	0.363844	3.62759	5064	0.883307	669	0.116693	2286	911.529	0.398744	403.16	323.99	-16.0879	1085.57	2108.18	0.107537	53312	1013.53	NA	0.322408	388	212	5733	1	196	15
250	250	032941-S	Hordeum vulgare	HID_109	S	2	1	NW	1	18	6/4/2014 2:24	26.68	27	6.68	7	4485	4485	83	25577	RGB_SV1	6607	53788600	15055600	1.2322	0.344896	3.57267	5909	0.894355	698	0.105646	2366	847.277	0.358105	412.04	282.463	-20.2992	1080.36	2100.34	0.122438	53962	1018.82	NA	0.31654	405	198	6607	1	182	15
251	251	032941-S	Hordeum vulgare	HID_109	S	2	1	NW	1	18	6/5/2014 2:23	27.68	28	7.68	8	4477	4477	91	27754	RGB_SV1	7447	58196700	22209400	1.04939	0.400474	2.62036	6566	0.881697	881	0.118303	2560	880.032	0.343763	398.128	425.772	-23.1461	1079.89	2092.47	0.118539	62823	1016.46	NA	0.200318	392	219	7447	1	203	15
252	252	032941-S	Hordeum vulgare	HID_109	S	2	1	NW	1	18	6/6/2014 2:23	28.68	29	8.68	9	4467	4467	101	29862	RGB_SV1	8142	63730600	32233600	0.96136	0.486236	1.97715	7326	0.899779	816	0.100221	3109	1187.16	0.381847	398.018	2398.42	-29.6958	1096.69	2085.44	0.110473	73701	1049.47	NA	0.107726	388	276	8142	1	252	23
253	253	032941-S	Hordeum vulgare	HID_109	S	2	1	NW	1	18	6/7/2014 2:24	29.68	30	9.68	10	4456	4456	112	31955	RGB_SV1	7623	80091000	27931800	1.37826	0.48067	2.86738	6564	0.861078	1059	0.138922	2951	1142.39	0.387118	430.308	374.912	-20.1426	1099.68	2092.63	0.095108	80151	1140.29	NA	0.233148	420	319	7623	1	280	38
254	254	032941-S	Hordeum vulgare	HID_109	S	2	1	NW	1	18	6/8/2014 2:23	30.68	31	10.68	11	4447	4447	121	34806	RGB_SV1	8343	94528300	29542100	1.35805	0.42442	3.19979	7497	0.898598	846	0.101402	2631	829.697	0.315354	440.275	353.397	-31.3871	1105.61	2089.62	0.102858	81112	1192.1	NA	0.274351	430	322	8343	1	292	29
255	255	032941-S	Hordeum vulgare	HID_109	S	2	1	NW	1	18	6/9/2014 2:24	31.68	32	11.68	12	4437	4437	131	38550	RGB_SV1	8581	96510700	31549800	1.31069	0.42847	3.059	7733	0.901177	848	0.098823	3047	1081.95	0.355087	451.983	308.735	-19.7024	1112.68	2091.13	0.106831	80323	1198.34	NA	0.25732	429	309	8581	1	279	29
256	256	032941-S	Hordeum vulgare	HID_109	S	2	1	NW	1	18	6/10/2014 2:24	32.68	33	12.68	13	4425	4425	143	40663	RGB_SV1	9362	107878000	35496200	1.23083	0.40499	3.03915	8376	0.894681	986	0.105319	3414	1244.97	0.364666	463.249	230.912	-16.8342	1106.85	2088.33	0.102441	91389	1228.35	NA	0.25487	428	328	9362	1	294	33
257	257	032942-C	Hordeum vulgare	HEB-07-172	C	1	1	NW	1	19	5/24/2014 2:25	15.68	16	-4.32	-4	4375	4375	NA	9760	RGB_SV1	4139	32863300	2676640	1.91832	0.156243	12.2778	4099	0.990336	40	0.00966417	1314	417.153	0.317468	393.954	181.882	-10.0769	1060.03	2024.52	0.162569	25460	845.419	NA	0.721434	156	385	4139	1	373	11
258	258	032942-C	Hordeum vulgare	HEB-07-172	C	1	1	NW	1	19	5/25/2014 7:44	16.91	17	-3.09	-3	4369	4369	6	11004	RGB_SV1	4591	41166800	3751480	1.95314	0.177987	10.9735	4551	0.991287	40	0.0087127	1486	480.984	0.323677	418.187	518.392	-4.68831	1059.69	2012.17	0.160772	28556	902.312	NA	0.69383	182	405	4591	1	393	11
259	259	032942-C	Hordeum vulgare	HEB-07-172	C	1	1	NW	1	19	5/27/2014 2:24	18.68	19	-1.32	-1	4358	4358	11.5	13745	RGB_SV1	5661	50694400	6738130	1.58188	0.210258	7.52352	5574	0.984632	87	0.0153683	1814	581.275	0.320438	417.469	558.64	-5.98755	1052.99	1998.03	0.145389	38937	944.373	NA	0.585768	208	399	5661	1	381	17
260	260	032942-C	Hordeum vulgare	HEB-07-172	C	1	1	NW	1	19	5/29/2014 2:24	20.68	21	0.68	1	4538	4538	21.5	17751	RGB_SV1	6983	94032800	13810200	1.92839	0.283215	6.80893	6836	0.978949	147	0.0210511	2188	685.571	0.313332	468.241	1202.65	-5.96752	1035.12	1967.03	0.117484	59438	1098.09	NA	0.553362	222	466	6983	1	450	15
261	261	032942-C	Hordeum vulgare	HEB-07-172	C	1	1	NW	1	19	5/30/2014 2:24	21.68	22	1.68	2	4525	4525	34.5	19212	RGB_SV1	7367	117457000	25303400	2.1642	0.466228	4.64193	7182	0.974888	185	0.025112	2563	891.675	0.347903	525.96	527.132	-8.5258	1019.51	1962.49	0.0894553	82354	1262.09	NA	0.416685	276	506	7367	1	490	15
262	262	032942-C	Hordeum vulgare	HEB-07-172	C	1	1	NW	1	19	5/31/2014 2:24	22.68	23	2.68	3	4512	4512	47.5	23192	RGB_SV1	8889	148012000	33909500	1.87323	0.429156	4.36491	8648	0.972888	241	0.0271122	2979	998.362	0.335133	533.671	1445.47	-8.03709	1032.31	1966.33	0.0969684	91669	1304.11	NA	0.393389	303	523	8889	1	507	15
263	263	032942-C	Hordeum vulgare	HEB-07-172	C	1	1	NW	1	19	6/1/2014 2:24	23.68	24	3.68	4	4500	4500	59.5	25903	RGB_SV1	9931	163653000	37371000	1.65935	0.378921	4.37914	9670	0.973719	261	0.0262813	3260	1070.14	0.328265	556.938	412.794	-2.29413	1024.78	1962.59	0.102158	97212	1351.24	NA	0.394627	315	539	9931	1	523	15
264	264	032942-C	Hordeum vulgare	HEB-07-172	C	1	1	NW	1	19	6/2/2014 2:24	24.68	25	4.68	5	4488	4488	71.5	29061	RGB_SV1	11437	191586000	40172500	1.46467	0.307117	4.76907	11189	0.978316	248	0.021684	3576	1118.11	0.312669	551.748	497.125	-11.0931	1015.91	1946.02	0.108813	105107	1361.31	NA	0.426832	311	550	11437	1	534	15
265	265	032942-C	Hordeum vulgare	HEB-07-172	C	1	1	NW	1	19	6/3/2014 2:24	25.68	26	5.68	6	4476	4476	83.5	32854	RGB_SV1	12175	242641000	36084800	1.63692	0.243437	6.72418	11919	0.978973	256	0.0210267	3547	1033.36	0.291335	613.117	835.416	-1.405	1024.68	1927.53	0.106249	114589	1432.88	NA	0.549189	305	613	12175	1	598	14
266	266	032942-C	Hordeum vulgare	HEB-07-172	C	1	1	NW	1	19	6/4/2014 2:24	26.68	27	6.68	7	4462	4462	97.5	38857	RGB_SV1	13342	348965000	62689800	1.96038	0.352172	5.56653	13040	0.977365	302	0.0226353	4404	1453.7	0.330085	688.46	2009.92	-0.859882	1053.75	1917.42	0.0856723	155733	1661.4	NA	0.483616	347	654	13342	1	638	15
267	267	032942-C	Hordeum vulgare	HEB-07-172	C	1	1	NW	1	19	6/5/2014 2:24	27.68	28	7.68	8	4448	4448	111.5	41432	RGB_SV1	14837	415326000	70084800	1.88667	0.31837	5.92605	14450	0.973916	387	0.0260834	4630	1444.83	0.312058	708.071	1741.15	-0.868971	1055.76	1911.43	0.0901929	164503	1693.49	NA	0.505855	346	676	14837	1	660	15
268	268	032942-C	Hordeum vulgare	HEB-07-172	C	1	1	NW	1	19	6/6/2014 2:24	28.68	29	8.68	9	4433	4433	126.5	47580	RGB_SV1	15258	440014000	110450000	1.89004	0.474431	3.98381	14907	0.976996	351	0.0230043	5536	2008.6	0.362826	709.26	2925.93	-11.9294	1052.93	1907.69	0.0860221	177373	1740.31	NA	0.358443	460	648	15258	1	634	13
269	269	032942-C	Hordeum vulgare	HEB-07-172	C	1	1	NW	1	19	6/7/2014 2:24	29.68	30	9.68	10	4414	4414	145.5	51134	RGB_SV1	19123	419526000	193543000	1.14722	0.529256	2.16761	18744	0.980181	379	0.0198191	6083	1934.99	0.318099	668.091	2500.06	-0.887933	1048.15	1904.27	0.0995476	192099	1857.68	NA	0.135872	604	562	19123	1	549	12
270	270	032942-C	Hordeum vulgare	HEB-07-172	C	1	1	NW	1	19	6/8/2014 2:24	30.68	31	10.68	11	4397	4396	162.5	60592	RGB_SV1	21158	485231000	184574000	1.08393	0.412309	2.62892	20840	0.98497	318	0.0150298	6553	2029.58	0.309717	688.53	822.313	-6.6204	1062.4	1898.54	0.0962751	219766	1862.2	NA	0.201486	604	585	21158	1	572	12
271	271	032942-C	Hordeum vulgare	HEB-07-172	C	1	1	NW	1	19	6/9/2014 2:24	31.68	32	11.68	12	4377	4377	181.5	65217	RGB_SV1	22671	517869000	185268000	1.00758	0.360462	2.79524	22269	0.982268	402	0.0177319	6728	1996.65	0.296767	671.867	4069.65	-0.824458	1063.18	1897.01	0.100254	226136	1857.44	NA	0.223752	619	609	22671	1	595	13
272	272	032942-C	Hordeum vulgare	HEB-07-172	C	1	1	NW	1	19	6/10/2014 2:24	32.68	33	12.68	13	4355	4355	203.5	71824	RGB_SV1	25011	606839000	195650000	0.970088	0.312766	3.10165	24521	0.980409	490	0.0195914	7493	2244.81	0.299588	691.122	5298.83	1.15053	997.855	1893.11	0.102459	244107	1920.03	NA	0.262545	610	617	25011	1	603	13
273	273	032943-S	Hordeum vulgare	HEB-07-172	S	2	1	NW	1	20	5/24/2014 2:26	15.69	16	-4.31	-4	4372	4372	NA	8758	RGB_SV1	3669	27916600	981044	2.0738	0.0728774	28.456	3596	0.980104	73	0.0198964	1186	383.373	0.323249	366.349	553.583	-2.65428	1077.98	2032.27	0.233115	15739	768.201	NA	0.868814	149	345	3669	1	333	11
274	274	032943-S	Hordeum vulgare	HEB-07-172	S	2	1	NW	1	20	5/25/2014 7:45	16.91	17	-3.09	-3	4366	4366	6	9161	RGB_SV1	4001	32074700	1257140	2.00367	0.0785317	25.5141	3915	0.978505	86	0.0214946	1411	497.606	0.352662	386.311	346.617	-3.55326	1080.45	2023.9	0.216375	18491	817.134	NA	0.854827	176	358	4001	1	347	10
275	275	032943-S	Hordeum vulgare	HEB-07-172	S	2	1	NW	1	20	5/27/2014 2:25	18.68	19	-1.32	-1	4355	4355	11.5	12469	RGB_SV1	5122	38128000	2325110	1.45333	0.0886266	16.3984	4968	0.969934	154	0.0300664	1648	530.243	0.321749	381.32	525.411	-3.34373	1073.34	2014.17	0.19623	26102	833.802	NA	0.783308	169	358	5122	1	340	17
276	276	032943-S	Hordeum vulgare	HEB-07-172	S	2	1	NW	1	20	5/29/2014 2:25	20.68	21	0.68	1	4539	4539	19.5	15273	RGB_SV1	6513	71853500	11004300	1.69389	0.259419	6.52957	6467	0.992937	46	0.0070628	1988	606.808	0.305236	458.373	661.742	-3.82786	1031.25	1975.98	0.1297	50216	1073.55	NA	0.539315	221	442	6513	1	427	14
277	277	032943-S	Hordeum vulgare	HEB-07-172	S	2	1	NW	1	20	5/30/2014 2:25	21.68	22	1.68	2	4528	4528	30.5	19213	RGB_SV1	6826	85054100	16818100	1.82542	0.360949	5.05728	6769	0.99165	57	0.00835042	2237	733.104	0.327718	485.685	647.205	-4.85162	993.852	1976.99	0.113375	60207	1170.81	NA	0.448657	316	418	6826	1	405	12
278	278	032943-S	Hordeum vulgare	HEB-07-172	S	2	1	NW	1	20	5/31/2014 2:25	22.68	23	2.68	3	4515	4515	43.5	18705	RGB_SV1	7334	96895100	19253300	1.80144	0.357951	5.03265	7278	0.992364	56	0.00763567	2410	791.942	0.328606	496.971	1093	-0.943555	1023.24	1969.09	0.103322	70982	1189.54	NA	0.446853	293	465	7334	1	451	13
279	279	032943-S	Hordeum vulgare	HEB-07-172	S	2	1	NW	1	20	6/1/2014 2:25	23.68	24	3.68	4	4506	4506	52.5	20413	RGB_SV1	7712	94970300	30761900	1.59681	0.517224	3.08727	7632	0.989627	80	0.0103734	2678	929.938	0.347251	491.864	1151.57	-6.28549	1011.21	1977.02	0.0974476	79140	1241.89	NA	0.26079	366	432	7712	1	418	13
280	280	032943-S	Hordeum vulgare	HEB-07-172	S	2	1	NW	1	20	6/2/2014 2:25	24.68	25	4.68	5	4496	4496	62.5	21612	RGB_SV1	8107	107090000	32474300	1.62941	0.494105	3.2977	8015	0.988652	92	0.0113482	2977	1093.19	0.367213	484.876	1447.68	-6.26165	991.696	1984.4	0.103511	78320	1254.08	NA	0.285834	392	397	8107	1	383	13
281	281	032943-S	Hordeum vulgare	HEB-07-172	S	2	1	NW	1	20	6/3/2014 2:25	25.68	26	5.68	6	4488	4488	70.5	25545	RGB_SV1	8988	113758000	27402600	1.40817	0.339207	4.15137	8940	0.994659	48	0.00534045	2879	922.19	0.320316	487.18	1084.54	-5.08673	995.789	1975.29	0.115604	77748	1221.95	NA	0.374243	357	413	8988	1	400	12
282	282	032943-S	Hordeum vulgare	HEB-07-172	S	2	1	NW	1	20	6/4/2014 2:25	26.68	27	6.68	7	4478	4478	80.5	27085	RGB_SV1	9580	119988000	29614600	1.30739	0.322682	4.05164	9513	0.993006	67	0.00699374	3055	974.22	0.318893	487.57	1240.04	-9.10832	1001.1	1962.53	0.114787	83459	1228.94	NA	0.364923	356	420	9580	1	407	12
283	283	032943-S	Hordeum vulgare	HEB-07-172	S	2	1	NW	1	20	6/5/2014 2:25	27.68	28	7.68	8	4469	4469	89.5	29203	RGB_SV1	9438	119432000	30205700	1.34078	0.339101	3.95393	9379	0.993749	59	0.00625132	3173	1066.74	0.336194	485.742	863.47	-13.5646	1022.56	1953.13	0.103577	91121	1236.68	NA	0.35555	332	449	9438	1	434	14
284	284	032943-S	Hordeum vulgare	HEB-07-172	S	2	1	NW	1	20	6/6/2014 2:25	28.68	29	8.68	9	4460	4460	98.5	31794	RGB_SV1	9978	129148000	31369900	1.29718	0.315084	4.11693	9957	0.997895	21	0.00210463	3344	1120.7	0.335137	485.971	743.375	-6.09843	1020.1	1948.07	0.10785	92517	1242.71	NA	0.371052	342	451	9978	1	442	8
285	285	032943-S	Hordeum vulgare	HEB-07-172	S	2	1	NW	1	20	6/7/2014 2:25	29.68	30	9.68	10	4448	4448	110.5	33318	RGB_SV1	10892	143296000	38994400	1.20787	0.328691	3.67478	10848	0.99596	44	0.00403966	3650	1223.15	0.335108	483.91	987.441	-10.7807	1020.67	1943.45	0.105412	103328	1288.17	NA	0.327381	370	472	10892	1	462	9
286	286	032943-S	Hordeum vulgare	HEB-07-172	S	2	1	NW	1	20	6/8/2014 2:25	30.68	31	10.68	11	4439	4439	119.5	34650	RGB_SV1	11790	160710000	41408700	1.15615	0.297895	3.88108	11750	0.996607	40	0.00339271	3966	1334.11	0.336387	481.918	1155.18	-16.5164	1027.46	1950.61	0.11231	104977	1288.44	NA	0.3484	368	471	11790	1	461	9
287	287	032943-S	Hordeum vulgare	HEB-07-172	S	2	1	NW	1	20	6/9/2014 2:25	31.68	32	11.68	12	4429	4429	129.5	36240	RGB_SV1	11764	162236000	43334000	1.1723	0.313126	3.74385	11654	0.99065	110	0.00935056	3881	1280.36	0.329905	483.6	5416.58	-11.1619	1025.51	1960.23	0.114185	103026	1283.15	NA	0.334548	369	453	11764	1	441	11
288	288	032943-S	Hordeum vulgare	HEB-07-172	S	2	1	NW	1	20	6/10/2014 2:25	32.68	33	12.68	13	4418	4418	140.5	39210	RGB_SV1	13420	188804000	51832300	1.04835	0.287803	3.6426	13274	0.989121	146	0.0108793	4386	1433.46	0.326826	482.694	14829.8	-13.397	1023.81	1951.07	0.119889	111937	1320.1	NA	0.323997	370	455	13420	1	441	13
289	289	032944-S	Hordeum vulgare	Navigator	S	2	38	NW	1	21	5/24/2014 2:27	15.69	16	-4.31	-4	4374	4374	NA	7908	RGB_SV1	3114	17264900	734191	1.78044	0.0757132	23.5156	3055	0.981053	59	0.0189467	901	260.694	0.289338	294.462	524.706	-3.9647	1102.96	2050.76	0.143212	21744	694.661	NA	0.843494	120	293	3114	1	282	10
290	290	032944-S	Hordeum vulgare	Navigator	S	2	38	NW	1	21	5/25/2014 7:46	16.91	17	-3.09	-3	4369	4369	5	8955	RGB_SV1	3326	22021300	467313	1.99066	0.0422438	47.1232	3265	0.98166	61	0.0183403	910	248.978	0.273602	314.916	424.794	0.635412	1112.42	2039.75	0.349076	9528	649.972	NA	0.918607	63	315	3326	1	305	9
291	291	032944-S	Hordeum vulgare	Navigator	S	2	38	NW	1	21	5/27/2014 2:25	18.68	19	-1.32	-1	4359	4359	10	11512	RGB_SV1	4650	32493500	615220	1.50277	0.0284528	52.8162	4490	0.965591	160	0.0344086	1229	324.826	0.264301	343.804	147.196	3.21299	1098.84	2025.58	0.328251	14166	713.122	NA	0.927054	84	341	4648	0.99957	324	16
292	292	032944-S	Hordeum vulgare	Navigator	S	2	38	NW	1	21	5/29/2014 2:25	20.68	21	0.68	1	4543	4543	18	13846	RGB_SV1	5189	56874800	738036	2.11229	0.0274101	77.0624	5047	0.972634	142	0.0273656	1480	422.124	0.285219	431.116	407.823	3.92107	1091.08	1999.91	0.267847	19373	889.959	NA	0.949415	93	431	5189	1	416	14
293	293	032944-S	Hordeum vulgare	Navigator	S	2	38	NW	1	21	5/30/2014 2:25	21.68	22	1.68	2	4534	4534	27	15669	RGB_SV1	5893	62712800	1182210	1.80586	0.0340424	53.0473	5765	0.978279	128	0.0217207	1523	393.608	0.258442	447.371	515.647	-2.2883	1116.73	1994.68	0.287562	20493	926.665	NA	0.92736	81	446	5893	1	432	13
294	294	032944-S	Hordeum vulgare	Navigator	S	2	38	NW	1	21	5/31/2014 2:25	22.68	23	2.68	3	4525	4525	36	17791	RGB_SV1	5775	74078200	1167960	2.22119	0.0350206	63.4253	5623	0.97368	152	0.0263203	1518	399.017	0.262857	447.465	287.397	7.62985	1050.75	1994.37	0.221307	26095	934.69	NA	0.938876	175	425	5775	1	411	13
295	295	032944-S	Hordeum vulgare	Navigator	S	2	38	NW	1	21	6/1/2014 2:25	23.68	24	3.68	4	4518	4518	43	18674	RGB_SV1	7110	75782400	6875940	1.49909	0.136017	11.0214	6949	0.977356	161	0.0226442	2065	599.75	0.290436	422.214	607.99	-1.51487	1100.56	1993.53	0.179017	39717	964.024	NA	0.694939	166	420	7110	1	406	13
296	296	032944-S	Hordeum vulgare	Navigator	S	2	38	NW	1	21	6/2/2014 2:25	24.68	25	4.68	5	4509	4509	52	21260	RGB_SV1	8159	97139500	7281810	1.45922	0.109387	13.34	7981	0.978184	178	0.0218164	2207	596.991	0.270499	443.254	1053.38	4.76607	1104.24	1977.22	0.166697	48945	1036.36	NA	0.740512	189	444	8159	1	429	14
297	297	032944-S	Hordeum vulgare	Navigator	S	2	38	NW	1	21	6/3/2014 2:25	25.68	26	5.68	6	4502	4502	59	24910	RGB_SV1	9585	135518000	17607700	1.47507	0.191654	7.69651	9403	0.981012	182	0.018988	2400	600.939	0.250391	540.374	608.451	-5.01787	1068.45	1970.69	0.140865	68044	1244.71	NA	0.592935	240	503	9585	1	489	13
298	298	032944-S	Hordeum vulgare	Navigator	S	2	38	NW	1	21	6/4/2014 2:25	26.68	27	6.68	7	4493	4493	68	25944	RGB_SV1	10354	152246000	21887900	1.42013	0.204168	6.9557	10156	0.980877	198	0.019123	2948	839.357	0.284721	571.997	331.196	-4.40017	1073.4	1956.92	0.14026	73820	1317.57	NA	0.560414	266	536	10354	1	522	13
299	299	032944-S	Hordeum vulgare	Navigator	S	2	38	NW	1	21	6/5/2014 2:25	27.68	28	7.68	8	4486	4486	75	28567	RGB_SV1	10957	179417000	23534800	1.49444	0.196032	7.62345	10740	0.980195	217	0.0198047	3081	866.347	0.28119	590.168	468.924	-3.25549	1088.5	1943.89	0.132115	82935	1358.05	NA	0.589938	273	565	10957	1	550	14
300	300	032944-S	Hordeum vulgare	Navigator	S	2	38	NW	1	21	6/6/2014 2:25	28.68	29	8.68	9	4477	4477	84	30355	RGB_SV1	11573	196993000	31304900	1.47082	0.233733	6.29273	11398	0.984879	175	0.0151214	3308	945.551	0.285838	616.733	424.706	-4.30201	1081.9	1942.7	0.114208	101333	1459.58	NA	0.526719	382	564	11573	1	552	11
301	301	032944-S	Hordeum vulgare	Navigator	S	2	38	NW	1	21	6/7/2014 2:26	29.68	30	9.68	10	4466	4466	95	33011	RGB_SV1	11854	202698000	36002400	1.44251	0.256213	5.63013	11635	0.981525	219	0.0184748	2967	742.626	0.250295	595.135	645.683	1.85633	1051.15	1963.93	0.125283	94618	1431.83	NA	0.487688	440	440	11854	1	428	11
302	302	032944-S	Hordeum vulgare	Navigator	S	2	38	NW	1	21	6/8/2014 2:25	30.68	31	10.68	11	4458	4458	103	35572	RGB_SV1	13054	236205000	49268300	1.38612	0.289122	4.79426	12854	0.984679	200	0.015321	3731	1066.37	0.285813	602.3	502.156	-8.70727	1074.3	1936.38	0.116983	111589	1496.76	NA	0.428803	437	500	13053	0.999923	488	11
303	303	032944-S	Hordeum vulgare	Navigator	S	2	38	NW	1	21	6/9/2014 2:25	31.68	32	11.68	12	4448	4448	113	38196	RGB_SV1	14654	247424000	69851000	1.1522	0.325282	3.54216	14390	0.981984	264	0.0180156	3767	968.356	0.257063	588.953	404.593	-4.64581	1079.39	1944.16	0.127652	114796	1504.61	NA	0.313243	455	465	14654	1	452	12
304	304	032944-S	Hordeum vulgare	Navigator	S	2	38	NW	1	21	6/10/2014 2:25	32.68	33	12.68	13	4437	4436	124	42708	RGB_SV1	15217	233970000	92090000	1.01042	0.397699	2.54067	14914	0.980088	303	0.0199119	4302	1216.22	0.28271	603.492	744.583	-4.76469	1084.84	1946.18	0.120612	126165	1566.92	NA	0.189343	497	454	15217	1	440	13
305	305	032945-C	Hordeum vulgare	Navigator	C	1	38	NW	1	22	5/24/2014 2:27	15.69	16	-4.31	-4	4394	4394	NA	5770	RGB_SV1	3114	18589100	2045000	1.91699	0.21089	9.08999	3049	0.979127	65	0.0208735	1043	349.341	0.334939	322.684	418.794	-9.28195	1085.98	2043.81	0.192865	16146	693.946	NA	0.642857	121	316	3114	1	304	11
306	306	032945-C	Hordeum vulgare	Navigator	C	1	38	NW	1	22	5/25/2014 7:46	16.91	17	-3.09	-3	4387	4387	7	8101	RGB_SV1	3823	24541100	3186020	1.67914	0.217992	7.70275	3755	0.982213	68	0.0177871	1321	456.458	0.34554	336.59	536.985	-7.21997	1106.22	2043.77	0.183595	20823	746.671	NA	0.593189	181	308	3823	1	298	9
307	307	032945-C	Hordeum vulgare	Navigator	C	1	38	NW	1	22	5/27/2014 2:26	18.69	19	-1.31	-1	4376	4376	12.5	10192	RGB_SV1	4479	28240900	6301810	1.40772	0.314125	4.48139	4288	0.957357	191	0.0426435	1611	579.442	0.359679	349.756	698.678	-7.86683	1094.03	2040.47	0.124272	36042	858.809	NA	0.403389	212	316	4479	1	298	17
308	308	032945-C	Hordeum vulgare	Navigator	C	1	38	NW	1	22	5/29/2014 2:26	20.68	21	0.68	1	4555	4555	23	13923	RGB_SV1	5295	43081600	12245600	1.53659	0.436766	3.51812	5127	0.968272	168	0.031728	1918	694.754	0.362229	386.792	806.985	-5.73184	1081.73	2011.99	0.10628	49821	983.695	NA	0.310626	224	379	5295	1	363	15
309	309	032945-C	Hordeum vulgare	Navigator	C	1	38	NW	1	22	5/30/2014 2:26	21.69	22	1.69	2	4540	4540	38	14884	RGB_SV1	6115	69820100	14432500	1.86718	0.385965	4.83771	5925	0.968929	190	0.0310711	2404	945.089	0.393132	460.496	1124.47	-5.54682	1028.82	1996.25	0.108879	56163	1104.29	NA	0.432175	281	405	6115	1	389	15
310	310	032945-C	Hordeum vulgare	Navigator	C	1	38	NW	1	22	5/31/2014 2:26	22.69	23	2.69	3	4526	4526	52	19001	RGB_SV1	6872	63336700	22788600	1.34119	0.48256	2.77931	6670	0.970605	202	0.0293947	2463	882.766	0.358411	435.161	1264.76	-10.4409	1069.57	1999.52	0.109479	62770	1111.69	NA	0.221656	307	408	6872	1	392	15
311	311	032945-C	Hordeum vulgare	Navigator	C	1	38	NW	1	22	6/1/2014 2:26	23.69	24	3.69	4	4514	4514	64	16719	RGB_SV1	7821	92914800	31936800	1.51901	0.522116	2.90933	7610	0.973021	211	0.0269786	2813	1011.76	0.359673	469.294	595.882	-6.74357	1028.26	1977.94	0.0913508	85615	1243.16	NA	0.238538	395	413	7821	1	397	15
312	312	032945-C	Hordeum vulgare	Navigator	C	1	38	NW	1	22	6/2/2014 2:26	24.69	25	4.69	5	4502	4502	76	24367	RGB_SV1	8773	106768000	26281000	1.38722	0.341464	4.06255	8503	0.969224	270	0.0307762	2884	948.074	0.328736	489.001	224.995	-9.49792	1004.98	1984.85	0.117484	74674	1255.84	NA	0.365955	414	380	8773	1	364	15
313	313	032945-C	Hordeum vulgare	Navigator	C	1	38	NW	1	22	6/3/2014 2:26	25.69	26	5.69	6	4492	4492	86	26692	RGB_SV1	9144	129819000	32912000	1.55262	0.393624	3.94442	8760	0.958005	384	0.0419948	3030	1004.03	0.331365	454.604	1532.31	-7.05043	1010.99	1970.02	0.09743	93852	1239.23	NA	0.354625	387	383	9144	1	368	14
314	314	032945-C	Hordeum vulgare	Navigator	C	1	38	NW	1	22	6/4/2014 2:26	26.69	27	6.69	7	4479	4479	99	29956	RGB_SV1	10708	214341000	62273100	1.86934	0.543105	3.44195	10342	0.96582	366	0.03418	3210	962.281	0.299776	617.455	1518.4	0.274899	1154.13	1973.76	0.0713035	150175	1597.82	NA	0.302222	596	438	10708	1	423	14
315	315	032945-C	Hordeum vulgare	Navigator	C	1	38	NW	1	22	6/5/2014 2:26	27.69	28	7.69	8	4467	4466	111	31922	RGB_SV1	11354	223988000	55351700	1.73751	0.429371	4.04663	10942	0.963713	412	0.0362868	3796	1269.12	0.334332	573.875	5696.64	-19.3426	1107.91	1961.09	0.0792772	143219	1521.6	NA	0.364449	519	405	11354	1	389	15
316	316	032945-C	Hordeum vulgare	Navigator	C	1	38	NW	1	22	6/6/2014 2:26	28.69	29	8.69	9	4452	4452	125	39179	RGB_SV1	12565	121817000	44756800	0.771584	0.283487	2.72176	12214	0.972065	351	0.0279347	3849	1179.05	0.306327	457.351	1328.88	-4.23155	1028.09	1990.61	0.150429	83528	1195.88	NA	0.214017	370	343	12565	1	330	12
317	317	032945-C	Hordeum vulgare	Navigator	C	1	38	NW	1	22	6/7/2014 2:26	29.69	30	9.69	10	4435	4435	142	43278	RGB_SV1	14640	173427000	46790700	0.809162	0.218312	3.70645	14316	0.977869	324	0.0221312	4033	1111	0.275478	454.714	1859.3	-7.83413	1055.17	1966.9	0.160726	91087	1166.83	NA	0.330684	323	395	14640	1	383	11
318	318	032945-C	Hordeum vulgare	Navigator	C	1	38	NW	1	22	6/8/2014 2:26	30.69	31	10.69	11	4418	4418	159	47892	RGB_SV1	16205	252332000	54004600	0.960892	0.205652	4.67242	15901	0.98124	304	0.0187596	4167	1071.51	0.257143	458.129	2697.71	0.377427	1051.34	1942.84	0.153825	105347	1243.83	NA	0.419149	341	450	16205	1	438	11
319	319	032945-C	Hordeum vulgare	Navigator	C	1	38	NW	1	22	6/9/2014 2:26	31.69	32	11.69	12	4399	4399	178	54614	RGB_SV1	18222	293340000	114380000	0.883444	0.344475	2.56461	17853	0.97975	369	0.0202502	5176	1470.25	0.284052	546.77	14935.3	-3.14312	1063.84	1930.66	0.116744	156085	1485.93	NA	0.192659	467	478	18221	0.999945	465	12
320	320	032945-C	Hordeum vulgare	Navigator	C	1	38	NW	1	22	6/10/2014 2:26	32.69	33	12.69	13	4377	4377	200	59805	RGB_SV1	19281	329927000	110684000	0.887481	0.297731	2.98082	18823	0.976246	458	0.023754	5697	1683.31	0.295472	532.113	341.421	1.68789	1047.45	1922.13	0.121949	158107	1490.29	NA	0.247596	450	487	19281	1	473	13
321	321	032946-C	Hordeum vulgare	HEB-07-180	C	1	1	NW	1	23	5/24/2014 2:28	15.69	16	-4.31	-4	4363	4363	NA	13004	RGB_SV1	4810	27540400	395974	1.19036	0.017115	69.5511	4724	0.982121	86	0.0178794	1019	215.876	0.21185	338.612	550.279	3.51305	1126.52	2024.44	0.557423	8629	689.984	NA	0.944107	47	338	4810	1	327	10
322	322	032946-C	Hordeum vulgare	HEB-07-180	C	1	1	NW	1	23	5/25/2014 7:47	16.91	17	-3.09	-3	4356	4356	7	15538	RGB_SV1	6355	40962600	1865940	1.01428	0.0462025	21.9528	6246	0.982848	109	0.0171518	1416	315.508	0.222817	349.961	192.426	-1.20963	1123.12	2020.46	0.381819	16644	734.69	NA	0.833322	80	349	6355	1	338	10
323	323	032946-C	Hordeum vulgare	HEB-07-180	C	1	1	NW	1	23	5/27/2014 2:27	18.69	19	-1.31	-1	4344	4344	13	18652	RGB_SV1	6636	64575800	1638650	1.46642	0.0372111	39.408	6501	0.979656	135	0.0203436	1394	292.832	0.210066	450.165	422.782	-0.82078	1136.18	1992.09	0.37696	17604	920.318	NA	0.903459	78	446	6636	1	430	15
324	324	032946-C	Hordeum vulgare	HEB-07-180	C	1	1	NW	1	23	5/29/2014 2:26	20.69	21	0.69	1	4524	4524	23	23684	RGB_SV1	8813	133974000	1810930	1.72494	0.0233161	73.9806	8666	0.98332	147	0.0166799	1673	317.591	0.189833	542.087	548.137	-2.65868	1166.25	1975	0.444114	19844	1098.41	NA	0.947364	128	528	8813	1	513	14
325	325	032946-C	Hordeum vulgare	HEB-07-180	C	1	1	NW	1	23	5/30/2014 2:27	21.69	22	1.69	2	4507	4507	40	25660	RGB_SV1	9269	155943000	611511	1.81509	0.00711768	255.012	9108	0.98263	161	0.0173697	1323	188.837	0.142734	540.156	553.492	7.21685	1133.79	1964.82	0.623336	14870	1095.11	NA	0.984437	38	541	9269	1	526	14
326	326	032946-C	Hordeum vulgare	HEB-07-180	C	1	1	NW	1	23	5/31/2014 2:27	22.69	23	2.69	3	4489	4489	58	31326	RGB_SV1	11650	185572000	5773040	1.36729	0.0425356	32.1445	11477	0.98515	173	0.0148498	2423	503.942	0.207983	552.965	1117.02	0.713536	1152.19	1961.69	0.305871	38088	1144.56	NA	0.882958	133	548	11650	1	534	13
327	327	032946-C	Hordeum vulgare	HEB-07-180	C	1	1	NW	1	23	6/1/2014 2:27	23.69	24	3.69	4	4475	4475	72	35648	RGB_SV1	13656	231337000	13906300	1.2405	0.0745699	16.6354	13487	0.987625	169	0.0123755	2904	617.547	0.212654	547.727	1468.26	-2.42902	1147.05	1947.19	0.213338	64011	1250.96	NA	0.786045	186	544	13656	1	529	14
328	328	032946-C	Hordeum vulgare	HEB-07-180	C	1	1	NW	1	23	6/2/2014 2:27	24.69	25	4.69	5	4459	4459	88	39344	RGB_SV1	15038	303729000	17973300	1.34309	0.0794782	16.8989	14833	0.986368	205	0.0136321	2932	571.66	0.194973	641.022	308.463	16.6797	1151.39	1928.43	0.194775	77207	1409.23	NA	0.789008	246	612	15038	1	598	13
329	329	032946-C	Hordeum vulgare	HEB-07-180	C	1	1	NW	1	23	6/3/2014 2:27	25.69	26	5.69	6	4443	4444	104	46730	RGB_SV1	16411	317322000	16837500	1.17823	0.0625185	18.8461	16247	0.990007	164	0.0099933	3158	607.7	0.192432	620.987	539.309	8.72392	1103.04	1929.27	0.211392	77633	1360.11	NA	0.808605	251	621	16411	1	608	12
330	330	032946-C	Hordeum vulgare	HEB-07-180	C	1	1	NW	1	23	6/4/2014 2:27	26.69	27	6.69	7	4425	4425	123	48120	RGB_SV1	17292	369674000	18631300	1.23631	0.0623094	19.8415	17103	0.98907	189	0.0109299	3574	738.693	0.206685	633.285	667.683	-3.94859	1152.1	1917.39	0.260198	66457	1354.27	NA	0.817284	168	634	17292	1	621	12
331	331	032946-C	Hordeum vulgare	HEB-07-180	C	1	1	NW	1	23	6/5/2014 2:27	27.69	28	7.69	8	4409	4409	139	55061	RGB_SV1	20421	416192000	51260400	0.998022	0.122922	8.11917	20188	0.98859	233	0.0114098	4752	1105.8	0.232702	616.936	1131.4	-1.84151	1116.79	1910.42	0.19214	106282	1437.61	NA	0.609464	259	593	20421	1	579	13
332	332	032946-C	Hordeum vulgare	HEB-07-180	C	1	1	NW	1	23	6/6/2014 2:27	28.69	29	8.69	9	4389	4389	159	64649	RGB_SV1	22332	468314000	63049900	0.939035	0.126424	7.42766	22111	0.990104	221	0.00989611	5206	1213.61	0.233118	609.139	1544.53	-7.64842	1099.76	1922.53	0.187189	119302	1441.09	NA	0.58169	315	584	22332	1	572	11
333	333	032946-C	Hordeum vulgare	HEB-07-180	C	1	1	NW	1	23	6/7/2014 2:27	29.69	30	9.69	10	4368	4368	180	70682	RGB_SV1	23982	512551000	80332900	0.891182	0.139676	6.38034	23785	0.991786	197	0.00821449	5302	1172.18	0.221082	597.396	6456.7	-17.8955	1092.11	1912.49	0.183662	130577	1500.71	NA	0.531455	383	584	23982	1	572	11
334	334	032946-C	Hordeum vulgare	HEB-07-180	C	1	1	NW	1	23	6/8/2014 2:27	30.69	31	10.69	11	4348	4348	200	75963	RGB_SV1	25343	548710000	118933000	0.854332	0.185177	4.6136	25146	0.992227	197	0.00777335	6007	1423.83	0.237028	624.606	4443	-9.55796	1098.9	1900.08	0.174326	145377	1597.76	NA	0.414378	413	609	25343	1	597	11
335	335	032946-C	Hordeum vulgare	HEB-07-180	C	1	1	NW	1	23	6/9/2014 2:27	31.69	32	11.69	12	4329	4336	219	84422	RGB_SV1	29471	688215000	186460000	0.792382	0.214682	3.69095	29205	0.990974	266	0.00902582	6734	1538.69	0.228496	615.445	1955.51	-9.32833	1123.81	1889.67	0.152359	193432	1803.02	NA	0.329071	559	579	29471	1	566	12
336	336	032946-C	Hordeum vulgare	HEB-07-180	C	1	1	NW	1	23	6/10/2014 2:27	32.69	33	12.69	13	4315	4336	240	89680	RGB_SV1	29936	758697000	219606000	0.846605	0.245051	3.45481	29595	0.988609	341	0.011391	6180	1275.8	0.20644	641.427	6633.15	-16.9437	1147.08	1881.33	0.143897	208038	1904.18	NA	0.303653	621	578	29936	1	564	13
337	337	032947-S	Hordeum vulgare	HEB-07-180	S	2	1	NW	1	24	5/24/2014 2:29	15.69	16	-4.31	-4	4346	4346	NA	10583	RGB_SV1	4915	32668200	2075570	1.35232	0.0859192	15.7394	4806	0.977823	109	0.022177	1389	392.537	0.282604	346.655	739.975	-4.64443	1039.36	2047.97	0.261034	18829	746.21	NA	0.775318	167	314	4915	1	304	9
338	338	032947-S	Hordeum vulgare	HEB-07-180	S	2	1	NW	1	24	5/25/2014 7:47	16.91	17	-3.09	-3	4339	4340	7	12757	RGB_SV1	5865	38854300	2516730	1.12954	0.0731645	15.4384	5765	0.98295	100	0.0170503	1600	436.488	0.272805	348.589	773.276	0.4765	1038.48	2035.03	0.240991	24337	774.457	NA	0.77147	165	318	5865	1	308	9
339	339	032947-S	Hordeum vulgare	HEB-07-180	S	2	1	NW	1	24	5/27/2014 2:27	18.69	19	-1.31	-1	4338	4340	8	17221	RGB_SV1	6291	49303400	2673880	1.24577	0.0675619	18.4389	6100	0.969639	191	0.0303608	1790	509.315	0.284534	367.72	1750.58	0.818639	1045.79	2016.22	0.257691	24413	823.356	NA	0.804813	135	368	6291	1	351	16
340	340	032947-S	Hordeum vulgare	HEB-07-180	S	2	1	NW	1	24	5/29/2014 2:27	20.69	21	0.69	1	4522	4522	17	20974	RGB_SV1	6055	48945400	2282220	1.33501	0.0622487	21.4463	5898	0.974071	157	0.025929	1945	624.777	0.321222	359.913	417.848	1.02414	1022.95	2019.61	0.284539	21280	778.39	NA	0.829736	179	337	6055	1	323	13
341	341	032947-S	Hordeum vulgare	HEB-07-180	S	2	1	NW	1	24	5/30/2014 2:27	21.69	22	1.69	2	4507	4507	32	23018	RGB_SV1	7223	51404600	4401760	0.985295	0.0843705	11.6782	7073	0.979233	150	0.020767	1960	531.857	0.271355	360.539	337.279	-1.77183	1037.29	2015.53	0.237029	30473	822.479	NA	0.709383	168	353	7223	1	339	13
342	342	032947-S	Hordeum vulgare	HEB-07-180	S	2	1	NW	1	24	5/31/2014 2:27	22.69	23	2.69	3	4493	4493	46	24716	RGB_SV1	7756	61525000	6129200	1.02277	0.101889	10.038	7530	0.970861	226	0.0291387	2296	679.682	0.296029	352.2	1728.78	5.12387	1039.12	2015.88	0.230053	33714	829.945	NA	0.670447	191	345	7756	1	332	12
343	343	032947-S	Hordeum vulgare	HEB-07-180	S	2	1	NW	1	24	6/1/2014 2:27	23.69	24	3.69	4	4481	4481	58	28268	RGB_SV1	8948	82777000	14576000	1.03385	0.182048	5.67899	8698	0.972061	250	0.0279392	2640	778.9	0.295038	436.111	708.198	0.355754	1040.67	2001.88	0.156033	57347	1025.72	NA	0.490775	260	434	8948	1	420	13
344	344	032947-S	Hordeum vulgare	HEB-07-180	S	2	1	NW	1	24	6/2/2014 2:27	24.69	25	4.69	5	4470	4470	69	30936	RGB_SV1	10210	114460000	17160300	1.098	0.164616	6.67006	9935	0.973066	275	0.0269344	2723	726.222	0.266699	491.058	647.387	0.616306	1044.49	1986.37	0.147313	69308	1135.57	NA	0.546484	275	488	10210	1	474	13
345	345	032947-S	Hordeum vulgare	HEB-07-180	S	2	1	NW	1	24	6/3/2014 2:27	25.69	26	5.69	6	4461	4461	78	33774	RGB_SV1	11043	149852000	19731900	1.22882	0.161806	7.5944	10807	0.978629	236	0.021371	3118	880.37	0.282351	525	1412.08	3.57017	1028.55	1983.41	0.145832	75724	1209.02	NA	0.588735	286	505	11043	1	491	13
346	346	032947-S	Hordeum vulgare	HEB-07-180	S	2	1	NW	1	24	6/4/2014 2:27	26.69	27	6.69	7	4450	4450	89	35451	RGB_SV1	11639	210292000	21056200	1.55236	0.155435	9.98718	11390	0.978606	249	0.0213936	3268	917.589	0.28078	621.076	568.902	4.68301	1030.32	1971.12	0.136294	85396	1391.84	NA	0.669074	316	592	11639	1	578	13
347	347	032947-S	Hordeum vulgare	HEB-07-180	S	2	1	NW	1	24	6/5/2014 2:27	27.69	28	7.69	8	4440	4440	99	38847	RGB_SV1	12411	247896000	32289300	1.60937	0.209626	7.67734	12105	0.975344	306	0.0246556	3508	991.545	0.282652	649.345	307.794	0.48956	1038.57	1962.76	0.124016	100076	1465.41	NA	0.592153	329	621	12411	1	607	13
348	348	032947-S	Hordeum vulgare	HEB-07-180	S	2	1	NW	1	24	6/6/2014 2:27	28.69	29	8.69	9	4428	4428	111	41824	RGB_SV1	13722	295538000	39253600	1.56956	0.208471	7.52894	13466	0.981344	256	0.0186562	3869	1090.89	0.281956	690.254	1147.18	-6.92658	1027.91	1946.5	0.12123	113190	1543.32	NA	0.585997	361	645	13722	1	633	11
349	349	032947-S	Hordeum vulgare	HEB-07-180	S	2	1	NW	1	24	6/7/2014 2:27	29.69	30	9.69	10	4417	4417	122	43943	RGB_SV1	14882	321087000	28664600	1.44977	0.129426	11.2015	14554	0.97796	328	0.0220401	4143	1153.37	0.27839	699.769	988.705	-7.73156	1016.64	1939.82	0.151307	98356	1520.78	NA	0.69904	338	647	14882	1	635	11
350	350	032947-S	Hordeum vulgare	HEB-07-180	S	2	1	NW	1	24	6/8/2014 2:27	30.69	31	10.69	11	4407	4407	132	45184	RGB_SV1	15787	327392000	45612400	1.31362	0.183014	7.17769	15531	0.983784	256	0.0162159	4493	1278.71	0.284601	689.525	669.975	-1.28705	1023.35	1937.76	0.140708	112197	1541.49	NA	0.570678	369	633	15787	1	622	10
351	351	032947-S	Hordeum vulgare	HEB-07-180	S	2	1	NW	1	24	6/9/2014 2:27	31.69	32	11.69	12	4395	4395	144	48519	RGB_SV1	16560	319368000	64815800	1.16458	0.236353	4.92731	16360	0.987923	200	0.0120773	4567	1259.51	0.275785	637.499	3791.88	-8.06928	1036.65	1941.44	0.140087	118212	1486.93	NA	0.43901	361	595	16560	1	582	12
352	352	032947-S	Hordeum vulgare	HEB-07-180	S	2	1	NW	1	24	6/10/2014 2:27	32.69	33	12.69	13	4382	4382	157	50466	RGB_SV1	16830	311684000	66215900	1.10039	0.233773	4.70709	16584	0.985383	246	0.0146168	4912	1433.61	0.29186	620.442	3480.17	-6.15853	1045.86	1939.52	0.139079	121010	1460.58	NA	0.421926	339	589	16830	1	576	12
353	353	032948-C	Hordeum vulgare	HEB-19-060	C	1	1	NW	2	2	5/24/2014 2:31	15.69	16	-4.31	-4	4365	4365	NA	7757	RGB_SV1	2543	22818700	66522.9	3.52856	0.0102868	343.02	2458	0.966575	85	0.0334251	801	252.301	0.314982	357.514	460.564	0.832518	1006.71	2018.56	0.357615	7111	730.667	NA	0.988406	54	355	2543	1	346	8
354	354	032948-C	Hordeum vulgare	HEB-19-060	C	1	1	NW	2	2	5/25/2014 7:50	16.91	17	-3.09	-3	4360	4360	5	9686	RGB_SV1	3923	29465500	244209	1.9146	0.0158681	120.657	3856	0.982921	67	0.0170788	974	241.824	0.248279	349.281	379.066	0.331707	1017.81	2013.27	0.437054	8976	715.277	NA	0.967391	40	350	3923	1	341	8
355	355	032948-C	Hordeum vulgare	HEB-19-060	C	1	1	NW	2	2	5/27/2014 2:30	18.69	19	-1.31	-1	4350	4350	10	12679	RGB_SV1	5174	53389900	753118	1.99437	0.0281326	70.8918	5036	0.973328	138	0.0266718	1281	317.155	0.247584	422.707	483.995	4.26124	1036.12	1992.26	0.315027	16424	879.336	NA	0.945135	78	417	5174	1	402	14
356	356	032948-C	Hordeum vulgare	HEB-19-060	C	1	1	NW	2	2	5/29/2014 2:30	20.69	21	0.69	1	4528	4528	21	17462	RGB_SV1	5733	71224100	1652070	2.16702	0.0502649	43.112	5554	0.968777	179	0.0312227	1629	462.871	0.284144	416.918	859.181	-0.991217	981.058	2006.01	0.242451	23646	883.932	NA	0.911377	176	390	5733	1	376	13
357	357	032948-C	Hordeum vulgare	HEB-19-060	C	1	1	NW	2	2	5/30/2014 2:30	21.69	22	1.69	2	4516	4516	33	20656	RGB_SV1	7363	80287700	3997890	1.48095	0.073743	20.0825	7144	0.970257	219	0.0297433	2196	654.953	0.298248	415.39	1104.66	-3.81827	996.365	2004.19	0.234401	31412	907.044	NA	0.819269	171	391	7363	1	377	13
358	358	032948-C	Hordeum vulgare	HEB-19-060	C	1	1	NW	2	2	5/31/2014 2:30	22.69	23	2.69	3	4503	4503	46	23782	RGB_SV1	8072	94528100	10656400	1.45077	0.163549	8.87055	7827	0.969648	245	0.0303518	2711	910.496	0.335852	411.001	1502.56	-1.03976	993.021	1999.81	0.17591	45887	974.775	NA	0.63581	248	370	8072	1	356	13
359	359	032948-C	Hordeum vulgare	HEB-19-060	C	1	1	NW	2	2	6/1/2014 2:30	23.69	24	3.69	4	4493	4493	56	26473	RGB_SV1	8543	96898800	13124100	1.32769	0.179824	7.38327	8284	0.969683	259	0.0303172	2707	857.761	0.316868	478.528	438.463	-3.32467	1009.68	1996.96	0.143773	59420	1091.01	NA	0.579775	234	476	8543	1	462	13
360	360	032948-C	Hordeum vulgare	HEB-19-060	C	1	1	NW	2	2	6/2/2014 2:30	24.69	25	4.69	5	4483	4483	66	29014	RGB_SV1	9325	161645000	20639100	1.85893	0.237353	7.83195	9079	0.973619	246	0.0263807	3292	1162.17	0.353029	561.427	2270.47	-3.12392	1005.34	1969.64	0.0996985	93532	1318.98	NA	0.598379	317	561	9325	1	547	13
361	361	032948-C	Hordeum vulgare	HEB-19-060	C	1	1	NW	2	2	6/3/2014 2:30	25.69	26	5.69	6	4473	4473	76	31725	RGB_SV1	10989	239283000	19525000	1.98151	0.161687	12.2552	10757	0.978888	232	0.021112	3690	1239.07	0.33579	645.304	2499.8	-3.50231	1004.48	1949.6	0.0983523	111731	1475.74	NA	0.720998	326	645	10989	1	632	12
362	362	032948-C	Hordeum vulgare	HEB-19-060	C	1	1	NW	2	2	6/4/2014 2:30	26.69	27	6.69	7	4461	4461	88	37787	RGB_SV1	12656	318452000	23086800	1.98816	0.144136	13.7937	12417	0.981116	239	0.0188843	3201	809.608	0.252923	675.681	1463.92	0.746971	1043.33	1929.67	0.109148	115953	1514.6	NA	0.747891	298	650	12656	1	636	13
363	363	032948-C	Hordeum vulgare	HEB-19-060	C	1	1	NW	2	2	6/5/2014 2:30	27.69	28	7.69	8	4451	4451	98	41090	RGB_SV1	12361	392463000	34226100	2.56857	0.224001	11.4668	12056	0.975326	305	0.0246744	3758	1142.51	0.304021	698.863	1801.46	-8.91762	1056.05	1917.83	0.0958477	128965	1616.34	NA	0.704884	425	641	12361	1	627	13
364	364	032948-C	Hordeum vulgare	HEB-19-060	C	1	1	NW	2	2	6/6/2014 2:30	28.69	29	8.69	9	4438	4438	111	46099	RGB_SV1	15070	417687000	67383700	1.83918	0.296707	6.19864	14839	0.984671	231	0.0153285	4504	1346.12	0.298872	689.197	216.539	-4.31745	1070.96	1924.72	0.107579	140083	1665.47	NA	0.521529	540	564	15070	1	552	11
365	365	032948-C	Hordeum vulgare	HEB-19-060	C	1	1	NW	2	2	6/7/2014 2:30	29.69	30	9.69	10	4422	4422	127	49546	RGB_SV1	16027	415549000	93785900	1.61777	0.365118	4.43083	15835	0.98802	192	0.0119798	4511	1269.68	0.281462	682.216	2764.55	-5.81252	1057.28	1900.54	0.10331	155135	1709.8	NA	0.399085	528	566	16027	1	555	10
366	366	032948-C	Hordeum vulgare	HEB-19-060	C	1	1	NW	2	2	6/8/2014 2:30	30.69	31	10.69	11	4407	4407	142	57318	RGB_SV1	19553	498524000	125270000	1.30394	0.327658	3.97959	19409	0.992635	144	0.0073646	6217	1976.73	0.317956	681.212	1774.31	0.231793	1062.11	1893.8	0.122074	160174	1739.15	NA	0.358036	507	576	19550	0.999847	566	9
367	367	032948-C	Hordeum vulgare	HEB-19-060	C	1	1	NW	2	2	6/9/2014 2:30	31.69	32	11.69	12	4391	4390	158	62270	RGB_SV1	21004	503526000	183056000	1.14135	0.414934	2.75067	20746	0.987717	258	0.0122834	5863	1636.58	0.279137	666.4	2736.39	-6.02374	1037.37	1888.42	0.111626	188164	1885.23	NA	0.217867	581	608	21004	1	596	11
368	368	032948-C	Hordeum vulgare	HEB-19-060	C	1	1	NW	2	2	6/10/2014 2:30	32.69	33	12.69	13	4371	4371	177	68415	RGB_SV1	23041	526460000	220435000	0.99166	0.415219	2.38828	22802	0.989627	239	0.0103728	6334	1741.22	0.274901	679.113	1090.01	4.34809	1055.35	1881.87	0.11474	200810	1892.95	NA	0.167879	617	592	23041	1	579	12
369	369	032949-S	Hordeum vulgare	HEB-19-060	S	2	1	NW	2	3	5/24/2014 2:32	15.69	16	-4.31	-4	4372	4372	NA	7831	RGB_SV1	3391	22310300	2712260	1.94021	0.235872	8.22571	3284	0.968446	107	0.0315541	1424	597.988	0.419935	393.652	133.255	-3.35549	1066.65	2035.08	0.154904	21891	839.924	NA	0.613425	157	382	3391	1	370	11
370	370	032949-S	Hordeum vulgare	HEB-19-060	S	2	1	NW	2	3	5/25/2014 7:51	16.91	17	-3.09	-3	4366	4366	6	10991	RGB_SV1	3859	25876000	3789070	1.73759	0.254438	6.82913	3735	0.967867	124	0.0321327	1495	579.172	0.387406	360.846	468.09	-2.47049	1059.54	2034.74	0.163095	23661	802.507	NA	0.554345	202	334	3859	1	322	11
371	371	032949-S	Hordeum vulgare	HEB-19-060	S	2	1	NW	2	3	5/27/2014 2:30	18.69	19	-1.31	-1	4355	4355	11.5	12601	RGB_SV1	5295	52644900	8904080	1.87769	0.317583	5.91245	5154	0.973371	141	0.0266289	1968	731.449	0.371671	402.955	1019.56	-3.66323	1046.36	2004.45	0.109894	48183	978.188	NA	0.505047	256	400	5295	1	382	17
372	372	032949-S	Hordeum vulgare	HEB-19-060	S	2	1	NW	2	3	5/29/2014 2:30	20.69	21	0.69	1	4537	4537	20.5	16920	RGB_SV1	5714	84290500	5774870	2.58165	0.176873	14.5961	5577	0.976024	137	0.0239762	2256	890.713	0.39482	472.883	1170.18	-26.5091	1029.49	1990.1	0.154116	37076	1035.36	NA	0.75997	288	418	5714	1	402	15
373	373	032949-S	Hordeum vulgare	HEB-19-060	S	2	1	NW	2	3	5/30/2014 2:30	21.69	22	1.69	2	4524	4524	33.5	18897	RGB_SV1	6549	76872400	10112900	1.79234	0.235789	7.60145	6394	0.976332	155	0.0236677	2373	859.846	0.362345	413.717	762.843	1.05418	1019.96	2014.85	0.102232	64060	1064.52	NA	0.589027	385	334	6549	1	318	15
374	374	032949-S	Hordeum vulgare	HEB-19-060	S	2	1	NW	2	3	5/31/2014 2:30	22.69	23	2.69	3	4511	4511	46.5	19377	RGB_SV1	6635	66153200	22857000	1.50269	0.519204	2.89422	6526	0.983572	109	0.016428	2562	989.276	0.386134	389.856	1035.7	-0.919432	1039.72	2004.88	0.0836106	79356	1132.02	NA	0.236602	359	389	6635	1	373	15
375	375	032949-S	Hordeum vulgare	HEB-19-060	S	2	1	NW	2	3	6/1/2014 2:30	23.69	24	3.69	4	4502	4502	55.5	20986	RGB_SV1	7548	81023500	44863200	1.42216	0.787457	1.80601	7463	0.988739	85	0.0112613	2847	1073.85	0.377186	497.419	715.458	-13.9093	1056.05	1987.39	0.0775649	97312	1306.08	NA	0.0825093	371	496	7548	1	481	14
376	376	032949-S	Hordeum vulgare	HEB-19-060	S	2	1	NW	2	3	6/2/2014 2:30	24.69	25	4.69	5	4493	4493	64.5	23887	RGB_SV1	8319	115744000	65518100	1.67246	0.946715	1.76659	8190	0.984493	129	0.0155067	3126	1174.65	0.375766	543.474	1388.39	-32.9071	1073.51	1974.63	0.0739204	112540	1455.44	NA	0.0767781	437	521	8319	1	504	16
377	377	032949-S	Hordeum vulgare	HEB-19-060	S	2	1	NW	2	3	6/3/2014 2:30	25.69	26	5.69	6	4485	4485	72.5	25898	RGB_SV1	9287	157644000	54532200	1.82779	0.63227	2.89083	9047	0.974158	240	0.0258426	3098	1033.44	0.333585	595.151	661.127	-20.4908	1053.51	1963.89	0.0743103	124976	1509.41	NA	0.236168	401	595	9287	1	579	15
378	378	032949-S	Hordeum vulgare	HEB-19-060	S	2	1	NW	2	3	6/4/2014 2:30	26.69	27	6.69	7	4476	4476	81.5	28698	RGB_SV1	10121	205717000	54293800	2.00828	0.530033	3.78896	9983	0.986365	138	0.013635	3115	958.722	0.307776	628.372	420.345	-22.4972	1039.54	1956.26	0.0727674	139087	1578.7	NA	0.339158	428	626	10121	1	610	15
379	379	032949-S	Hordeum vulgare	HEB-19-060	S	2	1	NW	2	3	6/5/2014 2:30	27.69	28	7.69	8	4468	4468	89.5	30342	RGB_SV1	10571	225144000	68324300	2.01479	0.611424	3.29523	10406	0.984391	165	0.0156087	3502	1160.16	0.331284	639.648	302.154	-20.9396	1072.44	1955.53	0.0767472	137738	1652.25	NA	0.285549	455	619	10571	1	602	16
380	380	032949-S	Hordeum vulgare	HEB-19-060	S	2	1	NW	2	3	6/6/2014 2:31	28.69	29	8.69	9	4459	4459	98.5	32248	RGB_SV1	11349	234721000	66236500	1.82237	0.514259	3.54367	11211	0.98784	138	0.0121597	3766	1249.69	0.331835	629.124	779.791	-15.5185	1072.49	1948.49	0.0850049	133510	1629.45	NA	0.313407	454	607	11349	1	594	12
381	381	032949-S	Hordeum vulgare	HEB-19-060	S	2	1	NW	2	3	6/7/2014 2:31	29.69	30	9.69	10	4448	4448	109.5	34028	RGB_SV1	12058	236953000	62799800	1.62971	0.431924	3.77315	11910	0.987726	148	0.012274	3879	1247.85	0.321695	607.082	543.186	-16.1461	1072.13	1949.2	0.0934012	129099	1576.95	NA	0.337549	423	591	12058	1	579	11
382	382	032949-S	Hordeum vulgare	HEB-19-060	S	2	1	NW	2	3	6/8/2014 2:30	30.69	31	10.69	11	4438	4438	119.5	36120	RGB_SV1	13144	281617000	67608400	1.63006	0.391332	4.16542	13000	0.989044	144	0.0109556	4369	1452.23	0.332395	640.344	1143.2	-22.722	1089.75	1938.41	0.0947787	138681	1628.9	NA	0.375536	498	585	13144	1	573	11
383	383	032949-S	Hordeum vulgare	HEB-19-060	S	2	1	NW	2	3	6/9/2014 2:30	31.69	32	11.69	12	4429	4428	128.5	38926	RGB_SV1	13436	253225000	67167000	1.40271	0.372063	3.77008	13261	0.986975	175	0.0130247	4363	1416.77	0.324725	601.775	789.571	-18.9235	1075.08	1937.72	0.101407	132496	1570.89	NA	0.337236	431	583	13436	1	570	12
384	384	032949-S	Hordeum vulgare	HEB-19-060	S	2	1	NW	2	3	6/10/2014 2:30	32.69	33	12.69	13	4417	4417	139.5	41119	RGB_SV1	14070	275883000	59398900	1.3936	0.300048	4.64458	13875	0.986141	195	0.0138593	4340	1338.71	0.308458	579.908	1860.93	-2.64946	1037.36	1933.2	0.0986026	142694	1531.61	NA	0.4169	432	579	14070	1	564	14
385	385	032950-C	Hordeum vulgare	Navigator	C	1	39	NW	2	4	5/24/2014 2:32	15.69	16	-4.31	-4	4386	4386	NA	12626	RGB_SV1	4864	42243600	1944130	1.78556	0.0821745	21.7288	4794	0.985609	70	0.0143915	1394	399.514	0.286595	401.508	931.583	-1.11448	1055.82	2008.24	0.162904	29858	926.927	NA	0.831755	142	396	4864	1	384	11
386	386	032950-C	Hordeum vulgare	Navigator	C	1	39	NW	2	4	5/25/2014 7:51	16.91	17	-3.09	-3	4379	4379	7	15280	RGB_SV1	6089	58566800	8485520	1.57964	0.228869	6.90197	6010	0.987026	79	0.0129742	1754	505.258	0.28806	400.312	299.095	1.0336	1138.56	2002.87	0.142703	42669	952.08	NA	0.557857	270	363	6089	1	351	11
387	387	032950-C	Hordeum vulgare	Navigator	C	1	39	NW	2	4	5/27/2014 2:31	18.69	19	-1.31	-1	4365	4365	14	19836	RGB_SV1	7692	80317200	22940100	1.35747	0.387719	3.50117	7511	0.976469	181	0.0235309	2208	633.81	0.287051	461.114	999.058	-11.9512	1065.52	1998.32	0.131254	58604	1137.8	NA	0.30877	288	416	7692	1	397	18
388	388	032950-C	Hordeum vulgare	Navigator	C	1	39	NW	2	4	5/29/2014 2:31	20.69	21	0.69	1	4547	4547	23	24813	RGB_SV1	8377	118634000	21109600	1.69056	0.300818	5.61988	8213	0.980423	164	0.0195774	2306	634.79	0.275278	529.417	1375.18	0.34021	1005.75	2002.77	0.115505	72525	1284.13	NA	0.487036	429	338	8377	1	321	16
389	389	032950-C	Hordeum vulgare	Navigator	C	1	39	NW	2	4	5/30/2014 2:31	21.69	22	1.69	2	4530	4530	40	27595	RGB_SV1	9873	132018000	64997200	1.35436	0.666801	2.03113	9559	0.968196	314	0.0318039	3135	995.465	0.317533	506.537	1923.56	-17.5099	1069.89	1979.63	0.0988674	99861	1402.14	NA	0.115722	466	415	9873	1	399	15
390	390	032950-C	Hordeum vulgare	Navigator	C	1	39	NW	2	4	5/31/2014 2:31	22.69	23	2.69	3	4513	4513	57	29987	RGB_SV1	11588	158704000	78679200	1.18187	0.585926	2.01711	11310	0.97601	278	0.0239903	3466	1036.69	0.299102	537.411	581.019	-20.712	1039.6	1971.58	0.0904211	128156	1516.91	NA	0.113645	520	470	11588	1	454	15
391	391	032950-C	Hordeum vulgare	Navigator	C	1	39	NW	2	4	6/1/2014 2:31	23.69	24	3.69	4	4502	4502	68	35616	RGB_SV1	13167	210612000	65140400	1.21481	0.375731	3.2332	12878	0.978051	289	0.0219488	3660	1017.36	0.277968	543.205	754.274	-6.70224	1014.25	1966.45	0.104717	125739	1508.07	NA	0.278302	503	440	13167	1	424	15
392	392	032950-C	Hordeum vulgare	Navigator	C	1	39	NW	2	4	6/2/2014 2:31	24.69	25	4.69	5	4489	4489	81	40107	RGB_SV1	14290	287089000	79533500	1.40589	0.38948	3.60966	14034	0.982085	256	0.0179146	4083	1166.61	0.285724	586.055	2674.8	2.52096	988.53	1985.5	0.102904	138867	1572.63	NA	0.320502	545	408	14290	1	392	15
393	393	032950-C	Hordeum vulgare	Navigator	C	1	39	NW	2	4	6/3/2014 2:31	25.69	26	5.69	6	4477	4477	93	42766	RGB_SV1	15435	291464000	113569000	1.22341	0.476701	2.56641	15177	0.983285	258	0.0167153	4875	1539.72	0.315841	673.149	2273.34	-1.87822	990.115	1993.66	0.0926109	166665	1684.42	NA	0.192906	565	392	15435	1	377	14
394	394	032950-C	Hordeum vulgare	Navigator	C	1	39	NW	2	4	6/4/2014 2:31	26.69	27	6.69	7	4461	4461	109	47649	RGB_SV1	17572	232894000	155320000	0.754251	0.50302	1.49944	17023	0.968757	549	0.0312429	5269	1579.92	0.299852	648.257	2368.98	-10.2108	1012.27	1987.21	0.0994212	176743	1709.45	NA	0.0399289	559	431	17572	1	378	52
395	395	032950-C	Hordeum vulgare	Navigator	C	1	39	NW	2	4	6/5/2014 2:31	27.69	28	7.69	8	4447	4447	123	52631	RGB_SV1	19584	219156000	191140000	0.571413	0.498365	1.14657	18955	0.967882	629	0.0321181	5256	1410.62	0.268382	625.66	9038.88	-1.19744	1027.5	1980.09	0.107201	182685	1670.44	NA	0.00466256	537	491	19584	1	428	62
396	396	032950-C	Hordeum vulgare	Navigator	C	1	39	NW	2	4	6/6/2014 2:31	28.69	29	8.69	9	4430	4430	140	57972	RGB_SV1	20536	331223000	177248000	0.785397	0.42029	1.8687	19956	0.971757	580	0.0282431	5663	1561.63	0.27576	622.718	3831.88	-8.10091	1029.62	1959.92	0.102014	201306	1730.91	NA	0.0916999	527	576	20536	1	510	65
397	397	032950-C	Hordeum vulgare	Navigator	C	1	39	NW	2	4	6/7/2014 2:31	29.69	30	9.69	10	4410	4410	160	64381	RGB_SV1	24610	485535000	201462000	0.801674	0.332636	2.41006	24080	0.978464	530	0.021536	6773	1864.02	0.275213	687.396	4056.73	-8.7027	1037.31	1934.36	0.109986	223755	1839.69	NA	0.170982	532	634	24610	1	572	61
398	398	032950-C	Hordeum vulgare	Navigator	C	1	39	NW	2	4	6/8/2014 2:31	30.69	31	10.69	11	4389	4389	181	75178	RGB_SV1	27085	564638000	264707000	0.769684	0.360834	2.13307	26580	0.981355	505	0.018645	8017	2372.99	0.295994	706.027	557.735	-7.31106	1024.2	1920.69	0.0964933	280693	1997.32	NA	0.13079	625	676	27085	1	622	53
399	399	032950-C	Hordeum vulgare	Navigator	C	1	39	NW	2	4	6/9/2014 2:31	31.69	32	11.69	12	4368	4368	202	79041	RGB_SV1	29253	662613000	318570000	0.774317	0.372275	2.07996	28637	0.978942	616	0.0210577	8274	2340.24	0.282843	723.76	2239.18	-9.40276	1033.98	1908.67	0.0977188	299359	2043.65	NA	0.122949	639	658	29253	1	598	59
400	400	032950-C	Hordeum vulgare	Navigator	C	1	39	NW	2	4	6/10/2014 2:31	32.69	33	12.69	13	4345	4345	225	80847	RGB_SV1	29767	777759000	356319000	0.877758	0.402133	2.18276	29098	0.977525	669	0.0224745	8203	2260.53	0.275574	817.773	1152.16	-15.4557	1049.61	1896.48	0.0914582	325471	2156.99	NA	0.138097	641	731	29765	0.999933	668	62
401	401	032951-S	Hordeum vulgare	Navigator	S	2	39	NW	2	5	5/24/2014 2:33	15.69	16	-4.31	-4	4380	4380	NA	10590	RGB_SV1	4799	54396400	3737030	2.36194	0.162265	14.5561	4746	0.988956	53	0.011044	1750	638.154	0.364659	445.35	648.926	-10.1447	1094.86	1993.81	0.165113	29065	960.285	NA	0.759395	210	418	4799	1	406	11
402	402	032951-S	Hordeum vulgare	Navigator	S	2	39	NW	2	5	5/25/2014 7:52	16.91	17	-3.09	-3	4373	4372	7	11921	RGB_SV1	5254	58269400	5865280	2.11086	0.212475	9.93463	5204	0.990484	50	0.00951656	1966	735.66	0.374191	443.2	1180.26	-7.83458	1104.71	1991.37	0.129126	40689	992.485	NA	0.667644	258	396	5254	1	387	8
403	403	032951-S	Hordeum vulgare	Navigator	S	2	39	NW	2	5	5/27/2014 2:31	18.69	19	-1.31	-1	4360	4360	13	14309	RGB_SV1	6507	78948100	14348000	1.86458	0.338868	5.50236	6386	0.981405	121	0.0185954	2194	739.763	0.337175	448.01	1062.58	-14.544	1087.54	1969.5	0.110703	58779	1108.86	NA	0.479445	255	449	6507	1	431	17
404	404	032951-S	Hordeum vulgare	Navigator	S	2	39	NW	2	5	5/29/2014 2:31	20.69	21	0.69	1	4541	4541	22.5	20112	RGB_SV1	7629	100383000	28890200	1.72474	0.496382	3.47462	7455	0.977192	174	0.0228077	2718	968.348	0.356272	509.082	922.039	-12.0309	1043.45	1964.03	0.0999974	76292	1286.89	NA	0.305848	336	470	7629	1	453	16
405	405	032951-S	Hordeum vulgare	Navigator	S	2	39	NW	2	5	5/30/2014 2:31	21.69	22	1.69	2	4528	4528	35.5	21816	RGB_SV1	8791	125317000	43483100	1.62156	0.562657	2.88198	8620	0.980548	171	0.0194517	3124	1110.16	0.355363	530.386	627.186	-14.2976	1058.41	1957.05	0.100074	87845	1366.41	NA	0.23503	388	491	8791	1	477	13
406	406	032951-S	Hordeum vulgare	Navigator	S	2	39	NW	2	5	5/31/2014 2:32	22.69	23	2.69	3	4514	4514	49.5	24332	RGB_SV1	9401	117923000	52647900	1.33429	0.595707	2.23985	9203	0.978938	198	0.0210616	3445	1262.42	0.36645	524.263	607.529	-13.9831	1060.11	1958.41	0.0970506	96867	1374.37	NA	0.14645	403	475	9401	1	461	13
407	407	032951-S	Hordeum vulgare	Navigator	S	2	39	NW	2	5	6/1/2014 2:32	23.69	24	3.69	4	4505	4505	58.5	27448	RGB_SV1	10348	145860000	62118300	1.36214	0.580105	2.3481	10140	0.9799	208	0.0201005	3651	1288.15	0.352822	526.183	1641.16	0.364412	1048.24	1948.73	0.111387	92901	1379.41	NA	0.162124	418	464	10348	1	450	13
408	408	032951-S	Hordeum vulgare	Navigator	S	2	39	NW	2	5	6/2/2014 2:32	24.69	25	4.69	5	4495	4495	68.5	29556	RGB_SV1	11375	166811000	55008600	1.2892	0.425136	3.03245	11130	0.978462	245	0.0215385	3794	1265.44	0.333539	516.537	1341.4	2.23297	1059.77	1943.07	0.107366	105946	1389.37	NA	0.254039	406	483	11375	1	466	16
409	409	032951-S	Hordeum vulgare	Navigator	S	2	39	NW	2	5	6/3/2014 2:32	25.69	26	5.69	6	4486	4486	77.5	32947	RGB_SV1	12593	213205000	60255000	1.34443	0.379957	3.53838	12362	0.981656	231	0.0183435	4361	1510.23	0.346303	547.169	2012.32	-5.72213	1062.56	1930.23	0.0961166	131018	1482.23	NA	0.312832	404	540	12593	1	524	15
410	410	032951-S	Hordeum vulgare	Navigator	S	2	39	NW	2	5	6/4/2014 2:32	26.69	27	6.69	7	4476	4476	87.5	35866	RGB_SV1	13586	263887000	66167900	1.42967	0.358479	3.98814	13298	0.978802	288	0.0211983	4332	1381.29	0.318858	592.346	1748.29	-7.67322	1050.34	1918.5	0.104336	130214	1524.47	NA	0.35886	402	586	13586	1	572	13
411	411	032951-S	Hordeum vulgare	Navigator	S	2	39	NW	2	5	6/5/2014 2:32	27.69	28	7.69	8	4467	4467	96.5	39616	RGB_SV1	15027	312934000	76976000	1.38582	0.340887	4.06534	14692	0.977707	335	0.0222932	4805	1536.44	0.319758	613.074	2097.54	-7.52033	1048.41	1914.22	0.109619	137084	1573.1	NA	0.366219	411	603	15027	1	586	16
412	412	032951-S	Hordeum vulgare	Navigator	S	2	39	NW	2	5	6/6/2014 2:32	28.69	29	8.69	9	4457	4457	106.5	41848	RGB_SV1	15373	309448000	78319200	1.3094	0.331399	3.95112	15123	0.983738	250	0.0162623	4859	1535.8	0.316074	610.568	1838.78	-9.73875	1048.73	1913.02	0.112368	136810	1571.8	NA	0.355276	415	598	15373	1	586	11
413	413	032951-S	Hordeum vulgare	Navigator	S	2	39	NW	2	5	6/7/2014 2:32	29.69	30	9.69	10	4445	4445	118.5	44811	RGB_SV1	17776	359063000	80046000	1.13633	0.253321	4.48571	17489	0.983855	287	0.0161454	5438	1663.58	0.305918	610.119	2093.38	-4.74125	1053.26	1908.88	0.12211	145574	1604.32	NA	0.403754	418	601	17776	1	588	12
414	414	032951-S	Hordeum vulgare	Navigator	S	2	39	NW	2	5	6/8/2014 2:31	30.69	31	10.69	11	4435	4435	128.5	48898	RGB_SV1	18824	405105000	83711500	1.14325	0.236244	4.83929	18553	0.985604	271	0.0143965	5778	1773.55	0.306949	607.705	2158.88	-6.28434	1034.8	1902.01	0.129399	145472	1573.82	NA	0.432297	426	605	18824	1	594	10
415	415	032951-S	Hordeum vulgare	Navigator	S	2	39	NW	2	5	6/9/2014 2:32	31.69	32	11.69	12	4424	4424	139.5	52962	RGB_SV1	20049	449774000	96522500	1.11894	0.240128	4.65978	19675	0.981346	374	0.0186543	6086	1847.44	0.303556	608.675	1796.59	-2.00463	1032.01	1897.77	0.125444	159825	1591.55	NA	0.418129	434	607	20049	1	592	14
416	416	032951-S	Hordeum vulgare	Navigator	S	2	39	NW	2	5	6/10/2014 2:32	32.69	33	12.69	13	4411	4410	152.5	54971	RGB_SV1	21188	506731000	108820000	1.12875	0.242398	4.65661	20838	0.983481	350	0.0165188	6789	2175.31	0.320417	612.886	14900.5	-7.155	1039.88	1887.67	0.121317	174650	1628.88	NA	0.417873	443	606	21188	1	593	12
417	417	032952-S	Hordeum vulgare	Navigator	S	2	40	NW	2	6	5/24/2014 2:33	15.69	16	-4.31	-4	4372	4372	NA	10644	RGB_SV1	4283	36322200	4686320	1.98005	0.255467	7.7507	4228	0.987158	55	0.0128415	1564	571.117	0.365165	389.281	311.196	0.485745	995.661	2015.35	0.157238	27239	855.729	NA	0.59513	192	366	4283	1	359	6
418	418	032952-S	Hordeum vulgare	Navigator	S	2	40	NW	2	6	5/25/2014 7:52	16.91	17	-3.09	-3	4365	4365	7	13708	RGB_SV1	5696	42912800	7041440	1.32266	0.217031	6.09433	5620	0.986657	76	0.0133427	1786	560.006	0.313553	365.274	619.831	-0.960565	1015.09	2007.29	0.158681	35896	871.168	NA	0.515646	191	349	5696	1	341	7
419	419	032952-S	Hordeum vulgare	Navigator	S	2	40	NW	2	6	5/27/2014 2:32	18.69	19	-1.31	-1	4353	4353	13	17762	RGB_SV1	6873	79087600	11400700	1.67423	0.241345	6.93709	6618	0.962898	255	0.0371017	2294	765.668	0.33377	455.054	867.765	1.19115	1011.84	1996.71	0.130922	52497	1035.61	NA	0.559532	214	456	6873	1	440	15
420	420	032952-S	Hordeum vulgare	Navigator	S	2	40	NW	2	6	5/29/2014 2:32	20.69	21	0.69	1	4534	4534	22.5	22667	RGB_SV1	8420	98905600	23213200	1.39507	0.327424	4.26076	8256	0.980523	164	0.0194774	3221	1232.17	0.382542	501.782	802.014	-4.40887	1037.78	1969.71	0.126447	66589	1164.93	NA	0.384185	231	484	8420	1	470	13
421	421	032952-S	Hordeum vulgare	Navigator	S	2	40	NW	2	6	5/30/2014 2:32	21.69	22	1.69	2	4520	4520	36.5	25560	RGB_SV1	9577	122550000	24889300	1.33615	0.271365	4.9238	9379	0.979325	198	0.0206745	3404	1209.9	0.355435	497.374	510.382	-14.9698	1070.83	1974.18	0.144687	66191	1173.22	NA	0.438746	285	454	9577	1	440	13
422	422	032952-S	Hordeum vulgare	Navigator	S	2	40	NW	2	6	5/31/2014 2:32	22.69	23	2.69	3	4505	4505	51.5	28744	RGB_SV1	9887	129085000	21252300	1.32053	0.217409	6.07394	9722	0.983311	165	0.0166886	3475	1221.36	0.351472	500.009	665.416	-11.5781	1041.59	1964.01	0.147128	67200	1164.53	NA	0.514479	241	475	9887	1	460	14
423	423	032952-S	Hordeum vulgare	Navigator	S	2	40	NW	2	6	6/1/2014 2:32	23.69	24	3.69	4	4496	4496	60.5	30944	RGB_SV1	11052	162958000	31195800	1.33412	0.255396	5.22372	10890	0.985342	162	0.014658	3239	949.251	0.293069	549.607	639.529	-23.1848	1011.92	1963.81	0.13809	80035	1300.77	NA	0.460564	248	523	11052	1	509	13
424	424	032952-S	Hordeum vulgare	Navigator	S	2	40	NW	2	6	6/2/2014 2:32	24.69	25	4.69	5	4486	4486	70.5	33846	RGB_SV1	11640	202864000	43774300	1.49726	0.323083	4.6343	11484	0.986598	156	0.0134021	4017	1386.28	0.345103	603.096	1154.56	-0.900531	1019.78	1946.55	0.11173	104180	1473.7	NA	0.416066	380	549	11640	1	534	14
425	425	032952-S	Hordeum vulgare	Navigator	S	2	40	NW	2	6	6/3/2014 2:32	25.69	26	5.69	6	4476	4476	80.5	39000	RGB_SV1	12912	197412000	62101300	1.18409	0.372489	3.17887	12775	0.98939	137	0.0106103	4372	1480.36	0.3386	597.967	2055.98	-8.51418	1021.51	1949.21	0.107299	120337	1524.5	NA	0.27186	452	508	12912	1	494	13
426	426	032952-S	Hordeum vulgare	Navigator	S	2	40	NW	2	6	6/4/2014 2:32	26.69	27	6.69	7	4465	4465	91.5	42004	RGB_SV1	14031	206578000	73370100	1.04932	0.372685	2.81556	13887	0.989737	144	0.010263	4520	1456.09	0.322144	591.633	2109.57	-12.1446	1023.14	1946.69	0.11283	124355	1550.74	NA	0.226415	507	494	14031	1	480	13
427	427	032952-S	Hordeum vulgare	Navigator	S	2	40	NW	2	6	6/5/2014 2:32	27.69	28	7.69	8	4456	4456	100.5	44066	RGB_SV1	16270	271727000	105473000	1.0265	0.398443	2.57627	16076	0.988076	194	0.0119238	4846	1443.38	0.297849	603.772	2401.46	-12.8363	1020.66	1938.63	0.112384	144772	1667.04	NA	0.194267	564	496	16270	1	480	15
428	428	032952-S	Hordeum vulgare	Navigator	S	2	40	NW	2	6	6/6/2014 2:32	28.69	29	8.69	9	4445	4445	111.5	47872	RGB_SV1	17331	281741000	101696000	0.938	0.338576	2.77043	17179	0.99123	152	0.00877041	5228	1577.06	0.301656	558.831	5242.25	-8.3877	1036.38	1926.69	0.126857	136618	1609.25	NA	0.220484	504	500	17331	1	487	12
429	429	032952-S	Hordeum vulgare	Navigator	S	2	40	NW	2	6	6/7/2014 2:32	29.69	30	9.69	10	4433	4433	123.5	52327	RGB_SV1	17750	302081000	144703000	0.958797	0.459283	2.08759	17619	0.99262	131	0.00738028	5225	1538.06	0.294366	605.955	3382.21	-3.00104	1033	1923.16	0.105529	168200	1774.8	NA	0.124077	606	512	17750	1	500	11
430	430	032952-S	Hordeum vulgare	Navigator	S	2	40	NW	2	6	6/8/2014 2:32	30.69	31	10.69	11	4422	4422	134.5	51909	RGB_SV1	18721	323311000	162837000	0.922492	0.464617	1.98549	18586	0.992789	135	0.00721115	5695	1732.44	0.304204	626.626	3683.92	3.16084	1029.85	1911.71	0.10303	181705	1802.75	NA	0.108962	623	542	18721	1	530	11
431	431	032952-S	Hordeum vulgare	Navigator	S	2	40	NW	2	6	6/9/2014 2:32	31.69	32	11.69	12	4410	4410	146.5	57413	RGB_SV1	20719	345774000	146390000	0.805481	0.341016	2.362	20581	0.993339	138	0.00666055	5921	1692.08	0.285776	571.995	4955.03	0.117038	1053.99	1904.88	0.133489	155211	1659.9	NA	0.164119	539	540	20719	1	528	11
432	432	032952-S	Hordeum vulgare	Navigator	S	2	40	NW	2	6	6/10/2014 2:32	32.69	33	12.69	13	4397	4397	159.5	58986	RGB_SV1	20707	381582000	104184000	0.889925	0.242978	3.66258	20545	0.992176	162	0.00782344	6196	1853.98	0.299222	585.946	5662.9	2.89975	1060.73	1897.96	0.145154	142655	1560.85	NA	0.326101	451	578	20707	1	564	13
433	433	032953-C	Hordeum vulgare	Navigator	C	1	40	NW	2	7	5/24/2014 2:34	15.69	16	-4.31	-4	4380	4380	NA	6799	RGB_SV1	2199	11594600	133943	2.39775	0.0276994	86.5633	2142	0.974079	57	0.0259209	658	196.891	0.299227	289.456	245.279	-2.18377	1068.37	2037.45	0.3665	6000	590.257	NA	0.95484	101	273	2199	1	261	11
434	434	032953-C	Hordeum vulgare	Navigator	C	1	40	NW	2	7	5/25/2014 7:53	16.91	17	-3.09	-3	4373	4373	7	7829	RGB_SV1	2698	10821600	199883	1.48664	0.0274595	54.1396	2644	0.979985	54	0.0200148	758	212.959	0.280949	280.064	312.167	-3.24199	1100.24	2042.08	0.417453	6463	569.204	NA	0.928772	40	281	2698	1	269	11
435	435	032953-C	Hordeum vulgare	Navigator	C	1	40	NW	2	7	5/27/2014 2:33	18.69	19	-1.31	-1	4363	4363	12	11249	RGB_SV1	3687	16140500	429368	1.18733	0.0315851	37.5913	3577	0.970165	110	0.0298345	996	269.058	0.270138	300.508	445.416	-4.59291	1088.88	2030.54	0.369439	9980	630.428	NA	0.899036	78	293	3687	1	275	17
436	436	032953-C	Hordeum vulgare	Navigator	C	1	40	NW	2	7	5/29/2014 2:33	20.69	21	0.69	1	4543	4543	22	13831	RGB_SV1	4832	47063400	1188810	2.01571	0.0509163	39.5888	4731	0.979098	101	0.0209023	1454	437.524	0.300911	434.902	292.095	-3.64487	1092.36	1991.84	0.264869	18243	887.028	NA	0.903879	70	435	4832	1	419	15
437	437	032953-C	Hordeum vulgare	Navigator	C	1	40	NW	2	7	5/30/2014 2:33	21.69	22	1.69	2	4528	4528	37	15651	RGB_SV1	5195	51497800	2571990	1.90817	0.0953012	20.0226	5051	0.972281	144	0.027719	1583	482.366	0.304716	417.077	507.078	-3.25515	1122.75	1992.81	0.206306	25181	883.334	NA	0.818779	115	418	5195	1	402	15
438	438	032953-C	Hordeum vulgare	Navigator	C	1	40	NW	2	7	5/31/2014 2:33	22.69	23	2.69	3	4512	4512	53	18408	RGB_SV1	4668	40788700	1427870	1.87188	0.0655281	28.5661	4560	0.976864	108	0.0231363	1324	375.53	0.283633	398.56	523.848	2.46108	1063.57	1994.39	0.245632	19004	831.067	NA	0.869286	144	376	4668	1	361	14
439	439	032953-C	Hordeum vulgare	Navigator	C	1	40	NW	2	7	6/1/2014 2:33	23.69	24	3.69	4	4502	4502	63	20177	RGB_SV1	6502	60296400	2957250	1.42626	0.0699511	20.3893	6376	0.980621	126	0.0193786	1891	549.966	0.290834	409.069	400.333	0.700813	1134.5	1989.49	0.239334	27167	882.467	NA	0.821734	164	385	6502	1	369	15
440	440	032953-C	Hordeum vulgare	Navigator	C	1	40	NW	2	7	6/2/2014 2:33	24.69	25	4.69	5	4490	4490	75	23179	RGB_SV1	7054	66047100	4915160	1.32734	0.0987794	13.4374	6947	0.984831	107	0.0151687	1632	377.576	0.231358	433.632	1709.95	-4.05926	1137	1964.94	0.214186	32934	946.841	NA	0.742133	166	415	7054	1	399	15
441	441	032953-C	Hordeum vulgare	Navigator	C	1	40	NW	2	7	6/3/2014 2:33	25.69	26	5.69	6	4480	4480	85	27513	RGB_SV1	8274	60461600	12327100	0.883179	0.180065	4.90478	8180	0.988639	94	0.0113609	1869	422.185	0.225888	421.03	133.255	-1.29628	1130.56	1973.78	0.152654	54201	990.378	NA	0.437306	240	422	8274	1	408	13
442	442	032953-C	Hordeum vulgare	Navigator	C	1	40	NW	2	7	6/4/2014 2:33	26.69	27	6.69	7	4467	4467	98	31436	RGB_SV1	9411	130434000	54575800	1.47272	0.61621	2.38997	9272	0.98523	139	0.0147699	2773	817.079	0.294655	506.463	4707.3	-17.1126	1182.41	1992.64	0.0872043	107919	1318.48	NA	0.16812	465	370	9411	1	356	13
443	443	032953-C	Hordeum vulgare	Navigator	C	1	40	NW	2	7	6/5/2014 2:33	27.69	28	7.69	8	4455	4455	110	33222	RGB_SV1	8995	67866000	15327700	0.838783	0.189441	4.42767	8668	0.963646	327	0.0363535	2398	639.289	0.266593	411.02	176.782	-3.9039	1040.96	2006.45	0.135774	66250	1047.61	NA	0.398814	272	412	8995	1	372	39
444	444	032953-C	Hordeum vulgare	Navigator	C	1	40	NW	2	7	6/6/2014 2:33	28.69	29	8.69	9	4441	4441	124	34521	RGB_SV1	8451	86811700	12426500	1.21552	0.173994	6.98599	8098	0.95823	353	0.0417702	2076	509.972	0.245651	441.001	153.941	4.33029	1041.32	1990.32	0.127414	66327	1071.18	NA	0.561842	257	442	8451	1	365	76
445	445	032953-C	Hordeum vulgare	Navigator	C	1	40	NW	2	7	6/7/2014 2:33	29.69	30	9.69	10	4424	4424	141	42817	RGB_SV1	13132	155337000	71354600	0.900768	0.413771	2.17697	12709	0.967789	423	0.0322114	3331	844.925	0.253655	532.4	3359.25	5.17425	1135.84	1983.57	0.120477	109000	1355.7	NA	0.137248	357	516	13132	1	434	81
446	446	032953-C	Hordeum vulgare	Navigator	C	1	40	NW	2	7	6/8/2014 2:33	30.69	31	10.69	11	4408	4408	157	48831	RGB_SV1	15609	144360000	82531400	0.592509	0.338742	1.74915	15098	0.967263	511	0.0327375	3873	960.992	0.248126	502.977	7908.31	3.656	1141.35	1978.27	0.154552	100995	1256.2	NA	0.074257	333	431	15609	1	342	88
447	447	032953-C	Hordeum vulgare	Navigator	C	1	40	NW	2	7	6/9/2014 2:33	31.69	32	11.69	12	4389	4389	176	54936	RGB_SV1	16792	182371000	50338600	0.646772	0.178524	3.62289	16227	0.966353	565	0.033647	3607	774.8	0.214805	498.451	6897.79	0.344779	1118.08	1970.33	0.208121	80684	1199.06	NA	0.321909	292	484	16792	1	387	96
448	448	032953-C	Hordeum vulgare	Navigator	C	1	40	NW	2	7	6/10/2014 2:33	32.69	33	12.69	13	4367	4367	198	58936	RGB_SV1	19458	252527000	117227000	0.666978	0.309622	2.15417	18842	0.968342	616	0.0316579	5132	1353.55	0.263748	555.515	670.269	5.03017	1154.29	1949.24	0.131053	148474	1478.26	NA	0.133897	358	555	19458	1	457	97
449	449	032954-C	Hordeum vulgare	HEB-11-072	C	1	1	NW	2	8	5/24/2014 2:35	15.69	16	-4.31	-4	4379	4379	NA	3862	RGB_SV1	1868	5193730	126355	1.48842	0.0362109	41.1041	1810	0.968951	58	0.0310492	582	181.33	0.311563	188.322	374.711	-7.51535	1056.53	2074.04	0.460552	4056	391.97	NA	0.907254	38	189	1868	1	177	11
450	450	032954-C	Hordeum vulgare	HEB-11-072	C	1	1	NW	2	8	5/25/2014 7:54	16.91	17	-3.09	-3	4373	4374	6	4789	RGB_SV1	2247	7365910	167458	1.45888	0.0331664	43.9867	2191	0.975078	56	0.0249221	709	223.712	0.315532	243.008	131.598	-4.49388	1060.99	2058.03	0.449041	5004	496.261	NA	0.913061	33	244	2247	1	232	11
451	451	032954-C	Hordeum vulgare	HEB-11-072	C	1	1	NW	2	8	5/27/2014 2:33	18.69	19	-1.31	-1	4365	4365	10.5	6234	RGB_SV1	2661	11677200	464748	1.6491	0.0656338	25.1258	2536	0.953025	125	0.0469748	807	244.738	0.303269	283.487	506.924	-5.19793	1054.2	2068.86	0.325266	8181	584.362	NA	0.852755	57	283	2661	1	265	17
452	452	032954-C	Hordeum vulgare	HEB-11-072	C	1	1	NW	2	8	5/29/2014 2:33	20.69	21	0.69	1	4548	4548	19	7813	RGB_SV1	3409	18736600	850525	1.61226	0.0731869	22.0294	3267	0.958345	142	0.0416544	1049	322.793	0.307715	309.222	510.853	-4.54366	1054.46	2053.94	0.301042	11324	641.655	NA	0.833851	73	308	3409	1	292	15
453	453	032954-C	Hordeum vulgare	HEB-11-072	C	1	1	NW	2	8	5/30/2014 2:33	21.69	22	1.69	2	4537	4537	30	8453	RGB_SV1	3834	21479000	1357690	1.4612	0.0923624	15.8203	3717	0.969484	117	0.0305164	1253	409.496	0.326813	301.684	628.096	2.43369	1054.42	2039.25	0.258722	14819	668.896	NA	0.77633	80	299	3834	1	284	14
454	454	032954-C	Hordeum vulgare	HEB-11-072	C	1	1	NW	2	8	5/31/2014 2:33	22.69	23	2.69	3	4526	4526	41	11163	RGB_SV1	4633	32366400	2584760	1.50789	0.120419	12.522	4516	0.974746	117	0.0252536	1287	357.515	0.27779	366.478	277.279	1.60171	1065.55	2023.4	0.203532	22763	812.219	NA	0.726063	133	356	4633	1	342	13
455	455	032954-C	Hordeum vulgare	HEB-11-072	C	1	1	NW	2	8	6/1/2014 2:33	23.69	24	3.69	4	4517	4517	50	11837	RGB_SV1	5220	50498200	2612870	1.85326	0.0958907	19.3267	5092	0.975479	128	0.0245211	1344	346.041	0.257471	409.099	691.706	0.21935	1070.19	2008.1	0.230504	22646	870.807	NA	0.812896	120	402	5220	1	387	14
456	456	032954-C	Hordeum vulgare	HEB-11-072	C	1	1	NW	2	8	6/2/2014 2:33	24.69	25	4.69	5	4508	4508	59	14977	RGB_SV1	6044	73972100	7942960	2.02497	0.217437	9.31292	5926	0.980476	118	0.0195235	1755	509.6	0.290371	458.803	707.171	0.510325	1120.58	2007.7	0.125605	48119	1067.47	NA	0.649746	297	369	6044	1	355	13
457	457	032954-C	Hordeum vulgare	HEB-11-072	C	1	1	NW	2	8	6/3/2014 2:33	25.69	26	5.69	6	4500	4500	67	16355	RGB_SV1	5859	90145700	8819390	2.62602	0.256916	10.2213	5730	0.977983	129	0.0220174	1991	676.58	0.339819	497.414	695.075	0.340959	1134.34	1985.01	0.109972	53277	1142.42	NA	0.675302	333	390	5859	1	376	13
458	458	032954-C	Hordeum vulgare	HEB-11-072	C	1	1	NW	2	8	6/4/2014 2:33	26.69	27	6.69	7	4490	4490	77	17791	RGB_SV1	6665	99229600	11374000	2.23378	0.256044	8.72421	6525	0.978995	140	0.0210053	2333	816.638	0.350037	500.1	1107.11	2.60412	1095.4	1970.86	0.141567	47080	1112.1	NA	0.630956	262	454	6665	1	439	14
459	459	032954-C	Hordeum vulgare	HEB-11-072	C	1	1	NW	2	8	6/5/2014 2:33	27.69	28	7.69	8	4482	4482	85	19201	RGB_SV1	7488	111191000	22259600	1.98307	0.396996	4.99519	7324	0.978098	164	0.0219017	2507	839.349	0.334802	493.624	3318.12	-9.44078	1132	1976.98	0.100221	74715	1209.57	NA	0.444088	380	397	7488	1	381	15
460	460	032954-C	Hordeum vulgare	HEB-11-072	C	1	1	NW	2	8	6/6/2014 2:33	28.69	29	8.69	9	4471	4471	96	22466	RGB_SV1	8273	136858000	26903200	1.99961	0.393077	5.08707	8098	0.978847	175	0.0211532	3044	1120.02	0.367944	523.76	522.796	-15.3417	1137.84	1963.48	0.0911846	90728	1286.95	NA	0.450825	376	491	8273	1	478	12
461	461	032954-C	Hordeum vulgare	HEB-11-072	C	1	1	NW	2	8	6/7/2014 2:33	29.69	30	9.69	10	4458	4458	109	25645	RGB_SV1	9138	175069000	25559800	2.09656	0.306095	6.84938	9000	0.984898	138	0.0151018	2863	896.998	0.313307	593.85	1047.02	-25.6415	1030.4	1940.51	0.103055	88671	1334	NA	0.555327	239	584	9138	1	572	11
462	462	032954-C	Hordeum vulgare	HEB-11-072	C	1	1	NW	2	8	6/8/2014 2:33	30.69	31	10.69	11	4448	4448	119	28294	RGB_SV1	10955	255704000	51684200	2.13065	0.430659	4.94742	10757	0.981926	198	0.0180739	3469	1098.49	0.316659	660.328	1210.62	-8.08521	1113.82	1925.03	0.0811013	135078	1555.81	NA	0.440524	408	649	10955	1	637	11
463	463	032954-C	Hordeum vulgare	HEB-11-072	C	1	1	NW	2	8	6/9/2014 2:33	31.69	32	11.69	12	4436	4435	131	31110	RGB_SV1	11424	297906000	52125300	2.28267	0.399404	5.71519	11177	0.978379	247	0.0216212	3718	1210.04	0.325455	690.29	1876.27	-3.07157	1125.04	1920.53	0.0768651	148624	1626.54	NA	0.49304	439	669	11424	1	656	12
464	464	032954-C	Hordeum vulgare	HEB-11-072	C	1	1	NW	2	8	6/10/2014 2:33	32.69	33	12.69	13	4421	4421	145	31248	RGB_SV1	10354	263669000	47385400	2.45947	0.442006	5.56434	10136	0.978945	218	0.0210547	3738	1349.49	0.36102	676.305	1907.54	-14.0016	1085	1932.28	0.0747824	138455	1573.65	NA	0.483475	384	676	10354	1	662	13
465	465	032955-S	Hordeum vulgare	HEB-11-072	S	2	1	NW	2	9	5/24/2014 2:35	15.69	16	-4.31	-4	4375	4375	NA	5426	RGB_SV1	2732	10175400	1094410	1.36329	0.146629	9.29757	2654	0.971449	78	0.0285505	973	346.533	0.356149	263.03	301.794	-10.5293	1095.53	2056	0.214577	12732	604.87	NA	0.64928	94	258	2732	1	245	12
466	466	032955-S	Hordeum vulgare	HEB-11-072	S	2	1	NW	2	9	5/25/2014 7:54	16.91	17	-3.09	-3	4369	4369	6	7280	RGB_SV1	3012	11217800	389114	1.23651	0.0428911	28.829	2930	0.972776	82	0.0272244	794	209.308	0.263612	293.493	171.213	-1.6254	1076.39	2054.19	0.332891	9048	616.485	NA	0.870398	69	294	3012	1	281	12
467	467	032955-S	Hordeum vulgare	HEB-11-072	S	2	1	NW	2	9	5/27/2014 2:34	18.69	19	-1.31	-1	4359	4359	11	7392	RGB_SV1	3762	25842000	4253840	1.82595	0.300569	6.07497	3556	0.945242	206	0.0547581	1342	478.725	0.356725	387.092	426.25	-20.2549	1123.41	2048.87	0.131085	28699	856.703	NA	0.514538	190	358	3762	1	339	18
468	468	032955-S	Hordeum vulgare	HEB-11-072	S	2	1	NW	2	9	5/29/2014 2:34	20.69	21	0.69	1	4546	4546	17.5	8703	RGB_SV1	4115	28310200	4678810	1.67188	0.276309	6.05074	4018	0.976428	97	0.0235723	1603	624.449	0.38955	406.144	590.96	-14.5242	1119.34	2033.68	0.134834	30519	897.311	NA	0.513145	212	373	4115	1	356	16
469	469	032955-S	Hordeum vulgare	HEB-11-072	S	2	1	NW	2	9	5/30/2014 2:34	21.69	22	1.69	2	4533	4533	30.5	12341	RGB_SV1	4833	35005900	7890860	1.49868	0.337824	4.43626	4696	0.971653	137	0.0283468	1706	602.201	0.35299	402.716	379.492	-14.8296	1115.83	2024.1	0.134008	36065	914.728	NA	0.399551	222	367	4833	1	351	15
470	470	032955-S	Hordeum vulgare	HEB-11-072	S	2	1	NW	2	9	5/31/2014 2:34	22.69	23	2.69	3	4519	4519	44.5	14020	RGB_SV1	5431	40852400	12146400	1.38502	0.411803	3.36332	5279	0.972013	152	0.0279875	1903	666.803	0.350396	401.633	362.823	-8.9457	1120.61	2018.59	0.108816	49910	996.112	NA	0.293366	252	363	5431	1	347	15
471	471	032955-S	Hordeum vulgare	HEB-11-072	S	2	1	NW	2	9	6/1/2014 2:34	23.69	24	3.69	4	4510	4510	53.5	15014	RGB_SV1	6048	57191500	17221200	1.56354	0.470804	3.32099	5912	0.977513	136	0.0224868	2062	703.016	0.340939	445.102	1356.27	-8.98327	1109.97	2001.4	0.0903617	66931	1143.46	NA	0.288523	281	419	6048	1	402	16
472	472	032955-S	Hordeum vulgare	HEB-11-072	S	2	1	NW	2	9	6/2/2014 2:34	24.69	25	4.69	5	4501	4501	62.5	18357	RGB_SV1	6193	55581700	25090500	1.44921	0.654195	2.21525	6055	0.977717	138	0.0222832	2231	803.708	0.360245	422.81	953.205	-16.7395	1079.74	2011.73	0.110797	55895	1085.23	NA	0.142857	304	389	6193	1	373	15
473	473	032955-S	Hordeum vulgare	HEB-11-072	S	2	1	NW	2	9	6/3/2014 2:34	25.69	26	5.69	6	4493	4493	70.5	19748	RGB_SV1	6549	66010200	25779000	1.53908	0.601058	2.56062	6400	0.977248	149	0.0227516	2417	892.028	0.369064	454.322	839.294	-13.6043	1080.66	2001	0.10676	61343	1140.95	NA	0.192106	322	419	6549	1	403	15
474	474	032955-S	Hordeum vulgare	HEB-11-072	S	2	1	NW	2	9	6/4/2014 2:34	26.69	27	6.69	7	4484	4484	79.5	21047	RGB_SV1	6916	71497700	32743200	1.4948	0.684559	2.18359	6767	0.978456	149	0.0215442	2724	1072.9	0.393869	457.149	944.975	-17.0529	1084.95	1996.61	0.103849	66597	1181.56	NA	0.138219	359	414	6916	1	398	15
475	475	032955-S	Hordeum vulgare	HEB-11-072	S	2	1	NW	2	9	6/5/2014 2:34	27.69	28	7.69	8	4476	4476	87.5	22056	RGB_SV1	7393	82100200	36054200	1.50212	0.659652	2.27713	7231	0.978087	162	0.0219126	2866	1111.05	0.387664	467.36	1058.8	-11.6348	1083.46	1989.48	0.102079	72424	1211.09	NA	0.151874	374	421	7393	1	405	15
476	476	032955-S	Hordeum vulgare	HEB-11-072	S	2	1	NW	2	9	6/6/2014 2:34	28.69	29	8.69	9	4468	4468	95.5	24206	RGB_SV1	8099	99727800	39310700	1.52039	0.599306	2.53691	7971	0.984196	128	0.0158044	3027	1131.34	0.37375	476.798	299.669	-11.0287	1085.97	1974.25	0.0900259	89963	1266.84	NA	0.18882	373	447	8099	1	434	12
477	477	032955-S	Hordeum vulgare	HEB-11-072	S	2	1	NW	2	9	6/7/2014 2:34	29.69	30	9.69	10	4456	4456	107.5	25315	RGB_SV1	9011	134834000	46749200	1.66055	0.575742	2.88419	8900	0.987682	111	0.0123183	3218	1149.21	0.357119	517.426	1345.85	-10.385	1079.62	1955.54	0.0808814	111410	1386.51	NA	0.235315	420	518	9011	1	505	12
478	478	032955-S	Hordeum vulgare	HEB-11-072	S	2	1	NW	2	9	6/8/2014 2:34	30.69	31	10.69	11	4448	4448	115.5	26971	RGB_SV1	9534	168144000	36342100	1.84983	0.399815	4.62671	9415	0.987518	119	0.0124816	3275	1124.99	0.343507	580.959	1523.39	-11.4974	1116.51	1943.42	0.0867595	109890	1387.43	NA	0.415448	326	576	9534	1	563	12
479	479	032955-S	Hordeum vulgare	HEB-11-072	S	2	1	NW	2	9	6/9/2014 2:34	31.69	32	11.69	12	4440	4440	123.5	28435	RGB_SV1	9891	189308000	63156300	1.93503	0.64556	2.99745	9683	0.978971	208	0.0210292	3491	1232.14	0.352947	599.737	1487.02	-15.8279	1102.39	1947.4	0.0748734	132103	1501.69	NA	0.249681	421	593	9891	1	579	13
480	480	032955-S	Hordeum vulgare	HEB-11-072	S	2	1	NW	2	9	6/10/2014 2:34	32.69	33	12.69	13	4429	4429	134.5	29659	RGB_SV1	10169	203339000	80380900	1.96636	0.777313	2.52969	9958	0.979251	211	0.0207493	3760	1390.27	0.369751	610.161	2010.23	-12.4031	1077.4	1946.89	0.0663154	153343	1580.22	NA	0.187817	483	611	10169	1	596	14
481	481	032956-C	Hordeum vulgare	HEB-11-096	C	1	1	NW	2	10	5/24/2014 2:36	15.69	16	-4.31	-4	4377	4377	NA	7521	RGB_SV1	3357	16921600	698164	1.50155	0.0619519	24.2373	3312	0.986595	45	0.0134048	1011	304.474	0.301162	327.873	267.338	-8.98947	1038.93	2032.05	0.302705	11090	672.179	NA	0.847785	64	327	3357	1	319	7
482	482	032956-C	Hordeum vulgare	HEB-11-096	C	1	1	NW	2	10	5/25/2014 7:55	16.91	17	-3.09	-3	4371	4371	6	9063	RGB_SV1	3600	24860700	1788640	1.91826	0.138012	13.8992	3538	0.982778	62	0.0172222	1125	351.562	0.3125	362.112	339.853	-18.7485	1029.75	2025.83	0.228441	15759	750.625	NA	0.749548	76	363	3600	1	355	7
483	483	032956-C	Hordeum vulgare	HEB-11-096	C	1	1	NW	2	10	5/27/2014 2:34	18.69	19	-1.31	-1	4360	4360	11.5	10829	RGB_SV1	4061	24336700	3022270	1.47569	0.18326	8.05247	3920	0.96528	141	0.0347205	1400	482.64	0.344743	393.6	278.799	1.42542	1024.35	2040.44	0.188524	21541	827.677	NA	0.606943	116	390	4061	1	375	14
484	484	032956-C	Hordeum vulgare	HEB-11-096	C	1	1	NW	2	10	5/29/2014 2:34	20.69	21	0.69	1	4540	4540	21.5	14519	RGB_SV1	5712	38431400	2826420	1.1779	0.0866284	13.5972	5576	0.97619	136	0.0238095	1688	498.835	0.295518	365.776	407.698	3.23658	1025.24	2015.04	0.283137	20174	772.215	NA	0.744748	96	365	5712	1	351	13
485	485	032956-C	Hordeum vulgare	HEB-11-096	C	1	1	NW	2	10	5/30/2014 2:34	21.69	22	1.69	2	4525	4525	36.5	15614	RGB_SV1	5979	66804900	5893470	1.86875	0.164859	11.3354	5845	0.977588	134	0.0224118	2057	707.685	0.344038	414.27	2619.24	0.488415	983.421	1991.25	0.183074	32659	905.928	NA	0.702018	194	393	5979	1	380	12
486	486	032956-C	Hordeum vulgare	HEB-11-096	C	1	1	NW	2	10	5/31/2014 2:35	22.69	23	2.69	3	4510	4510	51.5	19685	RGB_SV1	6029	36263800	8411410	0.99766	0.231408	4.31126	5847	0.969813	182	0.0301874	1728	495.27	0.286615	326.696	1373.78	-9.38673	1040.65	2031.12	0.203476	29630	778.87	NA	0.388679	146	318	6029	1	304	13
487	487	032956-C	Hordeum vulgare	HEB-11-096	C	1	1	NW	2	10	6/1/2014 2:35	23.69	24	3.69	4	4501	4501	60.5	20420	RGB_SV1	8238	101968000	20384900	1.50253	0.300375	5.00217	8099	0.983127	139	0.016873	2607	825.012	0.31646	507.616	620.392	-12.9027	1027.2	1978.38	0.126635	65053	1151.89	NA	0.444605	226	508	8238	1	494	13
488	488	032956-C	Hordeum vulgare	HEB-11-096	C	1	1	NW	2	10	6/2/2014 2:35	24.69	25	4.69	5	4490	4490	71.5	23498	RGB_SV1	9078	92664800	38871800	1.12443	0.471688	2.38385	8953	0.98623	125	0.0137696	2870	907.347	0.316149	471.737	1512.17	-22.7059	1059.14	1990.36	0.123057	73771	1199.06	NA	0.167247	328	432	9078	1	418	13
489	489	032956-C	Hordeum vulgare	HEB-11-096	C	1	1	NW	2	10	6/3/2014 2:35	25.69	26	5.69	6	4479	4479	82.5	27006	RGB_SV1	9754	109872000	44779900	1.15483	0.470671	2.45359	9620	0.986262	134	0.0137379	3083	974.461	0.316075	461.963	2048.2	-21.6515	1043.49	1971.01	0.123236	79149	1185.12	NA	0.177151	292	435	9754	1	422	12
490	490	032956-C	Hordeum vulgare	HEB-11-096	C	1	1	NW	2	10	6/4/2014 2:35	26.69	27	6.69	7	4466	4467	95.5	30446	RGB_SV1	10976	125644000	65629000	1.04292	0.544763	1.91445	10802	0.984147	174	0.0158528	3013	827.093	0.274508	465.601	431.647	-18.7549	1074.66	1980.15	0.106996	102583	1314.41	NA	0.0984481	411	464	10976	1	450	13
491	491	032956-C	Hordeum vulgare	HEB-11-096	C	1	1	NW	2	10	6/5/2014 2:35	27.69	28	7.69	8	4456	4456	106.5	35093	RGB_SV1	11785	125007000	45141400	0.900069	0.325024	2.76924	11552	0.980229	233	0.0197709	3013	770.316	0.255664	464.491	1153.26	-9.28392	1084.82	2002.88	0.146263	80574	1234.39	NA	0.220326	410	371	11785	1	356	14
492	492	032956-C	Hordeum vulgare	HEB-11-096	C	1	1	NW	2	10	6/6/2014 2:35	28.69	29	8.69	9	4442	4442	120.5	37590	RGB_SV1	11123	98536300	49112000	0.796438	0.396957	2.00636	10938	0.983368	185	0.0166322	3079	852.31	0.276814	461.192	1161.18	-29.149	1044.13	2000.03	0.152341	73014	1160.1	NA	0.112053	315	419	11123	1	407	11
493	493	032956-C	Hordeum vulgare	HEB-11-096	C	1	1	NW	2	10	6/7/2014 2:35	29.69	30	9.69	10	4425	4425	137.5	41445	RGB_SV1	13153	128437000	61716100	0.742402	0.356738	2.08109	12978	0.986695	175	0.0133049	3812	1104.79	0.28982	468.004	289.196	-13.7946	1042.79	1987.76	0.142153	92527	1238.31	NA	0.123116	338	463	13153	1	452	10
494	494	032956-C	Hordeum vulgare	HEB-11-096	C	1	1	NW	2	10	6/8/2014 2:35	30.69	31	10.69	11	4409	4409	153.5	44886	RGB_SV1	13936	175614000	72100100	0.904238	0.371244	2.4357	13736	0.985649	200	0.0143513	3870	1074.69	0.277698	549.945	1787.18	-17.1879	1034.19	1973.15	0.119933	116198	1412.99	NA	0.174621	349	539	13936	1	528	10
495	495	032956-C	Hordeum vulgare	HEB-11-096	C	1	1	NW	2	10	6/9/2014 2:35	31.69	32	11.69	12	4391	4391	171.5	48915	RGB_SV1	14414	256499000	76066400	1.23457	0.36612	3.37204	14233	0.987443	181	0.0125572	3841	1023.54	0.266477	612.015	2696.28	-16.4086	1031.18	1965.27	0.108815	132464	1512.56	NA	0.294358	342	592	14414	1	579	12
496	496	032956-C	Hordeum vulgare	HEB-11-096	C	1	1	NW	2	10	6/10/2014 2:35	32.69	33	12.69	13	4371	4371	191.5	57588	RGB_SV1	19107	381081000	69468500	1.04384	0.190284	5.48566	18909	0.989637	198	0.0103627	4645	1129.22	0.243105	656.686	2768.29	1.27421	1043.73	1938.95	0.137118	139347	1542.38	NA	0.478349	348	657	19107	1	644	12
497	497	032957-S	Hordeum vulgare	HEB-11-096	S	2	1	NW	2	11	5/24/2014 2:37	15.69	16	-4.31	-4	4395	4395	NA	9488	RGB_SV1	4195	17764000	331653	1.00943	0.018846	53.5622	4133	0.98522	62	0.0147795	897	191.802	0.213826	305.133	209.255	-0.639119	1057.64	2053.98	0.60299	6957	619.959	NA	0.928033	41	306	4195	1	296	9
498	498	032957-S	Hordeum vulgare	HEB-11-096	S	2	1	NW	2	11	5/25/2014 7:55	16.91	17	-3.09	-3	4387	4387	8	10709	RGB_SV1	4483	22446300	594884	1.11688	0.0296002	37.7322	4425	0.987062	58	0.0129378	1302	378.141	0.29043	330.733	279.598	4.77052	1057.23	2038.22	0.500223	8962	676.072	NA	0.899393	51	331	4483	1	322	8
499	499	032957-S	Hordeum vulgare	HEB-11-096	S	2	1	NW	2	11	5/27/2014 2:35	18.69	19	-1.31	-1	4374	4374	14.5	13290	RGB_SV1	5700	39013200	1098270	1.20078	0.0338032	35.5226	5530	0.970175	170	0.0298246	1330	310.333	0.233333	373.771	135.728	3.68576	1053.31	2023.93	0.438596	12996	767.885	NA	0.893477	65	374	5700	1	358	15
500	500	032957-S	Hordeum vulgare	HEB-11-096	S	2	1	NW	2	11	5/29/2014 2:35	20.69	21	0.69	1	4557	4557	23	15033	RGB_SV1	5933	90796000	1906940	2.5794	0.0541735	47.6136	5826	0.981965	107	0.0180347	1946	638.28	0.327996	495.994	600.772	0.170353	1079.9	1979.86	0.222218	26699	1023.01	NA	0.919411	110	490	5933	1	476	13
501	501	032957-S	Hordeum vulgare	HEB-11-096	S	2	1	NW	2	11	5/30/2014 2:35	21.69	22	1.69	2	4541	4541	39	18771	RGB_SV1	7502	116286000	4235960	2.06621	0.0752657	27.4522	7391	0.985204	111	0.0147961	2223	658.722	0.296321	537.573	908.578	-6.50029	1115.17	1977.65	0.242	31000	1111.81	NA	0.864355	193	505	7502	1	491	13
502	502	032957-S	Hordeum vulgare	HEB-11-096	S	2	1	NW	2	11	5/31/2014 2:35	22.69	23	2.69	3	4526	4526	54	19463	RGB_SV1	6798	116414000	4131100	2.51908	0.089393	28.1798	6696	0.984996	102	0.0150044	2226	728.902	0.327449	519.212	1375.93	0.275459	1074.06	1961.73	0.182934	37161	1095.48	NA	0.867617	123	516	6798	1	502	13
503	503	032957-S	Hordeum vulgare	HEB-11-096	S	2	1	NW	2	11	6/1/2014 2:35	23.69	24	3.69	4	4515	4515	65	22438	RGB_SV1	9390	137928000	14581700	1.56431	0.165378	9.45899	9263	0.986475	127	0.013525	2754	807.723	0.293291	534.817	1030.31	-3.07289	1102.07	1968.08	0.16025	58596	1202.49	NA	0.65412	282	500	9390	1	486	13
504	504	032957-S	Hordeum vulgare	HEB-11-096	S	2	1	NW	2	11	6/2/2014 2:35	24.69	25	4.69	5	4504	4504	76	24720	RGB_SV1	8777	137683000	11461500	1.78727	0.148781	12.0127	8651	0.985644	126	0.0143557	2438	677.207	0.277771	535.35	1136.54	3.60759	1114.82	1968.25	0.154609	56769	1181.07	NA	0.71623	257	503	8777	1	489	13
505	505	032957-S	Hordeum vulgare	HEB-11-096	S	2	1	NW	2	11	6/3/2014 2:35	25.69	26	5.69	6	4495	4495	85	27881	RGB_SV1	10748	184104000	15744000	1.59371	0.136289	11.6936	10625	0.988556	123	0.011444	3068	875.756	0.285448	533.341	864.411	-5.29448	1092.9	1947.01	0.15204	70692	1236.45	NA	0.709706	273	529	10748	1	516	12
506	506	032957-S	Hordeum vulgare	HEB-11-096	S	2	1	NW	2	11	6/4/2014 2:35	26.69	27	6.69	7	4484	4484	96	31806	RGB_SV1	11379	175004000	17709000	1.35158	0.136768	9.88225	11225	0.986466	154	0.0135337	3015	798.86	0.264962	527.492	1349.55	-9.24369	1084.67	1954.16	0.171265	66441	1210.65	NA	0.666206	274	503	11379	1	489	13
507	507	032957-S	Hordeum vulgare	HEB-11-096	S	2	1	NW	2	11	6/5/2014 2:35	27.69	28	7.69	8	4474	4474	106	34517	RGB_SV1	12728	211332000	21744400	1.3045	0.134223	9.7189	12517	0.983422	211	0.0165776	3101	755.516	0.243636	533.503	820.122	-0.802074	1121.78	1949.18	0.150718	84449	1301.23	NA	0.661642	379	497	12728	1	483	13
508	508	032957-S	Hordeum vulgare	HEB-11-096	S	2	1	NW	2	11	6/6/2014 2:35	28.69	29	8.69	9	4464	4463	116	36112	RGB_SV1	12040	177770000	24279900	1.22632	0.167492	7.32168	11878	0.986545	162	0.0134551	3308	908.876	0.274751	520.955	1126.25	-6.81221	1092.5	1947.03	0.165196	72883	1222.78	NA	0.577089	305	490	12040	1	478	11
509	509	032957-S	Hordeum vulgare	HEB-11-096	S	2	1	NW	2	11	6/7/2014 2:35	29.69	30	9.69	10	4451	4451	128	38818	RGB_SV1	13847	212657000	27056200	1.10909	0.141109	7.85982	13722	0.990973	125	0.00902723	3626	949.511	0.261862	529.432	1119.59	2.49166	1116.32	1933.16	0.13795	100377	1317.45	NA	0.599481	346	521	13847	1	510	10
510	510	032957-S	Hordeum vulgare	HEB-11-096	S	2	1	NW	2	11	6/8/2014 2:35	30.69	31	10.69	11	4441	4441	138	42460	RGB_SV1	15054	368245000	62227200	1.62492	0.274585	5.91775	14881	0.988508	173	0.011492	4418	1296.58	0.293477	627.532	2179.8	1.48992	1192.32	1926.7	0.0906938	165987	1694.42	NA	0.505362	609	549	15054	1	538	10
511	511	032957-S	Hordeum vulgare	HEB-11-096	S	2	1	NW	2	11	6/9/2014 2:35	31.69	32	11.69	12	4430	4430	149	44264	RGB_SV1	15035	304337000	45834000	1.34632	0.202759	6.63997	14881	0.989757	154	0.0102428	4089	1112.07	0.271965	624.641	2396.54	0.39119	1080.64	1917.85	0.133584	112551	1463.85	NA	0.544967	303	622	15035	1	610	11
512	512	032957-S	Hordeum vulgare	HEB-11-096	S	2	1	NW	2	11	6/10/2014 2:35	32.69	33	12.69	13	4417	4417	162	48059	RGB_SV1	16853	373521000	72754200	1.31511	0.256156	5.13401	16673	0.989319	180	0.0106806	4613	1262.67	0.27372	695.354	2577.67	-7.91329	1065.5	1904.48	0.127769	131902	1614	NA	0.454207	348	675	16853	1	663	11
513	513	032958-S	Hordeum vulgare	HEB-19-001	S	2	1	NW	2	12	5/24/2014 2:37	15.69	16	-4.31	-4	4363	4363	NA	8086	RGB_SV1	4290	33722100	432689	1.83232	0.0235105	77.9361	4225	0.984848	65	0.0151515	1079	271.385	0.251515	384.083	209.142	-2.78163	1100.24	2009.37	0.463483	9256	780.924	NA	0.949968	46	385	4290	1	375	9
514	514	032958-S	Hordeum vulgare	HEB-19-001	S	2	1	NW	2	12	5/25/2014 7:56	16.91	17	-3.09	-3	4357	4357	6	9231	RGB_SV1	4894	48014900	744248	2.00469	0.0310735	64.5146	4845	0.989988	49	0.0100123	1288	338.975	0.263179	423.993	264.497	-2.17755	1113.85	1996.32	0.269449	18163	895.749	NA	0.939877	89	424	4894	1	414	9
515	515	032958-S	Hordeum vulgare	HEB-19-001	S	2	1	NW	2	12	5/27/2014 2:36	18.69	19	-1.31	-1	4346	4345	11.5	12004	RGB_SV1	6294	54873400	2347600	1.38519	0.0592612	23.3743	6154	0.977757	140	0.0222434	1613	413.373	0.256276	428.924	96.4264	-0.983419	1113.95	2003.75	0.317718	19810	890.164	NA	0.842625	100	427	6294	1	410	16
516	516	032958-S	Hordeum vulgare	HEB-19-001	S	2	1	NW	2	12	5/29/2014 2:36	20.69	21	0.69	1	4528	4528	20	14850	RGB_SV1	7405	77193000	8176110	1.40776	0.149107	9.44129	7254	0.979608	151	0.0203916	2165	632.981	0.29237	421.166	1722.08	-1.25254	1144.25	1990.12	0.188937	39193	979.477	NA	0.653596	192	404	7405	1	390	13
517	517	032958-S	Hordeum vulgare	HEB-19-001	S	2	1	NW	2	12	5/30/2014 2:36	21.69	22	1.69	2	4514	4514	34	17138	RGB_SV1	7173	92451700	4943390	1.79686	0.0960779	18.7021	7067	0.985222	106	0.0147776	1663	385.553	0.231842	486.362	144.426	-5.7849	1071.77	1971.39	0.224845	31902	1056.81	NA	0.80728	154	463	7173	1	449	13
518	518	032958-S	Hordeum vulgare	HEB-19-001	S	2	1	NW	2	12	5/31/2014 2:36	22.69	23	2.69	3	4499	4499	49	20316	RGB_SV1	7630	98423200	10042700	1.69063	0.172504	9.8005	7505	0.983617	125	0.0163827	1832	439.872	0.240105	499.064	440.47	4.84568	1041.46	1976.68	0.161834	47147	1138.16	NA	0.663937	269	422	7630	1	408	13
519	519	032958-S	Hordeum vulgare	HEB-19-001	S	2	1	NW	2	12	6/1/2014 2:36	23.69	24	3.69	4	4490	4490	58	21381	RGB_SV1	9208	122460000	14664500	1.44432	0.172956	8.3508	9067	0.984687	141	0.0153128	2454	654.009	0.266507	529.646	257.706	-1.74096	1057.74	1969.1	0.165901	55503	1209.56	NA	0.617976	261	463	9208	1	449	13
520	520	032958-S	Hordeum vulgare	HEB-19-001	S	2	1	NW	2	12	6/2/2014 2:36	24.69	25	4.69	5	4480	4480	68	23054	RGB_SV1	9856	131794000	22242600	1.35673	0.228973	5.92526	9680	0.982143	176	0.0178571	2933	872.817	0.297585	535.351	656.683	-6.73972	1074.92	1964.77	0.13832	71255	1260.12	NA	0.505808	293	477	9856	1	462	14
521	521	032958-S	Hordeum vulgare	HEB-19-001	S	2	1	NW	2	12	6/3/2014 2:36	25.69	26	5.69	6	4471	4471	77	24606	RGB_SV1	10475	137889000	29059200	1.25667	0.264835	4.74512	10304	0.983675	171	0.0163246	3114	925.727	0.297279	531.373	445.014	-12.049	1082.17	1958.3	0.139451	75116	1282.42	NA	0.424946	322	472	10475	1	458	13
522	522	032958-S	Hordeum vulgare	HEB-19-001	S	2	1	NW	2	12	6/4/2014 2:36	26.69	27	6.69	7	4461	4461	87	26849	RGB_SV1	11583	161987000	35683000	1.20736	0.265961	4.53962	11378	0.982302	205	0.0176983	3288	933.346	0.283864	550.023	776.735	-9.4581	1081.56	1948.63	0.121414	95401	1378.54	NA	0.408276	339	551	11583	1	536	14
523	523	032958-S	Hordeum vulgare	HEB-19-001	S	2	1	NW	2	12	6/5/2014 2:36	27.69	28	7.69	8	4453	4453	95	29829	RGB_SV1	12067	183044000	37559100	1.25706	0.257939	4.8735	11876	0.984172	191	0.0158283	3461	992.668	0.286815	565.417	1501.85	-14.2012	1095.9	1943.27	0.124311	97071	1401.3	NA	0.434923	329	565	12067	1	549	15
524	524	032958-S	Hordeum vulgare	HEB-19-001	S	2	1	NW	2	12	6/6/2014 2:36	28.69	29	8.69	9	4443	4443	105	32794	RGB_SV1	12088	229183000	32576200	1.56846	0.222942	7.0353	11940	0.987756	148	0.0122436	3799	1193.94	0.314279	629.81	265.919	-6.76751	1039.45	1937.01	0.112038	107892	1455.27	NA	0.564148	360	572	12088	1	559	12
525	525	032958-S	Hordeum vulgare	HEB-19-001	S	2	1	NW	2	12	6/7/2014 2:36	29.69	30	9.69	10	4432	4432	116	35095	RGB_SV1	12728	305024000	34500200	1.88284	0.212961	8.84123	12582	0.988529	146	0.0114708	4236	1409.78	0.33281	679.866	1430.27	-11.5706	1024.46	1912.79	0.113029	112608	1543.62	NA	0.634848	396	589	12728	1	577	11
526	526	032958-S	Hordeum vulgare	HEB-19-001	S	2	1	NW	2	12	6/8/2014 2:36	30.69	31	10.69	11	4422	4422	126	37086	RGB_SV1	13959	371964000	40946700	1.90894	0.210141	9.08411	13808	0.989183	151	0.0108174	4578	1501.4	0.32796	697.143	1527.11	-15.9631	1020.18	1894.99	0.105951	131750	1605.12	NA	0.642672	419	599	13959	1	586	12
527	527	032958-S	Hordeum vulgare	HEB-19-001	S	2	1	NW	2	12	6/9/2014 2:36	31.69	32	11.69	12	4414	4414	134	39143	RGB_SV1	14598	407111000	51610900	1.91041	0.242189	7.88808	14433	0.988697	165	0.0113029	4799	1577.64	0.328744	689.412	457.99	-13.6962	1031.44	1884.46	0.0921678	158385	1686.92	NA	0.600593	396	681	14598	1	667	13
528	528	032958-S	Hordeum vulgare	HEB-19-001	S	2	1	NW	2	12	6/10/2014 2:36	32.69	33	12.69	13	4404	4404	144	40237	RGB_SV1	14752	414871000	55034900	1.90639	0.252893	7.53833	14598	0.989561	154	0.0104393	4658	1470.78	0.315754	744.744	636.568	-11.7818	1042.85	1880.98	0.089613	164619	1734.76	NA	0.586392	387	739	14752	1	726	12
529	529	032959-C	Hordeum vulgare	HEB-19-001	C	1	1	NW	2	13	5/24/2014 2:38	15.69	16	-4.31	-4	4371	4371	NA	7554	RGB_SV1	3187	23952700	1055850	2.35825	0.103954	22.6856	3152	0.989018	35	0.0109821	1171	430.261	0.36743	377.457	379.497	-8.23032	1052.79	2006.42	0.179539	17751	785.037	NA	0.838251	80	376	3187	1	366	9
530	530	032959-C	Hordeum vulgare	HEB-19-001	C	1	1	NW	2	13	5/25/2014 7:57	16.91	17	-3.09	-3	4365	4365	6	8929	RGB_SV1	3563	38515000	592352	3.03388	0.0466603	65.0205	3522	0.988493	41	0.0115072	1210	410.918	0.339601	415.202	402.782	-1.7953	1070.92	1998.21	0.175026	20357	862.363	NA	0.94033	103	409	3563	1	400	8
531	531	032959-C	Hordeum vulgare	HEB-19-001	C	1	1	NW	2	13	5/27/2014 2:36	18.69	19	-1.31	-1	4355	4355	11	11215	RGB_SV1	4884	46696200	2874060	1.95763	0.120488	16.2475	4780	0.978706	104	0.021294	1633	546.005	0.334357	434.992	998.392	-5.77973	1055.7	1996.06	0.159488	30623	924.167	NA	0.781529	128	429	4884	1	413	15
532	532	032959-C	Hordeum vulgare	HEB-19-001	C	1	1	NW	2	13	5/29/2014 2:36	20.69	21	0.69	1	4533	4533	22	16997	RGB_SV1	6013	67993500	5477920	1.88055	0.151507	12.4123	5874	0.976883	139	0.0231166	2039	691.422	0.339099	425.564	1413.75	0.405695	1117.65	1992.79	0.152987	39304	951.235	NA	0.724002	236	400	6013	1	385	14
533	533	032959-C	Hordeum vulgare	HEB-19-001	C	1	1	NW	2	13	5/30/2014 2:36	21.69	22	1.69	2	4517	4517	38	18847	RGB_SV1	7307	88236100	2925340	1.6526	0.0547896	30.1627	7184	0.983167	123	0.0168332	1842	464.344	0.252087	460.913	980.47	-2.43476	1043.69	1970.42	0.210461	34719	985.573	NA	0.87576	106	461	7307	1	448	12
534	534	032959-C	Hordeum vulgare	HEB-19-001	C	1	1	NW	2	13	5/31/2014 2:36	22.69	23	2.69	3	4502	4502	53	21581	RGB_SV1	7433	80383100	5643000	1.45491	0.102137	14.2448	7311	0.983587	122	0.0164133	2043	561.529	0.274855	427.379	464.345	-3.88234	1049.98	1973.88	0.170431	43613	982.032	NA	0.754826	150	428	7433	1	414	13
535	535	032959-C	Hordeum vulgare	HEB-19-001	C	1	1	NW	2	13	6/1/2014 2:36	23.69	24	3.69	4	4491	4491	64	23410	RGB_SV1	8422	132650000	7774990	1.87016	0.109615	17.0612	8354	0.991926	68	0.00807409	2428	699.974	0.288293	538.238	693.848	4.61696	1049.62	1940.97	0.161803	52051	1150.45	NA	0.790793	155	539	8422	1	526	12
536	536	032959-C	Hordeum vulgare	HEB-19-001	C	1	1	NW	2	13	6/2/2014 2:36	24.69	25	4.69	5	4479	4479	76	26425	RGB_SV1	8431	82978300	11027100	1.16736	0.155132	7.52495	8373	0.993121	58	0.00687937	2390	677.511	0.283478	411.458	1348.62	-2.27991	1047.6	1963.2	0.16831	50092	983.048	NA	0.585829	204	404	8431	1	391	12
537	537	032959-C	Hordeum vulgare	HEB-19-001	C	1	1	NW	2	13	6/3/2014 2:37	25.69	26	5.69	6	4468	4468	87	27816	RGB_SV1	9234	152274000	13618400	1.78585	0.159716	11.1814	9167	0.992744	67	0.00725579	2597	730.389	0.281243	508.567	803.553	2.1192	1048.09	1927.35	0.132361	69764	1164.68	NA	0.698588	210	509	9234	1	495	13
538	538	032959-C	Hordeum vulgare	HEB-19-001	C	1	1	NW	2	13	6/4/2014 2:36	26.69	27	6.69	7	4454	4454	101	32798	RGB_SV1	11579	186534000	17697500	1.39128	0.131998	10.5402	11518	0.994732	61	0.00526816	2998	776.233	0.258917	532.2	1855.04	-1.6783	1036.66	1903.76	0.163218	70942	1209.38	NA	0.68342	191	527	11578	0.999914	514	12
539	539	032959-C	Hordeum vulgare	HEB-19-001	C	1	1	NW	2	13	6/5/2014 2:37	27.69	28	7.69	8	4442	4442	113	37638	RGB_SV1	12473	260168000	21924600	1.67229	0.140925	11.8665	12370	0.991742	103	0.00825784	3207	824.569	0.257115	596.125	2712.08	-0.776108	1036.3	1896.33	0.14869	83886	1342.21	NA	0.713278	243	583	12473	1	568	14
540	540	032959-C	Hordeum vulgare	HEB-19-001	C	1	1	NW	2	13	6/6/2014 2:37	28.69	29	8.69	9	4428	4428	127	39000	RGB_SV1	11646	333326000	29389600	2.45762	0.21669	11.3416	11559	0.99253	87	0.00747038	3269	917.599	0.280697	636.255	4272.11	-11.7527	1024.47	1871.26	0.104101	111872	1477.28	NA	0.702155	315	614	11646	1	602	11
541	541	032959-C	Hordeum vulgare	HEB-19-001	C	1	1	NW	2	13	6/7/2014 2:37	29.69	30	9.69	10	4411	4411	144	43127	RGB_SV1	12827	428147000	58139200	2.60221	0.353361	7.36417	12720	0.991658	107	0.00834178	3452	929.002	0.26912	651.437	3616.58	-14.0064	1019.38	1852.24	0.0782134	164000	1648.45	NA	0.578946	353	622	12827	1	612	9
542	542	032959-C	Hordeum vulgare	HEB-19-001	C	1	1	NW	2	13	6/8/2014 2:36	30.69	31	10.69	11	4395	4395	160	46775	RGB_SV1	14048	487895000	66905500	2.47228	0.339026	7.29231	13949	0.992953	99	0.00704727	3658	952.517	0.260393	681.39	2560.66	-2.2874	1026.09	1833.26	0.0811428	173127	1736.36	NA	0.575797	352	676	14048	1	665	10
543	543	032959-C	Hordeum vulgare	HEB-19-001	C	1	1	NW	2	13	6/9/2014 2:37	31.69	32	11.69	12	4378	4378	177	52074	RGB_SV1	15466	575407000	93430900	2.40557	0.390602	6.15863	15296	0.989008	170	0.0109918	4032	1051.15	0.260701	743.888	292.593	-21.6721	1038.36	1818.11	0.0699503	221100	1889.32	NA	0.519289	408	732	15466	1	721	10
544	544	032959-C	Hordeum vulgare	HEB-19-001	C	1	1	NW	2	13	6/10/2014 2:37	32.69	33	12.69	13	4359	4359	196	56327	RGB_SV1	15499	373912000	110769000	1.55655	0.461118	3.3756	15383	0.992516	116	0.00748435	4224	1151.18	0.272534	655.916	2861.78	-9.23035	1050.86	1852.7	0.0835719	185457	1696.07	NA	0.294762	432	628	15497	0.999871	616	11
545	545	032960-S	Hordeum vulgare	HEB-11-044	S	2	1	NW	2	15	5/24/2014 2:39	15.69	16	-4.31	-4	4376	4376	NA	7524	RGB_SV1	3282	20634100	637392	1.91561	0.0591738	32.3727	3155	0.961304	127	0.0386959	881	236.49	0.268434	326.711	153.284	-0.758555	1105.41	2054.53	0.306758	10699	677.888	NA	0.883733	76	325	3282	1	312	12
546	546	032960-S	Hordeum vulgare	HEB-11-044	S	2	1	NW	2	15	5/25/2014 7:58	16.92	17	-3.08	-3	4370	4370	6	8926	RGB_SV1	3904	24895000	860867	1.6334	0.0564828	28.9186	3770	0.965676	134	0.0343238	990	251.05	0.253586	343.214	228.426	7.00653	1113.33	2049.55	0.315042	12392	715.141	NA	0.870772	100	337	3904	1	325	11
547	547	032960-S	Hordeum vulgare	HEB-11-044	S	2	1	NW	2	15	5/27/2014 2:38	18.69	19	-1.31	-1	4360	4360	11	11848	RGB_SV1	5009	34119700	2319160	1.35989	0.0924335	14.7121	4734	0.945099	275	0.0549012	1386	383.509	0.276702	345.051	381.019	-2.44241	1129.43	2042.8	0.219741	22795	770.653	NA	0.761621	147	323	5009	1	304	18
548	548	032960-S	Hordeum vulgare	HEB-11-044	S	2	1	NW	2	15	5/29/2014 2:38	20.69	21	0.69	1	4545	4545	18.5	15786	RGB_SV1	6627	53903100	6822040	1.22738	0.155339	7.90132	6436	0.971178	191	0.0288215	1553	363.937	0.234344	396.279	991.294	-3.85717	1089.14	2026.76	0.190991	34698	931.487	NA	0.601112	186	375	6627	1	359	15
549	549	032960-S	Hordeum vulgare	HEB-11-044	S	2	1	NW	2	15	5/30/2014 2:38	21.69	22	1.69	2	4531	4531	32.5	17600	RGB_SV1	6579	53041900	9354080	1.22546	0.216113	5.67045	6407	0.973856	172	0.0261438	1678	427.98	0.255054	394.24	762.039	-7.62889	1088.7	2025.77	0.171565	38347	943.895	NA	0.490238	215	368	6579	1	353	14
550	550	032960-S	Hordeum vulgare	HEB-11-044	S	2	1	NW	2	15	5/31/2014 2:38	22.69	23	2.69	3	4517	4517	46.5	18993	RGB_SV1	6196	46043300	5293260	1.19934	0.13788	8.69849	5955	0.961104	241	0.0388961	1632	429.862	0.263396	334.791	607.593	-2.73181	1138.73	2024.07	0.167859	36912	850.895	NA	0.63009	212	335	6196	1	320	14
551	551	032960-S	Hordeum vulgare	HEB-11-044	S	2	1	NW	2	15	6/1/2014 2:38	23.69	24	3.69	4	4507	4507	56.5	20986	RGB_SV1	7505	56864100	11947400	1.00957	0.212116	4.75953	7347	0.978947	158	0.0210526	1966	515.011	0.261959	369.39	152.096	3.14716	1069.11	2011.46	0.173783	43186	939.755	NA	0.426082	240	346	7505	1	331	14
552	552	032960-S	Hordeum vulgare	HEB-11-044	S	2	1	NW	2	15	6/2/2014 2:38	24.69	25	4.69	5	4497	4497	66.5	23714	RGB_SV1	7906	88646200	18987100	1.41823	0.30377	4.66876	7727	0.977359	179	0.022641	2366	708.064	0.299266	421.617	361.894	-2.16054	1030.56	2012.92	0.121	65339	1135.05	NA	0.418853	381	322	7906	1	307	14
553	553	032960-S	Hordeum vulgare	HEB-11-044	S	2	1	NW	2	15	6/3/2014 2:38	25.69	26	5.69	6	4488	4488	75.5	26503	RGB_SV1	8901	121445000	13593200	1.53286	0.171571	8.93428	8701	0.977531	200	0.0224694	2373	632.64	0.266599	458.416	3727.7	-7.10099	1052.22	1996.89	0.153585	57955	1099.77	NA	0.637885	327	395	8901	1	380	14
554	554	032960-S	Hordeum vulgare	HEB-11-044	S	2	1	NW	2	15	6/4/2014 2:38	26.69	27	6.69	7	4478	4478	85.5	29367	RGB_SV1	9177	171674000	22444900	2.03847	0.266511	7.64871	8897	0.969489	280	0.0305111	2597	734.925	0.28299	505.814	5428.13	2.56504	1011.79	2002.56	0.0985058	93162	1351.03	NA	0.590979	503	316	9177	1	301	14
555	555	032960-S	Hordeum vulgare	HEB-11-044	S	2	1	NW	2	15	6/5/2014 2:38	27.69	28	7.69	8	4470	4470	93.5	31487	RGB_SV1	10585	144799000	20805100	1.29236	0.185689	6.95981	10336	0.976476	249	0.0235239	2796	738.556	0.264147	453.221	6895.14	2.54594	1052.13	1994.6	0.138534	76407	1194.49	NA	0.560608	395	382	10585	1	366	15
556	556	032960-S	Hordeum vulgare	HEB-11-044	S	2	1	NW	2	15	6/6/2014 2:38	28.69	29	8.69	9	4460	4460	103.5	33118	RGB_SV1	11293	130069000	22921300	1.01989	0.17973	5.67458	11093	0.98229	200	0.0177101	3291	959.062	0.29142	422.494	834.274	-1.97017	1086.19	1989.2	0.146838	76908	1136.5	NA	0.490498	341	421	11293	1	408	12
557	557	032960-S	Hordeum vulgare	HEB-11-044	S	2	1	NW	2	15	6/7/2014 2:38	29.69	30	9.69	10	4447	4447	116.5	36232	RGB_SV1	11788	212873000	45366700	1.53193	0.32648	4.69228	11612	0.98507	176	0.0149304	3493	1035.04	0.296318	552.757	1628.53	-3.6323	1022.23	1994.34	0.0931534	126544	1450.45	NA	0.420743	545	408	11788	1	395	12
558	558	032960-S	Hordeum vulgare	HEB-11-044	S	2	1	NW	2	15	6/8/2014 2:38	30.69	31	10.69	11	4437	4437	126.5	38298	RGB_SV1	12240	191819000	40753200	1.28035	0.272019	4.70684	12028	0.98268	212	0.0173203	3733	1138.5	0.304984	548.34	780.352	-11.4179	1045.88	1984.82	0.111909	109375	1359.73	NA	0.421907	432	448	12240	1	436	11
559	559	032960-S	Hordeum vulgare	HEB-11-044	S	2	1	NW	2	15	6/9/2014 2:38	31.69	32	11.69	12	4429	4428	134.5	40651	RGB_SV1	13572	232666000	52673700	1.26312	0.28596	4.41711	13270	0.977748	302	0.0222517	4408	1431.66	0.324786	599.481	1152.19	-0.56051	1053.52	1976.79	0.109956	123431	1449.31	NA	0.397908	406	524	13572	1	511	12
560	560	032960-S	Hordeum vulgare	HEB-11-044	S	2	1	NW	2	15	6/10/2014 2:38	32.69	33	12.69	13	4417	4417	145.5	43092	RGB_SV1	14186	304710000	52818800	1.51415	0.262464	5.76897	13793	0.972297	393	0.0277034	4885	1682.17	0.344354	668.205	1157.4	-3.90634	1055.88	1959.47	0.116195	122088	1550.52	NA	0.496368	445	581	14186	1	566	14
561	561	032961-C	Hordeum vulgare	HEB-11-044	C	1	1	NW	2	16	5/24/2014 2:40	15.69	16	-4.31	-4	4354	4354	NA	8512	RGB_SV1	3422	16830700	963424	1.43728	0.0822731	17.4696	3300	0.964348	122	0.0356517	1132	374.466	0.330801	293.471	405.125	-9.76245	1062.76	2046.03	0.321104	10657	613.762	NA	0.795154	79	291	3422	1	279	11
562	562	032961-C	Hordeum vulgare	HEB-11-044	C	1	1	NW	2	16	5/25/2014 7:59	16.92	17	-3.08	-3	4348	4348	6	10117	RGB_SV1	4248	23043400	1579500	1.27696	0.0875285	14.5891	4144	0.975518	104	0.0244821	1368	440.542	0.322034	363.676	87.3137	-2.45404	1065.57	2035.62	0.27472	15463	757.816	NA	0.75987	98	359	4248	1	347	11
563	563	032961-C	Hordeum vulgare	HEB-11-044	C	1	1	NW	2	16	5/27/2014 2:38	18.69	19	-1.31	-1	4339	4341	10.5	11886	RGB_SV1	5351	31682200	3756350	1.10649	0.131189	8.43432	5205	0.972715	146	0.0272846	1600	478.415	0.29901	321.686	1187.68	4.51124	1070.49	2025.62	0.224587	23826	743.02	NA	0.620956	122	322	5351	1	304	17
564	564	032961-C	Hordeum vulgare	HEB-11-044	C	1	1	NW	2	16	5/29/2014 2:38	20.69	21	0.69	1	4516	4516	23	16099	RGB_SV1	6807	61702600	13162700	1.33166	0.284075	4.68769	6679	0.981196	128	0.0188042	2331	798.231	0.342442	447.465	434.51	-9.94026	1103.84	2003.13	0.154029	44193	1011.19	NA	0.420375	203	427	6807	1	411	15
565	565	032961-C	Hordeum vulgare	HEB-11-044	C	1	1	NW	2	16	5/30/2014 2:38	21.69	22	1.69	2	4502	4502	37	19374	RGB_SV1	6898	75610500	12338600	1.58904	0.25931	6.12796	6752	0.978835	146	0.0211656	2486	895.94	0.360394	460.584	166.367	-13.126	1127.51	2005.93	0.134495	51288	1082.79	NA	0.517558	293	405	6898	1	389	15
566	566	032961-C	Hordeum vulgare	HEB-11-044	C	1	1	NW	2	16	5/31/2014 2:38	22.69	23	2.69	3	4487	4488	52	21733	RGB_SV1	8178	87747700	30308500	1.31202	0.453179	2.89516	8028	0.981658	150	0.0183419	2810	965.529	0.343605	462.252	657.279	-16.8745	1111.87	1984.34	0.112264	72846	1178.4	NA	0.236723	306	430	8178	1	414	15
567	567	032961-C	Hordeum vulgare	HEB-11-044	C	1	1	NW	2	16	6/1/2014 2:38	23.69	24	3.69	4	4477	4477	63	23619	RGB_SV1	8850	115080000	35477700	1.46931	0.452969	3.24372	8650	0.977401	200	0.0225989	3125	1103.46	0.353107	496.236	706.441	-11.9972	1108.99	1975.56	0.0993511	89078	1250.48	NA	0.27954	342	496	8850	1	480	15
568	568	032961-C	Hordeum vulgare	HEB-11-044	C	1	1	NW	2	16	6/2/2014 2:38	24.69	25	4.69	5	4465	4465	75	27857	RGB_SV1	9798	162895000	46298200	1.69681	0.482269	3.51839	9552	0.974893	246	0.0251072	3500	1250.26	0.357216	555.226	1741.78	-11.5514	1075.72	1960.71	0.0964541	101582	1346.96	NA	0.310655	333	552	9798	1	536	15
569	569	032961-C	Hordeum vulgare	HEB-11-044	C	1	1	NW	2	16	6/3/2014 2:38	25.69	26	5.69	6	4454	4454	86	31894	RGB_SV1	11137	199541000	54384300	1.60877	0.438467	3.66909	10886	0.977462	251	0.0225375	3899	1365.02	0.350094	598.602	1994.56	-4.09064	1069.52	1958.94	0.0989656	112534	1441.6	NA	0.326785	345	583	11137	1	568	14
570	570	032961-C	Hordeum vulgare	HEB-11-044	C	1	1	NW	2	16	6/4/2014 2:38	26.69	27	6.69	7	4441	4441	99	34865	RGB_SV1	12125	267562000	61365600	1.81996	0.417409	4.36014	11823	0.975093	302	0.0249072	4191	1448.62	0.34565	684.01	177.137	1.22033	1063.86	1943.56	0.0915979	132372	1627.15	NA	0.392973	408	651	12125	1	635	15
571	571	032961-C	Hordeum vulgare	HEB-11-044	C	1	1	NW	2	16	6/5/2014 2:38	27.69	28	7.69	8	4429	4429	111	39445	RGB_SV1	13187	274194000	72791600	1.57676	0.41859	3.76684	12843	0.973914	344	0.0260863	4470	1515.2	0.33897	663	1862.25	-7.95059	1051.01	1937.24	0.103766	127084	1612.64	NA	0.336905	448	613	13187	1	597	15
572	572	032961-C	Hordeum vulgare	HEB-11-044	C	1	1	NW	2	16	6/6/2014 2:39	28.69	29	8.69	9	4414	4414	126	41649	RGB_SV1	14936	308287000	95337100	1.38193	0.42736	3.23365	14717	0.985337	219	0.0146626	4816	1552.88	0.322442	654.028	2246.62	-2.42637	1065.42	1916.8	0.093692	159416	1644.94	NA	0.278356	428	608	14936	1	594	13
573	573	032961-C	Hordeum vulgare	HEB-11-044	C	1	1	NW	2	16	6/7/2014 2:38	29.69	30	9.69	10	4396	4396	144	48042	RGB_SV1	16856	386105000	105542000	1.35893	0.371464	3.6583	16612	0.985524	244	0.0144756	5086	1534.61	0.301732	687.292	2494.29	-0.644984	1060.7	1905.57	0.0910141	185202	1771.16	NA	0.325651	455	637	16856	1	624	12
574	574	032961-C	Hordeum vulgare	HEB-11-044	C	1	1	NW	2	16	6/8/2014 2:38	30.69	31	10.69	11	4380	4380	160	51753	RGB_SV1	18315	466331000	138146000	1.39021	0.411835	3.37565	18089	0.98766	226	0.0123396	5836	1859.62	0.318646	713.095	2197.71	-13.7352	1072.31	1894.4	0.0955718	191636	1856.61	NA	0.294768	461	678	18315	1	666	11
575	575	032961-C	Hordeum vulgare	HEB-11-044	C	1	1	NW	2	16	6/9/2014 2:38	31.69	32	11.69	12	4363	4363	177	58993	RGB_SV1	21260	564748000	121199000	1.24948	0.268147	4.65967	20932	0.984572	328	0.015428	6240	1831.5	0.293509	725.199	2872.51	-9.04222	1067.96	1884.81	0.115156	184620	1848.25	NA	0.41812	407	710	21258	0.999906	696	13
576	576	032961-C	Hordeum vulgare	HEB-11-044	C	1	1	NW	2	16	6/10/2014 2:38	32.69	33	12.69	13	4343	4343	197	63516	RGB_SV1	22886	650315000	139204000	1.24161	0.265774	4.67165	22504	0.983309	382	0.0166914	6062	1605.69	0.264878	751.056	2960.24	7.81814	1072.75	1878.96	0.113988	200775	1953.45	NA	0.419087	492	713	22886	1	698	14
577	577	032962-S	Hordeum vulgare	HEB-15-045	S	2	1	NW	2	17	5/24/2014 2:40	15.7	16	-4.3	-4	4384	4384	NA	6872	RGB_SV1	2694	11650700	199642	1.6053	0.0275079	58.358	2654	0.985152	40	0.0148478	938	326.594	0.348181	303.949	176.912	-0.927162	1052.38	2042.31	0.442874	6083	616.151	NA	0.933747	42	304	2694	1	293	10
578	578	032962-S	Hordeum vulgare	HEB-15-045	S	2	1	NW	2	17	5/25/2014 7:59	16.92	17	-3.08	-3	4378	4378	6	8420	RGB_SV1	3002	17848000	157643	1.98047	0.0174925	113.218	2950	0.982678	52	0.0173218	978	318.616	0.325783	341.646	204.426	0.381219	1049.75	2031.71	0.488925	6140	691.002	NA	0.965286	38	342	3002	1	332	9
579	579	032962-S	Hordeum vulgare	HEB-15-045	S	2	1	NW	2	17	5/27/2014 2:39	18.69	19	-1.31	-1	4368	4368	11	10410	RGB_SV1	3700	21074900	193536	1.53944	0.0141371	108.894	3608	0.975135	92	0.0248649	865	202.223	0.233784	359.022	114.627	6.60107	1042.41	2018.45	0.402393	9195	731.456	NA	0.963932	47	360	3699	0.99973	344	15
580	580	032962-S	Hordeum vulgare	HEB-15-045	S	2	1	NW	2	17	5/29/2014 2:39	20.69	21	0.69	1	4540	4540	25	11397	RGB_SV1	3586	33300200	85248.4	2.58956	0.00662927	390.625	3490	0.973229	96	0.0267708	912	231.942	0.254322	374.262	498.392	1.65254	1041.36	1994.79	0.433825	8266	761.101	NA	0.989812	40	375	3586	1	360	14
581	581	032962-S	Hordeum vulgare	HEB-15-045	S	2	1	NW	2	17	5/30/2014 2:39	21.69	22	1.69	2	4526	4526	39	15512	RGB_SV1	4874	53409800	750636	2.24828	0.0315979	71.1527	4731	0.970661	143	0.0293394	1476	446.979	0.302831	414.006	1019.72	2.46611	1084.64	1990.28	0.315592	15444	851.151	NA	0.94533	136	397	4874	1	382	14
582	582	032962-S	Hordeum vulgare	HEB-15-045	S	2	1	NW	2	17	5/31/2014 2:39	22.69	23	2.69	3	4511	4511	54	17710	RGB_SV1	6030	70680900	5348110	1.94387	0.147084	13.216	5878	0.974793	152	0.0252073	1991	657.393	0.330182	452.769	741.127	-16.9142	1006.91	1997.74	0.163065	36979	1001.05	NA	0.73842	194	419	6030	1	405	13
583	583	032962-S	Hordeum vulgare	HEB-15-045	S	2	1	NW	2	17	6/1/2014 2:39	23.69	24	3.69	4	4501	4501	64	19619	RGB_SV1	6474	63493100	5722560	1.51489	0.136535	11.0952	6324	0.97683	150	0.0231696	1975	602.506	0.305066	427.235	700.683	-3.43526	1012.11	2003.54	0.18581	34842	957.282	NA	0.696633	199	390	6474	1	375	14
584	584	032962-S	Hordeum vulgare	HEB-15-045	S	2	1	NW	2	17	6/2/2014 2:39	24.69	25	4.69	5	4491	4491	74	21583	RGB_SV1	7008	71174700	7522520	1.44923	0.15317	9.46155	6847	0.977026	161	0.0229737	2407	826.719	0.343465	436.085	789.465	-4.04826	1011.97	1993.44	0.195634	35822	974.243	NA	0.654196	202	394	7008	1	379	14
585	585	032962-S	Hordeum vulgare	HEB-15-045	S	2	1	NW	2	17	6/3/2014 2:39	25.69	26	5.69	6	4482	4482	83	23536	RGB_SV1	7841	78726500	6541100	1.2805	0.106392	12.0357	7691	0.98087	150	0.0191302	2374	718.77	0.302767	420.476	770.122	2.4318	1008.43	1986.97	0.229645	34144	947.543	NA	0.716689	187	383	7841	1	369	13
586	586	032962-S	Hordeum vulgare	HEB-15-045	S	2	1	NW	2	17	6/4/2014 2:39	26.69	27	6.69	7	4472	4472	93	26555	RGB_SV1	7911	85457500	22124100	1.36549	0.353511	3.86264	7805	0.986601	106	0.0133991	2928	1083.7	0.370117	425.987	1384.94	-9.18633	1026.05	1984.4	0.130771	60495	1077.48	NA	0.346568	298	412	7911	1	398	13
587	587	032962-S	Hordeum vulgare	HEB-15-045	S	2	1	NW	2	17	6/5/2014 2:39	27.69	28	7.69	8	4463	4463	102	28926	RGB_SV1	8464	111276000	25571100	1.55328	0.356942	4.35163	8251	0.974835	213	0.0251654	3193	1204.54	0.377245	507.41	464.912	-11.9254	1030.92	1978.19	0.110555	76559	1200.02	NA	0.392229	310	500	8464	1	484	15
588	588	032962-S	Hordeum vulgare	HEB-15-045	S	2	1	NW	2	17	6/6/2014 2:39	28.69	29	8.69	9	4453	4453	112	31726	RGB_SV1	9500	168123000	35845300	1.86286	0.397178	4.69024	9345	0.983684	155	0.0163158	3413	1226.17	0.359263	571.686	920.772	-22.1465	1024.86	1963.46	0.0981882	96753	1351.63	NA	0.420579	350	557	9500	1	545	11
589	589	032962-S	Hordeum vulgare	HEB-15-045	S	2	1	NW	2	17	6/7/2014 2:39	29.69	30	9.69	10	4441	4441	124	34598	RGB_SV1	11042	213735000	33603100	1.75299	0.275603	6.36057	10843	0.981978	199	0.0180221	3668	1218.46	0.332186	626.007	1183.53	-23.8541	1026.64	1954.95	0.123077	89716	1402.02	NA	0.530395	285	609	11042	1	595	13
590	590	032962-S	Hordeum vulgare	HEB-15-045	S	2	1	NW	2	17	6/8/2014 2:39	30.69	31	10.69	11	4432	4432	133	38358	RGB_SV1	11695	243238000	43563800	1.77841	0.318511	5.5835	11464	0.980248	231	0.019752	3428	1004.8	0.293117	666.391	743.99	-13.4423	1020.44	1956.57	0.105847	110490	1553.47	NA	0.484709	400	612	11695	1	600	11
591	591	032962-S	Hordeum vulgare	HEB-15-045	S	2	1	NW	2	17	6/9/2014 2:39	31.69	32	11.69	12	4422	4422	143	40895	RGB_SV1	11803	235365000	55230200	1.6895	0.396453	4.26153	11538	0.977548	265	0.0224519	3574	1082.22	0.302804	669.672	242.539	-22.8674	1028.79	1953.05	0.0985094	119816	1597.44	NA	0.384254	440	607	11803	1	593	13
592	592	032962-S	Hordeum vulgare	HEB-15-045	S	2	1	NW	2	17	6/10/2014 2:39	32.69	33	12.69	13	4411	4411	154	42911	RGB_SV1	13079	250848000	59287400	1.46643	0.346588	4.23104	12845	0.982109	234	0.0178913	3952	1194.15	0.302164	638.634	1746.22	-21.7163	1030.72	1947.95	0.113116	115625	1521.28	NA	0.381513	409	576	13079	1	561	14
593	593	032963-C	Hordeum vulgare	HEB-15-045	C	1	1	NW	2	18	5/24/2014 2:41	15.7	16	-4.3	-4	4380	4380	NA	6389	RGB_SV1	2878	13789400	414785	1.66481	0.0500774	33.2448	2823	0.980889	55	0.0191105	897	279.572	0.311675	314.77	405.711	-9.76962	1083.77	2041.73	0.36256	7938	640.795	NA	0.886605	45	315	2878	1	304	10
594	594	032963-C	Hordeum vulgare	HEB-15-045	C	1	1	NW	2	18	5/25/2014 8:00	16.92	17	-3.08	-3	4374	4374	6	8008	RGB_SV1	3158	22987200	1105730	2.30496	0.110873	20.7892	3069	0.971818	89	0.0281824	1085	372.776	0.343572	347.428	746.924	-13.5021	1090.5	2030.22	0.217299	14533	723.572	NA	0.824848	84	346	3158	1	334	11
595	595	032963-C	Hordeum vulgare	HEB-15-045	C	1	1	NW	2	18	5/27/2014 2:39	18.69	19	-1.31	-1	4363	4363	11.5	9416	RGB_SV1	3629	27124900	1034260	2.05965	0.0785337	26.2264	3476	0.95784	153	0.0421604	1219	409.468	0.335905	369.049	1016.33	-4.53837	1077.85	2026.39	0.273104	13288	757.218	NA	0.85848	66	370	3629	1	352	17
596	596	032963-C	Hordeum vulgare	HEB-15-045	C	1	1	NW	2	18	5/29/2014 2:39	20.69	21	0.69	1	4542	4542	22	12402	RGB_SV1	4577	40276000	2396970	1.92258	0.11442	16.8029	4410	0.963513	167	0.0364868	1361	404.702	0.297356	364.858	754.368	-9.96204	1091.04	2004.07	0.199035	22996	801.255	NA	0.787938	122	365	4577	1	349	15
597	597	032963-C	Hordeum vulgare	HEB-15-045	C	1	1	NW	2	18	5/30/2014 2:40	21.69	22	1.69	2	4530	4530	34	16431	RGB_SV1	5904	56559000	3560450	1.62259	0.102144	15.8854	5751	0.974085	153	0.0259146	1790	542.7	0.303184	407.561	204.853	-10.8081	1098.01	2006.01	0.196218	30089	895.208	NA	0.777138	163	393	5904	1	377	15
598	598	032963-C	Hordeum vulgare	HEB-15-045	C	1	1	NW	2	18	5/31/2014 2:40	22.69	23	2.69	3	4516	4516	48	18391	RGB_SV1	6099	43599300	3760620	1.17209	0.101098	11.5937	5901	0.967536	198	0.0324643	1759	507.31	0.288408	364.642	975.198	-8.23044	1064.77	2020.04	0.234037	26060	805.497	NA	0.707601	102	361	6099	1	345	15
599	599	032963-C	Hordeum vulgare	HEB-15-045	C	1	1	NW	2	18	6/1/2014 2:40	23.69	24	3.69	4	4504	4504	60	22652	RGB_SV1	7496	80925400	8699270	1.44021	0.154819	9.30256	7308	0.97492	188	0.02508	2522	848.517	0.336446	456.44	373.706	0.527184	1099.52	1996.1	0.164856	45470	1020.73	NA	0.649432	239	426	7496	1	410	15
600	600	032963-C	Hordeum vulgare	HEB-15-045	C	1	1	NW	2	18	6/2/2014 2:40	24.69	25	4.69	5	4492	4492	72	24661	RGB_SV1	8090	85330100	23922400	1.30378	0.365518	3.56695	7874	0.9733	216	0.0266996	2722	915.857	0.336465	436.331	250.154	-15.3921	1132.68	2006.29	0.107683	75128	1174.95	NA	0.315924	377	340	8090	1	324	15
601	601	032963-C	Hordeum vulgare	HEB-15-045	C	1	1	NW	2	18	6/3/2014 2:40	25.69	26	5.69	6	4481	4481	83	28153	RGB_SV1	8188	84519800	3067420	1.26067	0.0457528	27.554	7982	0.974841	206	0.0251588	2512	770.657	0.30679	435.404	203.539	-1.63855	1044.36	1990.08	0.328703	24910	905.243	NA	0.864821	106	425	8188	1	411	13
602	602	032963-C	Hordeum vulgare	HEB-15-045	C	1	1	NW	2	18	6/4/2014 2:40	26.69	27	6.69	7	4468	4468	96	32868	RGB_SV1	9922	106728000	21906600	1.08412	0.222524	4.87194	9703	0.977928	219	0.0220722	3100	968.555	0.312437	483.861	625.103	-14.133	1077.01	1990.17	0.157971	62809	1102.55	NA	0.434805	234	481	9922	1	467	13
603	603	032963-C	Hordeum vulgare	HEB-15-045	C	1	1	NW	2	18	6/5/2014 2:40	27.69	28	7.69	8	4455	4455	109	35001	RGB_SV1	9837	139939000	3197310	1.44615	0.0330414	43.7679	9577	0.973569	260	0.0264308	2627	701.548	0.267053	549.627	750.08	4.7747	1032.15	1980.23	0.336193	29260	1130.28	NA	0.912646	172	524	9837	1	508	15
604	604	032963-C	Hordeum vulgare	HEB-15-045	C	1	1	NW	2	18	6/6/2014 2:40	28.69	29	8.69	9	4441	4441	123	38338	RGB_SV1	11260	192958000	2236900	1.5219	0.0176429	86.2613	11046	0.980995	214	0.0190053	2501	555.506	0.222114	571.444	375.551	13.4896	1021.23	1955.6	0.378411	29756	1174.75	NA	0.954686	167	549	11260	1	537	11
605	605	032963-C	Hordeum vulgare	HEB-15-045	C	1	1	NW	2	18	6/7/2014 2:40	29.69	30	9.69	10	4424	4424	140	48464	RGB_SV1	15263	275977000	56800200	1.18466	0.24382	4.85873	14971	0.980869	292	0.0191312	4084	1092.78	0.267575	575.897	2722.59	-15.4336	1073.57	1952.48	0.145928	104593	1428.79	NA	0.433792	331	547	15263	1	535	11
606	606	032963-C	Hordeum vulgare	HEB-15-045	C	1	1	NW	2	18	6/8/2014 2:40	30.69	31	10.69	11	4409	4409	155	51689	RGB_SV1	16956	300715000	35134700	1.04594	0.122205	8.5589	16680	0.983723	276	0.0162774	4697	1301.12	0.277011	564.214	2910.76	3.86023	1036.64	1936.91	0.176948	95825	1422.39	NA	0.625319	271	564	16956	1	552	11
607	607	032963-C	Hordeum vulgare	HEB-15-045	C	1	1	NW	2	18	6/9/2014 2:40	31.69	32	11.69	12	4391	4391	173	59364	RGB_SV1	17581	309932000	161724000	1.00272	0.523225	1.91642	17195	0.978045	386	0.0219555	5047	1448.85	0.287071	599.27	2640.57	-8.92905	1044.73	1940.14	0.117274	149914	1663.95	NA	0.0987389	477	563	17580	0.999943	549	13
608	608	032963-C	Hordeum vulgare	HEB-15-045	C	1	1	NW	2	18	6/10/2014 2:40	32.69	33	12.69	13	4371	4371	193	69141	RGB_SV1	21908	369521000	269700000	0.7699	0.561922	1.37012	21537	0.983065	371	0.0169345	6383	1859.72	0.291355	642.366	2571.66	-18.766	1057.55	1938.34	0.116733	187677	1828.58	NA	0.024386	602	569	21908	1	554	14
609	609	032964-S	Hordeum vulgare	HEB-07-071	S	2	1	NW	2	19	5/24/2014 2:42	15.7	16	-4.3	-4	4375	4375	NA	8377	RGB_SV1	3290	24472300	1070470	2.26091	0.0988969	22.8613	3254	0.989058	36	0.0109422	1006	307.61	0.305775	343.681	224.522	-7.0802	1080.34	2025.65	0.195449	16833	730.002	NA	0.83939	194	290	3290	1	281	8
610	610	032964-S	Hordeum vulgare	HEB-07-071	S	2	1	NW	2	19	5/25/2014 8:01	16.92	17	-3.08	-3	4369	4369	6	8845	RGB_SV1	2789	24045500	44066.9	3.09127	0.00566521	545.658	2743	0.983507	46	0.0164934	819	240.502	0.293654	375.055	61.9411	3.10624	1055.09	2008.69	0.437216	6379	760.495	NA	0.992696	59	372	2789	1	363	8
611	611	032964-S	Hordeum vulgare	HEB-07-071	S	2	1	NW	2	19	5/27/2014 2:40	18.69	19	-1.31	-1	4359	4359	11	12106	RGB_SV1	4338	36061400	306094	1.9163	0.0162658	117.811	4250	0.979714	88	0.0202859	1006	233.296	0.231904	364.005	668.309	-1.12891	1052.03	1992.46	0.170425	25454	847.235	NA	0.966617	118	355	4337	0.999769	338	16
612	612	032964-S	Hordeum vulgare	HEB-07-071	S	2	1	NW	2	19	5/29/2014 2:40	20.69	21	0.69	1	4543	4543	19	15705	RGB_SV1	5787	77045400	3451520	2.30059	0.103063	22.3221	5707	0.986176	80	0.0138241	1564	422.688	0.270261	500.164	383.764	-6.45524	1035.71	1961.58	0.195824	29552	1057.05	NA	0.835843	142	493	5787	1	478	14
613	613	032964-S	Hordeum vulgare	HEB-07-071	S	2	1	NW	2	19	5/30/2014 2:40	21.69	22	1.69	2	4532	4532	30	17421	RGB_SV1	5605	83500700	448162	2.6579	0.0142654	186.318	5526	0.985906	79	0.0140946	1283	293.682	0.228903	484.992	108.426	5.60034	1065.65	1952.12	0.415801	13480	983.629	NA	0.97876	98	480	5605	1	465	14
614	614	032964-S	Hordeum vulgare	HEB-07-071	S	2	1	NW	2	19	5/31/2014 2:40	22.69	23	2.69	3	4520	4520	42	19450	RGB_SV1	6933	78572200	1794400	1.63466	0.0373317	43.7873	6833	0.985576	100	0.0144238	1838	487.27	0.265109	481.857	182.426	-2.49399	1026.37	1964.47	0.299146	23176	994.475	NA	0.912683	99	476	6933	1	460	15
615	615	032964-S	Hordeum vulgare	HEB-07-071	S	2	1	NW	2	19	6/1/2014 2:40	23.69	24	3.69	4	4510	4510	52	22714	RGB_SV1	8260	108210000	7380220	1.58601	0.108171	14.6621	8117	0.982688	143	0.0173123	2458	731.448	0.297579	521.814	490.902	-4.15977	1007.76	1966.89	0.174833	47245	1148.12	NA	0.760913	220	494	8260	1	478	15
616	616	032964-S	Hordeum vulgare	HEB-07-071	S	2	1	NW	2	19	6/2/2014 2:40	24.69	25	4.69	5	4500	4500	62	25141	RGB_SV1	8791	117200000	8527270	1.51653	0.11034	13.7441	8595	0.977705	196	0.0222955	2158	529.742	0.245478	509.577	432.132	-1.59821	1012.45	1969.47	0.166806	52702	1120.26	NA	0.747106	218	488	8791	1	472	15
617	617	032964-S	Hordeum vulgare	HEB-07-071	S	2	1	NW	2	19	6/3/2014 2:40	25.7	26	5.7	6	4492	4492	70	27397	RGB_SV1	10027	135328000	12950000	1.346	0.128803	10.4501	9855	0.982846	172	0.0171537	2841	804.955	0.283335	508.414	624.5	0.723089	1022.68	1954.24	0.168337	59565	1175.4	NA	0.681168	256	488	10027	1	474	13
618	618	032964-S	Hordeum vulgare	HEB-07-071	S	2	1	NW	2	19	6/4/2014 2:40	26.69	27	6.69	7	4482	4482	80	30589	RGB_SV1	10671	182297000	16356500	1.60091	0.143641	11.1452	10477	0.98182	194	0.0181801	2668	667.062	0.250023	519.597	746.985	2.36487	999.666	1948.38	0.151805	70294	1217.74	NA	0.69777	300	492	10671	1	476	15
619	619	032964-S	Hordeum vulgare	HEB-07-071	S	2	1	NW	2	19	6/5/2014 2:40	27.69	28	7.69	8	4473	4473	89	32711	RGB_SV1	11132	239235000	21738300	1.93054	0.17542	11.0052	10901	0.979249	231	0.020751	2999	807.941	0.269403	576.32	2868.41	0.532772	1000.3	1936.44	0.112091	99312	1403.57	NA	0.694566	403	533	11132	1	516	16
620	620	032964-S	Hordeum vulgare	HEB-07-071	S	2	1	NW	2	19	6/6/2014 2:40	28.7	29	8.7	9	4463	4463	99	35655	RGB_SV1	11834	247821000	26855500	1.7696	0.191765	9.22794	11651	0.984536	183	0.0154639	3640	1119.62	0.307588	589.055	1253.29	-3.88438	999.641	1937.95	0.124392	95135	1410.2	NA	0.647151	401	534	11834	1	520	13
621	621	032964-S	Hordeum vulgare	HEB-07-071	S	2	1	NW	2	19	6/7/2014 2:40	29.7	30	9.7	10	4452	4452	110	39637	RGB_SV1	13585	250285000	27447600	1.35617	0.148725	9.11864	13434	0.988885	151	0.0111152	3823	1075.84	0.281413	595.399	331.309	3.59674	1002.78	1939.51	0.147623	92025	1403.85	NA	0.643757	388	545	13584	0.999926	531	13
622	622	032964-S	Hordeum vulgare	HEB-07-071	S	2	1	NW	2	19	6/8/2014 2:40	30.69	31	10.69	11	4443	4443	119	42886	RGB_SV1	14857	289683000	28650500	1.31238	0.129799	10.1109	14686	0.98849	171	0.0115097	4007	1080.71	0.269704	604.424	855.625	0.190395	1001.82	1930.95	0.157384	94400	1397.84	NA	0.672394	373	549	14857	1	536	12
623	623	032964-S	Hordeum vulgare	HEB-07-071	S	2	1	NW	2	19	6/9/2014 2:40	31.7	32	11.7	12	4433	4432	129	47622	RGB_SV1	17203	328806000	22989100	1.11105	0.0776806	14.3027	17019	0.989304	184	0.0106958	4356	1102.99	0.253212	611.837	1616.42	-2.82733	1023.81	1921.69	0.213543	80560	1356.94	NA	0.75569	284	591	17203	1	576	14
624	624	032964-S	Hordeum vulgare	HEB-07-071	S	2	1	NW	2	19	6/10/2014 2:40	32.7	33	12.7	13	4421	4420	140	49627	RGB_SV1	18801	395705000	28856200	1.11946	0.0816353	13.713	18590	0.988777	211	0.0112228	4994	1326.53	0.265624	637.377	1138.48	1.18763	1041.27	1906.94	0.185735	101225	1507.25	NA	0.746609	262	636	18799	0.999894	620	15
625	625	032965-C	Hordeum vulgare	HEB-07-071	C	1	1	NW	2	20	5/24/2014 2:42	15.7	16	-4.3	-4	4363	4363	NA	6082	RGB_SV1	2392	10138000	200011	1.77186	0.0349567	50.6872	2362	0.987458	30	0.0125418	885	327.435	0.369983	293.068	353.137	-4.34933	1076.4	2062.43	0.384875	6215	597.289	NA	0.924109	39	293	2392	1	283	9
626	626	032965-C	Hordeum vulgare	HEB-07-071	C	1	1	NW	2	20	5/25/2014 8:01	16.92	17	-3.08	-3	4357	4357	6	6786	RGB_SV1	2816	23860800	840155	3.00898	0.105948	28.4005	2802	0.995028	14	0.00497159	1049	390.767	0.372514	354.683	448.451	-11.9864	1106.02	2040.58	0.198576	14181	745.715	NA	0.868575	121	345	2816	1	340	4
627	627	032965-C	Hordeum vulgare	HEB-07-071	C	1	1	NW	2	20	5/27/2014 2:41	18.7	19	-1.3	-1	4349	4349	10	8237	RGB_SV1	3230	23336800	1073470	2.23685	0.102893	21.7397	3134	0.970279	96	0.0297214	1188	436.949	0.367802	369.283	609.995	-1.10888	1088.54	2045.01	0.211942	15240	774.763	NA	0.831831	100	368	3230	1	351	16
628	628	032965-C	Hordeum vulgare	HEB-07-071	C	1	1	NW	2	20	5/29/2014 2:41	20.7	21	0.7	1	4528	4528	20.5	11349	RGB_SV1	4228	44653700	1636850	2.49797	0.0915671	27.2802	4113	0.9728	115	0.0271996	1413	472.225	0.334201	392.25	186.392	-0.981848	1137.43	2028.2	0.150779	28041	865.581	NA	0.86356	257	325	4228	1	311	13
629	629	032965-C	Hordeum vulgare	HEB-07-071	C	1	1	NW	2	20	5/30/2014 2:41	21.7	22	1.7	2	4517	4517	31.5	13632	RGB_SV1	4825	41238600	3361320	1.77137	0.144383	12.2686	4716	0.977409	109	0.0225907	1578	516.08	0.327047	354.189	1907.48	-4.59837	1071.59	2020.3	0.178156	27083	813.126	NA	0.721256	119	354	4825	1	340	13
630	630	032965-C	Hordeum vulgare	HEB-07-071	C	1	1	NW	2	20	5/31/2014 2:41	22.7	23	2.7	3	4504	4504	44.5	17197	RGB_SV1	5321	40290400	8112630	1.42304	0.286533	4.96639	5187	0.974817	134	0.0251832	1779	594.783	0.334336	355.535	1306.65	-5.27989	1090.28	2024.86	0.13489	39447	886.183	NA	0.441944	196	342	5321	1	328	13
631	631	032965-C	Hordeum vulgare	HEB-07-071	C	1	1	NW	2	20	6/1/2014 2:41	23.7	24	3.7	4	4494	4494	54.5	18317	RGB_SV1	5656	45186700	9233060	1.41251	0.28862	4.89401	5481	0.969059	175	0.0309406	1903	640.277	0.336457	363.456	1419.12	0.761752	1084.24	2018.91	0.134455	42066	905.085	NA	0.436488	211	339	5656	1	325	13
632	632	032965-C	Hordeum vulgare	HEB-07-071	C	1	1	NW	2	20	6/2/2014 2:41	24.7	25	4.7	5	4485	4485	63.5	20927	RGB_SV1	7692	99368800	13893900	1.67947	0.234825	7.15198	7505	0.975689	187	0.024311	2290	681.76	0.297712	473.339	338.912	-2.42803	1073.92	1991.75	0.132249	58163	1102.15	NA	0.569513	203	472	7692	1	459	12
633	633	032965-C	Hordeum vulgare	HEB-07-071	C	1	1	NW	2	20	6/3/2014 2:41	25.7	26	5.7	6	4475	4475	73.5	25927	RGB_SV1	8175	77534000	18574000	1.16016	0.277926	4.17434	7905	0.966972	270	0.0330275	2649	858.373	0.324037	373.98	674.853	-1.62	1113.62	2023.05	0.120359	67922	1040.39	NA	0.376354	314	330	8175	1	316	13
634	634	032965-C	Hordeum vulgare	HEB-07-071	C	1	1	NW	2	20	6/4/2014 2:41	26.7	27	6.7	7	4463	4463	85.5	28626	RGB_SV1	9042	77824300	22574500	0.951889	0.276115	3.44744	8716	0.963946	326	0.036054	2747	834.551	0.303804	379.473	1274.26	-0.846622	1111.97	2014.85	0.13589	66539	1005.13	NA	0.302833	264	336	9042	1	322	13
635	635	032965-C	Hordeum vulgare	HEB-07-071	C	1	1	NW	2	20	6/5/2014 2:41	27.7	28	7.7	8	4451	4451	97.5	34492	RGB_SV1	10837	103862000	25840600	0.88438	0.220031	4.01933	10557	0.974163	280	0.0258374	3308	1009.77	0.30525	379.316	2009.62	1.94004	1109.52	1993.21	0.170289	63639	993.976	NA	0.361851	268	348	10837	1	333	14
636	636	032965-C	Hordeum vulgare	HEB-07-071	C	1	1	NW	2	20	6/6/2014 2:41	28.7	29	8.7	9	4437	4437	111.5	37260	RGB_SV1	11409	103841000	23868100	0.797764	0.183368	4.35062	11176	0.979577	233	0.0204225	3396	1010.85	0.29766	381.064	3145.65	3.50536	1107.51	1981.69	0.169671	67242	1031.3	NA	0.392141	258	363	11409	1	351	11
637	637	032965-C	Hordeum vulgare	HEB-07-071	C	1	1	NW	2	20	6/7/2014 2:41	29.7	30	9.7	10	4421	4421	127.5	40860	RGB_SV1	13056	128561000	56483400	0.754206	0.33136	2.27609	12825	0.982307	231	0.017693	4076	1272.5	0.312194	431.603	3751.68	-0.921338	1134.08	1970.96	0.125835	103755	1265.7	NA	0.151723	397	418	13056	1	407	10
638	638	032965-C	Hordeum vulgare	HEB-07-071	C	1	1	NW	2	20	6/8/2014 2:41	30.7	31	10.7	11	4407	4407	141.5	48413	RGB_SV1	15165	147967000	112102000	0.643398	0.487448	1.31993	15034	0.991362	131	0.00863831	4908	1588.43	0.32364	553.521	1516.48	-14.6861	1109.93	1958.64	0.105323	143986	1499.96	NA	0.019018	407	507	15165	1	496	10
639	639	032965-C	Hordeum vulgare	HEB-07-071	C	1	1	NW	2	20	6/9/2014 2:41	31.7	32	11.7	12	4389	4389	159.5	53301	RGB_SV1	16363	240335000	170605000	0.897618	0.637185	1.40872	16192	0.98955	171	0.0104504	5508	1854.06	0.336613	666.209	1493.12	-1.80912	1136.44	1956.08	0.0848584	192827	1748.39	NA	0.0287928	566	543	16363	1	530	12
640	640	032965-C	Hordeum vulgare	HEB-07-071	C	1	1	NW	2	20	6/10/2014 2:41	32.7	33	12.7	13	4370	4370	178.5	62322	RGB_SV1	20342	252192000	238080000	0.609458	0.575355	1.05927	20063	0.986285	279	0.0137155	5798	1652.58	0.285026	720.285	1417.19	3.61742	1139.62	1941.9	0.101796	199832	1814.36	NA	0.000828497	530	556	20339	0.999852	542	13
641	641	032966-S	Hordeum vulgare	HEB-19-076	S	2	1	NW	2	21	5/24/2014 2:43	15.7	16	-4.3	-4	4338	4340	NA	11607	RGB_SV1	4506	32809000	3189500	1.61589	0.157087	10.2865	4463	0.990457	43	0.00954283	1372	417.75	0.304483	384.552	170.711	-1.76226	1040.76	2024.87	0.181117	24879	838.466	NA	0.676997	173	367	4506	1	355	11
642	642	032966-S	Hordeum vulgare	HEB-19-076	S	2	1	NW	2	21	5/25/2014 8:02	16.92	17	-3.08	-3	4333	4340	7	14578	RGB_SV1	5824	42468600	4824380	1.25206	0.142232	8.80292	5772	0.991071	52	0.00892857	1739	519.252	0.298592	381.698	216.853	-2.63759	1047.37	2013.78	0.167486	34773	889.481	NA	0.633583	176	364	5824	1	352	11
643	643	032966-S	Hordeum vulgare	HEB-19-076	S	2	1	NW	2	21	5/27/2014 2:41	18.7	19	-1.3	-1	4338	4340	8	19149	RGB_SV1	7221	71601000	13667900	1.37317	0.262123	5.23864	7106	0.984074	115	0.0159258	2184	660.553	0.302451	487.714	250.794	0.671534	1068.67	1993.05	0.127767	56517	1151.41	NA	0.461608	276	457	7221	1	439	17
644	644	032966-S	Hordeum vulgare	HEB-19-076	S	2	1	NW	2	21	5/29/2014 2:41	20.7	21	0.7	1	4518	4518	19	21031	RGB_SV1	8286	101989000	10765000	1.48547	0.156792	9.47418	8195	0.989018	91	0.0109824	2558	789.689	0.308713	496.444	402.191	4.19257	1066.19	1964.05	0.149203	55535	1135.67	NA	0.654569	239	477	8286	1	463	13
645	645	032966-S	Hordeum vulgare	HEB-19-076	S	2	1	NW	2	21	5/30/2014 2:41	21.7	22	1.7	2	4506	4506	31	22886	RGB_SV1	9116	123610000	13253200	1.48746	0.159482	9.32678	9034	0.991005	82	0.00899517	2791	854.506	0.306165	502.021	409.397	-2.74942	1075.15	1952.96	0.139242	65469	1184.13	NA	0.650166	262	474	9116	1	460	13
646	646	032966-S	Hordeum vulgare	HEB-19-076	S	2	1	NW	2	21	5/31/2014 2:41	22.7	23	2.7	3	4494	4494	43	25732	RGB_SV1	9579	147920000	17914900	1.61208	0.195242	8.25682	9534	0.995302	45	0.00469778	3029	957.808	0.316213	556.694	773.958	-8.92326	1062.86	1936.04	0.12143	78885	1330.49	NA	0.614567	253	549	9579	1	536	12
647	647	032966-S	Hordeum vulgare	HEB-19-076	S	2	1	NW	2	21	6/1/2014 2:41	23.7	24	3.7	4	4485	4485	52	26241	RGB_SV1	9780	168413000	21361700	1.76075	0.223336	7.88389	9729	0.994785	51	0.00521472	3390	1175.06	0.346626	586.68	791.294	-6.17566	1052.6	1927.6	0.111826	87457	1415.87	NA	0.600429	311	564	9780	1	550	13
648	648	032966-S	Hordeum vulgare	HEB-19-076	S	2	1	NW	2	21	6/2/2014 2:41	24.7	25	4.7	5	4474	4474	63	28044	RGB_SV1	11234	235276000	23833800	1.86427	0.188853	9.87153	11185	0.995638	49	0.00436176	3591	1147.88	0.319655	616.644	707.411	-2.91746	1046.34	1900.41	0.117464	95638	1478	NA	0.66591	340	586	11234	1	572	13
649	649	032966-S	Hordeum vulgare	HEB-19-076	S	2	1	NW	2	21	6/3/2014 2:42	25.7	26	5.7	6	4466	4466	71	31652	RGB_SV1	12151	296706000	26874500	2.00957	0.182019	11.0405	12099	0.995721	52	0.00427948	3777	1174.04	0.310839	645.152	696.48	-7.039	1041.03	1876.32	0.099834	121712	1575.49	NA	0.695378	356	646	12151	1	632	13
650	650	032966-S	Hordeum vulgare	HEB-19-076	S	2	1	NW	2	21	6/4/2014 2:42	26.7	27	6.7	7	4456	4456	81	33013	RGB_SV1	11742	345947000	25876700	2.50914	0.187683	13.369	11691	0.995657	51	0.00434338	3897	1293.36	0.331885	693.776	2754.67	-5.06378	1034.06	1866.72	0.0864151	135879	1638.65	NA	0.740997	379	692	11742	1	679	12
651	651	032966-S	Hordeum vulgare	HEB-19-076	S	2	1	NW	2	21	6/5/2014 2:42	27.7	28	7.7	8	4448	4448	89	34131	RGB_SV1	12370	403173000	29513300	2.63483	0.192876	13.6607	12301	0.994422	69	0.00557801	3998	1292.16	0.323201	736.785	3031.85	-1.1116	1030.06	1857.35	0.0857171	144312	1695.25	NA	0.745772	385	735	12370	1	719	15
652	652	032966-S	Hordeum vulgare	HEB-19-076	S	2	1	NW	2	21	6/6/2014 2:42	28.7	29	8.7	9	4438	4438	99	35440	RGB_SV1	13383	477160000	33194300	2.66414	0.185335	14.3748	13345	0.997161	38	0.00283942	4280	1368.78	0.319809	778.232	1534.01	-2.79852	1029.76	1826.46	0.0814809	164247	1793.03	NA	0.756755	404	779	13383	1	768	10
653	653	032966-S	Hordeum vulgare	HEB-19-076	S	2	1	NW	2	21	6/7/2014 2:42	29.7	30	9.7	10	4427	4427	110	35674	RGB_SV1	13421	550057000	36209500	3.05378	0.201026	15.191	13373	0.996423	48	0.00357648	4197	1312.48	0.312719	793.234	1051.74	-12.1597	1022.87	1809.98	0.0737843	181895	1839.39	NA	0.768207	421	786	13421	1	774	11
654	654	032966-S	Hordeum vulgare	HEB-19-076	S	2	1	NW	2	21	6/8/2014 2:41	30.7	31	10.7	11	4418	4418	119	36250	RGB_SV1	13955	614147000	40815300	3.15364	0.209587	15.047	13894	0.995629	61	0.00437119	4447	1417.11	0.318667	844.46	664.688	-5.56662	1028.77	1797.12	0.0713592	195560	1929.11	NA	0.766266	410	838	13955	1	826	11
655	655	032966-S	Hordeum vulgare	HEB-19-076	S	2	1	NW	2	21	6/9/2014 2:42	31.7	32	11.7	12	4409	4409	128	36390	RGB_SV1	13521	611322000	41640900	3.34389	0.227773	14.6808	13488	0.997559	33	0.00244065	4363	1407.87	0.322683	883.036	683.441	-2.97103	1025.96	1800.2	0.0622924	217057	2021.2	NA	0.761179	425	875	13521	1	864	10
656	656	032966-S	Hordeum vulgare	HEB-19-076	S	2	1	NW	2	21	6/10/2014 2:42	32.7	33	12.7	13	4398	4397	139	36388	RGB_SV1	12906	629055000	39756800	3.77664	0.238686	15.8226	12875	0.997598	31	0.00240198	4179	1353.17	0.323803	880.374	7142.96	-5.34348	1034.33	1803.56	0.0679492	189936	1954.26	NA	0.776359	388	878	12906	1	866	11
657	657	032967-C	Hordeum vulgare	HEB-19-076	C	1	1	NW	2	22	5/24/2014 2:44	15.7	16	-4.3	-4	4403	4403	NA	12347	RGB_SV1	4233	27269600	596679	1.52189	0.0333	45.7024	4209	0.99433	24	0.00566974	1263	376.841	0.29837	351.07	479.894	-6.12108	1128.59	2000.49	0.36391	11632	728.273	NA	0.916185	68	346	4233	1	339	6
658	658	032967-C	Hordeum vulgare	HEB-19-076	C	1	1	NW	2	22	5/25/2014 8:03	16.92	17	-3.08	-3	4395	4395	8	16118	RGB_SV1	5346	40696100	656430	1.42395	0.0229684	61.9961	5315	0.994201	31	0.00579873	1383	357.779	0.258698	367.887	569.35	-7.02848	1132.03	1992.91	0.479032	11160	751.005	NA	0.937512	69	366	5346	1	356	9
659	659	032967-C	Hordeum vulgare	HEB-19-076	C	1	1	NW	2	22	5/27/2014 2:42	18.7	19	-1.3	-1	4383	4383	14	19298	RGB_SV1	6407	96757300	2720940	2.35708	0.066284	35.5603	6305	0.98408	102	0.0159201	1727	465.511	0.269549	532.959	226.367	-1.67196	1048.65	1968.73	0.225273	28441	1100.09	NA	0.893584	196	503	6407	1	486	16
660	660	032967-C	Hordeum vulgare	HEB-19-076	C	1	1	NW	2	22	5/29/2014 2:42	20.7	21	0.7	1	4559	4559	26	22624	RGB_SV1	8167	126613000	4942600	1.89825	0.074102	25.6168	8083	0.989715	84	0.0102853	2291	642.669	0.280519	579.256	651.198	0.395546	1060.79	1941.67	0.196871	41484	1215.13	NA	0.855365	228	545	8167	1	531	13
661	661	032967-C	Hordeum vulgare	HEB-19-076	C	1	1	NW	2	22	5/30/2014 2:42	21.7	22	1.7	2	4543	4543	42	25946	RGB_SV1	8885	133987000	7901960	1.69726	0.100097	16.9562	8796	0.989983	89	0.0100169	1926	417.499	0.21677	560.072	717.551	-4.93335	1148.14	1934.17	0.187728	47329	1253.58	NA	0.789641	149	561	8885	1	547	13
662	662	032967-C	Hordeum vulgare	HEB-19-076	C	1	1	NW	2	22	5/31/2014 2:42	22.7	23	2.7	3	4524	4524	61	28964	RGB_SV1	10684	153664000	21569700	1.34619	0.188963	7.12408	10584	0.99064	100	0.00935979	3052	871.837	0.285661	566.189	694.002	-1.2155	1130.59	1921.85	0.139144	76784	1394.5	NA	0.568242	271	548	10684	1	533	14
663	663	032967-C	Hordeum vulgare	HEB-19-076	C	1	1	NW	2	22	6/1/2014 2:42	23.7	24	3.7	4	4512	4512	73	30574	RGB_SV1	11172	181904000	37815800	1.4574	0.302978	4.81026	11064	0.990333	108	0.00966702	3103	861.852	0.277748	581.997	1633.54	0.511963	1114.51	1911.02	0.10616	105237	1526.83	NA	0.430049	382	550	11172	1	536	13
664	664	032967-C	Hordeum vulgare	HEB-19-076	C	1	1	NW	2	22	6/2/2014 2:42	24.7	25	4.7	5	4497	4497	88	34888	RGB_SV1	13530	262647000	45452200	1.43475	0.24829	5.77852	13431	0.992683	99	0.00731707	3405	856.912	0.251663	606.885	1563.47	-3.45707	1103.54	1878.97	0.117587	115064	1576.4	NA	0.496955	393	579	13530	1	565	13
665	665	032967-C	Hordeum vulgare	HEB-19-076	C	1	1	NW	2	22	6/3/2014 2:42	25.7	26	5.7	6	4485	4485	100	38732	RGB_SV1	13767	289331000	56401600	1.52657	0.297586	5.12984	13667	0.992736	100	0.00726375	3966	1142.53	0.28808	627.115	1586.54	-8.57202	1104.44	1869.38	0.116454	118218	1597.71	NA	0.453908	390	598	13767	1	585	12
666	666	032967-C	Hordeum vulgare	HEB-19-076	C	1	1	NW	2	22	6/4/2014 2:42	26.7	27	6.7	7	4469	4469	116	42273	RGB_SV1	14958	345646000	50133200	1.54484	0.224067	6.89455	14850	0.99278	108	0.00722022	4201	1179.86	0.280853	630.079	1513.1	2.86489	1115.83	1853.43	0.1308	114358	1586.11	NA	0.557502	379	603	14958	1	589	13
667	667	032967-C	Hordeum vulgare	HEB-19-076	C	1	1	NW	2	22	6/5/2014 2:42	27.7	28	7.7	8	4455	4455	130	44961	RGB_SV1	15725	446167000	52324700	1.80433	0.211605	8.52689	15603	0.992242	122	0.00775835	4338	1196.71	0.275866	664.883	6791.03	-8.67838	1116.75	1832.3	0.127662	123177	1617.2	NA	0.624207	360	664	15720	0.999682	649	14
668	668	032967-C	Hordeum vulgare	HEB-19-076	C	1	1	NW	2	22	6/6/2014 2:42	28.7	29	8.7	9	4439	4439	146	47132	RGB_SV1	15719	482975000	44705600	1.95467	0.180931	10.8034	15619	0.993638	100	0.00636173	4465	1268.29	0.284051	637.913	6735.11	-1.89685	1126.88	1825.11	0.151118	104018	1536.38	NA	0.689827	319	619	15714	0.999682	608	10
669	669	032967-C	Hordeum vulgare	HEB-19-076	C	1	1	NW	2	22	6/7/2014 2:42	29.7	30	9.7	10	4422	4422	163	48568	RGB_SV1	16233	580692000	46038400	2.20368	0.174712	12.6132	16130	0.993655	103	0.0063451	4829	1436.53	0.29748	676.665	6305.41	-6.69515	1132.31	1815.04	0.135674	119647	1588.56	NA	0.727752	304	675	16233	1	663	11
670	670	032967-C	Hordeum vulgare	HEB-19-076	C	1	1	NW	2	22	6/8/2014 2:42	30.7	31	10.7	11	4406	4406	179	49940	RGB_SV1	16977	736834000	41400000	2.55651	0.143641	17.7979	16881	0.994345	96	0.00565471	4946	1440.94	0.291335	732.612	6496.58	-3.71783	1149.31	1798.45	0.148897	114018	1631.11	NA	0.798531	292	726	16969	0.999529	715	10
671	671	032967-C	Hordeum vulgare	HEB-19-076	C	1	1	NW	2	22	6/9/2014 2:42	31.7	32	11.7	12	4386	4386	199	50820	RGB_SV1	17213	833310000	41457900	2.81251	0.139925	20.1001	17089	0.992796	124	0.00720386	4833	1356.99	0.280776	797.085	8637.79	-4.99935	1152	1787.87	0.144429	119180	1722.52	NA	0.819412	279	789	17210	0.999826	777	11
672	672	032967-C	Hordeum vulgare	HEB-19-076	C	1	1	NW	2	22	6/10/2014 2:42	32.7	33	12.7	13	4366	4366	219	52121	RGB_SV1	18324	988033000	43191700	2.9426	0.128635	22.8756	18166	0.991377	158	0.00862257	5580	1699.21	0.304519	859.701	2539.25	-4.65896	1154.34	1784.83	0.139843	131033	1832.16	NA	0.839482	272	852	18324	1	838	13
673	673	032968-C	Hordeum vulgare	HEB-19-050	C	1	1	NW	2	23	5/24/2014 2:44	15.7	16	-4.3	-4	4383	4383	NA	10664	RGB_SV1	4572	38948400	3612950	1.86328	0.172842	10.7802	4521	0.988845	51	0.0111549	1608	565.543	0.351706	423.792	108.397	-4.75209	1069.73	1997.42	0.143602	31838	941.425	NA	0.689272	197	405	4572	1	394	10
674	674	032968-C	Hordeum vulgare	HEB-19-050	C	1	1	NW	2	23	5/25/2014 8:03	16.92	17	-3.08	-3	4376	4376	7	13815	RGB_SV1	5089	45105900	7853180	1.74168	0.303236	5.74365	5048	0.991943	41	0.00805659	1737	592.881	0.341324	387.594	747.411	0.86773	1050.84	1982.21	0.121074	42032	983.524	NA	0.494806	229	378	5089	1	368	9
675	675	032968-C	Hordeum vulgare	HEB-19-050	C	1	1	NW	2	23	5/27/2014 2:43	18.7	19	-1.3	-1	4364	4364	13	19165	RGB_SV1	5654	60566300	6266660	1.89461	0.196031	9.66483	5515	0.975416	139	0.0245844	1616	461.878	0.285815	398.984	614.678	-0.927049	1109.15	2017.37	0.109665	51557	975.348	NA	0.660104	313	340	5654	1	323	16
676	676	032968-C	Hordeum vulgare	HEB-19-050	C	1	1	NW	2	23	5/29/2014 2:43	20.7	21	0.7	1	4543	4543	23.5	23895	RGB_SV1	7052	58143300	8052280	1.16916	0.161918	7.22072	6869	0.97405	183	0.0259501	2453	853.263	0.347845	399.025	638.489	0.968095	1076.63	2010.11	0.183498	38431	926.549	NA	0.572613	256	362	7052	1	346	15
677	677	032968-C	Hordeum vulgare	HEB-19-050	C	1	1	NW	2	23	5/30/2014 2:43	21.7	22	1.7	2	4531	4531	35.5	25905	RGB_SV1	8214	73961600	15729800	1.09622	0.233139	4.702	8147	0.991843	67	0.00815681	2997	1093.5	0.364865	427.337	315.764	-2.20937	1055.83	1986.44	0.133833	61375	1059.29	NA	0.42152	224	420	8214	1	404	15
678	678	032968-C	Hordeum vulgare	HEB-19-050	C	1	1	NW	2	23	5/31/2014 2:43	22.7	23	2.7	3	4516	4516	50.5	29099	RGB_SV1	9030	102833000	19492300	1.26112	0.239049	5.27557	8924	0.988261	106	0.0117386	3358	1248.74	0.371872	477.051	690.392	-1.6794	1043	1969.32	0.115811	77972	1178.46	NA	0.464175	280	446	9030	1	430	15
679	679	032968-C	Hordeum vulgare	HEB-19-050	C	1	1	NW	2	23	6/1/2014 2:43	23.7	24	3.7	4	4504	4504	62.5	32831	RGB_SV1	9967	104413000	15109400	1.05106	0.152096	6.91047	9813	0.984549	154	0.015451	3160	1001.87	0.317046	407.099	2839.16	-10.9192	1053.91	1980.53	0.141899	70240	1036.52	NA	0.558264	281	408	9967	1	392	15
680	680	032968-C	Hordeum vulgare	HEB-19-050	C	1	1	NW	2	23	6/2/2014 2:43	24.7	25	4.7	5	4491	4491	75.5	33156	RGB_SV1	7893	69555900	12083600	1.11648	0.19396	5.75621	7722	0.978335	171	0.0216648	3153	1259.52	0.399468	400.385	318.64	-8.85999	1023.24	1993.24	0.11227	70304	1039.96	NA	0.495582	272	396	7893	1	380	15
681	681	032968-C	Hordeum vulgare	HEB-19-050	C	1	1	NW	2	23	6/3/2014 2:43	25.7	26	5.7	6	4480	4480	86.5	38637	RGB_SV1	11449	110804000	24267700	0.845315	0.185137	4.56589	11041	0.964364	408	0.0356363	3790	1254.62	0.331033	457.359	1442.7	3.29294	1012.29	1995.63	0.14048	81499	1178.49	NA	0.410456	296	452	11449	1	397	54
682	682	032968-C	Hordeum vulgare	HEB-19-050	C	1	1	NW	2	23	6/4/2014 2:43	26.7	27	6.7	7	4466	4466	100.5	44615	RGB_SV1	13331	158636000	31679400	0.89264	0.178259	5.00755	12868	0.965269	463	0.0347311	4290	1380.55	0.321806	566.427	592.083	-0.984126	1008.98	1990.98	0.133729	99687	1357.6	NA	0.445003	325	567	13331	1	494	72
683	683	032968-C	Hordeum vulgare	HEB-19-050	C	1	1	NW	2	23	6/5/2014 2:43	27.7	28	7.7	8	4453	4453	113.5	50965	RGB_SV1	15267	198199000	119900000	0.850343	0.514411	1.65304	14737	0.965285	530	0.0347154	5140	1730.5	0.336674	667.261	34297.9	-6.12859	966.951	2003.99	0.0982742	155351	1643.68	NA	0.0605889	667	438	15267	1	358	79
684	684	032968-C	Hordeum vulgare	HEB-19-050	C	1	1	NW	2	23	6/6/2014 2:43	28.7	29	8.7	9	4437	4437	129.5	54354	RGB_SV1	17521	347529000	79656200	1.13207	0.259479	4.36286	15490	0.884082	2031	0.115918	5815	1929.93	0.331888	725.364	41219.4	0.946461	978.946	2015.96	0.109984	159305	1728.88	NA	0.39321	547	601	17521	1	396	204
685	685	032968-C	Hordeum vulgare	HEB-19-050	C	1	1	NW	2	23	6/7/2014 2:43	29.7	30	9.7	10	4420	4420	146.5	55324	RGB_SV1	17716	388106000	58128700	1.23657	0.185208	6.67666	15334	0.865545	2382	0.134455	5298	1584.38	0.299052	726.276	443.647	-2.21946	993.684	2013.55	0.120439	147095	1686.83	NA	0.546816	465	651	17716	1	448	202
686	686	032968-C	Hordeum vulgare	HEB-19-050	C	1	1	NW	2	23	6/8/2014 2:43	30.7	31	10.7	11	4403	4403	163.5	64290	RGB_SV1	21464	518400000	90337500	1.12524	0.196086	5.73848	19038	0.886974	2426	0.113026	6084	1724.52	0.283451	757.86	1196.04	-8.02206	989.026	1980.7	0.137422	156191	1789.1	NA	0.494486	449	726	21464	1	515	210
687	687	032968-C	Hordeum vulgare	HEB-19-050	C	1	1	NW	2	23	6/9/2014 2:43	31.7	32	11.7	12	4384	4384	182.5	69585	RGB_SV1	23325	645533000	117338000	1.18652	0.215673	5.50148	20890	0.895606	2435	0.104394	6487	1804.12	0.278114	834.271	3875.14	-16.5247	1003.83	1955.42	0.120739	193185	1965.73	NA	0.479387	482	755	23325	1	544	210
688	688	032968-C	Hordeum vulgare	HEB-19-050	C	1	1	NW	2	23	6/10/2014 2:43	32.7	33	12.7	13	4365	4365	201.5	79732	RGB_SV1	25383	769014000	227911000	1.19357	0.353737	3.37418	22925	0.903164	2458	0.0968365	7296	2097.14	0.287436	923.927	5919.35	-3.00399	1007.05	1934.56	0.0886139	286445	2255.32	NA	0.294601	592	763	25383	1	552	210
689	689	032969-S	Hordeum vulgare	HEB-19-050	S	2	1	NW	2	24	5/24/2014 2:45	15.7	16	-4.3	-4	4349	4350	NA	12157	RGB_SV1	3969	22652400	2059540	1.43798	0.13074	10.9987	3823	0.963215	146	0.0367851	1106	308.198	0.27866	379.542	301.777	-7.30619	1065.87	2045.52	0.18654	21277	812.355	NA	0.694416	174	348	3969	1	336	11
690	690	032969-S	Hordeum vulgare	HEB-19-050	S	2	1	NW	2	24	5/25/2014 8:04	16.92	17	-3.08	-3	4344	4344	6	15789	RGB_SV1	5972	39088500	361591	1.096	0.0101386	108.101	5834	0.976892	138	0.0231078	1144	219.145	0.191561	375.936	173.184	8.11769	1144.22	2016.54	0.592578	10078	773.888	NA	0.963673	134	355	5972	1	344	10
691	691	032969-S	Hordeum vulgare	HEB-19-050	S	2	1	NW	2	24	5/27/2014 2:43	18.7	19	-1.3	-1	4338	4341	9	19773	RGB_SV1	5850	81936000	6575880	2.39421	0.192151	12.4601	5612	0.959316	238	0.0406838	1982	671.508	0.338803	404.586	400.103	3.50856	1016.58	2021.63	0.103457	56545	1009.93	NA	0.724903	333	335	5850	1	316	18
692	692	032969-S	Hordeum vulgare	HEB-19-050	S	2	1	NW	2	24	5/29/2014 2:43	20.7	21	0.7	1	4522	4522	18.5	25055	RGB_SV1	7740	99995500	19607100	1.66916	0.327288	5.09997	7538	0.973902	202	0.0260982	2807	1017.99	0.362662	431.807	895.529	-1.00978	1042.99	1994.98	0.0974406	79433	1195.14	NA	0.451758	366	368	7740	1	352	15
693	693	032969-S	Hordeum vulgare	HEB-19-050	S	2	1	NW	2	24	5/30/2014 2:43	21.7	22	1.7	2	4509	4509	31.5	27273	RGB_SV1	8895	109051000	29989400	1.37828	0.379032	3.63632	8688	0.976728	207	0.0232715	2995	1008.43	0.336706	429.348	911.99	2.78759	1034.47	1995.33	0.101055	88021	1235.83	NA	0.323333	376	429	8895	1	413	15
694	694	032969-S	Hordeum vulgare	HEB-19-050	S	2	1	NW	2	24	5/31/2014 2:43	22.7	23	2.7	3	4495	4495	45.5	29881	RGB_SV1	9857	123526000	32682600	1.27136	0.336378	3.77956	9608	0.974739	249	0.0252612	3097	973.056	0.314193	504.168	323.99	-1.52015	1046.25	1985.32	0.110635	89095	1274.48	NA	0.338202	344	500	9857	1	484	15
695	695	032969-S	Hordeum vulgare	HEB-19-050	S	2	1	NW	2	24	6/1/2014 2:43	23.7	24	3.7	4	4485	4485	55.5	32616	RGB_SV1	11186	159633000	50309300	1.27577	0.402068	3.17303	10921	0.97631	265	0.0236903	3454	1066.52	0.308779	563.43	1026.27	-3.82145	1048.66	1965.19	0.111453	100365	1408.14	NA	0.271161	344	564	11186	1	547	16
696	696	032969-S	Hordeum vulgare	HEB-19-050	S	2	1	NW	2	24	6/2/2014 2:43	24.7	25	4.7	5	4474	4474	66.5	36564	RGB_SV1	12032	189889000	49509900	1.31167	0.341992	3.83537	11768	0.978059	264	0.0219415	3606	1080.72	0.299701	582.101	673.137	-9.28284	1036.73	1955.41	0.110106	109276	1460.89	NA	0.343843	373	580	12032	1	564	15
697	697	032969-S	Hordeum vulgare	HEB-19-050	S	2	1	NW	2	24	6/3/2014 2:43	25.7	26	5.7	6	4465	4465	75.5	39942	RGB_SV1	12544	261604000	65809100	1.66254	0.418229	3.97519	12283	0.979193	261	0.0208068	3814	1159.65	0.30405	655.339	762.382	-21.7918	1092.79	1928.57	0.110337	113688	1601.6	NA	0.357611	425	636	12544	1	620	15
698	698	032969-S	Hordeum vulgare	HEB-19-050	S	2	1	NW	2	24	6/4/2014 2:43	26.7	27	6.7	7	4455	4455	85.5	43809	RGB_SV1	13386	246764000	58943900	1.37715	0.328955	4.18643	13057	0.975422	329	0.0245779	4083	1245.4	0.30502	629.96	1740.97	-9.87992	1066.02	1933.17	0.12891	103840	1509.6	NA	0.377461	337	628	13386	1	612	15
699	699	032969-S	Hordeum vulgare	HEB-19-050	S	2	1	NW	2	24	6/5/2014 2:43	27.7	28	7.7	8	4446	4446	94.5	46518	RGB_SV1	14873	251352000	64440800	1.13628	0.291316	3.90051	14543	0.977812	330	0.0221879	4386	1293.42	0.294897	629.236	477.208	0.31027	1068.24	1926.19	0.136604	108877	1524.88	NA	0.350321	345	628	14872	0.999933	612	15
700	700	032969-S	Hordeum vulgare	HEB-19-050	S	2	1	NW	2	24	6/6/2014 2:44	28.7	29	8.7	9	4436	4436	104.5	47536	RGB_SV1	14278	290461000	66434100	1.4248	0.325879	4.37217	13968	0.978288	310	0.0217117	4180	1223.73	0.292758	650.884	566.735	-1.83298	1084.02	1918.47	0.117468	121548	1558.32	NA	0.394021	359	648	14278	1	634	13
701	701	032969-S	Hordeum vulgare	HEB-19-050	S	2	1	NW	2	24	6/7/2014 2:44	29.7	30	9.7	10	4425	4425	115.5	52762	RGB_SV1	16398	319599000	60010800	1.18857	0.223176	5.32569	16079	0.980546	319	0.0194536	4599	1289.84	0.280461	643.709	342.078	-0.804934	1110.74	1913.32	0.128708	127405	1549.46	NA	0.467622	392	642	16398	1	629	12
702	702	032969-S	Hordeum vulgare	HEB-19-050	S	2	1	NW	2	24	6/8/2014 2:43	30.7	31	10.7	11	4416	4416	124.5	54355	RGB_SV1	17228	370138000	112400000	1.24708	0.378702	3.29304	16956	0.984212	272	0.0157882	5015	1459.85	0.291096	659.207	1202.94	3.94884	1131.94	1896.17	0.0891635	193218	1774.49	NA	0.285294	636	603	17228	1	591	11
703	703	032969-S	Hordeum vulgare	HEB-19-050	S	2	1	NW	2	24	6/9/2014 2:44	31.7	32	11.7	12	4405	4405	135.5	55194	RGB_SV1	16345	381223000	37940000	1.42695	0.142013	10.0481	16146	0.987825	199	0.012175	4399	1183.92	0.269134	639.635	334.463	-1.37795	1018.62	1911.08	0.126704	129002	1531.08	NA	0.670717	381	599	16345	1	585	13
704	704	032969-S	Hordeum vulgare	HEB-19-050	S	2	1	NW	2	24	6/10/2014 2:44	32.7	33	12.7	13	4394	4394	146.5	61739	RGB_SV1	20922	410962000	95253800	0.938848	0.217608	4.31439	20694	0.989102	228	0.0108976	5376	1381.39	0.256954	624.862	919.411	-6.69923	1067.67	1912.39	0.114813	182226	1715.33	NA	0.388956	422	615	20922	1	599	15
705	705	032970-S	Hordeum vulgare	HEB-11-063	S	2	1	NW	3	2	5/24/2014 2:48	15.7	16	-4.3	-4	4379	4379	NA	14009	RGB_SV1	5701	61915600	5458400	1.90501	0.167944	11.3432	5659	0.992633	42	0.00736713	1821	581.659	0.319418	439.323	1129.33	-15.6081	1072.98	1980.13	0.184177	30954	947.554	NA	0.702189	197	415	5701	1	404	10
706	706	032970-S	Hordeum vulgare	HEB-11-063	S	2	1	NW	3	2	5/25/2014 8:06	16.92	17	-3.08	-3	4373	4373	6	17187	RGB_SV1	5670	35596000	7466960	1.10722	0.232262	4.76714	5627	0.992416	43	0.00758377	1767	550.668	0.31164	353.412	526.99	-16.0693	1059.58	2017	0.165896	34178	846.28	NA	0.42668	226	321	5670	1	311	9
707	707	032970-S	Hordeum vulgare	HEB-11-063	S	2	1	NW	3	2	5/27/2014 2:46	18.7	19	-1.3	-1	4362	4362	11.5	21681	RGB_SV1	8241	96261000	32049600	1.41739	0.471914	3.0035	8134	0.987016	107	0.0129839	2452	729.56	0.297537	469.516	3422.28	-10.1749	1077.51	1965.61	0.111558	73872	1194.85	NA	0.250438	300	470	8241	1	452	17
708	708	032970-S	Hordeum vulgare	HEB-11-063	S	2	1	NW	3	2	5/29/2014 2:46	20.7	21	0.7	1	4543	4543	21	25818	RGB_SV1	9080	136061000	30259400	1.6503	0.367018	4.49649	8961	0.986894	119	0.0131057	2601	745.066	0.286454	556.756	1099.12	-9.41441	1075.07	1950.53	0.1039	87392	1298.09	NA	0.404664	310	557	9080	1	541	15
709	709	032970-S	Hordeum vulgare	HEB-11-063	S	2	1	NW	3	2	5/30/2014 2:46	21.7	22	1.7	2	4532	4532	32	28975	RGB_SV1	8985	85917300	26820200	1.06425	0.33222	3.20346	8880	0.988314	105	0.0116861	2734	831.915	0.304285	419.129	347.99	-4.14172	1082.72	1974.12	0.132636	67742	1118.71	NA	0.274787	309	417	8985	1	401	15
710	710	032970-S	Hordeum vulgare	HEB-11-063	S	2	1	NW	3	2	5/31/2014 2:46	22.7	23	2.7	3	4520	4520	44	32327	RGB_SV1	10594	120313000	35965900	1.07199	0.320458	3.34518	10481	0.989334	113	0.0106664	2925	807.592	0.2761	481.12	288.995	0.429575	1089.99	1954.43	0.122163	86720	1220.73	NA	0.291298	340	477	10594	1	461	15
711	711	032970-S	Hordeum vulgare	HEB-11-063	S	2	1	NW	3	2	6/1/2014 2:46	23.7	24	3.7	4	4513	4513	51	34875	RGB_SV1	11400	172780000	37771400	1.32949	0.290639	4.57437	11291	0.990439	109	0.0095614	2995	786.844	0.262719	533.611	1312.84	-3.77342	1086.77	1934.04	0.120745	94414	1284.06	NA	0.411156	337	530	11400	1	514	15
712	712	032970-S	Hordeum vulgare	HEB-11-063	S	2	1	NW	3	2	6/2/2014 2:46	24.7	25	4.7	5	4504	4504	60	37985	RGB_SV1	11818	228873000	28703900	1.63872	0.20552	7.97356	11689	0.989084	129	0.0109156	3354	951.88	0.283804	633.044	446.558	-6.93367	1111.59	1934.17	0.112593	104962	1417.81	NA	0.60392	342	590	11818	1	574	15
713	713	032970-S	Hordeum vulgare	HEB-11-063	S	2	1	NW	3	2	6/3/2014 2:46	25.7	26	5.7	6	4496	4496	68	41552	RGB_SV1	13782	299421000	40379800	1.57637	0.212589	7.41511	13648	0.990277	134	0.00972283	3528	903.119	0.255986	645.879	522.796	-6.12422	1089.92	1909.56	0.11454	120325	1471.7	NA	0.58115	353	623	13782	1	609	13
714	714	032970-S	Hordeum vulgare	HEB-11-063	S	2	1	NW	3	2	6/4/2014 2:46	26.7	27	6.7	7	4486	4486	78	46344	RGB_SV1	14893	348994000	40030800	1.57345	0.18048	8.71812	14743	0.989928	150	0.0100719	3748	943.229	0.251662	676.492	182.912	-7.72863	1105.36	1911.35	0.119604	124519	1521.75	NA	0.630752	356	630	14893	1	614	15
715	715	032970-S	Hordeum vulgare	HEB-11-063	S	2	1	NW	3	2	6/5/2014 2:46	27.7	28	7.7	8	4479	4479	85	48289	RGB_SV1	15660	426520000	39200700	1.73922	0.159849	10.8804	15488	0.989017	172	0.0109834	3858	950.458	0.24636	710.349	317.184	-15.7055	1122.25	1911.77	0.125836	124448	1590.05	NA	0.691651	453	613	15660	1	598	14
716	716	032970-S	Hordeum vulgare	HEB-11-063	S	2	1	NW	3	2	6/6/2014 2:46	28.7	29	8.7	9	4471	4470	93	51173	RGB_SV1	15465	319871000	36914500	1.33744	0.154346	8.66521	15322	0.990753	143	0.00924669	3757	912.709	0.242936	612.256	2912.49	3.35389	1101.33	1921.6	0.138823	111401	1404.94	NA	0.628963	353	584	15465	1	570	13
717	717	032970-S	Hordeum vulgare	HEB-11-063	S	2	1	NW	3	2	6/7/2014 2:46	29.7	30	9.7	10	4459	4459	104	53931	RGB_SV1	16513	354017000	46877800	1.29829	0.171915	7.55193	16351	0.99019	162	0.00981045	3878	910.73	0.234845	630.734	207.894	-1.26789	1102.24	1911.26	0.120932	136548	1505.04	NA	0.586962	369	577	16513	1	564	12
718	718	032970-S	Hordeum vulgare	HEB-11-063	S	2	1	NW	3	2	6/8/2014 2:46	30.7	31	10.7	11	4449	4449	114	56636	RGB_SV1	16858	397254000	62842400	1.39784	0.221127	6.32143	16701	0.990687	157	0.00931309	3895	899.93	0.231048	622.543	689.382	-3.38851	1102.24	1895.01	0.106913	157679	1615.61	NA	0.528281	373	623	16858	1	611	11
719	719	032970-S	Hordeum vulgare	HEB-11-063	S	2	1	NW	3	2	6/9/2014 2:46	31.7	32	11.7	12	4441	4440	122	58975	RGB_SV1	18345	443502000	72284200	1.31783	0.214787	6.13552	18148	0.989261	197	0.0107386	4245	982.285	0.231398	679.188	1378.13	4.95078	1099.06	1884.84	0.110649	165795	1679.83	NA	0.517986	384	680	18345	1	666	13
720	720	032970-S	Hordeum vulgare	HEB-11-063	S	2	1	NW	3	2	6/10/2014 2:46	32.7	33	12.7	13	4430	4430	132	63372	RGB_SV1	19233	508599000	71436100	1.37493	0.193118	7.11964	19078	0.991941	155	0.00805906	4745	1170.65	0.246711	726.796	1582.44	0.814001	1095.69	1877.43	0.113872	168900	1725.87	NA	0.568039	404	727	19233	1	712	14
721	721	032971-C	Hordeum vulgare	HEB-11-063	C	1	1	NW	3	3	5/24/2014 2:48	15.7	16	-4.3	-4	4398	4398	NA	12474	RGB_SV1	4357	31781400	658940	1.67417	0.0347113	48.2312	4325	0.992656	32	0.0073445	1110	282.786	0.254762	355.951	441.764	0.203472	998.849	2006.86	0.345164	12623	741.733	NA	0.920401	87	350	4357	1	342	7
722	722	032971-C	Hordeum vulgare	HEB-11-063	C	1	1	NW	3	3	5/25/2014 8:07	16.92	17	-3.08	-3	4390	4390	8	14427	RGB_SV1	4987	42651900	1729240	1.71498	0.0695305	24.6652	4957	0.993984	30	0.00601564	1338	358.982	0.268298	379.885	176.213	-8.95087	1005.95	1987.23	0.2583	19307	845.344	NA	0.850219	101	374	4987	1	366	7
723	723	032971-C	Hordeum vulgare	HEB-11-063	C	1	1	NW	3	3	5/27/2014 2:46	18.7	19	-1.3	-1	4377	4377	14.5	17833	RGB_SV1	6811	97842500	1831040	2.10914	0.0394707	53.4356	6753	0.991484	58	0.00851564	1661	405.068	0.24387	531.015	298.64	-4.5402	1007.64	1952.26	0.321866	21161	1083.48	NA	0.927868	75	532	6811	1	517	14
724	724	032971-C	Hordeum vulgare	HEB-11-063	C	1	1	NW	3	3	5/29/2014 2:46	20.7	21	0.7	1	4552	4552	27	24926	RGB_SV1	8867	241579000	11190100	3.0726	0.142325	21.5886	8811	0.993684	56	0.00631555	2327	610.683	0.262434	663.51	492.676	-4.6011	1085.44	1923.35	0.141564	62636	1418.72	NA	0.830759	323	603	8867	1	590	12
725	725	032971-C	Hordeum vulgare	HEB-11-063	C	1	1	NW	3	3	5/30/2014 2:46	21.7	22	1.7	2	4536	4536	43	27191	RGB_SV1	9037	210881000	6320860	2.58219	0.0773976	33.3627	8983	0.994025	54	0.00597544	2240	555.229	0.24787	646.481	481.593	2.47778	1011.91	1912.57	0.186538	48446	1350.55	NA	0.886982	171	642	9037	1	631	10
726	726	032971-C	Hordeum vulgare	HEB-11-063	C	1	1	NW	3	3	5/31/2014 2:47	22.7	23	2.7	3	4519	4519	60	31258	RGB_SV1	10539	261064000	5544730	2.35044	0.0499208	47.0833	10468	0.993263	71	0.00673688	2479	583.114	0.235222	655.898	160.456	-0.871364	1063.23	1916.59	0.230688	45685	1362.27	NA	0.918541	238	632	10535	0.99962	619	12
727	727	032971-C	Hordeum vulgare	HEB-11-063	C	1	1	NW	3	3	6/1/2014 2:47	23.7	24	3.7	4	4509	4509	70	34073	RGB_SV1	10809	292482000	1811390	2.50339	0.0155039	161.468	10747	0.994264	62	0.00573596	2139	423.288	0.197891	646.211	164.397	4.62413	1058.4	1896.54	0.258811	41764	1338.4	NA	0.975531	205	634	10809	1	622	11
728	728	032971-C	Hordeum vulgare	HEB-11-063	C	1	1	NW	3	3	6/2/2014 2:47	24.7	25	4.7	5	4497	4497	82	39141	RGB_SV1	13966	400519000	37220100	2.05343	0.190824	10.7608	13888	0.994415	78	0.00558499	3495	874.626	0.250251	709.358	1358.34	-20.2894	1001.36	1877.38	0.133323	104753	1602.42	NA	0.688807	250	696	13966	1	684	11
729	729	032971-C	Hordeum vulgare	HEB-11-063	C	1	1	NW	3	3	6/3/2014 2:47	25.7	26	5.7	6	4485	4485	94	46791	RGB_SV1	16736	607342000	25934500	2.16835	0.0925922	23.4183	16641	0.994324	95	0.00567639	3735	833.546	0.223172	801.524	704.294	2.51075	1108.48	1866.39	0.151799	110251	1742.55	NA	0.842897	448	699	16736	1	686	12
730	730	032971-C	Hordeum vulgare	HEB-11-063	C	1	1	NW	3	3	6/4/2014 2:47	26.7	27	6.7	7	4471	4471	108	51707	RGB_SV1	17714	698946000	34059300	2.22746	0.108543	20.5214	17607	0.99396	107	0.00604042	4000	903.24	0.22581	834.341	393.007	-9.95564	1102.08	1850.08	0.152323	116292	1805.55	NA	0.822775	464	716	17714	1	702	13
731	731	032971-C	Hordeum vulgare	HEB-11-063	C	1	1	NW	3	3	6/5/2014 2:47	27.7	28	7.7	8	4459	4459	120	56220	RGB_SV1	19080	877701000	92684200	2.41096	0.254594	9.46981	18969	0.994182	111	0.00581761	4533	1076.94	0.237579	883.357	484.154	-15.9736	1126.93	1835.82	0.104766	182120	2033.21	NA	0.65444	623	654	19080	1	640	13
732	732	032971-C	Hordeum vulgare	HEB-11-063	C	1	1	NW	3	3	6/6/2014 2:47	28.7	29	8.7	9	4444	4444	135	61248	RGB_SV1	21813	909330000	150582000	1.91113	0.316477	6.03876	21724	0.99592	89	0.00408014	4819	1064.63	0.220923	875.416	468.853	-6.52764	1115.63	1824.6	0.108845	200405	2072.96	NA	0.512455	659	627	21786	0.998762	615	11
733	733	032971-C	Hordeum vulgare	HEB-11-063	C	1	1	NW	3	3	6/7/2014 2:47	29.7	30	9.7	10	4426	4426	153	65418	RGB_SV1	22718	992568000	284629000	1.92318	0.551492	3.48724	21373	0.940796	1345	0.0592041	5128	1157.51	0.225724	967.125	1284.08	2.68276	1092.66	1817.34	0.0689532	329470	2570.46	NA	0.307239	678	929	22718	1	721	207
734	734	032971-C	Hordeum vulgare	HEB-11-063	C	1	1	NW	3	3	6/8/2014 2:47	30.7	31	10.7	11	4407	4407	172	72557	RGB_SV1	25330	1179870000	382015000	1.83893	0.595401	3.08856	23990	0.947098	1340	0.0529017	5546	1214.3	0.21895	1039.17	1878.16	-18.4829	1109.07	1792.59	0.0635061	398859	2719.18	NA	0.260947	745	1040	25330	1	843	196
735	735	032971-C	Hordeum vulgare	HEB-11-063	C	1	1	NW	3	3	6/9/2014 2:47	31.7	32	11.7	12	4387	4387	192	78900	RGB_SV1	27580	1217360000	487392000	1.60041	0.640752	2.49771	26305	0.953771	1275	0.0462292	6161	1376.28	0.223386	1133.37	1694.78	-32.3537	1089.99	1778.26	0.0683307	403625	2863.63	NA	0.183352	710	1119	27566	0.999492	923	195
736	736	032971-C	Hordeum vulgare	HEB-11-063	C	1	1	NW	3	3	6/10/2014 2:47	32.7	33	12.7	13	4367	4366	212	90371	RGB_SV1	29973	1412460000	750468000	1.57223	0.835356	1.88211	28592	0.953925	1381	0.0460748	6413	1372.12	0.213959	1193.76	2552.15	-3.69707	1024.31	1785.27	0.0673904	444767	3087.87	NA	0.093675	949	1085	29973	1	876	208
737	737	032972-C	Hordeum vulgare	HEB-07-066	C	1	1	NW	3	4	5/24/2014 2:49	15.7	16	-4.3	-4	4423	4423	NA	7435	RGB_SV1	2697	14337600	198226	1.97113	0.027252	72.3297	2697	1	0	0	737	201.398	0.273267	346.273	119.882	2.95109	956.922	2010.41	0.321148	8398	704.899	NA	0.946196	112	329	2697	1	333	0
738	738	032972-C	Hordeum vulgare	HEB-07-066	C	1	1	NW	3	4	5/25/2014 8:08	16.92	17	-3.08	-3	4416	4416	7	7921	RGB_SV1	2711	19206000	210436	2.61323	0.0286326	91.2675	2711	1	0	0	1002	370.345	0.369605	374.098	271.066	2.56775	972.468	1996.43	0.321132	8442	758.874	NA	0.957118	89	366	2711	1	370	0
739	739	032972-C	Hordeum vulgare	HEB-07-066	C	1	1	NW	3	4	5/27/2014 2:47	18.7	19	-1.3	-1	4405	4405	12.5	10368	RGB_SV1	4010	27006400	1372660	1.67949	0.085364	19.6744	4000	0.997506	10	0.00249377	1359	460.569	0.338903	371.809	525.019	-3.4045	978.6	2009.17	0.240899	16646	777.032	NA	0.815883	126	362	4010	1	356	5
740	740	032972-C	Hordeum vulgare	HEB-07-066	C	1	1	NW	3	4	5/29/2014 2:47	20.7	21	0.7	1	4579	4579	25.5	15300	RGB_SV1	6196	64406300	2988250	1.67766	0.0778383	21.5532	6130	0.989348	66	0.010652	1742	489.762	0.281149	427.3	912.676	0.547392	1001.51	1990.76	0.218585	28346	903.206	NA	0.830505	123	428	6196	1	418	9
741	741	032972-C	Hordeum vulgare	HEB-07-066	C	1	1	NW	3	4	5/30/2014 2:47	21.7	22	1.7	2	4564	4564	40.5	19162	RGB_SV1	6160	53912400	17663500	1.42078	0.465496	3.05219	6072	0.985714	88	0.0142857	2021	663.059	0.328084	407.942	681.693	-2.03102	1054.25	2015.97	0.118119	52151	1048.33	NA	0.256481	294	347	6160	1	335	11
742	742	032972-C	Hordeum vulgare	HEB-07-066	C	1	1	NW	3	4	5/31/2014 2:47	22.7	23	2.7	3	4548	4548	56.5	19950	RGB_SV1	7799	108185000	32781100	1.77864	0.538946	3.30023	7690	0.986024	109	0.0139762	2727	953.523	0.34966	522.817	799.117	-18.4325	1046.21	1972.99	0.0966144	80723	1321.71	NA	0.286127	413	438	7799	1	426	11
743	743	032972-C	Hordeum vulgare	HEB-07-066	C	1	1	NW	3	4	6/1/2014 2:47	23.7	24	3.7	4	4538	4538	66.5	22048	RGB_SV1	7206	56076800	31371500	1.07993	0.604152	1.78751	7127	0.989037	79	0.0109631	2537	893.196	0.352068	407.083	995.391	-20.7482	1021.27	1985.55	0.119228	60439	1116.42	NA	0.0798142	335	356	7206	1	344	11
744	744	032972-C	Hordeum vulgare	HEB-07-066	C	1	1	NW	3	4	6/2/2014 2:47	24.7	25	4.7	5	4527	4527	77.5	24943	RGB_SV1	8295	71676300	37806500	1.0417	0.549457	1.89587	8224	0.991441	71	0.00855937	2703	880.797	0.325859	407.07	216.853	-14.808	1019.81	1968.93	0.114843	72229	1143.78	NA	0.095705	350	406	8295	1	394	11
745	745	032972-C	Hordeum vulgare	HEB-07-066	C	1	1	NW	3	4	6/3/2014 2:47	25.7	26	5.7	6	4517	4517	87.5	27432	RGB_SV1	9066	116408000	42406000	1.41629	0.515935	2.7451	9003	0.993051	63	0.00694904	2882	916.162	0.317891	499.853	169.924	-15.5605	1017.56	1947.02	0.0989382	91633	1251.78	NA	0.217126	360	499	9066	1	488	10
746	746	032972-C	Hordeum vulgare	HEB-07-066	C	1	1	NW	3	4	6/4/2014 2:47	26.7	27	6.7	7	4505	4505	99.5	30566	RGB_SV1	9701	184296000	42110900	1.95831	0.447468	4.37643	9658	0.995567	43	0.00443253	3045	955.78	0.313885	572.47	452.735	-13.8069	1007.81	1929.01	0.091633	105868	1359.05	NA	0.394391	355	572	9701	1	560	11
747	747	032972-C	Hordeum vulgare	HEB-07-066	C	1	1	NW	3	4	6/5/2014 2:47	27.7	28	7.7	8	4495	4495	109.5	33747	RGB_SV1	8230	74056700	42719500	1.09336	0.630705	1.73356	8165	0.992102	65	0.00789793	2750	918.894	0.334143	415.216	1093.23	-22.0995	1021.09	1980.5	0.106258	77453	1184.53	NA	0.0720129	383	398	8230	1	386	11
748	748	032972-C	Hordeum vulgare	HEB-07-066	C	1	1	NW	3	4	6/6/2014 2:47	28.7	29	8.7	9	4483	4483	121.5	35520	RGB_SV1	10198	125309000	60644300	1.20491	0.583123	2.0663	10145	0.994803	53	0.0051971	3191	998.478	0.312905	528.081	944.382	-6.19003	966.724	1975.25	0.0924318	110330	1355.31	NA	0.120929	511	341	10198	1	331	9
749	749	032972-C	Hordeum vulgare	HEB-07-066	C	1	1	NW	3	4	6/7/2014 2:47	29.7	30	9.7	10	4468	4468	136.5	38483	RGB_SV1	13916	359361000	81631900	1.85567	0.421532	4.40221	13813	0.992598	103	0.00740155	4068	1189.18	0.292325	816.002	15341	-24.861	911.35	1985.78	0.0817578	170210	1814.97	NA	0.396625	755	364	13916	1	350	13
750	750	032972-C	Hordeum vulgare	HEB-07-066	C	1	1	NW	3	4	6/8/2014 2:47	30.7	31	10.7	11	4454	4454	150.5	42088	RGB_SV1	15677	392583000	140206000	1.59737	0.570481	2.80005	15596	0.994833	81	0.0051668	4701	1409.67	0.299866	835.566	4166.29	-0.774916	913.412	1959.66	0.0764016	205192	1934.48	NA	0.224383	782	455	15677	1	446	8
751	751	032972-C	Hordeum vulgare	HEB-07-066	C	1	1	NW	3	4	6/9/2014 2:47	31.7	32	11.7	12	4438	4438	166.5	45999	RGB_SV1	16973	455240000	145751000	1.58024	0.505934	3.12341	16821	0.991045	152	0.0089554	5230	1611.55	0.308136	859.907	6048.13	-2.13411	919.72	1955.74	0.0816257	207937	1979.95	NA	0.265188	805	459	16973	1	449	9
752	752	032972-C	Hordeum vulgare	HEB-07-066	C	1	1	NW	3	4	6/10/2014 2:47	32.7	33	12.7	13	4422	4422	182.5	49355	RGB_SV1	18090	502085000	294976000	1.53426	0.901382	1.70212	17922	0.990713	168	0.0092869	5549	1702.12	0.306744	877.857	5788.18	-13.2044	937.588	1924.01	0.0711784	254150	2141.53	NA	0.0675174	835	572	18083	0.999613	560	11
753	753	032973-S	Hordeum vulgare	HEB-07-066	S	2	1	NW	3	5	5/24/2014 2:49	15.7	16	-4.3	-4	4381	4381	NA	7487	RGB_SV1	2203	9674460	197130	1.99341	0.0406186	49.0764	2164	0.982297	39	0.0177031	781	276.877	0.354517	299.015	260.564	-0.81453	994.769	2054.78	0.280387	7857	614.284	NA	0.921717	178	242	2203	1	232	9
754	754	032973-S	Hordeum vulgare	HEB-07-066	S	2	1	NW	3	5	5/25/2014 8:08	16.92	17	-3.08	-3	4375	4375	6	8417	RGB_SV1	2294	14533600	370883	2.76176	0.0704774	39.1865	2249	0.980384	45	0.0196164	937	382.724	0.408457	337.337	360.061	0.470245	982.24	2040.59	0.207339	11064	697.509	NA	0.902941	212	265	2294	1	254	10
755	755	032973-S	Hordeum vulgare	HEB-07-066	S	2	1	NW	3	5	5/27/2014 2:47	18.7	19	-1.3	-1	4365	4365	11	9508	RGB_SV1	3554	29931700	3007830	2.36971	0.238132	9.95126	3441	0.968205	113	0.0317952	1184	394.445	0.333146	404.931	448.098	-7.39888	1011.84	2028.46	0.12382	28703	896.508	NA	0.668098	237	346	3554	1	328	17
756	756	032973-S	Hordeum vulgare	HEB-07-066	S	2	1	NW	3	5	5/29/2014 2:47	20.7	21	0.7	1	4548	4548	19.5	11680	RGB_SV1	4739	35214300	5445950	1.568	0.242494	6.46615	4620	0.974889	119	0.0251108	1470	455.982	0.310192	420.396	391.529	-15.6415	1025.79	2022.72	0.131231	36112	954.061	NA	0.536006	273	358	4739	1	342	15
757	757	032973-S	Hordeum vulgare	HEB-07-066	S	2	1	NW	3	5	5/30/2014 2:48	21.7	22	1.7	2	4535	4535	32.5	13214	RGB_SV1	5102	42219800	9177760	1.62194	0.352579	4.60023	4965	0.973148	137	0.0268522	1718	578.503	0.336731	418.724	481.127	-11.2341	1018.77	2014.18	0.117217	43526	976.364	NA	0.413285	281	342	5102	1	326	15
758	758	032973-S	Hordeum vulgare	HEB-07-066	S	2	1	NW	3	5	5/31/2014 2:48	22.7	23	2.7	3	4522	4522	45.5	15503	RGB_SV1	5856	52085200	15249300	1.51884	0.444679	3.41559	5713	0.975581	143	0.0244194	1888	608.7	0.322404	420.834	443.137	-9.09884	1034.91	2002.65	0.102128	57340	1069.92	NA	0.299274	282	388	5856	1	372	15
759	759	032973-S	Hordeum vulgare	HEB-07-066	S	2	1	NW	3	5	6/1/2014 2:48	23.7	24	3.7	4	4514	4514	53.5	16019	RGB_SV1	5795	71976700	16924400	2.14331	0.503972	4.25283	5639	0.97308	156	0.0269198	2045	721.661	0.35289	449.642	1205.12	-6.63987	1009.69	2004.07	0.0827822	70003	1144.23	NA	0.383474	334	444	5795	1	428	15
760	760	032973-S	Hordeum vulgare	HEB-07-066	S	2	1	NW	3	5	6/2/2014 2:48	24.7	25	4.7	5	4504	4504	63.5	19996	RGB_SV1	6904	97773800	11926300	2.05126	0.250209	8.19818	6721	0.973494	183	0.0265064	2383	822.522	0.345162	478.433	941.543	2.16672	952.167	2006.99	0.103957	66412	1144.08	NA	0.612409	379	398	6904	1	383	14
761	761	032973-S	Hordeum vulgare	HEB-07-066	S	2	1	NW	3	5	6/3/2014 2:48	25.7	26	5.7	6	4496	4496	71.5	20471	RGB_SV1	5775	48609700	10897000	1.45753	0.32674	4.46084	5645	0.977489	130	0.0225108	2006	696.803	0.347359	414.56	903.24	-13.471	992.851	2018.93	0.125003	46199	978.518	NA	0.401646	327	311	5775	1	297	13
762	762	032973-S	Hordeum vulgare	HEB-07-066	S	2	1	NW	3	5	6/4/2014 2:48	26.7	27	6.7	7	4487	4487	80.5	22238	RGB_SV1	5616	43683400	12158500	1.38504	0.385501	3.59283	5478	0.975427	138	0.0245726	1974	693.852	0.351496	414.584	458.225	-7.63327	1008.39	2008.56	0.106434	52765	1052.23	NA	0.318704	283	373	5616	1	357	15
763	763	032973-S	Hordeum vulgare	HEB-07-066	S	2	1	NW	3	5	6/5/2014 2:48	27.7	28	7.7	8	4479	4479	88.5	23951	RGB_SV1	6154	58960000	17883200	1.55684	0.472205	3.29695	6030	0.97985	124	0.0201495	2006	653.89	0.325967	421.142	1309.83	-3.83594	1010.17	1994.14	0.102314	60148	1137.24	NA	0.285747	286	421	6154	1	406	14
764	764	032973-S	Hordeum vulgare	HEB-07-066	S	2	1	NW	3	5	6/6/2014 2:48	28.7	29	8.7	9	4470	4470	97.5	23916	RGB_SV1	6854	86607100	22775200	1.84359	0.484813	3.80269	6719	0.980304	135	0.0196965	2333	794.119	0.340385	495.405	591.411	-15.343	1021.49	1973.1	0.0875631	78275	1291.68	NA	0.34055	351	486	6854	1	472	13
765	765	032973-S	Hordeum vulgare	HEB-07-066	S	2	1	NW	3	5	6/7/2014 2:48	29.7	30	9.7	10	4460	4460	107.5	24698	RGB_SV1	7066	109654000	22624200	2.19623	0.453133	4.84677	6938	0.981885	128	0.0181149	2539	912.33	0.359326	514.437	195.764	-28.4021	1031.64	1952.39	0.0842043	83915	1325.58	NA	0.432873	366	500	7066	1	487	12
766	766	032973-S	Hordeum vulgare	HEB-07-066	S	2	1	NW	3	5	6/8/2014 2:48	30.7	31	10.7	11	4451	4451	116.5	26576	RGB_SV1	8085	164234000	17923200	2.51248	0.274193	9.16316	7957	0.984168	128	0.0158318	2537	796.088	0.313791	562.286	776.382	-23.3672	1023.63	1933.76	0.10637	76008	1311.07	NA	0.645148	249	562	8085	1	550	11
767	767	032973-S	Hordeum vulgare	HEB-07-066	S	2	1	NW	3	5	6/9/2014 2:48	31.7	32	11.7	12	4442	4442	125.5	27721	RGB_SV1	9103	247187000	15857800	2.98303	0.19137	15.5878	8963	0.984621	140	0.0153795	2742	825.943	0.301219	632.147	1144.13	-19.7267	1030.67	1909.94	0.108634	83795	1414.54	NA	0.773396	230	630	9103	1	616	13
768	768	032973-S	Hordeum vulgare	HEB-07-066	S	2	1	NW	3	5	6/10/2014 2:48	32.7	33	12.7	13	4432	4432	135.5	31874	RGB_SV1	9525	284677000	30123700	3.13778	0.332031	9.45028	9269	0.973123	256	0.0268766	2949	913.029	0.309606	676.571	1724.53	-22.2313	1095.19	1899.92	0.0836767	113831	1607.07	NA	0.653862	454	617	9525	1	602	14
769	769	032974-C	Hordeum vulgare	HEB-19-027	C	1	1	NW	3	6	5/24/2014 2:50	15.7	16	-4.3	-4	4357	4357	NA	11887	RGB_SV1	5185	50303600	2338790	1.87112	0.086995	21.5084	5093	0.982256	92	0.0177435	1375	364.634	0.265188	421.343	376.593	6.98158	1088.98	2020.26	0.229934	22550	890.049	NA	0.830184	182	392	5185	1	381	10
770	770	032974-C	Hordeum vulgare	HEB-19-027	C	1	1	NW	3	6	5/25/2014 8:09	16.92	17	-3.08	-3	4351	4351	6	14584	RGB_SV1	6087	48009400	6801620	1.29574	0.183572	7.05852	5976	0.981764	111	0.0182356	1679	463.125	0.275834	405.744	245.564	-6.95633	1108.3	2020.13	0.14106	43152	965.192	NA	0.565226	220	373	6087	1	362	10
771	771	032974-C	Hordeum vulgare	HEB-19-027	C	1	1	NW	3	6	5/27/2014 2:48	18.7	19	-1.3	-1	4340	4340	11.5	18494	RGB_SV1	6484	91911200	5792650	2.18616	0.137782	15.8669	6234	0.961443	250	0.0385564	1869	538.735	0.288248	467.472	165.564	2.4693	1032.32	2015.45	0.170587	38010	1040.4	NA	0.776909	333	363	6468	0.997532	345	17
772	772	032974-C	Hordeum vulgare	HEB-19-027	C	1	1	NW	3	6	5/29/2014 2:48	20.7	21	0.7	1	4518	4518	22.5	21525	RGB_SV1	8286	113584000	8439690	1.65436	0.122924	13.4584	8064	0.973208	222	0.0267922	2438	717.336	0.294231	512.978	477.233	2.73143	1045.79	2007.61	0.170511	48595	1137.63	NA	0.742478	377	387	8286	1	372	14
773	773	032974-C	Hordeum vulgare	HEB-19-027	C	1	1	NW	3	6	5/30/2014 2:48	21.7	22	1.7	2	4504	4504	36.5	24621	RGB_SV1	10355	132189000	10552100	1.23281	0.0984095	12.5273	10139	0.979141	216	0.0208595	2456	582.514	0.23718	533.353	452.843	5.69131	1075.33	1990.52	0.181482	57058	1182.53	NA	0.726162	318	466	10355	1	451	14
774	774	032974-C	Hordeum vulgare	HEB-19-027	C	1	1	NW	3	6	5/31/2014 2:48	22.7	23	2.7	3	4489	4489	51.5	28088	RGB_SV1	9627	149814000	11354000	1.61648	0.122509	13.1948	9410	0.977459	217	0.0225408	2751	786.122	0.285759	517.07	490.583	6.21084	1037.14	2000.52	0.165435	58192	1191.6	NA	0.738059	426	376	9627	1	362	13
775	775	032974-C	Hordeum vulgare	HEB-19-027	C	1	1	NW	3	6	6/1/2014 2:48	23.7	24	3.7	4	4479	4479	61.5	32296	RGB_SV1	12844	182922000	24723700	1.10883	0.149869	7.39865	12573	0.978901	271	0.0210993	3372	885.268	0.262535	538.179	651.465	-2.96539	1078.26	1983.14	0.160656	79947	1264	NA	0.580441	371	456	12844	1	442	13
776	776	032974-C	Hordeum vulgare	HEB-19-027	C	1	1	NW	3	6	6/2/2014 2:48	24.7	25	4.7	5	4468	4468	72.5	34846	RGB_SV1	12663	213915000	24856300	1.33404	0.155011	8.60606	12410	0.980021	253	0.0199795	3068	743.317	0.242281	539.971	782.563	-9.97207	1074.13	1973.39	0.144214	87807	1306.72	NA	0.626944	402	476	12663	1	462	13
777	777	032974-C	Hordeum vulgare	HEB-19-027	C	1	1	NW	3	6	6/3/2014 2:48	25.7	26	5.7	6	4457	4457	83.5	40558	RGB_SV1	14418	307335000	40989300	1.47843	0.197179	7.49794	14161	0.982175	257	0.0178249	3906	1058.18	0.270911	581.726	792.749	0.96417	1033.08	1989.7	0.106538	135332	1492.2	NA	0.584688	578	370	14418	1	357	12
778	778	032974-C	Hordeum vulgare	HEB-19-027	C	1	1	NW	3	6	6/4/2014 2:48	26.7	27	6.7	7	4443	4443	97.5	44466	RGB_SV1	15359	202964000	53841600	0.860385	0.22824	3.76965	15100	0.983137	259	0.0168631	3883	981.684	0.252816	531.761	2651.01	8.58396	1044.63	1984.55	0.106578	144111	1446.96	NA	0.337192	474	398	15359	1	383	14
779	779	032974-C	Hordeum vulgare	HEB-19-027	C	1	1	NW	3	6	6/5/2014 2:48	27.7	28	7.7	8	4431	4431	109.5	48799	RGB_SV1	16954	214597000	112631000	0.746584	0.391844	1.90531	16679	0.98378	275	0.0162204	4711	1309.04	0.277869	589.788	533.823	0.649836	1072.07	1979.65	0.0928381	182619	1644.43	NA	0.0970977	460	473	16954	1	457	15
780	780	032974-C	Hordeum vulgare	HEB-19-027	C	1	1	NW	3	6	6/6/2014 2:48	28.7	29	8.7	9	4416	4416	124.5	57152	RGB_SV1	20519	243426000	201652000	0.578168	0.47895	1.20716	20298	0.98923	221	0.0107705	5733	1601.8	0.2794	715.614	1152.59	1.37373	1096.91	1962.03	0.0963587	212944	1831.44	NA	0.00880911	516	530	20519	1	517	12
781	781	032974-C	Hordeum vulgare	HEB-19-027	C	1	1	NW	3	6	6/7/2014 2:48	29.7	30	9.7	10	4399	4399	141.5	62369	RGB_SV1	22743	361579000	220849000	0.69905	0.426972	1.63723	22553	0.991646	190	0.00835422	6361	1779.11	0.27969	789.763	1350.31	-8.04768	1113.89	1944.57	0.0943666	241007	1956.09	NA	0.0583838	593	562	22743	1	550	11
782	782	032974-C	Hordeum vulgare	HEB-19-027	C	1	1	NW	3	6	6/8/2014 2:48	30.7	31	10.7	11	4382	4382	158.5	64496	RGB_SV1	25742	461704000	246472000	0.696754	0.371948	1.87325	25557	0.992813	185	0.0071867	7129	1974.31	0.27694	824.879	988.173	-15.7647	1109.07	1941.87	0.104208	247024	2050.45	NA	0.0923705	658	600	25742	1	589	10
783	783	032974-C	Hordeum vulgare	HEB-19-027	C	1	1	NW	3	6	6/9/2014 2:48	31.7	32	11.7	12	4362	4362	178.5	75084	RGB_SV1	30076	636476000	269906000	0.703626	0.298382	2.35814	29812	0.991222	264	0.00877776	8220	2246.59	0.273308	856.329	1729.55	-17.4957	1120.49	1916.78	0.111998	268541	2109.1	NA	0.163565	694	608	30076	1	594	13
784	784	032974-C	Hordeum vulgare	HEB-19-027	C	1	1	NW	3	6	6/10/2014 2:48	32.7	33	12.7	13	4342	4342	198.5	83781	RGB_SV1	30430	761453000	256402000	0.822317	0.276897	2.96976	30122	0.989878	308	0.0101216	7550	1873.23	0.24811	861.313	1353.04	0.869967	1120.13	1898.04	0.105461	288542	2133.01	NA	0.246206	681	610	30430	1	596	13
785	785	032975-S	Hordeum vulgare	HEB-19-027	S	2	1	NW	3	7	5/24/2014 2:51	15.7	16	-4.3	-4	4362	4362	NA	11027	RGB_SV1	4365	27774800	314826	1.45775	0.0165235	88.2225	4279	0.980298	86	0.0197022	1041	248.266	0.238488	366.661	127.426	9.504	1077.66	2014.5	0.369915	11800	755.47	NA	0.955671	53	367	4365	1	355	11
786	786	032975-S	Hordeum vulgare	HEB-19-027	S	2	1	NW	3	7	5/25/2014 8:09	16.92	17	-3.08	-3	4356	4356	6	12869	RGB_SV1	4675	32087000	746081	1.46813	0.0341368	43.0073	4585	0.980749	90	0.0192513	1400	419.251	0.299465	376.14	160.568	-5.03347	1046.08	2008.05	0.378757	12343	773.763	NA	0.911171	114	361	4675	1	350	10
787	787	032975-S	Hordeum vulgare	HEB-19-027	S	2	1	NW	3	7	5/27/2014 2:49	18.7	19	-1.3	-1	4346	4346	11	14895	RGB_SV1	5318	60259800	1209840	2.13074	0.0427789	49.8082	5133	0.965213	185	0.0347875	1341	338.15	0.252162	463.729	393.137	4.27198	1066.79	1984.71	0.196854	27015	977.74	NA	0.922822	117	464	5318	1	445	18
788	788	032975-S	Hordeum vulgare	HEB-19-027	S	2	1	NW	3	7	5/29/2014 2:49	20.7	21	0.7	1	4529	4529	19.5	19796	RGB_SV1	5968	55419400	5572870	1.55598	0.156466	9.9445	5789	0.970007	179	0.0299933	1767	523.172	0.296079	403.636	311.007	-7.47585	1037.55	2012.39	0.174442	34212	900.378	NA	0.667914	256	332	5968	1	316	15
789	789	032975-S	Hordeum vulgare	HEB-19-027	S	2	1	NW	3	7	5/30/2014 2:49	21.7	22	1.7	2	4517	4517	31.5	24123	RGB_SV1	7463	97215000	10315100	1.74545	0.185202	9.42455	7212	0.966367	251	0.0336326	2638	932.473	0.353477	478.539	554.558	-2.81741	1023.19	2008.23	0.147196	50701	1078.52	NA	0.653099	353	356	7463	1	340	15
790	790	032975-S	Hordeum vulgare	HEB-19-027	S	2	1	NW	3	7	5/31/2014 2:49	22.7	23	2.7	3	4505	4505	43.5	25218	RGB_SV1	7939	86563200	9872630	1.37341	0.15664	8.768	7721	0.972541	218	0.0274594	2492	782.222	0.313893	431.912	1913.77	-2.26697	1049.76	1998.33	0.154585	51357	1019.37	NA	0.632422	255	423	7939	1	407	15
791	791	032975-S	Hordeum vulgare	HEB-19-027	S	2	1	NW	3	7	6/1/2014 2:49	23.7	24	3.7	4	4497	4497	51.5	26942	RGB_SV1	9237	120421000	17705000	1.41137	0.207507	6.80156	8991	0.973368	246	0.026632	2837	871.34	0.307134	521.752	1187.41	1.16308	1062.12	1987.3	0.122047	75684	1219.5	NA	0.553002	286	522	9237	1	506	15
792	792	032975-S	Hordeum vulgare	HEB-19-027	S	2	1	NW	3	7	6/2/2014 2:49	24.7	25	4.7	5	4487	4487	61.5	29178	RGB_SV1	9450	141098000	9185150	1.58001	0.102854	15.3616	9198	0.973333	252	0.0266667	2897	888.107	0.306561	587.64	891.647	-1.93005	1039.69	1981.09	0.151183	62507	1253.04	NA	0.770467	236	566	9450	1	550	15
793	793	032975-S	Hordeum vulgare	HEB-19-027	S	2	1	NW	3	7	6/3/2014 2:49	25.7	26	5.7	6	4480	4480	68.5	32052	RGB_SV1	10860	192350000	16371300	1.63092	0.138811	11.7492	10620	0.977901	240	0.0220995	3206	946.449	0.295212	634.736	1182.46	-5.23851	1048.24	1972.83	0.123597	87866	1389.87	NA	0.710864	287	619	10860	1	603	15
794	794	032975-S	Hordeum vulgare	HEB-19-027	S	2	1	NW	3	7	6/4/2014 2:49	26.7	27	6.7	7	4470	4470	78.5	34011	RGB_SV1	11396	227108000	14318400	1.74875	0.110252	15.8613	11136	0.977185	260	0.022815	3251	927.431	0.285275	665.099	808.191	6.79903	1046.8	1954.13	0.124553	91495	1440.53	NA	0.77684	258	655	11396	1	639	15
795	795	032975-S	Hordeum vulgare	HEB-19-027	S	2	1	NW	3	7	6/5/2014 2:49	27.7	28	7.7	8	4462	4462	86.5	36910	RGB_SV1	12036	233802000	23478400	1.61392	0.162071	9.95814	11792	0.979728	244	0.0202725	3387	953.121	0.281406	656.756	1060.19	1.83019	1065.18	1946.22	0.118444	101618	1458.09	NA	0.668285	278	656	12036	1	640	15
796	796	032975-S	Hordeum vulgare	HEB-19-027	S	2	1	NW	3	7	6/6/2014 2:49	28.7	29	8.7	9	4452	4452	96.5	39460	RGB_SV1	12363	238700000	48564100	1.56172	0.317737	4.91515	12158	0.983418	205	0.0165817	3719	1118.74	0.300817	657.262	1333.28	-6.49429	1068.93	1949.36	0.0830462	148869	1597.42	NA	0.438092	440	653	12363	1	639	13
797	797	032975-S	Hordeum vulgare	HEB-19-027	S	2	1	NW	3	7	6/7/2014 2:49	29.7	30	9.7	10	4442	4442	106.5	41171	RGB_SV1	13514	257484000	29190200	1.40988	0.159834	8.82091	13320	0.985645	194	0.0143555	3792	1064.03	0.280598	649.407	1183.67	-2.82407	1074.57	1942.17	0.126484	106844	1476.61	NA	0.634178	308	650	13513	0.999926	637	12
798	798	032975-S	Hordeum vulgare	HEB-19-027	S	2	1	NW	3	7	6/8/2014 2:49	30.7	31	10.7	11	4433	4433	115.5	45006	RGB_SV1	14379	264371000	34784100	1.27867	0.168238	7.60035	14197	0.987343	182	0.0126573	3888	1051.29	0.270394	649.554	1676.84	2.08108	1092.95	1939.64	0.130516	110170	1522.13	NA	0.588981	347	639	14379	1	626	12
799	799	032975-S	Hordeum vulgare	HEB-19-027	S	2	1	NW	3	7	6/9/2014 2:49	31.7	32	11.7	12	4421	4421	127.5	46644	RGB_SV1	15171	297133000	31264300	1.29099	0.135838	9.5039	14902	0.982269	269	0.0177312	3980	1044.12	0.262343	651.844	1431.29	-5.74544	1079.26	1934.71	0.137997	109937	1491.7	NA	0.655443	333	651	15171	1	637	13
800	800	032975-S	Hordeum vulgare	HEB-19-027	S	2	1	NW	3	7	6/10/2014 2:49	32.7	33	12.7	13	4411	4411	137.5	48225	RGB_SV1	15379	300528000	26608800	1.27066	0.112504	11.2943	15227	0.990116	152	0.00988361	4141	1115.02	0.269263	645.263	1251.41	-2.77528	1076.85	1922.07	0.154874	99300	1478.99	NA	0.70111	295	644	15379	1	630	13
801	801	032976-C	Hordeum vulgare	HEB-15-140	C	1	1	NW	3	8	5/24/2014 2:51	15.7	16	-4.3	-4	4389	4389	NA	5727	RGB_SV1	2369	13537100	57563.3	2.4121	0.0102569	235.169	2341	0.988181	28	0.0118193	746	234.916	0.314901	349.173	88.2843	5.05418	986.946	2007.96	0.488655	4848	703.728	NA	0.983135	30	350	2369	1	341	8
802	802	032976-C	Hordeum vulgare	HEB-15-140	C	1	1	NW	3	8	5/25/2014 8:10	16.92	17	-3.08	-3	4382	4382	7	7191	RGB_SV1	2702	17339400	49119.2	2.375	0.00672791	353.007	2674	0.989637	28	0.0103627	820	248.853	0.303479	375.826	108.971	4.51198	977.492	2009.43	0.518022	5216	757.284	NA	0.988733	39	375	2702	1	367	7
803	803	032976-C	Hordeum vulgare	HEB-15-140	C	1	1	NW	3	8	5/27/2014 2:49	18.7	19	-1.3	-1	4371	4371	12.5	9067	RGB_SV1	3434	25399500	66958.4	2.15389	0.00567811	379.333	3352	0.976121	82	0.0238789	879	224.997	0.25597	392.046	206.213	5.05494	981.041	2010.63	0.523555	6559	791.35	NA	0.98951	44	391	3434	1	376	14
804	804	032976-C	Hordeum vulgare	HEB-15-140	C	1	1	NW	3	8	5/29/2014 2:49	20.7	21	0.7	1	4550	4550	23	12617	RGB_SV1	5125	47922000	547345	1.82452	0.0208388	87.5536	5106	0.996293	19	0.00370732	1524	453.185	0.297366	429.795	635.823	-2.7237	959.299	1985.35	0.377811	13565	875.637	NA	0.95534	105	419	5125	1	412	6
805	805	032976-C	Hordeum vulgare	HEB-15-140	C	1	1	NW	3	8	5/30/2014 2:49	21.7	22	1.7	2	4536	4536	37	13062	RGB_SV1	6023	53500300	991809	1.47479	0.0273402	53.9421	5966	0.990536	57	0.00946372	1549	398.373	0.257181	415.583	4178.28	4.33037	994.671	1971.89	0.322034	18703	886.965	NA	0.928521	77	416	6023	1	404	11
806	806	032976-C	Hordeum vulgare	HEB-15-140	C	1	1	NW	3	8	5/31/2014 2:49	22.7	23	2.7	3	4523	4522	50	14307	RGB_SV1	6687	87339300	2214280	1.9532	0.0495187	39.4437	6620	0.989981	67	0.0100194	2065	637.689	0.308808	503.672	674.096	1.74071	993.308	1953.41	0.215967	30963	1064.25	NA	0.903543	116	503	6687	1	492	10
807	807	032976-C	Hordeum vulgare	HEB-15-140	C	1	1	NW	3	8	6/1/2014 2:49	23.7	24	3.7	4	4514	4514	58	15672	RGB_SV1	6842	90621700	2345580	1.93582	0.0501054	38.6351	6779	0.990792	63	0.00920783	2147	673.722	0.313797	500.728	683.137	5.10694	999.908	1949.4	0.21689	31546	1074.48	NA	0.901626	95	501	6842	1	490	10
808	808	032976-C	Hordeum vulgare	HEB-15-140	C	1	1	NW	3	8	6/2/2014 2:50	24.7	25	4.7	5	4504	4504	68	17673	RGB_SV1	7786	115154000	3078150	1.89954	0.0507763	37.4101	7724	0.992037	62	0.00796301	2389	733.023	0.306833	555.347	302.154	1.12102	997.943	1931.63	0.199115	39103	1166.93	NA	0.898572	115	554	7786	1	542	11
809	809	032976-C	Hordeum vulgare	HEB-15-140	C	1	1	NW	3	8	6/3/2014 2:50	25.7	26	5.7	6	4494	4494	78	19388	RGB_SV1	8681	161503000	5012080	2.14309	0.0665087	32.2227	8603	0.991015	78	0.00898514	2799	902.477	0.322428	604.861	669.309	-3.09728	1000.07	1911.38	0.18745	46311	1274.58	NA	0.883224	132	600	8681	1	588	11
810	810	032976-C	Hordeum vulgare	HEB-15-140	C	1	1	NW	3	8	6/4/2014 2:49	26.7	27	6.7	7	4483	4483	89	21268	RGB_SV1	8813	198153000	4013350	2.55125	0.0516725	49.3734	8744	0.992171	69	0.00782934	2872	935.934	0.325882	621.052	782.132	-1.17276	986.847	1897.21	0.190915	46162	1295.03	NA	0.922169	132	622	8813	1	610	11
811	811	032976-C	Hordeum vulgare	HEB-15-140	C	1	1	NW	3	8	6/5/2014 2:50	27.7	28	7.7	8	4474	4474	98	23204	RGB_SV1	9174	267763000	3108490	3.18151	0.0369345	86.1393	9100	0.991934	74	0.00806627	2590	731.208	0.28232	669.463	3646.02	-1.44285	969.585	1879.28	0.208344	44033	1369.5	NA	0.954623	141	667	9174	1	655	11
812	812	032976-C	Hordeum vulgare	HEB-15-140	C	1	1	NW	3	8	6/6/2014 2:50	28.7	29	8.7	9	4463	4463	109	25549	RGB_SV1	10007	321925000	4263210	3.21475	0.0425725	75.5125	9942	0.993505	65	0.00649545	2869	822.54	0.286699	712.484	685.823	-4.57292	960.428	1854.93	0.194277	51509	1460.22	NA	0.948404	158	706	10007	1	696	9
813	813	032976-C	Hordeum vulgare	HEB-15-140	C	1	1	NW	3	8	6/7/2014 2:50	29.7	30	9.7	10	4447	4447	125	26120	RGB_SV1	10001	338217000	4983680	3.38149	0.0498269	67.8649	9945	0.994401	56	0.00559944	2770	767.213	0.276972	727.008	721.706	-0.727186	963.282	1851.89	0.160852	62175	1495.89	NA	0.942759	167	726	9992	0.9991	717	8
814	814	032976-C	Hordeum vulgare	HEB-15-140	C	1	1	NW	3	8	6/8/2014 2:49	30.7	31	10.7	11	4434	4434	138	27281	RGB_SV1	9876	377718000	9101290	3.87262	0.0933127	41.5015	9826	0.994937	50	0.00506278	3172	1018.79	0.321183	759.052	794.848	3.07642	958.735	1826.08	0.11593	85189	1584.17	NA	0.9081	219	757	9872	0.999595	749	7
815	815	032976-C	Hordeum vulgare	HEB-15-140	C	1	1	NW	3	8	6/9/2014 2:50	31.7	32	11.7	12	4421	4421	151	28474	RGB_SV1	10157	423416000	11230800	4.10427	0.108862	37.7014	10111	0.995471	46	0.0045289	3415	1148.2	0.336221	784.073	9063.71	-2.39499	964.372	1812.67	0.108263	93818	1637.69	NA	0.899315	233	784	10157	1	775	8
816	816	032976-C	Hordeum vulgare	HEB-15-140	C	1	1	NW	3	8	6/10/2014 2:50	32.7	33	12.7	13	4406	4406	166	30485	RGB_SV1	10048	460449000	15684500	4.5606	0.155351	29.3569	9974	0.992635	74	0.00736465	3755	1403.27	0.373706	825.833	5256.22	-6.52898	965.174	1825.88	0.0871435	115304	1747.1	NA	0.872575	275	825	10048	1	814	10
817	817	032977-S	Hordeum vulgare	HEB-15-140	S	2	1	NW	3	9	5/24/2014 2:52	15.7	16	-4.3	-4	4387	4387	NA	9649	RGB_SV1	3178	31169200	133084	3.08616	0.013177	234.208	3146	0.989931	32	0.0100692	1145	412.531	0.36029	414.391	195.208	0.513233	990.502	2030.12	0.415697	7645	835.031	NA	0.983066	235	343	3178	1	335	7
818	818	032977-S	Hordeum vulgare	HEB-15-140	S	2	1	NW	3	9	5/25/2014 8:11	16.92	17	-3.08	-3	4380	4380	7	11546	RGB_SV1	4926	49918500	1322220	2.05718	0.0544895	37.7537	4873	0.989241	53	0.0107592	1423	411.07	0.288875	448.486	440.985	-4.7127	1007.71	2027.73	0.261715	18822	926.126	NA	0.899447	264	365	4926	1	356	8
819	819	032977-S	Hordeum vulgare	HEB-15-140	S	2	1	NW	3	9	5/27/2014 2:50	18.7	19	-1.3	-1	4368	4368	13	13785	RGB_SV1	6252	55295200	7512660	1.41465	0.192201	7.36027	6158	0.984965	94	0.0150352	1994	635.962	0.318938	462.066	345.706	-1.80163	1075.26	2008.46	0.148141	42203	1031.91	NA	0.578776	208	437	6252	1	421	15
820	820	032977-S	Hordeum vulgare	HEB-15-140	S	2	1	NW	3	9	5/29/2014 2:50	20.7	21	0.7	1	4547	4547	23.5	16725	RGB_SV1	7590	103200000	21939900	1.79141	0.380847	4.70375	7416	0.977075	174	0.0229249	2545	853.363	0.33531	496.049	514.51	-5.25838	1033.81	1982.88	0.0959496	79104	1225.01	NA	0.42166	345	490	7590	1	475	14
821	821	032977-S	Hordeum vulgare	HEB-15-140	S	2	1	NW	3	9	5/30/2014 2:50	21.7	22	1.7	2	4535	4535	35.5	19371	RGB_SV1	8499	130450000	16786500	1.80596	0.232394	7.77109	8346	0.981998	153	0.0180021	2616	805.207	0.307801	543.928	541.985	-4.49777	1128.11	1976.73	0.140366	60549	1224.5	NA	0.59595	252	508	8499	1	492	15
822	822	032977-S	Hordeum vulgare	HEB-15-140	S	2	1	NW	3	9	5/31/2014 2:50	22.7	23	2.7	3	4521	4521	49.5	22265	RGB_SV1	8801	150976000	28000800	1.94915	0.361498	5.39185	8627	0.980229	174	0.0197705	3140	1120.28	0.356778	567.07	767.401	-10.079	1130.26	1969.98	0.118385	74342	1324.47	NA	0.472109	336	509	8801	1	495	13
823	823	032977-S	Hordeum vulgare	HEB-15-140	S	2	1	NW	3	9	6/1/2014 2:50	23.7	24	3.7	4	4512	4512	58.5	24046	RGB_SV1	9537	166652000	37902900	1.83226	0.416724	4.39682	9337	0.979029	200	0.020971	3252	1108.89	0.340988	584.956	835.94	-15.8971	1124.09	1963.48	0.102088	93419	1436.07	NA	0.396159	386	525	9537	1	508	16
824	824	032977-S	Hordeum vulgare	HEB-15-140	S	2	1	NW	3	9	6/2/2014 2:50	24.7	25	4.7	5	4503	4502	67.5	26619	RGB_SV1	10900	186717000	41705600	1.57156	0.351028	4.47702	10692	0.980918	208	0.0190826	3449	1091.34	0.316422	582.719	1019.82	-11.3815	1118.09	1964.56	0.109039	99964	1448.46	NA	0.403019	400	523	10900	1	509	13
825	825	032977-S	Hordeum vulgare	HEB-15-140	S	2	1	NW	3	9	6/3/2014 2:50	25.7	26	5.7	6	4493	4493	76.5	29556	RGB_SV1	11943	207943000	53646600	1.45787	0.37611	3.87617	11762	0.984845	181	0.0151553	3968	1318.35	0.332245	577.17	1193	-6.92881	1129.62	1952.03	0.102124	116946	1493.19	NA	0.347913	429	537	11943	1	522	14
826	826	032977-S	Hordeum vulgare	HEB-15-140	S	2	1	NW	3	9	6/4/2014 2:50	26.7	27	6.7	7	4483	4483	86.5	32172	RGB_SV1	12605	247764000	57271600	1.55938	0.360457	4.32613	12460	0.988497	145	0.0115034	4233	1421.52	0.335819	609.099	854.463	-6.95264	1115.94	1938.35	0.0967665	130262	1558.63	NA	0.389992	420	610	12605	1	596	13
827	827	032977-S	Hordeum vulgare	HEB-15-140	S	2	1	NW	3	9	6/5/2014 2:50	27.7	28	7.7	8	4474	4474	95.5	35345	RGB_SV1	12050	267843000	73285700	1.84462	0.504714	3.65478	11794	0.978755	256	0.0212448	4143	1424.44	0.343817	665.764	287.291	-16.2845	1049.68	1929.65	0.0773477	155790	1700.72	NA	0.325281	431	610	12050	1	594	15
828	828	032977-S	Hordeum vulgare	HEB-15-140	S	2	1	NW	3	9	6/6/2014 2:50	28.7	29	8.7	9	4464	4464	105.5	38281	RGB_SV1	13002	262345000	66402600	1.55186	0.392794	3.95082	12831	0.986848	171	0.0131518	4269	1401.66	0.328334	673.276	301.375	-7.63332	1052.01	1922.29	0.0880638	147643	1690.64	NA	0.355248	425	616	13002	1	601	14
829	829	032977-S	Hordeum vulgare	HEB-15-140	S	2	1	NW	3	9	6/7/2014 2:50	29.7	30	9.7	10	4452	4452	117.5	40381	RGB_SV1	15422	329796000	82267000	1.38664	0.345895	4.00885	15266	0.989885	156	0.0101154	4947	1586.88	0.320776	657.773	2164.13	-5.44712	1050.57	1916.62	0.105565	146090	1684.1	NA	0.360848	433	609	15422	1	596	12
830	830	032977-S	Hordeum vulgare	HEB-15-140	S	2	1	NW	3	9	6/8/2014 2:50	30.7	31	10.7	11	4441	4441	128.5	44498	RGB_SV1	15127	328561000	83391500	1.43586	0.364432	3.93999	14935	0.987307	192	0.0126925	5039	1678.56	0.333113	680.388	228.232	1.74739	1055.27	1906.78	0.0998996	151422	1721.54	NA	0.354192	442	633	15127	1	622	10
831	831	032977-S	Hordeum vulgare	HEB-15-140	S	2	1	NW	3	9	6/9/2014 2:50	31.7	32	11.7	12	4430	4430	139.5	47490	RGB_SV1	16609	429432000	118596000	1.55671	0.429916	3.62096	16321	0.98266	288	0.01734	5668	1934.27	0.341261	720.536	3236.88	-5.07217	1080.93	1886.77	0.0903768	183775	1806.75	NA	0.321704	466	709	16609	1	695	13
832	832	032977-S	Hordeum vulgare	HEB-15-140	S	2	1	NW	3	9	6/10/2014 2:50	32.7	33	12.7	13	4419	4418	150.5	51140	RGB_SV1	17527	442500000	128556000	1.44045	0.418483	3.44208	17238	0.983511	289	0.0164889	6176	2176.24	0.352371	760.338	316.492	-10.6027	1055.4	1888.38	0.0893173	196233	1960.6	NA	0.302236	607	669	17527	1	655	13
833	833	032978-C	Hordeum vulgare	HEB-07-024	C	1	1	NW	3	10	5/24/2014 2:53	15.7	16	-4.3	-4	4387	4387	NA	5568	RGB_SV1	2151	5832340	311703	1.26056	0.0673691	18.7112	2103	0.977685	48	0.0223152	762	269.941	0.354254	192.585	157.941	-4.36086	1079.77	2069.8	0.390169	5513	422.975	NA	0.807365	57	193	2151	1	183	9
834	834	032978-C	Hordeum vulgare	HEB-07-024	C	1	1	NW	3	10	5/25/2014 8:11	16.92	17	-3.08	-3	4381	4381	6	6792	RGB_SV1	2638	8634340	1225410	1.24074	0.176089	7.04607	2582	0.978772	56	0.0212282	908	312.534	0.3442	239.921	86.4853	-14.9506	1090.69	2059.67	0.272183	9692	523.277	NA	0.564649	76	240	2638	1	230	9
835	835	032978-C	Hordeum vulgare	HEB-07-024	C	1	1	NW	3	10	5/27/2014 2:50	18.7	19	-1.3	-1	4371	4371	11	7782	RGB_SV1	3363	19286200	1821490	1.70527	0.161055	10.5882	3240	0.963426	123	0.0365745	1097	357.838	0.326197	332.79	179.912	-10.7683	1097.8	2047.55	0.229792	14635	704.164	NA	0.684607	100	331	3363	1	314	16
836	836	032978-C	Hordeum vulgare	HEB-07-024	C	1	1	NW	3	10	5/29/2014 2:51	20.7	21	0.7	1	4553	4553	20	9133	RGB_SV1	3726	25694200	2485650	1.85075	0.179042	10.337	3585	0.962158	141	0.0378422	1235	409.346	0.331455	367.751	277.279	-9.84486	1110.36	2041.95	0.19955	18672	783.65	NA	0.678294	143	356	3726	1	340	15
837	837	032978-C	Hordeum vulgare	HEB-07-024	C	1	1	NW	3	10	5/30/2014 2:51	21.7	22	1.7	2	4540	4540	33	10913	RGB_SV1	4415	25899600	2433380	1.32871	0.124838	10.6435	4278	0.968969	137	0.0310306	1466	486.785	0.33205	354.979	346.794	-11.2125	1095.16	2038.95	0.245838	17959	757.349	NA	0.685965	107	352	4415	1	335	16
838	838	032978-C	Hordeum vulgare	HEB-07-024	C	1	1	NW	3	10	5/31/2014 2:51	22.7	23	2.7	3	4525	4525	48	12968	RGB_SV1	5312	38032100	3713600	1.34783	0.131607	10.2413	5144	0.968373	168	0.0316265	1614	490.398	0.30384	359.703	340.191	2.75564	1127.75	2025.22	0.207922	25548	801.846	NA	0.675824	177	336	5312	1	320	15
839	839	032978-C	Hordeum vulgare	HEB-07-024	C	1	1	NW	3	10	6/1/2014 2:51	23.7	24	3.7	4	4516	4516	57	15484	RGB_SV1	4972	33417500	3157630	1.3518	0.127732	10.5831	4848	0.97506	124	0.0249397	1499	451.931	0.301488	364.918	161.497	-6.84449	1061.17	2020.51	0.216343	22982	823.43	NA	0.684483	149	335	4972	1	319	15
840	840	032978-C	Hordeum vulgare	HEB-07-024	C	1	1	NW	3	10	6/2/2014 2:51	24.7	25	4.7	5	4505	4505	68	17625	RGB_SV1	6172	58105200	10063100	1.52533	0.264167	5.77409	6059	0.981691	113	0.0183085	1810	530.8	0.29326	433.202	1011.07	-14.3867	1023.86	2014.95	0.134969	45729	1032.48	NA	0.496683	293	321	6172	1	306	14
841	841	032978-C	Hordeum vulgare	HEB-07-024	C	1	1	NW	3	10	6/3/2014 2:51	25.7	26	5.7	6	4495	4495	78	19515	RGB_SV1	5530	45738700	5657680	1.49566	0.185007	8.08436	5396	0.975769	134	0.0242315	1368	338.413	0.247378	366.318	1011.84	0.905297	1042.79	2018.55	0.165178	33479	877.531	NA	0.608153	244	276	5530	1	260	15
842	842	032978-C	Hordeum vulgare	HEB-07-024	C	1	1	NW	3	10	6/4/2014 2:51	26.7	27	6.7	7	4485	4485	88	21482	RGB_SV1	7559	109375000	10243200	1.9142	0.179269	10.6778	7402	0.97923	157	0.0207699	2006	532.35	0.265379	489.168	821.896	2.52459	1020.16	1988.73	0.13654	55361	1147.11	NA	0.686801	336	363	7559	1	348	14
843	843	032978-C	Hordeum vulgare	HEB-07-024	C	1	1	NW	3	10	6/5/2014 2:51	27.7	28	7.7	8	4475	4475	98	23315	RGB_SV1	8858	121232000	21183800	1.54506	0.269981	5.72286	8649	0.976406	209	0.0235945	2515	714.069	0.283924	480.214	683.735	-2.25327	1029.86	1989.73	0.135317	65461	1181.56	NA	0.493517	371	339	8858	1	322	16
844	844	032978-C	Hordeum vulgare	HEB-07-024	C	1	1	NW	3	10	6/6/2014 2:51	28.7	29	8.7	9	4464	4464	109	26065	RGB_SV1	9139	108349000	33338000	1.29726	0.399155	3.25001	9026	0.987635	113	0.0123646	2277	567.319	0.249152	446.374	974.725	-11.4954	1038.67	1975.45	0.120537	75819	1193.55	NA	0.280278	390	381	9139	1	368	12
845	845	032978-C	Hordeum vulgare	HEB-07-024	C	1	1	NW	3	10	6/7/2014 2:51	29.7	30	9.7	10	4449	4449	124	28316	RGB_SV1	10510	160837000	39613700	1.45606	0.358624	4.06013	10404	0.989914	106	0.0100856	2691	689.009	0.256042	523.352	370.794	-12.2692	1026.47	1963.3	0.0948188	110843	1378.77	NA	0.365727	430	505	10510	1	493	11
846	846	032978-C	Hordeum vulgare	HEB-07-024	C	1	1	NW	3	10	6/8/2014 2:51	30.7	31	10.7	11	4435	4435	138	31603	RGB_SV1	11710	238687000	43201500	1.74066	0.315054	5.52496	11574	0.988386	136	0.011614	3179	863.027	0.271477	584.863	1977.98	-9.89809	1019.24	1951.61	0.0993459	117871	1432.51	NA	0.480921	398	561	11710	1	548	12
847	847	032978-C	Hordeum vulgare	HEB-07-024	C	1	1	NW	3	10	6/9/2014 2:51	31.7	32	11.7	12	4422	4421	151	36752	RGB_SV1	11028	206596000	31199500	1.69874	0.25654	6.62175	10896	0.98803	132	0.0119695	2915	770.514	0.264327	571.444	1558.05	-16.2832	1013.79	1947.77	0.125521	87858	1345.7	NA	0.544044	355	549	11028	1	535	13
848	848	032978-C	Hordeum vulgare	HEB-07-024	C	1	1	NW	3	10	6/10/2014 2:51	32.7	33	12.7	13	4405	4405	167	39358	RGB_SV1	12808	220100000	59842700	1.34171	0.364795	3.67798	12706	0.992036	102	0.00796377	2908	660.249	0.227046	601.373	430.416	-23.7414	1088.26	1924.14	0.125255	102255	1481.87	NA	0.327716	376	594	12808	1	580	13
849	849	032979-S	Hordeum vulgare	HEB-07-024	S	2	1	NW	3	11	5/24/2014 2:53	15.7	16	-4.3	-4	4439	4439	NA	6201	RGB_SV1	1878	5151610	34192.5	1.46067	0.00969481	150.665	1829	0.973908	49	0.0260916	562	168.181	0.299255	228.254	239.184	6.23493	1030.77	2065.27	0.574839	3267	464.776	NA	0.9738	48	227	1878	1	217	9
850	850	032979-S	Hordeum vulgare	HEB-07-024	S	2	1	NW	3	11	5/25/2014 8:12	16.93	17	-3.07	-3	4430	4430	9	7603	RGB_SV1	2676	13238000	94789.4	1.84862	0.0132369	139.656	2624	0.980568	52	0.019432	716	191.576	0.267563	311.647	398.64	7.14568	1029.82	2050.93	0.432101	6193	632.766	NA	0.971764	52	311	2676	1	301	9
851	851	032979-S	Hordeum vulgare	HEB-07-024	S	2	1	NW	3	11	5/27/2014 2:51	18.7	19	-1.3	-1	4416	4416	16	8702	RGB_SV1	2787	20678200	228012	2.66219	0.0293551	90.6892	2665	0.956225	122	0.0437747	1026	377.709	0.368138	359.017	563.894	-3.03732	1030.47	2037.69	0.349423	7976	728.865	NA	0.95685	45	359	2787	1	341	17
852	852	032979-S	Hordeum vulgare	HEB-07-024	S	2	1	NW	3	11	5/29/2014 2:51	20.7	21	0.7	1	4595	4595	26.5	10653	RGB_SV1	3636	22980800	473006	1.73827	0.0357782	48.5846	3523	0.968922	113	0.0310781	1072	316.057	0.294829	349.001	336.569	-1.21183	1045.79	2030.12	0.262319	13861	719.796	NA	0.920957	74	350	3636	1	335	14
853	853	032979-S	Hordeum vulgare	HEB-07-024	S	2	1	NW	3	11	5/30/2014 2:51	21.7	22	1.7	2	4577	4577	44.5	12342	RGB_SV1	4209	30894900	633097	1.74393	0.0357365	48.7996	4097	0.97339	112	0.0266096	1239	364.723	0.294369	349.116	276.397	4.63976	1046.37	2013.36	0.278668	15104	742.183	NA	0.921291	76	350	4209	1	335	14
854	854	032979-S	Hordeum vulgare	HEB-07-024	S	2	1	NW	3	11	5/31/2014 2:51	22.7	23	2.7	3	4562	4562	59.5	14859	RGB_SV1	5507	44381200	3629970	1.46342	0.119694	12.2263	5385	0.977846	122	0.0221536	1596	462.542	0.289813	358.734	228.426	-0.870668	1076.43	2006.34	0.191355	28779	841.651	NA	0.720438	168	348	5507	1	333	14
855	855	032979-S	Hordeum vulgare	HEB-07-024	S	2	1	NW	3	11	6/1/2014 2:51	23.7	24	3.7	4	4553	4553	68.5	15882	RGB_SV1	5458	47959800	6201520	1.60994	0.208176	7.73355	5342	0.978747	116	0.0212532	1620	480.836	0.296812	397.247	509.451	-1.13378	1095.16	2009.12	0.136703	39926	944.58	NA	0.594438	242	341	5458	1	325	15
856	856	032979-S	Hordeum vulgare	HEB-07-024	S	2	1	NW	3	11	6/2/2014 2:51	24.7	25	4.7	5	4543	4543	78.5	16369	RGB_SV1	5820	56079000	3751370	1.6556	0.11075	14.9489	5719	0.982646	101	0.017354	1339	308.062	0.230069	404.282	206.421	-16.989	1079.71	1996.92	0.185516	31372	909.882	NA	0.764925	191	363	5820	1	348	14
857	857	032979-S	Hordeum vulgare	HEB-07-024	S	2	1	NW	3	11	6/3/2014 2:51	25.7	26	5.7	6	4534	4534	87.5	17368	RGB_SV1	6135	52852800	12370200	1.40423	0.32866	4.2726	6023	0.981744	112	0.0182559	1562	397.693	0.254605	407.303	224.568	-15.5509	1104.22	2000.53	0.124389	49321	1029.18	NA	0.385244	295	328	6135	1	314	13
858	858	032979-S	Hordeum vulgare	HEB-07-024	S	2	1	NW	3	11	6/4/2014 2:51	26.7	27	6.7	7	4524	4524	97.5	19270	RGB_SV1	6963	51492000	24912200	1.06205	0.513831	2.06694	6859	0.985064	104	0.0149361	1759	444.36	0.252621	373.375	519.784	-6.99781	1081.12	1989.26	0.134366	51821	1035.05	NA	0.121023	307	343	6963	1	329	13
859	859	032979-S	Hordeum vulgare	HEB-07-024	S	2	1	NW	3	11	6/5/2014 2:52	27.7	28	7.7	8	4515	4515	106.5	20677	RGB_SV1	7444	59925600	36505500	1.08143	0.658788	1.64155	7323	0.983745	121	0.0162547	2094	589.043	0.2813	467.334	2066.96	-21.2586	1090.06	1983.32	0.0861464	86411	1230.72	NA	0.0589851	403	389	7444	1	373	15
860	860	032979-S	Hordeum vulgare	HEB-07-024	S	2	1	NW	3	11	6/6/2014 2:52	28.7	29	8.7	9	4505	4505	116.5	22441	RGB_SV1	7782	76969300	33488500	1.27097	0.552985	2.29838	7638	0.981496	144	0.0185042	2193	617.997	0.281804	504.207	781.706	-21.2562	1070.68	1964.38	0.0803859	96808	1330.91	NA	0.154954	349	501	7782	1	488	12
861	861	032979-S	Hordeum vulgare	HEB-07-024	S	2	1	NW	3	11	6/7/2014 2:52	29.7	30	9.7	10	4493	4493	128.5	24542	RGB_SV1	8292	114818000	52447600	1.6699	0.762793	2.18919	8108	0.97781	184	0.0221901	2209	588.481	0.266401	535.617	769.676	-34.7563	1046.31	1956.08	0.0722186	114818	1448.91	NA	0.139041	402	514	8292	1	502	11
862	862	032979-S	Hordeum vulgare	HEB-07-024	S	2	1	NW	3	11	6/8/2014 2:51	30.7	31	10.7	11	4483	4483	138.5	26222	RGB_SV1	8315	121101000	48867600	1.75156	0.7068	2.47815	8217	0.988214	98	0.0117859	2192	577.855	0.26362	540.316	719.706	-12.2115	1059.44	1961.18	0.0726366	114474	1455.23	NA	0.18061	381	530	8315	1	518	11
863	863	032979-S	Hordeum vulgare	HEB-07-024	S	2	1	NW	3	11	6/9/2014 2:52	31.7	32	11.7	12	4471	4471	150.5	27624	RGB_SV1	9289	152376000	51689500	1.76595	0.599052	2.94791	9180	0.988266	109	0.0117343	2443	642.507	0.262999	573.763	894.451	-1.47851	1042.44	1952.65	0.0945898	98203	1470	NA	0.243447	437	550	9289	1	537	12
864	864	032979-S	Hordeum vulgare	HEB-07-024	S	2	1	NW	3	11	6/10/2014 2:51	32.7	33	12.7	13	4460	4460	161.5	29347	RGB_SV1	10603	172536000	56569600	1.5347	0.503183	3.04997	10428	0.983495	175	0.0165048	2816	747.888	0.265585	582.591	924.848	-1.21986	1042.21	1958.16	0.0838772	126411	1548.06	NA	0.256208	434	557	10603	1	544	12
865	865	032980-C	Hordeum vulgare	HEB-19-007	C	1	1	NW	3	12	5/24/2014 2:54	15.7	16	-4.3	-4	4392	4392	NA	8119	RGB_SV1	2305	17830600	86493	3.35602	0.0162794	206.151	2284	0.990889	21	0.00911063	833	301.036	0.361388	394.792	173.284	-3.09364	984.193	1967.91	0.346564	6651	796.073	NA	0.980784	41	395	2305	1	388	6
866	866	032980-C	Hordeum vulgare	HEB-19-007	C	1	1	NW	3	12	5/25/2014 8:13	16.93	17	-3.07	-3	4385	4385	7	8269	RGB_SV1	2076	11450200	188198	2.65679	0.0436678	60.8409	2076	1	0	0	812	317.603	0.391137	415.019	301.995	-3.66545	998.335	2006.04	0.240835	8620	836.994	NA	0.936364	37	416	2076	1	418	0
867	867	032980-C	Hordeum vulgare	HEB-19-007	C	1	1	NW	3	12	5/27/2014 2:52	18.7	19	-1.3	-1	4374	4374	12.5	10464	RGB_SV1	3430	26904600	126147	2.28685	0.0107223	213.28	3426	0.998834	4	0.00116618	1105	355.984	0.322157	422.474	179.142	5.6012	984.771	1935.6	0.390483	8784	856.362	NA	0.98142	52	423	3430	1	418	4
868	868	032980-C	Hordeum vulgare	HEB-19-007	C	1	1	NW	3	12	5/29/2014 2:52	20.7	21	0.7	1	4549	4549	25	15936	RGB_SV1	5850	82900600	707901	2.4224	0.0206853	117.108	5828	0.996239	22	0.00376068	1625	451.389	0.277778	527.053	636.838	2.79788	956.218	1917.29	0.327181	17880	1072.52	NA	0.966419	148	508	5850	1	497	10
869	869	032980-C	Hordeum vulgare	HEB-19-007	C	1	1	NW	3	12	5/30/2014 2:52	21.7	22	1.7	2	4534	4534	40	20074	RGB_SV1	7271	131980000	3231810	2.49644	0.0611305	40.8378	7265	0.999175	6	0.000825196	2054	580.239	0.282492	596.719	1065.95	0.548923	932.443	1912.32	0.197003	36908	1238.51	NA	0.906678	246	546	7271	1	541	4
870	870	032980-C	Hordeum vulgare	HEB-19-007	C	1	1	NW	3	12	5/31/2014 2:52	22.7	23	2.7	3	4518	4518	56	20274	RGB_SV1	7452	157574000	5081450	2.83752	0.0915044	31.0097	7444	0.998927	8	0.00107354	2261	686.007	0.303409	615.493	1299.84	-7.76254	927.508	1907.03	0.173544	42940	1287.7	NA	0.878942	275	557	7452	1	548	8
871	871	032980-C	Hordeum vulgare	HEB-19-007	C	1	1	NW	3	12	6/1/2014 2:52	23.7	24	3.7	4	4508	4508	66	23357	RGB_SV1	8821	191224000	4486360	2.45758	0.0576579	42.6234	8746	0.991498	75	0.00850244	2442	676.042	0.276839	628.552	1037.87	1.7964	936.782	1910.78	0.20331	43387	1302.24	NA	0.910408	216	592	8821	1	580	11
872	872	032980-C	Hordeum vulgare	HEB-19-007	C	1	1	NW	3	12	6/2/2014 2:52	24.7	25	4.7	5	4495	4495	79	26050	RGB_SV1	9058	188936000	12224500	2.30277	0.148993	15.4555	8973	0.990616	85	0.00938397	2680	792.934	0.295871	627.331	1403.95	-2.75042	930.747	1908.87	0.166199	54501	1327.71	NA	0.771692	264	571	9058	1	559	11
873	873	032980-C	Hordeum vulgare	HEB-19-007	C	1	1	NW	3	12	6/3/2014 2:52	25.7	26	5.7	6	4484	4484	90	30800	RGB_SV1	11398	227037000	6649150	1.74759	0.051181	34.1452	11309	0.992192	89	0.00780839	2766	671.237	0.242674	594.206	935.47	0.801208	922.127	1901.79	0.246023	46329	1251.5	NA	0.889425	240	566	11397	0.999912	555	10
874	874	032980-C	Hordeum vulgare	HEB-19-007	C	1	1	NW	3	12	6/4/2014 2:52	26.7	27	6.7	7	4471	4471	103	33827	RGB_SV1	11093	240943000	8523040	1.95802	0.0692622	28.2696	10983	0.990084	110	0.00991616	2723	668.415	0.24547	616.332	1224.48	5.58503	955.584	1885.08	0.198874	55779	1295.1	NA	0.868009	161	597	11093	1	585	11
875	875	032980-C	Hordeum vulgare	HEB-19-007	C	1	1	NW	3	12	6/5/2014 2:52	27.7	28	7.7	8	4459	4459	115	36322	RGB_SV1	9646	198315000	9949220	2.13139	0.106929	19.9328	9596	0.994816	50	0.0051835	2734	774.907	0.283434	630.834	1013.12	-1.47969	960.12	1896.19	0.139664	69066	1351.79	NA	0.81804	223	617	9646	1	606	10
876	876	032980-C	Hordeum vulgare	HEB-19-007	C	1	1	NW	3	12	6/6/2014 2:52	28.7	29	8.7	9	4444	4444	130	40533	RGB_SV1	11442	245296000	25860900	1.87364	0.197533	9.48519	11387	0.995193	55	0.00480685	3470	1052.34	0.303269	639.269	2358.97	6.61382	958.377	1900.24	0.0935415	122320	1508.73	NA	0.654893	245	612	11442	1	601	10
877	877	032980-C	Hordeum vulgare	HEB-19-007	C	1	1	NW	3	12	6/7/2014 2:52	29.7	30	9.7	10	4427	4427	147	46121	RGB_SV1	13249	281005000	44354400	1.60084	0.25268	6.33544	13141	0.991849	108	0.00815156	3974	1191.99	0.299947	630.08	1962.23	-0.802342	969.802	1907.01	0.0901415	146980	1595.1	NA	0.52904	397	606	13249	1	596	9
878	878	032980-C	Hordeum vulgare	HEB-19-007	C	1	1	NW	3	12	6/8/2014 2:52	30.7	31	10.7	11	4410	4410	164	52277	RGB_SV1	14832	324330000	50667900	1.4743	0.230321	6.40109	14721	0.992516	111	0.00748382	4480	1353.18	0.30205	623.93	2396.25	-1.44582	972.435	1903.17	0.0988741	150009	1590.45	NA	0.532564	361	599	14832	1	588	10
879	879	032980-C	Hordeum vulgare	HEB-19-007	C	1	1	NW	3	12	6/9/2014 2:52	31.7	32	11.7	12	4390	4390	184	56073	RGB_SV1	15896	356461000	68410800	1.41071	0.270738	5.2106	15812	0.994716	84	0.00528435	4403	1219.58	0.276988	620.485	2648.25	0.950839	974.855	1889.42	0.0994644	159816	1578.02	NA	0.459643	381	592	15896	1	580	11
880	880	032980-C	Hordeum vulgare	HEB-19-007	C	1	1	NW	3	12	6/10/2014 2:52	32.7	33	12.7	13	4370	4370	204	62838	RGB_SV1	18589	439380000	87180700	1.27153	0.252295	5.03987	18499	0.995158	90	0.00484157	4869	1275.33	0.261929	614.431	2205.08	7.09612	977.552	1874.34	0.101631	182907	1665.01	NA	0.447383	415	584	18589	1	571	12
881	881	032981-S	Hordeum vulgare	HEB-19-007	S	2	1	NW	3	13	5/24/2014 2:54	15.7	16	-4.3	-4	4372	4372	NA	9449	RGB_SV1	3447	35692400	92393.3	3.00395	0.00777603	386.309	3383	0.981433	64	0.0185669	858	213.567	0.248912	404.495	391.367	0.49479	1091.37	1988.68	0.544206	6334	815.99	NA	0.989699	35	405	3447	1	393	11
882	882	032981-S	Hordeum vulgare	HEB-19-007	S	2	1	NW	3	13	5/25/2014 8:13	16.93	17	-3.07	-3	4365	4365	7	11801	RGB_SV1	4759	53123400	1553100	2.3456	0.0685753	34.2047	4687	0.984871	72	0.0151292	1421	424.299	0.298592	435.836	910.514	4.0177	1182.28	2006.01	0.262117	18156	899.541	NA	0.889606	209	384	4759	1	373	10
883	883	032981-S	Hordeum vulgare	HEB-19-007	S	2	1	NW	3	13	5/27/2014 2:52	18.7	19	-1.3	-1	4352	4352	13.5	15180	RGB_SV1	5747	49834400	3032040	1.50885	0.091802	16.4359	5618	0.977553	129	0.0224465	1330	307.795	0.231425	398.221	647.635	-8.16648	1103.14	2004.36	0.253731	22650	868.965	NA	0.783746	111	397	5747	1	378	18
884	884	032981-S	Hordeum vulgare	HEB-19-007	S	2	1	NW	3	13	5/29/2014 2:52	20.7	21	0.7	1	4536	4536	21.5	17447	RGB_SV1	8044	114167000	4027200	1.7644	0.0622386	28.349	7921	0.984709	123	0.0152909	1685	352.962	0.209473	504.834	862.99	-2.85438	1108.44	1964.48	0.26285	30603	1062.37	NA	0.868353	106	505	8044	1	489	15
885	885	032981-S	Hordeum vulgare	HEB-19-007	S	2	1	NW	3	13	5/30/2014 2:53	21.7	22	1.7	2	4520	4520	37.5	19370	RGB_SV1	7677	140166000	5524340	2.37825	0.0937341	25.3724	7554	0.983978	123	0.0160219	1846	443.886	0.240459	564.681	1103.77	-8.84325	1072.76	1938.29	0.203785	37672	1188.93	NA	0.854077	143	553	7677	1	537	15
886	886	032981-S	Hordeum vulgare	HEB-19-007	S	2	1	NW	3	13	5/31/2014 2:53	22.7	23	2.7	3	4506	4506	51.5	22341	RGB_SV1	9372	186347000	8280810	2.12158	0.0942775	22.5035	9210	0.982714	162	0.0172855	2311	569.859	0.246586	602.698	789.706	-0.650936	1117.5	1937.58	0.181319	51688	1273.12	NA	0.837053	155	603	9372	1	586	16
887	887	032981-S	Hordeum vulgare	HEB-19-007	S	2	1	NW	3	13	6/1/2014 2:53	23.7	24	3.7	4	4497	4497	60.5	23226	RGB_SV1	9567	204909000	30595600	2.23877	0.334277	6.69734	9381	0.980558	186	0.0194418	2736	782.45	0.285983	623.258	778.103	-2.84857	1091.15	1937.12	0.114296	83704	1434.89	NA	0.547852	324	598	9567	1	581	16
888	888	032981-S	Hordeum vulgare	HEB-19-007	S	2	1	NW	3	13	6/2/2014 2:53	24.7	25	4.7	5	4486	4486	71.5	24850	RGB_SV1	9830	200492000	23335700	2.07487	0.241498	8.59165	9676	0.984334	154	0.0156663	2622	699.378	0.266735	626.534	499.647	-6.78991	1083.68	1939.48	0.125384	78399	1421.32	NA	0.626449	322	593	9830	1	578	14
889	889	032981-S	Hordeum vulgare	HEB-19-007	S	2	1	NW	3	13	6/3/2014 2:53	25.7	26	5.7	6	4477	4477	80.5	27283	RGB_SV1	10884	209454000	17068400	1.76812	0.144084	12.2714	10738	0.986586	146	0.0134142	2873	758.373	0.263965	616.332	1093.71	-8.91511	1110.1	1932.44	0.170403	63872	1354.56	NA	0.721311	233	609	10884	1	594	14
890	890	032981-S	Hordeum vulgare	HEB-19-007	S	2	1	NW	3	13	6/4/2014 2:53	26.7	27	6.7	7	4466	4466	91.5	29375	RGB_SV1	11598	225901000	19148000	1.67939	0.14235	11.7976	11475	0.989395	123	0.0106053	2734	644.487	0.23573	615.077	732.463	-7.0319	1093.97	1913.97	0.170667	67957	1364.04	NA	0.711865	265	597	11598	1	583	13
891	891	032981-S	Hordeum vulgare	HEB-19-007	S	2	1	NW	3	13	6/5/2014 2:53	27.7	28	7.7	8	4457	4457	100.5	33011	RGB_SV1	12866	256048000	19057400	1.5468	0.115127	13.4356	12743	0.99044	123	0.00956008	2751	588.217	0.213819	624.219	1128.5	-14.435	1105.57	1914.65	0.16552	77731	1402.05	NA	0.742103	259	610	12866	1	594	15
892	892	032981-S	Hordeum vulgare	HEB-19-007	S	2	1	NW	3	13	6/6/2014 2:53	28.7	29	8.7	9	4447	4447	110.5	36056	RGB_SV1	13020	232245000	34779000	1.37001	0.205161	6.67773	12790	0.982335	230	0.0176651	2935	661.615	0.225422	675.498	1015.91	-18.8494	1186.11	1932.63	0.118928	109478	1593.12	NA	0.54687	409	644	13019	0.999923	602	41
893	893	032981-S	Hordeum vulgare	HEB-19-007	S	2	1	NW	3	13	6/7/2014 2:53	29.7	30	9.7	10	4433	4433	124.5	37617	RGB_SV1	13954	365753000	79455500	1.87841	0.408062	4.60324	13812	0.989824	142	0.0101763	3554	905.182	0.254694	683.006	1130.12	-11.2891	1231.07	1904.96	0.0909316	153456	1761.98	NA	0.413531	528	613	13954	1	601	11
894	894	032981-S	Hordeum vulgare	HEB-19-007	S	2	1	NW	3	13	6/8/2014 2:53	30.7	31	10.7	11	4423	4423	134.5	41061	RGB_SV1	15636	452638000	108818000	1.8514	0.445093	4.15957	15482	0.990151	154	0.00984907	3932	988.784	0.251471	704.467	1176.35	-6.29334	1233.87	1908.57	0.0866693	180410	1870.2	NA	0.374998	602	610	15635	0.999936	598	11
895	895	032981-S	Hordeum vulgare	HEB-19-007	S	2	1	NW	3	13	6/9/2014 2:53	31.7	32	11.7	12	4412	4412	145.5	43742	RGB_SV1	16046	448967000	118621000	1.74374	0.460711	3.78488	15878	0.98953	168	0.0104699	4276	1139.48	0.266484	700.698	1519.26	-5.04411	1234.09	1905.83	0.0819933	195699	1898.85	NA	0.338744	641	608	16046	1	594	13
896	896	032981-S	Hordeum vulgare	HEB-19-007	S	2	1	NW	3	13	6/10/2014 2:53	32.7	33	12.7	13	4401	4401	156.5	47487	RGB_SV1	17751	464755000	121219000	1.47495	0.384702	3.83402	17565	0.989522	186	0.0104783	4485	1133.19	0.252662	697.7	1232.39	-2.85384	1222.68	1899.34	0.0964561	184032	1857.33	NA	0.343707	605	597	17750	0.999944	583	13
897	897	032982-S	Hordeum vulgare	HEB-07-076	S	2	1	NW	3	15	5/24/2014 2:56	15.71	16	-4.29	-4	4389	4389	NA	5102	RGB_SV1	1823	4708870	160210	1.41691	0.0482077	29.3918	1754	0.96215	69	0.0378497	616	208.149	0.337905	210.374	78.4853	-7.16667	1042.83	2088.83	0.349234	5220	439.288	NA	0.872716	42	210	1823	1	202	7
898	898	032982-S	Hordeum vulgare	HEB-07-076	S	2	1	NW	3	15	5/25/2014 8:14	16.93	17	-3.07	-3	4384	4384	5	5360	RGB_SV1	1941	7808060	104152	2.07249	0.0276449	74.9681	1857	0.956723	84	0.0432767	640	211.025	0.329727	230.627	370.225	-3.8401	1044.84	2073.86	0.396608	4894	475.715	NA	0.948039	36	231	1941	1	221	9
899	899	032982-S	Hordeum vulgare	HEB-07-076	S	2	1	NW	3	15	5/27/2014 2:54	18.7	19	-1.3	-1	4375	4375	9.5	6564	RGB_SV1	1906	6924180	463944	1.906	0.127709	14.9246	1682	0.882476	224	0.117524	705	260.769	0.369885	236.546	368.735	-7.3522	1031.89	2091.44	0.223159	8541	507.191	NA	0.764589	95	226	1906	1	209	16
900	900	032982-S	Hordeum vulgare	HEB-07-076	S	2	1	NW	3	15	5/29/2014 2:54	20.7	21	0.7	1	4557	4557	18.5	7820	RGB_SV1	2483	8411830	957686	1.36439	0.155335	8.78349	2290	0.922271	193	0.0777285	950	363.472	0.382602	237.008	606.186	-0.860611	1030.18	2071.26	0.226345	10970	524.327	NA	0.632938	119	219	2483	1	204	14
901	901	032982-S	Hordeum vulgare	HEB-07-076	S	2	1	NW	3	15	5/30/2014 2:54	21.7	22	1.7	2	4543	4543	32.5	8682	RGB_SV1	2701	10848900	1234980	1.48708	0.169281	8.78468	2497	0.924472	204	0.0755276	1022	386.703	0.378378	249.576	542.782	2.60534	1031.98	2061.31	0.174495	15479	577.927	NA	0.632977	122	249	2701	1	235	13
902	902	032982-S	Hordeum vulgare	HEB-07-076	S	2	1	NW	3	15	5/31/2014 2:54	22.7	23	2.7	3	4529	4529	46.5	10018	RGB_SV1	3214	17981800	1464670	1.74077	0.141791	12.2771	3034	0.943995	180	0.056005	1191	441.344	0.370566	300.533	1446.19	3.22011	1029.21	2043.78	0.159164	20193	672.772	NA	0.721419	145	297	3214	1	283	13
903	903	032982-S	Hordeum vulgare	HEB-07-076	S	2	1	NW	3	15	6/1/2014 2:54	23.7	24	3.7	4	4519	4519	56.5	11016	RGB_SV1	3461	21358500	1943110	1.78307	0.162216	10.9919	3302	0.954059	159	0.0459405	1377	547.856	0.397862	350.464	178.456	1.46308	1019.46	2037.04	0.133986	25831	771.326	NA	0.694258	173	341	3461	1	326	14
904	904	032982-S	Hordeum vulgare	HEB-07-076	S	2	1	NW	3	15	6/2/2014 2:54	24.7	25	4.7	5	4509	4509	66.5	11959	RGB_SV1	3977	34569900	2759490	2.18568	0.174469	12.5277	3841	0.965803	136	0.0341966	1535	592.463	0.385969	364.445	3213.21	1.0829	1016.08	2011.91	0.134672	29531	809.328	NA	0.726168	184	357	3977	1	342	14
905	905	032982-S	Hordeum vulgare	HEB-07-076	S	2	1	NW	3	15	6/3/2014 2:54	25.7	26	5.7	6	4501	4501	74.5	13972	RGB_SV1	4488	48684400	2703530	2.41704	0.134222	18.0077	4354	0.970143	134	0.0298574	1623	586.927	0.361631	431.32	206.568	-10.2366	1012.02	2005.7	0.133786	33546	928.997	NA	0.800631	191	415	4488	1	401	13
906	906	032982-S	Hordeum vulgare	HEB-07-076	S	2	1	NW	3	15	6/4/2014 2:54	26.7	27	6.7	7	4491	4491	84.5	14105	RGB_SV1	4621	44560100	3383080	2.08677	0.158431	13.1714	4490	0.971651	131	0.0283488	1675	607.147	0.362476	428.361	579.706	-3.85941	1022.14	2008.02	0.131219	35216	928.442	NA	0.73766	188	418	4621	1	404	13
907	907	032982-S	Hordeum vulgare	HEB-07-076	S	2	1	NW	3	15	6/5/2014 2:54	27.7	28	7.7	8	4483	4483	92.5	14814	RGB_SV1	5034	52861500	4268660	2.08599	0.168448	12.3836	4899	0.973182	135	0.0268176	1801	644.339	0.357767	469.315	211.669	-3.80492	1017.45	1996.82	0.121129	41559	1014.85	NA	0.723458	201	457	5034	1	442	14
908	908	032982-S	Hordeum vulgare	HEB-07-076	S	2	1	NW	3	15	6/6/2014 2:54	28.7	29	8.7	9	4474	4474	101.5	16464	RGB_SV1	5583	66198000	4369310	2.12378	0.140177	15.1507	5481	0.98173	102	0.0182697	1829	599.183	0.327602	438.135	1652.12	-4.60426	1019.95	1982.19	0.140495	39738	959.699	NA	0.767667	201	430	5583	1	418	11
909	909	032982-S	Hordeum vulgare	HEB-07-076	S	2	1	NW	3	15	6/7/2014 2:54	29.7	30	9.7	10	4463	4463	112.5	17363	RGB_SV1	5857	78543300	4980100	2.28959	0.145174	15.7714	5742	0.980365	115	0.0196346	1903	618.304	0.32491	438.704	3132.29	-8.37159	1017.64	1970.64	0.131989	44375	985.756	NA	0.77572	206	430	5857	1	418	11
910	910	032982-S	Hordeum vulgare	HEB-07-076	S	2	1	NW	3	15	6/8/2014 2:54	30.7	31	10.7	11	4454	4454	121.5	18330	RGB_SV1	6609	94506200	5469260	2.16366	0.125215	17.2795	6490	0.981994	119	0.0180057	1920	557.785	0.290513	502.594	221.823	-7.62165	1018.38	1957.84	0.133767	49407	1084.47	NA	0.793147	203	482	6609	1	470	11
911	911	032982-S	Hordeum vulgare	HEB-07-076	S	2	1	NW	3	15	6/9/2014 2:54	31.7	32	11.7	12	4445	4444	130.5	21103	RGB_SV1	7353	128824000	5245500	2.38268	0.0970191	24.5589	7169	0.974976	184	0.0250238	2170	640.405	0.295118	549.214	678.323	-8.69185	1014.31	1945.68	0.137991	53286	1172.31	NA	0.849622	199	531	7353	1	518	12
912	912	032982-S	Hordeum vulgare	HEB-07-076	S	2	1	NW	3	15	6/10/2014 2:54	32.7	33	12.7	13	4436	4435	138.5	24465	RGB_SV1	8961	195142000	8310240	2.43017	0.103491	23.4821	8732	0.974445	229	0.0255552	3007	1009.04	0.335565	599.471	943.058	0.436264	984.62	1936.21	0.138481	64709	1305.71	NA	0.843289	320	530	8961	1	516	13
913	913	032983-C	Hordeum vulgare	HEB-07-076	C	1	1	NW	3	16	5/24/2014 2:56	15.71	16	-4.29	-4	4379	4379	NA	6901	RGB_SV1	3036	10684500	986400	1.15918	0.107016	10.8318	2976	0.980237	60	0.0197628	957	301.663	0.315217	323.155	144.426	-7.37601	987.731	2060.25	0.0791532	38356	859.719	NA	0.690501	240	324	3036	1	246	77
914	914	032983-C	Hordeum vulgare	HEB-07-076	C	1	1	NW	3	16	5/25/2014 8:15	16.93	17	-3.07	-3	4373	4373	6	7704	RGB_SV1	3536	19547500	1819630	1.56339	0.145532	10.7426	3504	0.99095	32	0.00904977	1139	366.889	0.322115	305.287	409.794	-16.343	991.156	2044.01	0.248367	14237	647.911	NA	0.688368	89	305	3536	1	299	5
915	915	032983-C	Hordeum vulgare	HEB-07-076	C	1	1	NW	3	16	5/27/2014 2:54	18.7	19	-1.3	-1	4364	4364	10.5	8902	RGB_SV1	3566	26806500	4884700	2.10803	0.384127	5.48784	3505	0.982894	61	0.017106	1233	426.329	0.345766	357.985	782.735	-24.3949	1025.01	2028.84	0.137259	25980	793.867	NA	0.478492	163	348	3566	1	334	13
916	916	032983-C	Hordeum vulgare	HEB-07-076	C	1	1	NW	3	16	5/29/2014 2:54	20.7	21	0.7	1	4542	4542	21.5	11252	RGB_SV1	4737	33311200	5316640	1.48451	0.236936	6.26545	4631	0.977623	106	0.022377	1654	577.521	0.349166	365.034	727.794	1.34457	1024.3	2025.65	0.163717	28934	814.485	NA	0.525226	165	357	4737	1	345	11
917	917	032983-C	Hordeum vulgare	HEB-07-076	C	1	1	NW	3	16	5/30/2014 2:54	21.7	22	1.7	2	4529	4529	34.5	13070	RGB_SV1	5379	48522900	9061770	1.67704	0.313192	5.35468	5252	0.97639	127	0.0236103	1892	665.489	0.351738	368.289	813.161	-1.48855	989.488	2017.04	0.139758	38488	911.004	NA	0.469597	177	367	5379	1	356	10
918	918	032983-C	Hordeum vulgare	HEB-07-076	C	1	1	NW	3	16	5/31/2014 2:55	22.7	23	2.7	3	4514	4514	49.5	16219	RGB_SV1	5388	45946200	11533000	1.58268	0.397272	3.98388	5217	0.968263	171	0.0317372	1878	654.581	0.348552	358.854	890.416	-2.44933	1037.56	2021.82	0.12444	43298	886.711	NA	0.358449	224	337	5388	1	325	11
919	919	032983-C	Hordeum vulgare	HEB-07-076	C	1	1	NW	3	16	6/1/2014 2:55	23.7	24	3.7	4	4504	4504	59.5	17213	RGB_SV1	7141	83876700	19749100	1.64484	0.387284	4.24711	7007	0.981235	134	0.0187649	2273	723.502	0.318303	449.806	1098.37	-2.81682	983.808	2000.22	0.126322	56530	1085.56	NA	0.38296	259	411	7141	1	399	11
920	920	032983-C	Hordeum vulgare	HEB-07-076	C	1	1	NW	3	16	6/2/2014 2:55	24.7	25	4.7	5	4493	4493	70.5	21057	RGB_SV1	7660	87618500	19033900	1.49327	0.324392	4.60328	7505	0.979765	155	0.020235	2423	766.44	0.316319	474.663	266.995	3.02515	999.743	1995.01	0.121143	63231	1115.59	NA	0.413534	243	453	7660	1	441	11
921	921	032983-C	Hordeum vulgare	HEB-07-076	C	1	1	NW	3	16	6/3/2014 2:55	25.7	26	5.7	6	4483	4483	80.5	23479	RGB_SV1	9626	130208000	27329800	1.40523	0.294947	4.76433	9469	0.98369	157	0.01631	2975	919.45	0.309059	528.629	174.794	10.1896	979.543	1985.43	0.123131	78177	1253.49	NA	0.42646	327	476	9626	1	464	11
922	922	032983-C	Hordeum vulgare	HEB-07-076	C	1	1	NW	3	16	6/4/2014 2:55	26.7	27	6.7	7	4472	4472	91.5	26487	RGB_SV1	9869	130171000	26871300	1.3365	0.275894	4.84424	9688	0.98166	181	0.0183403	3035	933.349	0.307529	515.023	157.367	4.69685	977.617	1972.05	0.125295	78766	1227.57	NA	0.432678	310	469	9869	1	457	11
923	923	032983-C	Hordeum vulgare	HEB-07-076	C	1	1	NW	3	16	6/5/2014 2:55	27.71	28	7.71	8	4460	4460	103.5	31185	RGB_SV1	12031	182031000	31750300	1.2576	0.219353	5.7332	11824	0.982795	207	0.0172055	3380	949.58	0.280941	542.948	404.593	-1.78582	964.255	1963.23	0.132975	90476	1295.67	NA	0.494159	346	484	12031	1	472	11
924	924	032983-C	Hordeum vulgare	HEB-07-076	C	1	1	NW	3	16	6/6/2014 2:55	28.71	29	8.71	9	4448	4448	115.5	35912	RGB_SV1	12527	255906000	46537600	1.63075	0.296558	5.49891	12334	0.984593	193	0.0154067	3784	1143.02	0.302067	526.48	4021.6	1.73459	951.834	1945.48	0.105451	118795	1371.63	NA	0.479219	433	468	12527	1	458	9
925	925	032983-C	Hordeum vulgare	HEB-07-076	C	1	1	NW	3	16	6/7/2014 2:55	29.71	30	9.71	10	4432	4432	131.5	38942	RGB_SV1	14056	252504000	50384800	1.27804	0.255021	5.01152	13884	0.987763	172	0.0122368	3781	1017.07	0.268995	541.935	1714.84	0.396534	992.619	1948.11	0.112434	125015	1382.99	NA	0.445296	372	534	14056	1	524	9
926	926	032983-C	Hordeum vulgare	HEB-07-076	C	1	1	NW	3	16	6/8/2014 2:54	30.7	31	10.7	11	4417	4417	146.5	43823	RGB_SV1	16338	310661000	60909300	1.16383	0.228185	5.10039	16159	0.989044	179	0.010956	4438	1205.52	0.271637	589.757	413.137	-9.2083	995.792	1936.95	0.118569	137793	1485.92	NA	0.451788	425	578	16338	1	568	9
927	927	032983-C	Hordeum vulgare	HEB-07-076	C	1	1	NW	3	16	6/9/2014 2:55	31.7	32	11.7	12	4400	4400	163.5	50056	RGB_SV1	17257	301733000	60002600	1.01319	0.201484	5.02867	16933	0.981225	324	0.018775	5201	1567.5	0.301385	539.075	5677.58	-2.4889	990.885	1943.62	0.136181	126721	1431.9	NA	0.446561	439	519	17257	1	507	11
928	928	032983-C	Hordeum vulgare	HEB-07-076	C	1	1	NW	3	16	6/10/2014 2:55	32.7	33	12.7	13	4382	4382	181.5	57581	RGB_SV1	18245	339616000	68757300	1.02024	0.206553	4.93935	17903	0.981255	342	0.0187449	5336	1560.59	0.292464	557.154	5295.22	-10.4601	991.963	1935.95	0.140629	129739	1461.14	NA	0.439918	444	524	18245	1	511	12
929	929	032984-S	Hordeum vulgare	Navigator	S	2	41	NW	3	17	5/24/2014 2:57	15.71	16	-4.29	-4	4385	4385	NA	10744	RGB_SV1	4073	26922000	760141	1.62285	0.0458211	35.4171	4024	0.98797	49	0.0120304	1287	406.671	0.315983	370.885	180.426	0.925888	1038.13	2017.69	0.280355	14528	765.419	NA	0.893178	76	367	4073	1	357	9
930	930	032984-S	Hordeum vulgare	Navigator	S	2	41	NW	3	17	5/25/2014 8:16	16.93	17	-3.07	-3	4377	4378	8	12539	RGB_SV1	4819	36496500	533175	1.57158	0.0229591	68.4512	4769	0.989624	50	0.0103756	1204	300.813	0.249844	368.283	237.426	5.03246	1046.52	2005.21	0.40506	11897	759.294	NA	0.943235	88	365	4819	1	356	8
931	931	032984-S	Hordeum vulgare	Navigator	S	2	41	NW	3	17	5/27/2014 2:55	18.71	19	-1.29	-1	4365	4365	14.5	16397	RGB_SV1	5398	47237000	1700450	1.62112	0.0583577	27.7791	5266	0.975546	132	0.0244535	1602	475.436	0.296777	405.188	694.563	0.231117	1021.23	1992.95	0.264621	20399	850.916	NA	0.86584	65	405	5398	1	390	14
932	932	032984-S	Hordeum vulgare	Navigator	S	2	41	NW	3	17	5/29/2014 2:55	20.71	21	0.71	1	4548	4548	23	19764	RGB_SV1	5836	44312800	1980730	1.30106	0.0581559	22.372	5755	0.986121	81	0.0138794	1505	388.113	0.257882	375.133	1923.47	3.49402	1035.49	1984.2	0.202773	28781	872.358	NA	0.836178	153	363	5836	1	349	13
933	933	032984-S	Hordeum vulgare	Navigator	S	2	41	NW	3	17	5/30/2014 2:55	21.71	22	1.71	2	4533	4533	38	21787	RGB_SV1	6694	74114900	2942120	1.65399	0.0656583	25.1909	6639	0.991784	55	0.00821631	1703	433.255	0.254407	443.991	422.47	0.936984	1031.84	1964.58	0.171224	39095	1008.18	NA	0.853107	178	423	6694	1	410	12
934	934	032984-S	Hordeum vulgare	Navigator	S	2	41	NW	3	17	5/31/2014 2:55	22.71	23	2.71	3	4519	4519	52	24289	RGB_SV1	7373	93942800	3662840	1.72812	0.0673798	25.6475	7336	0.994982	37	0.00501831	2037	562.779	0.276278	475.946	435.647	5.46811	1040.2	1956.46	0.17867	41266	1038.18	NA	0.855525	215	451	7373	1	438	12
935	935	032984-S	Hordeum vulgare	Navigator	S	2	41	NW	3	17	6/1/2014 2:55	23.71	24	3.71	4	4509	4509	62	28652	RGB_SV1	9212	149657000	8235940	1.76356	0.0970521	18.1712	9111	0.989036	101	0.010964	2521	689.909	0.273665	519.277	533.823	3.01739	1052.06	1957.8	0.160103	57538	1162.23	NA	0.802238	295	469	9212	1	455	13
936	936	032984-S	Hordeum vulgare	Navigator	S	2	41	NW	3	17	6/2/2014 2:55	24.71	25	4.71	5	4498	4498	73	31167	RGB_SV1	10210	152377000	9248140	1.46174	0.0887162	16.4765	10040	0.98335	170	0.0166503	2658	691.965	0.260333	471.004	1968.37	5.49765	1040.01	1965.28	0.164776	61963	1109.62	NA	0.784218	269	441	10210	1	427	13
937	937	032984-S	Hordeum vulgare	Navigator	S	2	41	NW	3	17	6/3/2014 2:55	25.71	26	5.71	6	4488	4488	83	33213	RGB_SV1	9632	129573000	7287710	1.39663	0.0785521	17.7797	9434	0.979444	198	0.0205565	2849	842.691	0.295785	460.526	801.137	3.65517	1026.66	1971.06	0.170932	56350	1060.42	NA	0.798346	189	461	9632	1	447	13
938	938	032984-S	Hordeum vulgare	Navigator	S	2	41	NW	3	17	6/4/2014 2:55	26.71	27	6.71	7	4478	4478	93	37098	RGB_SV1	10569	195979000	17380200	1.75445	0.155592	11.276	10313	0.975778	256	0.0242218	3096	906.918	0.292932	551.294	2381.45	0.459217	1070.33	1943.68	0.103428	102187	1345.57	NA	0.700704	421	473	10569	1	459	13
939	939	032984-S	Hordeum vulgare	Navigator	S	2	41	NW	3	17	6/5/2014 2:55	27.71	28	7.71	8	4468	4468	103	37434	RGB_SV1	10799	158166000	13300000	1.35627	0.114047	11.8922	10533	0.975368	266	0.0246319	2946	803.678	0.272803	463.155	5168.39	10.7336	1027.05	1935.24	0.127326	84814	1190.66	NA	0.713801	252	452	10799	1	437	14
940	940	032984-S	Hordeum vulgare	Navigator	S	2	41	NW	3	17	6/6/2014 2:55	28.71	29	8.71	9	4458	4458	113	39794	RGB_SV1	10442	157530000	8121820	1.44476	0.0744879	19.396	10259	0.982475	183	0.0175254	3360	1081.17	0.321777	508.08	1908.65	7.39694	993.387	1930.38	0.14547	71781	1205.31	NA	0.813498	296	478	10442	1	465	12
941	941	032984-S	Hordeum vulgare	Navigator	S	2	41	NW	3	17	6/7/2014 2:55	29.71	30	9.71	10	4445	4445	126	43091	RGB_SV1	11546	173146000	10919900	1.29882	0.0819134	15.856	11375	0.98519	171	0.0148103	2945	751.171	0.255067	488.759	1794.67	-1.03633	1012.97	1928.94	0.158782	72716	1183.66	NA	0.776774	228	483	11546	1	472	10
942	942	032984-S	Hordeum vulgare	Navigator	S	2	41	NW	3	17	6/8/2014 2:55	30.71	31	10.71	11	4434	4434	137	47837	RGB_SV1	13016	218172000	26930300	1.28778	0.15896	8.10133	12823	0.985172	193	0.0148279	3319	846.325	0.254994	484.381	3290.25	10.7555	1033.9	1917.21	0.122459	106289	1329.93	NA	0.608793	349	482	13016	1	471	10
943	943	032984-S	Hordeum vulgare	Navigator	S	2	41	NW	3	17	6/9/2014 2:55	31.71	32	11.71	12	4423	4423	148	51894	RGB_SV1	15134	244137000	28310800	1.06592	0.123607	8.62346	14905	0.984869	229	0.0151315	3379	754.437	0.223272	497.157	3570.1	7.87642	1038.59	1922.31	0.138797	109037	1339.62	NA	0.62754	350	495	15134	1	482	12
944	944	032984-S	Hordeum vulgare	Navigator	S	2	41	NW	3	17	6/10/2014 2:55	32.71	33	12.71	13	4412	4411	159	55688	RGB_SV1	16457	294623000	36903900	1.08784	0.136261	7.98353	16180	0.983168	277	0.0168317	3835	893.676	0.233031	539.959	4825.3	0.31926	1039.26	1912.19	0.135422	121524	1412.21	NA	0.604305	388	536	16453	0.999757	524	11
945	945	032985-C	Hordeum vulgare	Navigator	C	1	41	NW	3	18	5/24/2014 2:58	15.71	16	-4.29	-4	4392	4392	NA	10841	RGB_SV1	4446	29850000	2820930	1.5101	0.142709	10.5816	4347	0.977733	99	0.0222672	1334	400.26	0.300045	408.256	1168.11	-10.0924	1101.09	2028.89	0.14083	31570	886.072	NA	0.684446	155	389	4446	1	334	54
946	946	032985-C	Hordeum vulgare	Navigator	C	1	41	NW	3	18	5/25/2014 8:16	16.93	17	-3.07	-3	4384	4384	8	12609	RGB_SV1	4887	36682900	4886990	1.53596	0.204624	7.50624	4786	0.979333	101	0.0206671	1521	473.387	0.311234	437.659	1094.8	-3.25236	1135.23	2026.3	0.132403	36910	943.524	NA	0.585039	245	366	4887	1	310	55
947	947	032985-C	Hordeum vulgare	Navigator	C	1	41	NW	3	18	5/27/2014 2:56	18.71	19	-1.29	-1	4371	4371	14.5	15170	RGB_SV1	6633	61002600	9133230	1.38653	0.207589	6.6792	6466	0.974823	167	0.0251771	1894	540.817	0.285542	459.557	1330.83	-6.27407	1110.85	2006.3	0.130759	50727	1079.63	NA	0.546943	221	453	6633	1	390	62
948	948	032985-C	Hordeum vulgare	Navigator	C	1	41	NW	3	18	5/29/2014 2:56	20.71	21	0.71	1	4547	4547	26.5	20704	RGB_SV1	7794	80575500	17373300	1.32642	0.285997	4.63789	7537	0.967026	257	0.0329741	2502	803.182	0.321016	477.074	1380.37	-6.11662	1120.99	1995.23	0.108404	71898	1198.29	NA	0.416357	253	477	7794	1	416	60
949	949	032985-C	Hordeum vulgare	Navigator	C	1	41	NW	3	18	5/30/2014 2:56	21.71	22	1.71	2	4529	4529	44.5	23594	RGB_SV1	8781	76187400	22175000	0.988087	0.287591	3.43574	8589	0.978135	192	0.0218654	2460	689.17	0.28015	469.294	985.004	2.00651	1112.78	1995.41	0.113078	77654	1222.22	NA	0.301529	286	439	8781	1	378	60
950	950	032985-C	Hordeum vulgare	Navigator	C	1	41	NW	3	18	5/31/2014 2:56	22.71	23	2.71	3	4511	4511	62.5	26198	RGB_SV1	8788	84946500	26299700	1.09993	0.340542	3.22994	8609	0.979631	179	0.0203687	2741	854.925	0.311903	479.676	1429.42	-2.82331	1122.18	1981.01	0.0986374	89094	1275.95	NA	0.277919	334	436	8788	1	375	60
951	951	032985-C	Hordeum vulgare	Navigator	C	1	41	NW	3	18	6/1/2014 2:56	23.71	24	3.71	4	4498	4498	75.5	29726	RGB_SV1	9562	123601000	32244500	1.35184	0.352662	3.83323	9370	0.979921	192	0.0200795	2570	690.745	0.268772	555.99	249.853	-7.50933	1142.49	1973.24	0.0862273	110893	1432.79	NA	0.343628	416	443	9562	1	382	60
952	952	032985-C	Hordeum vulgare	Navigator	C	1	41	NW	3	18	6/2/2014 2:56	24.71	25	4.71	5	4483	4483	90.5	35649	RGB_SV1	11751	143265000	69499000	1.03751	0.503302	2.0614	11565	0.984172	186	0.0158284	3617	1113.33	0.307804	567.62	1523.53	3.43872	1154.01	1979.3	0.0865674	135744	1581.33	NA	0.120204	497	466	11751	1	405	60
953	953	032985-C	Hordeum vulgare	Navigator	C	1	41	NW	3	18	6/3/2014 2:56	25.71	26	5.71	6	4469	4469	104.5	39500	RGB_SV1	12781	169275000	75736800	1.03625	0.463636	2.23505	12654	0.990063	127	0.00993663	4129	1333.91	0.323058	538.934	1555.46	0.489793	1142.56	1967.79	0.111682	114441	1433.4	NA	0.145749	530	373	12781	1	357	15
954	954	032985-C	Hordeum vulgare	Navigator	C	1	41	NW	3	18	6/4/2014 2:56	26.71	27	6.71	7	4452	4453	121.5	45783	RGB_SV1	15389	161266000	67118300	0.68096	0.283413	2.40271	15095	0.980896	294	0.0191046	4531	1334.07	0.294431	482.162	4397.56	-2.78787	1082.58	1971.39	0.146287	105197	1281.84	NA	0.169936	377	446	15389	1	385	60
955	955	032985-C	Hordeum vulgare	Navigator	C	1	41	NW	3	18	6/5/2014 2:56	27.71	28	7.71	8	4437	4437	137.5	49287	RGB_SV1	17924	272860000	113695000	0.849318	0.353893	2.39993	17539	0.97852	385	0.0214796	4658	1210.5	0.259875	649.314	1279.75	2.94864	1162.09	1962.49	0.0975737	183697	1768.38	NA	0.16954	629	480	17924	1	419	60
956	956	032985-C	Hordeum vulgare	Navigator	C	1	41	NW	3	18	6/6/2014 2:56	28.71	29	8.71	9	4417	4418	157.5	55062	RGB_SV1	19162	313434000	170506000	0.85362	0.464363	1.83826	18937	0.988258	225	0.011742	5168	1393.81	0.2697	621.154	3992.36	-5.90389	1152.71	1949.38	0.108693	176295	1675.19	NA	0.0872274	587	509	19162	1	481	27
957	957	032985-C	Hordeum vulgare	Navigator	C	1	41	NW	3	18	6/7/2014 2:56	29.71	30	9.71	10	4396	4396	179.5	65563	RGB_SV1	20477	251178000	145627000	0.59903	0.347303	1.7248	20242	0.988524	235	0.0114763	5106	1273.2	0.249353	608.227	2956.32	2.94728	1132.78	1966.06	0.134803	151903	1674.16	NA	0.0707573	580	435	20477	1	378	56
958	958	032985-C	Hordeum vulgare	Navigator	C	1	41	NW	3	18	6/8/2014 2:56	30.71	31	10.71	11	4376	4376	199.5	68662	RGB_SV1	21464	230995000	156482000	0.501396	0.33966	1.47617	21257	0.990356	207	0.00964405	5807	1571.06	0.270546	580.773	549.333	-1.79386	1102.78	1947.77	0.126644	169483	1657.44	NA	0.0369801	562	505	21464	1	448	56
959	959	032985-C	Hordeum vulgare	Navigator	C	1	41	NW	3	18	6/9/2014 2:56	31.71	32	11.71	12	4352	4351	223.5	75324	RGB_SV1	23062	266012000	161636000	0.500157	0.303909	1.64575	22816	0.989333	246	0.0106669	5215	1179.27	0.22613	630.642	504.995	1.49344	1117.55	1941.66	0.124218	185657	1721.38	NA	0.0595701	524	606	23062	1	547	58
960	960	032985-C	Hordeum vulgare	Navigator	C	1	41	NW	3	18	6/10/2014 2:56	32.71	33	12.71	13	4327	4339	247.5	84898	RGB_SV1	27434	424920000	349854000	0.564584	0.464846	1.21456	26958	0.982649	476	0.0173507	6362	1475.36	0.231902	699.372	446.22	-20.6199	1161.65	1950.26	0.110729	247758	1979.68	NA	0.00938709	533	660	27434	1	600	59
961	961	032986-C	Hordeum vulgare	HEB-11-037	C	1	1	NW	3	19	5/24/2014 2:58	15.71	16	-4.29	-4	4388	4388	NA	8822	RGB_SV1	3311	23394200	558814	2.13398	0.050974	41.864	3245	0.980066	66	0.0199336	985	293.031	0.297493	356.753	232.853	-1.94108	1116.06	2047.9	0.299367	11060	733.821	NA	0.908859	134	334	3311	1	324	9
962	962	032986-C	Hordeum vulgare	HEB-11-037	C	1	1	NW	3	19	5/25/2014 8:17	16.93	17	-3.07	-3	4381	4381	7	9849	RGB_SV1	3360	21799600	810873	1.93094	0.0718247	26.8841	3295	0.980655	65	0.0193452	1010	303.601	0.300595	349.521	309.764	-4.01129	1110.02	2039.47	0.247041	13601	730.019	NA	0.861694	112	335	3360	1	324	10
963	963	032986-C	Hordeum vulgare	HEB-11-037	C	1	1	NW	3	19	5/27/2014 2:56	18.71	19	-1.29	-1	4370	4370	12.5	12972	RGB_SV1	4256	28476800	382799	1.57213	0.0211333	74.391	4147	0.974389	109	0.0256109	1103	285.857	0.259163	349.105	235.598	12.1619	1107.4	2021.36	0.410415	10370	725.116	NA	0.947647	69	344	4254	0.99953	327	16
964	964	032986-C	Hordeum vulgare	HEB-11-037	C	1	1	NW	3	19	5/29/2014 2:56	20.71	21	0.71	1	4549	4549	23	16836	RGB_SV1	5494	49228700	6437040	1.63095	0.21326	7.64773	5399	0.982708	95	0.0172916	1485	401.388	0.270295	426.108	302.392	-3.98128	1151.72	1998.97	0.138058	39795	987.773	NA	0.590939	276	329	5494	1	314	14
965	965	032986-C	Hordeum vulgare	HEB-11-037	C	1	1	NW	3	19	5/30/2014 2:56	21.71	22	1.71	2	4536	4537	36	19210	RGB_SV1	6042	39444400	10340100	1.0805	0.283245	3.81471	5954	0.985435	88	0.0145647	1760	512.678	0.291294	343.657	1345.74	-1.33108	1145.73	2011.39	0.146896	41131	920.609	NA	0.341765	244	322	6042	1	307	14
966	966	032986-C	Hordeum vulgare	HEB-11-037	C	1	1	NW	3	19	5/31/2014 2:56	22.71	23	2.71	3	4522	4522	51	22722	RGB_SV1	6740	68667400	6399320	1.51158	0.140868	10.7304	6506	0.965282	234	0.0347181	2147	683.918	0.318546	419.815	1571.67	-1.46533	1025.56	2016.74	0.158989	42393	974.322	NA	0.688075	345	314	6740	1	299	14
967	967	032986-C	Hordeum vulgare	HEB-11-037	C	1	1	NW	3	19	6/1/2014 2:57	23.71	24	3.71	4	4511	4511	62	25264	RGB_SV1	6847	81771800	5005060	1.74423	0.10676	16.3378	6592	0.962757	255	0.0372426	1808	477.415	0.264057	440.454	1490.37	4.92861	1059.32	2007.92	0.14154	48375	1018.32	NA	0.782597	337	352	6847	1	336	15
968	968	032986-C	Hordeum vulgare	HEB-11-037	C	1	1	NW	3	19	6/2/2014 2:56	24.71	25	4.71	5	4499	4499	74	28275	RGB_SV1	8843	147731000	17422800	1.88917	0.222802	8.47914	8549	0.966753	294	0.0332466	2437	671.601	0.275585	460.769	6528.81	-4.83427	1190.73	1998.26	0.116957	75609	1222.57	NA	0.622537	447	329	8843	1	314	14
969	969	032986-C	Hordeum vulgare	HEB-11-037	C	1	1	NW	3	19	6/3/2014 2:56	25.71	26	5.71	6	4487	4487	86	32065	RGB_SV1	10145	244282000	23849200	2.37349	0.231723	10.2428	9863	0.972203	282	0.0277969	2686	711.148	0.264761	539.073	7060.85	-6.4786	1215.77	1993.39	0.105664	96012	1376.64	NA	0.675862	539	314	10145	1	300	13
970	970	032986-C	Hordeum vulgare	HEB-11-037	C	1	1	NW	3	19	6/4/2014 2:56	26.71	27	6.71	7	4474	4474	99	36162	RGB_SV1	10926	227447000	44535900	1.90527	0.373068	5.10704	10693	0.978675	233	0.0213253	3172	920.885	0.290317	593.674	769.352	-35.2101	1215.06	2028.67	0.0930324	117443	1484.8	NA	0.452269	589	272	10926	1	258	13
971	971	032986-C	Hordeum vulgare	HEB-11-037	C	1	1	NW	3	19	6/5/2014 2:57	27.71	28	7.71	8	4461	4461	112	40893	RGB_SV1	13512	150179000	76736000	0.822565	0.420301	1.95709	13035	0.964698	477	0.0353019	3721	1024.71	0.275385	498.679	1285.69	-1.77275	1185.77	2021.1	0.119663	112917	1321.9	NA	0.104755	417	325	13512	1	297	27
972	972	032986-C	Hordeum vulgare	HEB-11-037	C	1	1	NW	3	19	6/6/2014 2:57	28.71	29	8.71	9	4447	4447	126	44695	RGB_SV1	14613	167607000	112685000	0.784898	0.5277	1.4874	14386	0.984466	227	0.0155341	4364	1303.26	0.298638	542.988	8470.55	0.343509	1166.74	1997.77	0.127708	114425	1373.71	NA	0.0383949	461	399	14613	1	387	11
973	973	032986-C	Hordeum vulgare	HEB-11-037	C	1	1	NW	3	19	6/7/2014 2:57	29.71	30	9.71	10	4428	4428	145	49556	RGB_SV1	15605	222278000	94009500	0.912786	0.38605	2.36442	15240	0.97661	365	0.0233899	4103	1078.8	0.262928	543.531	2615.96	2.52135	1153.69	1972.88	0.145764	107057	1365.19	NA	0.164466	354	506	15605	1	474	31
974	974	032986-C	Hordeum vulgare	HEB-11-037	C	1	1	NW	3	19	6/8/2014 2:56	30.71	31	10.71	11	4411	4411	162	56060	RGB_SV1	18130	322293000	43468100	0.980518	0.132244	7.41448	17665	0.974352	465	0.0256481	4613	1173.73	0.25444	588.218	4781.08	5.35042	1106.33	1955.55	0.173292	104621	1376.34	NA	0.581123	291	575	18130	1	537	37
975	975	032986-C	Hordeum vulgare	HEB-11-037	C	1	1	NW	3	19	6/9/2014 2:57	31.71	32	11.71	12	4393	4392	180	62992	RGB_SV1	19648	430856000	78779400	1.11608	0.204068	5.46915	19072	0.970684	576	0.029316	4789	1167.27	0.24374	656.287	3127.97	9.72295	1143.71	1938.54	0.155608	126266	1525.99	NA	0.47726	332	616	19647	0.999949	555	60
976	976	032986-C	Hordeum vulgare	HEB-11-037	C	1	1	NW	3	19	6/10/2014 2:57	32.71	33	12.71	13	4372	4372	200	71134	RGB_SV1	23581	524287000	115411000	0.942854	0.207549	4.5428	22924	0.972139	657	0.0278614	5486	1276.29	0.232645	687.652	3257.3	-5.5057	1161.5	1932.3	0.152162	154973	1669.04	NA	0.40854	364	635	23567	0.999406	558	76
977	977	032987-S	Hordeum vulgare	HEB-11-037	S	2	1	NW	3	20	5/24/2014 2:59	15.71	16	-4.29	-4	4363	4363	NA	8404	RGB_SV1	3408	24406700	2245840	2.10141	0.193366	10.8675	3305	0.969777	103	0.030223	1243	453.359	0.36473	342.462	970.607	-6.64457	1029.59	2064.74	0.167026	20404	756.002	NA	0.691347	185	317	3408	1	307	9
978	978	032987-S	Hordeum vulgare	HEB-11-037	S	2	1	NW	3	20	5/25/2014 8:18	16.93	17	-3.07	-3	4357	4357	6	9703	RGB_SV1	4145	26846700	3892560	1.56258	0.226562	6.89692	4020	0.969843	125	0.0301568	1406	476.921	0.339204	342.381	1080.43	-2.33299	1033.68	2059.79	0.152654	27153	781.209	NA	0.557616	205	313	4145	1	302	10
979	979	032987-S	Hordeum vulgare	HEB-11-037	S	2	1	NW	3	20	5/27/2014 2:57	18.71	19	-1.29	-1	4347	4347	11	12916	RGB_SV1	5395	46778700	6149710	1.60718	0.211287	7.60665	5122	0.949398	273	0.0506024	1763	576.12	0.326784	347.8	487.014	-6.61274	1026.4	2042.61	0.144275	37394	858.58	NA	0.589243	242	339	5395	1	321	17
980	980	032987-S	Hordeum vulgare	HEB-11-037	S	2	1	NW	3	20	5/29/2014 2:57	20.71	21	0.71	1	4532	4532	18.5	16680	RGB_SV1	5810	62733600	4843980	1.85844	0.143499	12.9508	5458	0.939415	352	0.0605852	1968	666.613	0.338726	364.803	953.47	0.179207	1003.82	2034.97	0.130313	44585	896.35	NA	0.733831	282	317	5810	1	301	15
981	981	032987-S	Hordeum vulgare	HEB-11-037	S	2	1	NW	3	20	5/30/2014 2:57	21.71	22	1.71	2	4522	4522	28.5	18668	RGB_SV1	6775	69491900	7701340	1.51397	0.167783	9.02335	6361	0.938893	414	0.061107	2256	751.223	0.332989	376.177	698.796	-2.102	1018.58	2024.55	0.150992	44870	922.083	NA	0.640746	273	354	6775	1	339	14
982	982	032987-S	Hordeum vulgare	HEB-11-037	S	2	1	NW	3	20	5/31/2014 2:57	22.71	23	2.71	3	4510	4510	40.5	21003	RGB_SV1	6903	64797400	5269340	1.35982	0.110581	12.2971	6529	0.945821	374	0.0541793	2040	602.868	0.295524	367.241	752.843	-1.30574	1012.73	2031.3	0.197212	35003	854.802	NA	0.721804	247	326	6903	1	310	15
983	983	032987-S	Hordeum vulgare	HEB-11-037	S	2	1	NW	3	20	6/1/2014 2:57	23.71	24	3.71	4	4502	4502	48.5	22682	RGB_SV1	8189	91518000	12387500	1.36472	0.184724	7.38792	7781	0.950177	408	0.0498229	2451	733.594	0.299304	368.143	1571.7	3.21912	1038.96	2007.74	0.140586	58249	966.955	NA	0.579976	250	366	8189	1	350	15
984	984	032987-S	Hordeum vulgare	HEB-11-037	S	2	1	NW	3	20	6/2/2014 2:57	24.71	25	4.71	5	4492	4492	58.5	24651	RGB_SV1	8023	116982000	24931500	1.81738	0.387324	4.69214	7701	0.959865	322	0.0401346	2536	801.607	0.316091	411.418	1317.7	-7.71611	1102.94	1998.89	0.093614	85703	1165.7	NA	0.420732	394	392	8023	1	376	15
985	985	032987-S	Hordeum vulgare	HEB-11-037	S	2	1	NW	3	20	6/3/2014 2:57	25.71	26	5.71	6	4484	4484	66.5	29379	RGB_SV1	9026	113557000	18407100	1.39387	0.225941	6.16917	8746	0.968979	280	0.0310215	2629	765.748	0.29127	406.341	2863.4	-2.86546	1087.85	2011.25	0.111949	80626	1094.33	NA	0.519881	315	395	9026	1	379	15
986	986	032987-S	Hordeum vulgare	HEB-11-037	S	2	1	NW	3	20	6/4/2014 2:57	26.71	27	6.71	7	4474	4474	76.5	32202	RGB_SV1	10085	132586000	21149000	1.3036	0.20794	6.26912	9865	0.978185	220	0.0218146	3000	892.414	0.297471	421.827	2399.93	0.415827	1092.29	1999.3	0.119754	84214	1127.73	NA	0.525428	349	378	10085	1	363	14
987	987	032987-S	Hordeum vulgare	HEB-11-037	S	2	1	NW	3	20	6/5/2014 2:57	27.71	28	7.71	8	4466	4466	84.5	34668	RGB_SV1	9625	88647400	9567130	0.956895	0.103271	9.26582	9474	0.984312	151	0.0156883	2348	572.79	0.243948	386.338	408.196	1.76725	1028.57	2012.82	0.217161	44322	912.24	NA	0.648313	227	382	9625	1	366	15
988	988	032987-S	Hordeum vulgare	HEB-11-037	S	2	1	NW	3	20	6/6/2014 2:57	28.71	29	8.71	9	4457	4456	93.5	36937	RGB_SV1	11084	91826900	16669200	0.747441	0.135681	5.50879	10968	0.989534	116	0.0104655	2952	786.206	0.26633	360.09	596.274	5.54113	1038.32	2007.96	0.211365	52440	925.305	NA	0.479866	257	360	11084	1	348	11
989	989	032987-S	Hordeum vulgare	HEB-11-037	S	2	1	NW	3	20	6/7/2014 2:57	29.71	30	9.71	10	4444	4444	105.5	39534	RGB_SV1	12504	127417000	39693600	0.814947	0.253876	3.21002	12380	0.990083	124	0.00991683	4063	1320.21	0.324936	417.542	2827.63	-7.72825	1056.73	1992.88	0.162371	77009	1085.1	NA	0.275565	318	416	12504	1	404	11
990	990	032987-S	Hordeum vulgare	HEB-11-037	S	2	1	NW	3	20	6/8/2014 2:57	30.71	31	10.71	11	4435	4435	114.5	43320	RGB_SV1	14280	159940000	62011400	0.784331	0.304099	2.5792	14175	0.992647	105	0.00735294	4274	1279.21	0.2993	460.873	1231.18	-3.72486	1062.71	1983.27	0.132843	107495	1276.25	NA	0.194671	414	453	14280	1	442	10
991	991	032987-S	Hordeum vulgare	HEB-11-037	S	2	1	NW	3	20	6/9/2014 2:57	31.71	32	11.71	12	4425	4424	124.5	47022	RGB_SV1	15093	192862000	73358300	0.846632	0.322031	2.62904	14897	0.987014	196	0.0129861	4320	1236.49	0.286225	496.059	1245.39	-4.259	1057.25	1982.21	0.126655	119166	1373.09	NA	0.201502	431	495	15093	1	481	13
992	992	032987-S	Hordeum vulgare	HEB-11-037	S	2	1	NW	3	20	6/10/2014 2:57	32.71	33	12.71	13	4414	4414	134.5	51014	RGB_SV1	15821	242755000	96345100	0.969841	0.384912	2.51964	15565	0.983819	256	0.016181	4581	1326.44	0.289552	604.646	822.156	-10.1301	1057.79	1988.96	0.107931	146584	1619.06	NA	0.186417	524	543	15821	1	528	14
993	993	032988-C	Hordeum vulgare	HEB-19-187	C	1	1	NW	3	21	5/24/2014 3:00	15.71	16	-4.29	-4	4398	4398	NA	7577	RGB_SV1	3391	25613400	764137	2.22746	0.0664532	33.5193	3278	0.966676	113	0.0333235	1228	444.702	0.362135	340.037	608.345	-4.24932	1054.56	2053.68	0.22835	14850	717.897	NA	0.88748	137	322	3391	1	310	11
994	994	032988-C	Hordeum vulgare	HEB-19-187	C	1	1	NW	3	21	5/25/2014 8:18	16.93	17	-3.07	-3	4391	4391	7	9026	RGB_SV1	4072	32966800	1119570	1.98821	0.0675207	29.4459	3972	0.975442	100	0.024558	1410	488.237	0.346267	371.323	799.103	-6.78735	1068.77	2037.43	0.225758	18037	785.617	NA	0.872935	137	361	4072	1	349	11
995	995	032988-C	Hordeum vulgare	HEB-19-187	C	1	1	NW	3	21	5/27/2014 2:57	18.71	19	-1.29	-1	4380	4380	12.5	11484	RGB_SV1	4999	43748200	2303930	1.75063	0.0921941	18.9885	4815	0.963193	184	0.0368074	1666	555.222	0.333267	379.225	200.912	0.272531	1055.09	2025.26	0.170358	29344	867.263	NA	0.809896	168	363	4999	1	345	17
996	996	032988-C	Hordeum vulgare	HEB-19-187	C	1	1	NW	3	21	5/29/2014 2:57	20.71	21	0.71	1	4560	4560	22.5	14779	RGB_SV1	5526	81743600	2488110	2.6769	0.0814795	32.8537	5340	0.966341	186	0.0336591	1761	561.187	0.318675	449.165	791.845	-2.24439	999.178	2013.31	0.136836	40384	1005.86	NA	0.885335	333	345	5526	1	329	15
997	997	032988-C	Hordeum vulgare	HEB-19-187	C	1	1	NW	3	21	5/30/2014 2:58	21.71	22	1.71	2	4547	4547	35.5	18823	RGB_SV1	6886	115601000	4014020	2.43796	0.0846537	28.7992	6647	0.965292	239	0.0347081	1883	514.913	0.273453	493.328	632.487	-10.5227	981.87	2020.23	0.14019	49119	1110.43	NA	0.870273	417	318	6886	1	302	15
998	998	032988-C	Hordeum vulgare	HEB-19-187	C	1	1	NW	3	21	5/31/2014 2:58	22.71	23	2.71	3	4532	4532	50.5	20746	RGB_SV1	7820	124517000	7445310	2.03618	0.12175	16.7242	7585	0.969949	235	0.0300511	2507	803.715	0.320588	496.327	989.352	-2.17456	985.07	2013.11	0.159634	48987	1109.26	NA	0.787053	420	317	7820	1	301	15
999	999	032988-C	Hordeum vulgare	HEB-19-187	C	1	1	NW	3	21	6/1/2014 2:58	23.71	24	3.71	4	4521	4521	61.5	23187	RGB_SV1	9083	134982000	15112100	1.63613	0.183175	8.93206	8839	0.973137	244	0.0268634	2802	864.385	0.308488	489.487	719.387	-7.04521	990.778	2007.31	0.142456	63760	1142.76	NA	0.637813	426	336	9083	1	320	15
1000	1000	032988-C	Hordeum vulgare	HEB-19-187	C	1	1	NW	3	21	6/2/2014 2:58	24.71	25	4.71	5	4508	4508	74.5	26809	RGB_SV1	9846	139478000	22828800	1.43875	0.235484	6.10974	9581	0.973086	265	0.0269145	3007	918.347	0.305403	487.594	1212.31	-1.05672	997.528	1997.94	0.129021	76313	1191.56	NA	0.516523	419	371	9846	1	355	15
1001	1001	032988-C	Hordeum vulgare	HEB-19-187	C	1	1	NW	3	21	6/3/2014 2:58	25.71	26	5.71	6	4497	4497	85.5	30473	RGB_SV1	12029	191604000	41644800	1.32418	0.287807	4.60092	11767	0.978219	262	0.0217807	3569	1058.92	0.2967	500.625	203.539	-14.5583	1025.44	1966.95	0.115968	103727	1387.75	NA	0.413341	391	501	12029	1	486	14
1002	1002	032988-C	Hordeum vulgare	HEB-19-187	C	1	1	NW	3	21	6/4/2014 2:58	26.71	27	6.71	7	4484	4484	98.5	34317	RGB_SV1	13342	230634000	45894200	1.29563	0.25782	5.02534	13055	0.978489	287	0.021511	3724	1039.44	0.279119	542.66	1216.19	-4.7858	1005.98	1965.71	0.10937	121990	1412.93	NA	0.446316	441	518	13342	1	502	15
1003	1003	032988-C	Hordeum vulgare	HEB-19-187	C	1	1	NW	3	21	6/5/2014 2:58	27.71	28	7.71	8	4472	4472	110.5	40276	RGB_SV1	14754	293926000	65607700	1.35027	0.301394	4.48006	14438	0.978582	316	0.0214179	4459	1347.61	0.302223	593.458	4110.42	1.56079	1013.51	1955.61	0.0987213	149451	1549.64	NA	0.403276	503	533	14754	1	517	15
1004	1004	032988-C	Hordeum vulgare	HEB-19-187	C	1	1	NW	3	21	6/6/2014 2:58	28.71	29	8.71	9	4457	4457	125.5	45515	RGB_SV1	17186	328068000	88129100	1.11074	0.29838	3.72258	16916	0.98429	270	0.0157105	5036	1475.69	0.293029	605.4	4411.4	1.57782	1016.42	1940.99	0.099391	172913	1649.4	NA	0.332356	537	552	17186	1	538	13
1005	1005	032988-C	Hordeum vulgare	HEB-19-187	C	1	1	NW	3	21	6/7/2014 2:58	29.71	30	9.71	10	4439	4439	143.5	47327	RGB_SV1	18570	321635000	94187000	0.932696	0.273129	3.41486	18297	0.985299	273	0.0147011	5242	1479.73	0.282283	589.313	3343.9	-4.53004	1040.48	1936.26	0.117418	158153	1578.74	NA	0.299192	456	545	18570	1	532	12
1006	1006	032988-C	Hordeum vulgare	HEB-19-187	C	1	1	NW	3	21	6/8/2014 2:58	30.71	31	10.71	11	4423	4423	159.5	55805	RGB_SV1	21278	395563000	148250000	0.873683	0.327441	2.66822	21024	0.988063	254	0.0119372	6123	1761.97	0.287762	613.577	6181.98	2.5802	1037.21	1915.86	0.113857	186883	1724.93	NA	0.206821	511	551	21278	1	538	12
1007	1007	032988-C	Hordeum vulgare	HEB-19-187	C	1	1	NW	3	21	6/9/2014 2:58	31.71	32	11.71	12	4404	4404	178.5	58154	RGB_SV1	19144	356274000	56549000	0.972119	0.154298	6.30027	18770	0.980464	374	0.0195362	4340	983.891	0.226703	582.865	4929.56	2.09887	1002.07	1903.65	0.140707	136056	1468.35	NA	0.527131	389	547	19141	0.999843	533	13
1008	1008	032988-C	Hordeum vulgare	HEB-19-187	C	1	1	NW	3	21	6/10/2014 2:58	32.71	33	12.71	13	4385	4384	197.5	61089	RGB_SV1	21893	399104000	80102800	0.832675	0.167123	4.9824	21470	0.980679	423	0.0193212	4665	994.027	0.213082	556.045	5385	0.453199	1043.65	1894.28	0.147587	148340	1508.91	NA	0.443138	425	545	21887	0.999726	530	14
1009	1009	032989-S	Hordeum vulgare	HEB-19-187	S	2	1	NW	3	22	5/24/2014 3:00	15.71	16	-4.29	-4	4350	4350	NA	9577	RGB_SV1	4051	28162100	1644210	1.71609	0.100192	17.128	3955	0.976302	96	0.0236978	1133	316.882	0.279684	356.523	494.914	0.937714	1093.58	2031.84	0.238462	16988	757.086	NA	0.791519	147	336	4051	1	324	11
1010	1010	032989-S	Hordeum vulgare	HEB-19-187	S	2	1	NW	3	22	5/25/2014 8:19	16.93	17	-3.07	-3	4344	4344	6	11278	RGB_SV1	5093	29598300	3259070	1.14109	0.125645	9.08182	4989	0.97958	104	0.0204202	1197	281.329	0.235029	352.755	547.955	-5.28977	1076.28	2028.36	0.187934	27100	815.902	NA	0.6426	180	341	5093	1	329	11
1011	1011	032989-S	Hordeum vulgare	HEB-19-187	S	2	1	NW	3	22	5/27/2014 2:58	18.71	19	-1.29	-1	4335	4340	10.5	13526	RGB_SV1	5486	45257700	2426120	1.50377	0.080612	18.6544	5288	0.963908	198	0.0360919	1427	371.186	0.260117	355.788	521.137	4.66583	1087.24	2018.94	0.213463	25700	803.777	NA	0.806838	147	343	5486	1	325	17
1012	1012	032989-S	Hordeum vulgare	HEB-19-187	S	2	1	NW	3	22	5/29/2014 2:58	20.71	21	0.71	1	4521	4521	20	18265	RGB_SV1	6452	69949200	4398360	1.68033	0.105658	15.9035	6201	0.961097	251	0.0389027	1731	464.408	0.268289	382.174	384.676	-1.0295	1116.05	2008.61	0.202581	31849	853.919	NA	0.777362	211	358	6452	1	343	14
1013	1013	032989-S	Hordeum vulgare	HEB-19-187	S	2	1	NW	3	22	5/30/2014 2:58	21.71	22	1.71	2	4513	4513	28	21168	RGB_SV1	7697	70040600	7160700	1.18224	0.120868	9.78124	7488	0.972847	209	0.0271534	1947	492.505	0.252956	377.359	1441.38	0.19173	1073.83	2007.09	0.204735	37595	870.801	NA	0.663398	193	377	7697	1	362	14
1014	1014	032989-S	Hordeum vulgare	HEB-19-187	S	2	1	NW	3	22	5/31/2014 2:58	22.71	23	2.71	3	4503	4503	38	23265	RGB_SV1	8120	77040200	9758950	1.16844	0.14801	7.89432	7908	0.973892	212	0.0261084	2152	570.333	0.265025	377.171	1786.61	-6.28478	1087.73	2005.56	0.196254	41375	892.325	NA	0.600838	226	370	8120	1	355	14
1015	1015	032989-S	Hordeum vulgare	HEB-19-187	S	2	1	NW	3	22	6/1/2014 2:58	23.71	24	3.71	4	4496	4496	45	26435	RGB_SV1	9170	83122600	22906200	0.988508	0.272405	3.62882	8933	0.974155	237	0.0258451	2502	682.661	0.272846	383.266	2200.59	-2.13252	1074.36	2007.64	0.134505	68176	1094.65	NA	0.322538	358	375	9170	1	359	15
1016	1016	032989-S	Hordeum vulgare	HEB-19-187	S	2	1	NW	3	22	6/2/2014 2:58	24.71	25	4.71	5	4488	4488	53	27490	RGB_SV1	9938	94651000	29050400	0.958357	0.29414	3.25816	9666	0.97263	272	0.0273697	3053	937.896	0.307205	439.829	1790.59	-1.40071	1060.61	2002.19	0.12743	77988	1186.39	NA	0.281233	359	430	9938	1	415	14
1017	1017	032989-S	Hordeum vulgare	HEB-19-187	S	2	1	NW	3	22	6/3/2014 2:58	25.71	26	5.71	6	4481	4481	60	30440	RGB_SV1	11104	118185000	25842900	0.958522	0.209596	4.57319	10834	0.975685	270	0.0243156	3146	891.329	0.283321	490.65	1109.83	2.36788	1066.57	1990.23	0.143665	77291	1227.72	NA	0.411059	321	477	11104	1	463	13
1018	1018	032989-S	Hordeum vulgare	HEB-19-187	S	2	1	NW	3	22	6/4/2014 2:58	26.71	27	6.71	7	4473	4473	68	33879	RGB_SV1	12912	171928000	28425800	1.03124	0.170501	6.04832	12636	0.978625	276	0.0213755	3273	829.657	0.253485	536.352	1556.53	-0.676326	1078.65	1978.81	0.167719	76986	1301.61	NA	0.513006	355	510	12912	1	495	14
1019	1019	032989-S	Hordeum vulgare	HEB-19-187	S	2	1	NW	3	22	6/5/2014 2:59	27.71	28	7.71	8	4465	4465	76	37109	RGB_SV1	13572	221339000	39646300	1.20163	0.215236	5.58284	13254	0.976569	318	0.0234306	4082	1227.73	0.300766	593.06	2176.63	-10.5424	1090.19	1975.84	0.148396	91458	1448.98	NA	0.484666	447	535	13572	1	519	15
1020	1020	032989-S	Hordeum vulgare	HEB-19-187	S	2	1	NW	3	22	6/6/2014 2:59	28.71	29	8.71	9	4457	4457	84	38615	RGB_SV1	13816	249542000	52573000	1.30731	0.275422	4.74659	13542	0.980168	274	0.0198321	4466	1443.63	0.323248	618.838	2279.07	0.389373	1094.61	1964.96	0.120013	115121	1494.59	NA	0.425061	459	547	13816	1	534	12
1021	1021	032989-S	Hordeum vulgare	HEB-19-187	S	2	1	NW	3	22	6/7/2014 2:59	29.71	30	9.71	10	4447	4447	94	39758	RGB_SV1	14515	264244000	70335300	1.25421	0.33384	3.75692	14360	0.989321	155	0.0106786	4703	1523.82	0.32401	616.286	2133.63	-3.50744	1092.51	1956.37	0.110248	131658	1529.91	NA	0.33589	478	541	14515	1	530	10
1022	1022	032989-S	Hordeum vulgare	HEB-19-187	S	2	1	NW	3	22	6/8/2014 2:58	30.71	31	10.71	11	4439	4439	102	43256	RGB_SV1	16536	285250000	93344500	1.04319	0.341372	3.05588	16304	0.98597	232	0.01403	4858	1427.2	0.293783	624.792	2025.12	-2.25678	1082.25	1962.86	0.120297	137460	1584.65	NA	0.256937	497	535	16536	1	523	11
1023	1023	032989-S	Hordeum vulgare	HEB-19-187	S	2	1	NW	3	22	6/9/2014 2:58	31.71	32	11.71	12	4428	4428	113	46624	RGB_SV1	16261	263643000	122104000	0.997062	0.46178	2.15917	16040	0.986409	221	0.0135908	5015	1546.66	0.308407	620.336	2370.53	-7.9897	1070.99	1955.88	0.108856	149381	1661.09	NA	0.134632	551	533	16261	1	519	13
1024	1024	032989-S	Hordeum vulgare	HEB-19-187	S	2	1	NW	3	22	6/10/2014 2:58	32.71	33	12.71	13	4419	4419	122	48388	RGB_SV1	16829	261204000	147872000	0.922282	0.522117	1.76643	16638	0.988651	191	0.0113495	5435	1755.26	0.322954	616.546	1961.28	-4.89117	1062.1	1957.22	0.104971	160321	1708.18	NA	0.0767544	580	530	16829	1	516	13
1025	1025	032990-C	Hordeum vulgare	HEB-19-123	C	1	1	NW	3	23	5/24/2014 3:01	15.71	16	-4.29	-4	4374	4374	NA	11736	RGB_SV1	5310	46647700	2254640	1.6544	0.079963	20.6896	5236	0.986064	74	0.013936	1575	467.161	0.29661	402.914	340.061	-5.5859	1077.56	2008.75	0.202656	26202	874.018	NA	0.824082	152	385	5310	1	374	10
1026	1026	032990-C	Hordeum vulgare	HEB-19-123	C	1	1	NW	3	23	5/25/2014 8:20	16.93	17	-3.07	-3	4366	4366	8	14964	RGB_SV1	6282	60734100	2213030	1.53899	0.0560779	27.4438	6203	0.987424	79	0.0125756	1640	428.144	0.261063	400.281	262.794	2.39485	1066.43	1995.08	0.219643	28601	903.531	NA	0.864316	165	395	6282	1	385	9
1027	1027	032990-C	Hordeum vulgare	HEB-19-123	C	1	1	NW	3	23	5/27/2014 2:59	18.71	19	-1.29	-1	4354	4354	14	18022	RGB_SV1	7163	98387900	7117520	1.91757	0.13872	13.8233	7009	0.978501	154	0.0214994	1726	415.898	0.24096	466.255	833.647	-16.8091	1101.65	1978.12	0.182455	39259	1029.31	NA	0.748359	156	464	7163	1	447	16
1028	1028	032990-C	Hordeum vulgare	HEB-19-123	C	1	1	NW	3	23	5/29/2014 2:59	20.71	21	0.71	1	4531	4531	25.5	23808	RGB_SV1	7852	93201900	23801200	1.5117	0.386045	3.91585	7609	0.969052	243	0.0309475	2617	872.222	0.333291	464.407	301.421	-20.1147	1083.99	1987.98	0.126181	62228	1144.52	NA	0.35183	272	456	7852	1	440	15
1029	1029	032990-C	Hordeum vulgare	HEB-19-123	C	1	1	NW	3	23	5/30/2014 2:59	21.71	22	1.71	2	4516	4516	40.5	27067	RGB_SV1	8461	96263300	26089100	1.34467	0.364431	3.68979	8269	0.977308	192	0.0226924	2807	931.243	0.331757	445.028	214.338	-18.6222	1075.17	1985.76	0.138798	60959	1113.78	NA	0.32895	263	440	8461	1	424	15
1030	1030	032990-C	Hordeum vulgare	HEB-19-123	C	1	1	NW	3	23	5/31/2014 2:59	22.71	23	2.71	3	4500	4500	56.5	30617	RGB_SV1	10338	142476000	37820500	1.33311	0.353879	3.76715	10130	0.97988	208	0.02012	3282	1041.94	0.31747	478.458	445.706	-22.126	1054.07	1978.69	0.131977	78332	1257.67	NA	0.336936	294	478	10338	1	462	15
1031	1031	032990-C	Hordeum vulgare	HEB-19-123	C	1	1	NW	3	23	6/1/2014 2:59	23.71	24	3.71	4	4488	4488	68.5	34206	RGB_SV1	11155	139575000	47836200	1.12168	0.38443	2.91776	10921	0.979023	234	0.0209771	3532	1118.33	0.316629	481.32	377.451	-11.0974	1077.37	1972.05	0.132662	84086	1290.81	NA	0.239615	335	463	11155	1	447	15
1032	1032	032990-C	Hordeum vulgare	HEB-19-123	C	1	1	NW	3	23	6/2/2014 2:59	24.71	25	4.71	5	4473	4473	83.5	37915	RGB_SV1	13355	230801000	89397800	1.29404	0.501232	2.58173	13105	0.98128	250	0.0187196	3707	1028.97	0.277574	579.148	477.233	-19.2188	1015.66	1962.48	0.0991485	134697	1590.73	NA	0.19502	517	511	13355	1	496	14
1033	1033	032990-C	Hordeum vulgare	HEB-19-123	C	1	1	NW	3	23	6/3/2014 2:59	25.71	26	5.71	6	4460	4460	96.5	39370	RGB_SV1	15600	327186000	156487000	1.34445	0.643026	2.09082	13293	0.852115	2307	0.147885	4627	1372.38	0.296603	753.011	1744.17	-8.61416	977.526	2030.77	0.0929379	167854	1828.41	NA	0.124555	470	712	15600	1	503	208
1034	1034	032990-C	Hordeum vulgare	HEB-19-123	C	1	1	NW	3	23	6/4/2014 2:59	26.71	27	6.71	7	4444	4444	112.5	39288	RGB_SV1	14072	205614000	25744500	1.03834	0.130009	7.98669	13802	0.980813	270	0.019187	3808	1030.48	0.270608	533.375	1246.13	3.76753	1070.33	1976.25	0.167504	84010	1256.65	NA	0.604427	264	534	14072	1	520	13
1035	1035	032990-C	Hordeum vulgare	HEB-19-123	C	1	1	NW	3	23	6/5/2014 2:59	27.71	28	7.71	8	4429	4429	127.5	45714	RGB_SV1	15713	212859000	40296900	0.862131	0.163212	5.28227	15472	0.984662	241	0.0153376	4420	1243.33	0.281296	527.205	1275.17	-1.01765	1100.99	1976.91	0.149959	104782	1333.49	NA	0.464638	351	492	15713	1	476	15
1036	1036	032990-C	Hordeum vulgare	HEB-19-123	C	1	1	NW	3	23	6/6/2014 2:59	28.71	29	8.71	9	4412	4412	144.5	50320	RGB_SV1	17418	256939000	38643000	0.846902	0.127372	6.64903	17193	0.987082	225	0.0129177	4260	1041.89	0.244575	536.493	915.021	1.30291	1114.56	1958.82	0.182153	95623	1304.05	NA	0.545425	309	522	17418	1	509	12
1037	1037	032990-C	Hordeum vulgare	HEB-19-123	C	1	1	NW	3	23	6/7/2014 2:59	29.71	30	9.71	10	4392	4392	164.5	57815	RGB_SV1	19233	301635000	48188400	0.815431	0.130271	6.25949	19081	0.992097	152	0.00790308	4424	1017.61	0.230021	574.593	919.176	-5.41936	1106.05	1941.79	0.187771	102428	1363.55	NA	0.524898	300	548	19229	0.999792	536	11
1038	1038	032990-C	Hordeum vulgare	HEB-19-123	C	1	1	NW	3	23	6/8/2014 2:59	30.71	31	10.71	11	4373	4373	183.5	62658	RGB_SV1	20382	348064000	90473900	0.837848	0.217786	3.84712	20212	0.991659	170	0.00834069	5870	1690.56	0.287999	618.464	977.958	-8.32356	1099.43	1930.24	0.141753	143785	1546.79	NA	0.34502	390	568	20380	0.999902	556	11
1039	1039	032990-C	Hordeum vulgare	HEB-19-123	C	1	1	NW	3	23	6/9/2014 2:59	31.71	32	11.71	12	4352	4352	204.5	68379	RGB_SV1	21590	359866000	151658000	0.772033	0.325356	2.37289	21290	0.986105	300	0.0138953	5853	1586.73	0.271098	624.059	1060.04	-14.3544	1080.35	1936.46	0.13508	159831	1649.89	NA	0.165678	441	566	21590	1	552	13
1040	1040	032990-C	Hordeum vulgare	HEB-19-123	C	1	1	NW	3	23	6/10/2014 2:59	32.71	33	12.71	13	4330	4339	226.5	74975	RGB_SV1	23573	440427000	185880000	0.792581	0.334505	2.36942	23284	0.98774	289	0.0122598	5839	1446.31	0.247699	624.911	1296.22	-13.2609	1074.68	1929.13	0.134451	175328	1708.18	NA	0.165182	429	567	23573	1	553	13
1041	1041	032991-S	Hordeum vulgare	HEB-19-123	S	2	1	NW	3	24	5/24/2014 3:02	15.71	16	-4.29	-4	4348	4348	NA	12351	RGB_SV1	5538	38226900	2649390	1.24642	0.0863853	14.4286	5468	0.98736	70	0.0126399	1427	367.701	0.257674	363.255	527.823	7.6339	1100.6	2022.17	0.221325	25022	799.573	NA	0.757545	131	356	5538	1	343	12
1042	1042	032991-S	Hordeum vulgare	HEB-19-123	S	2	1	NW	3	24	5/25/2014 8:20	16.93	17	-3.07	-3	4341	4341	7	14244	RGB_SV1	6561	57276100	4070470	1.33056	0.0945594	14.0711	6475	0.986892	86	0.0131078	1698	439.446	0.258802	388.31	298.617	6.82258	1135.19	2006.38	0.208365	31488	875.605	NA	0.752202	202	377	6561	1	365	11
1043	1043	032991-S	Hordeum vulgare	HEB-19-123	S	2	1	NW	3	24	5/27/2014 2:59	18.71	19	-1.29	-1	4330	4341	12.5	20669	RGB_SV1	7080	45740300	13782100	0.912498	0.274947	3.31881	6880	0.971751	200	0.0282486	1816	465.799	0.256497	361.797	252.853	-1.65899	1109.34	2026.97	0.170676	41482	923.468	NA	0.288272	226	329	7080	1	310	18
1044	1044	032991-S	Hordeum vulgare	HEB-19-123	S	2	1	NW	3	24	5/29/2014 2:59	20.71	21	0.71	1	4517	4517	24.5	24402	RGB_SV1	8241	54429400	22249500	0.801445	0.327613	2.44631	8016	0.972697	225	0.0273025	2376	685.035	0.288314	368.506	731.014	2.55918	1100.44	2015.97	0.171174	48144	970.337	NA	0.176123	279	330	8241	1	314	15
1045	1045	032991-S	Hordeum vulgare	HEB-19-123	S	2	1	NW	3	24	5/30/2014 2:59	21.71	22	1.71	2	4505	4505	36.5	27670	RGB_SV1	9325	78714300	19436300	0.905224	0.223519	4.04987	9051	0.970617	274	0.0293834	2503	671.851	0.268418	416.097	667.279	3.40131	1103.74	2007.98	0.158368	58882	1020.82	NA	0.364756	252	417	9325	1	401	15
1046	1046	032991-S	Hordeum vulgare	HEB-19-123	S	2	1	NW	3	24	5/31/2014 3:00	22.71	23	2.71	3	4493	4493	48.5	30280	RGB_SV1	11169	137105000	25628200	1.09907	0.205442	5.34977	10934	0.97896	235	0.0210404	3077	847.697	0.275495	527.641	160.711	-1.88716	1107.16	1975.4	0.135795	82249	1221.05	NA	0.469263	273	528	11169	1	512	15
1047	1047	032991-S	Hordeum vulgare	HEB-19-123	S	2	1	NW	3	24	6/1/2014 3:00	23.71	24	3.71	4	4485	4485	56.5	32336	RGB_SV1	12586	175117000	43224000	1.10548	0.272866	4.05137	12335	0.980057	251	0.0199428	3839	1170.98	0.305021	583.055	485.196	3.34137	1069.69	1962.47	0.116567	107972	1391.48	NA	0.364898	373	574	12586	1	557	16
1048	1048	032991-S	Hordeum vulgare	HEB-19-123	S	2	1	NW	3	24	6/2/2014 3:00	24.71	25	4.71	5	4475	4475	66.5	35306	RGB_SV1	12757	185356000	55884300	1.13896	0.343394	3.31678	12562	0.984714	195	0.0152857	4170	1363.09	0.326879	617.041	373.196	0.777707	1062.26	1968.23	0.10328	123518	1473.39	NA	0.288038	388	593	12757	1	577	15
1049	1049	032991-S	Hordeum vulgare	HEB-19-123	S	2	1	NW	3	24	6/3/2014 3:00	25.71	26	5.71	6	4466	4466	75.5	38948	RGB_SV1	13523	239893000	41605000	1.31181	0.227509	5.76596	13325	0.985358	198	0.0146417	4191	1298.86	0.309916	661.927	381.397	-8.14038	1085.5	1942.83	0.115402	117182	1500.89	NA	0.496183	343	659	13523	1	643	15
1050	1050	032991-S	Hordeum vulgare	HEB-19-123	S	2	1	NW	3	24	6/4/2014 3:00	26.71	27	6.71	7	4456	4456	85.5	41860	RGB_SV1	15189	321366000	60902700	1.39297	0.263984	5.27671	14976	0.985977	213	0.0140233	4767	1496.1	0.313845	712.687	186.213	0.342731	1068.11	1935.68	0.103734	146422	1646.08	NA	0.464254	399	701	15189	1	685	15
1051	1051	032991-S	Hordeum vulgare	HEB-19-123	S	2	1	NW	3	24	6/5/2014 3:00	27.71	28	7.71	8	4448	4448	93.5	43885	RGB_SV1	15472	367522000	69763700	1.53529	0.291432	5.26809	15252	0.985781	220	0.0142192	5090	1674.52	0.328981	713.619	1446.4	-1.27673	1068.23	1928.66	0.0970269	159461	1683.58	NA	0.463657	433	707	15472	1	690	16
1052	1052	032991-S	Hordeum vulgare	HEB-19-123	S	2	1	NW	3	24	6/6/2014 3:00	28.71	29	8.71	9	4438	4438	103.5	46498	RGB_SV1	16465	378666000	77043900	1.3968	0.284194	4.91494	16293	0.989554	172	0.0104464	5580	1891.07	0.338901	716.601	2046.82	0.305759	1069.96	1923.3	0.098135	167779	1714.88	NA	0.438076	456	715	16465	1	701	13
1053	1053	032991-S	Hordeum vulgare	HEB-19-123	S	2	1	NW	3	24	6/7/2014 3:00	29.71	30	9.71	10	4426	4426	115.5	49731	RGB_SV1	18250	411648000	80141000	1.23595	0.240618	5.13655	18078	0.990575	172	0.00942466	5973	1954.89	0.327288	753.449	403.61	0.875436	1089.75	1914.46	0.106572	171246	1767.06	NA	0.454389	447	754	18250	1	740	13
1054	1054	032991-S	Hordeum vulgare	HEB-19-123	S	2	1	NW	3	24	6/8/2014 3:00	30.71	31	10.71	11	4416	4416	125.5	52034	RGB_SV1	19064	441790000	82296300	1.21559	0.22644	5.36829	18861	0.989352	203	0.0106483	5665	1683.39	0.297157	758.103	441.421	-8.3379	1101.08	1903.34	0.108596	175549	1757.42	NA	0.470519	418	753	19064	1	739	13
1055	1055	032991-S	Hordeum vulgare	HEB-19-123	S	2	1	NW	3	24	6/9/2014 3:00	31.71	32	11.71	12	4406	4406	135.5	53810	RGB_SV1	20749	503365000	106279000	1.1692	0.246862	4.73626	20583	0.992	166	0.00800039	6509	2041.89	0.313702	711.126	1411.48	-9.87448	1068.13	1898.9	0.104652	198266	1768.43	NA	0.424244	457	711	20745	0.999807	697	13
1056	1056	032991-S	Hordeum vulgare	HEB-19-123	S	2	1	NW	3	24	6/10/2014 3:00	32.71	33	12.71	13	4395	4394	146.5	55954	RGB_SV1	21645	554413000	99614800	1.18336	0.212622	5.56557	21381	0.987803	264	0.0121968	6520	1963.98	0.301224	706.403	10056.5	1.26001	1053.26	1899.94	0.110558	195780	1759.56	NA	0.483554	471	700	21644	0.999954	684	15
1057	1057	032992-C	Hordeum vulgare	HEB-15-097	C	1	1	NW	4	2	5/24/2014 3:04	15.71	16	-4.29	-4	4391	4391	NA	7358	RGB_SV1	2863	16882600	2683540	2.05967	0.327391	6.29117	2830	0.988474	33	0.0115264	1039	377.059	0.362906	321.846	583.995	-20.5901	1025.98	2040.36	0.157437	18185	699.861	NA	0.526634	136	313	2863	1	305	7
1058	1058	032992-C	Hordeum vulgare	HEB-15-097	C	1	1	NW	4	2	5/25/2014 8:23	16.93	17	-3.07	-3	4384	4384	7	8941	RGB_SV1	3574	28077800	4468170	2.19813	0.3498	6.28396	3519	0.984611	55	0.0153889	1239	429.525	0.34667	369.676	704.309	-17.6516	1042.16	2033.87	0.122911	29078	843.733	NA	0.52624	174	367	3574	1	357	9
1059	1059	032992-C	Hordeum vulgare	HEB-15-097	C	1	1	NW	4	2	5/27/2014 3:02	18.71	19	-1.29	-1	4373	4373	12.5	11433	RGB_SV1	4543	48719600	5607820	2.36057	0.271712	8.68779	4390	0.966322	153	0.0336782	1638	590.589	0.360555	413.091	697.529	-14.052	1007.54	2025.67	0.140424	32352	933.429	NA	0.629729	251	381	4543	1	365	15
1060	1060	032992-C	Hordeum vulgare	HEB-15-097	C	1	1	NW	4	2	5/29/2014 3:02	20.71	21	0.71	1	4551	4551	23.5	15920	RGB_SV1	5266	52300700	8488840	1.88602	0.306116	6.16111	5163	0.980441	103	0.0195594	1907	690.59	0.362134	398.503	628.014	-9.5491	1007.77	2021.44	0.122571	42963	961.885	NA	0.519428	299	357	5266	1	343	13
1061	1061	032992-C	Hordeum vulgare	HEB-15-097	C	1	1	NW	4	2	5/30/2014 3:02	21.71	22	1.71	2	4536	4536	38.5	18362	RGB_SV1	5754	55137500	8030760	1.66536	0.242559	6.86579	5641	0.980362	113	0.0196385	1817	573.773	0.31578	403.763	607.529	-8.59615	1007.41	2027.68	0.140602	40924	968.834	NA	0.55612	312	354	5754	1	340	13
1062	1062	032992-C	Hordeum vulgare	HEB-15-097	C	1	1	NW	4	2	5/31/2014 3:02	22.71	23	2.71	3	4521	4521	53.5	20531	RGB_SV1	5606	53843400	6700850	1.71327	0.213218	8.03532	5494	0.980021	112	0.0199786	1726	531.409	0.307884	401.749	572.487	-10.4365	1007.57	2032.83	0.164548	34069	960.93	NA	0.60629	313	351	5606	1	337	13
1063	1063	032992-C	Hordeum vulgare	HEB-15-097	C	1	1	NW	4	2	6/1/2014 3:02	23.71	24	3.71	4	4511	4511	63.5	22856	RGB_SV1	6320	55863300	6902480	1.3986	0.172811	8.09322	6199	0.980855	121	0.0191456	1818	522.963	0.287658	405.627	546.63	0.584378	1007.58	2038.07	0.189069	33427	959.282	NA	0.608487	314	348	6320	1	334	13
1064	1064	032992-C	Hordeum vulgare	HEB-15-097	C	1	1	NW	4	2	6/2/2014 3:02	24.71	25	4.71	5	4500	4500	74.5	24915	RGB_SV1	7262	75043300	13628000	1.42298	0.258417	5.50654	7066	0.97301	196	0.0269898	2473	842.155	0.34054	442.233	676.014	-1.78699	1030.72	2029.48	0.12864	56452	1058.03	NA	0.479718	334	356	7262	1	337	18
1065	1065	032992-C	Hordeum vulgare	HEB-15-097	C	1	1	NW	4	2	6/3/2014 3:02	25.71	26	5.71	6	4490	4490	84.5	28271	RGB_SV1	6849	75698700	8424910	1.61374	0.179602	8.9851	6119	0.893415	730	0.106585	2105	646.959	0.307344	447.755	879.021	1.23711	997.189	2019.34	0.124636	54952	1039.93	NA	0.639523	281	352	6849	1	334	17
1066	1066	032992-C	Hordeum vulgare	HEB-15-097	C	1	1	NW	4	2	6/4/2014 3:02	26.71	27	6.71	7	4478	4478	96.5	32152	RGB_SV1	8657	106930000	19858900	1.4268	0.264985	5.38447	7995	0.92353	662	0.0764699	2740	867.229	0.316507	490.75	855.269	-5.03686	1011.02	2018.35	0.130563	66305	1111.41	NA	0.471612	346	355	8657	1	340	14
1067	1067	032992-C	Hordeum vulgare	HEB-15-097	C	1	1	NW	4	2	6/5/2014 3:02	27.71	28	7.71	8	4468	4468	106.5	35734	RGB_SV1	9350	94372800	34882800	1.0795	0.399013	2.70543	8891	0.950909	459	0.0490909	2852	869.936	0.305027	513.922	1018.58	-2.78025	1011.22	2028.18	0.113628	82286	1237.51	NA	0.211831	381	357	9350	1	341	15
1068	1068	032992-C	Hordeum vulgare	HEB-15-097	C	1	1	NW	4	2	6/6/2014 3:02	28.71	29	8.71	9	4456	4456	118.5	39985	RGB_SV1	11757	150626000	83564400	1.0897	0.604545	1.80252	10652	0.906013	1105	0.0939866	3505	1044.91	0.29812	531.703	1284.77	1.77942	983.269	2046.41	0.0907309	129581	1532.06	NA	0.0819996	457	498	11757	1	340	157
1069	1069	032992-C	Hordeum vulgare	HEB-15-097	C	1	1	NW	4	2	6/7/2014 3:02	29.71	30	9.71	10	4440	4440	134.5	44169	RGB_SV1	12315	129733000	71036100	0.855424	0.468393	1.8263	11315	0.918798	1000	0.0812018	3624	1066.45	0.294275	567.014	986.311	1.03702	1023.03	2037.07	0.123367	99824	1388.65	NA	0.0854743	459	402	12315	1	346	55
1070	1070	032992-C	Hordeum vulgare	HEB-15-097	C	1	1	NW	4	2	6/8/2014 3:02	30.71	31	10.71	11	4424	4424	150.5	52327	RGB_SV1	16293	225353000	202109000	0.848908	0.761347	1.11501	14343	0.880317	1950	0.119683	4804	1416.46	0.294851	622.982	334.167	-11.3235	987.71	2028.18	0.0945223	172372	1799.6	NA	0.00295688	518	606	16293	1	394	211
1071	1071	032992-C	Hordeum vulgare	HEB-15-097	C	1	1	NW	4	2	6/9/2014 3:02	31.71	32	11.71	12	4410	4410	164.5	56955	RGB_SV1	17307	244610000	143676000	0.816639	0.479669	1.70251	16088	0.929566	1219	0.0704339	4733	1294.35	0.273473	619.484	5582.94	0.458486	999.403	2012.22	0.0938573	184397	1756.31	NA	0.067572	577	569	17307	1	357	211
1072	1072	032992-C	Hordeum vulgare	HEB-15-097	C	1	1	NW	4	2	6/10/2014 3:02	32.71	33	12.71	13	4392	4391	182.5	62740	RGB_SV1	18770	267731000	126154000	0.759925	0.358074	2.12225	17933	0.955408	837	0.0445924	5092	1381.38	0.271284	628.716	1038.31	-5.11958	1010.86	2008.77	0.129693	144726	1591.79	NA	0.129195	593	401	18770	1	344	56
1073	1073	032993-S	Hordeum vulgare	HEB-15-097	S	2	1	NW	4	3	5/24/2014 3:05	15.71	16	-4.29	-4	4393	4393	NA	6398	RGB_SV1	2097	10123900	41818.2	2.30223	0.00950974	242.092	2071	0.987601	26	0.0123987	682	221.805	0.325226	310.28	417.823	1.29819	1042.54	1993.79	0.518803	4042	626.585	NA	0.983613	47	308	2097	1	300	7
1074	1074	032993-S	Hordeum vulgare	HEB-15-097	S	2	1	NW	4	3	5/25/2014 8:23	16.93	17	-3.07	-3	4386	4386	7	7312	RGB_SV1	2223	23064700	28856	4.66733	0.00583926	799.302	2192	0.986055	31	0.0139451	738	245.004	0.331984	368.266	409.367	-2.99529	1024.36	1994.93	0.484208	4591	740.319	NA	0.995008	25	369	2223	1	360	8
1075	1075	032993-S	Hordeum vulgare	HEB-15-097	S	2	1	NW	4	3	5/27/2014 3:02	18.71	19	-1.29	-1	4375	4375	12.5	11122	RGB_SV1	4126	28895700	582628	1.69736	0.0342242	49.5954	4060	0.984004	66	0.0159961	1070	277.484	0.259331	381.047	365.711	-1.18241	1006.22	2006.84	0.290175	14219	795.099	NA	0.922504	75	382	4126	1	366	15
1076	1076	032993-S	Hordeum vulgare	HEB-15-097	S	2	1	NW	4	3	5/29/2014 3:02	20.71	21	0.71	1	4556	4556	22	14123	RGB_SV1	3684	18648600	2676950	1.37406	0.197243	6.96635	3670	0.9962	14	0.00380022	1337	485.225	0.362921	354.97	804.975	2.96345	1040.04	1989.8	0.18081	20375	787.006	NA	0.560917	134	341	3684	1	328	12
1077	1077	032993-S	Hordeum vulgare	HEB-15-097	S	2	1	NW	4	3	5/30/2014 3:03	21.71	22	1.71	2	4543	4543	35	15855	RGB_SV1	3888	25424600	694989	1.6819	0.0459754	36.5827	3888	1	0	0	1493	573.315	0.384002	329.087	3377.86	-1.54408	1012.49	1980.41	0.33794	11505	673.55	NA	0.8964	58	328	3888	1	338	0
1078	1078	032993-S	Hordeum vulgare	HEB-15-097	S	2	1	NW	4	3	5/31/2014 3:03	22.71	23	2.71	3	4530	4530	48	19352	RGB_SV1	5192	42657200	17847600	1.58242	0.662081	2.39007	5182	0.998074	10	0.00192604	1677	541.666	0.322997	415.842	966.463	-8.51033	1109.09	2029.46	0.0943297	55041	1060.22	NA	0.168135	343	319	5192	1	313	5
1079	1079	032993-S	Hordeum vulgare	HEB-15-097	S	2	1	NW	4	3	6/1/2014 3:03	23.71	24	3.71	4	4522	4522	56	22061	RGB_SV1	6067	35875300	18841000	0.974647	0.511864	1.90411	5958	0.982034	109	0.0179661	2104	729.655	0.346794	394.629	202.426	-2.81526	1098.81	2038.94	0.124049	48908	962.218	NA	0.0969211	276	302	6067	1	288	13
1080	1080	032993-S	Hordeum vulgare	HEB-15-097	S	2	1	NW	4	3	6/2/2014 3:03	24.71	25	4.71	5	4512	4512	66	24278	RGB_SV1	7121	90414700	26491500	1.78302	0.522426	3.41297	6659	0.935121	462	0.0648785	2619	963.23	0.367785	474.605	910.416	-20.1519	1129	2041.71	0.100907	70570	1168.94	NA	0.29898	366	356	7121	1	309	46
1081	1081	032993-S	Hordeum vulgare	HEB-15-097	S	2	1	NW	4	3	6/3/2014 3:03	25.71	26	5.71	6	4504	4504	74	26602	RGB_SV1	7125	67790900	22360000	1.33537	0.440456	3.03179	6709	0.941614	416	0.058386	2591	942.215	0.363649	420.13	4700.78	-22.0136	1102.97	2041.38	0.120589	59085	1006.12	NA	0.253958	310	322	7125	1	264	57
1082	1082	032993-S	Hordeum vulgare	HEB-15-097	S	2	1	NW	4	3	6/4/2014 3:03	26.71	27	6.71	7	4494	4494	84	28399	RGB_SV1	7935	129838000	47376600	2.06209	0.752436	2.74055	7106	0.895526	829	0.104474	2739	945.447	0.34518	529.657	5164.14	-37.2635	1167.39	2040.06	0.0859604	92310	1299.35	NA	0.216522	422	362	7935	1	312	49
1083	1083	032993-S	Hordeum vulgare	HEB-15-097	S	2	1	NW	4	3	6/5/2014 3:03	27.71	28	7.71	8	4487	4487	91	30121	RGB_SV1	10177	167023000	87954200	1.61264	0.849214	1.89898	9529	0.936327	648	0.063673	3282	1058.42	0.322492	555.36	8553.7	-11.9117	1208.31	2010.91	0.0807615	126013	1440.87	NA	0.0961636	470	329	10177	1	307	21
1084	1084	032993-S	Hordeum vulgare	HEB-15-097	S	2	1	NW	4	3	6/6/2014 3:03	28.71	29	8.71	9	4479	4478	99	34383	RGB_SV1	10978	209881000	36455600	1.74152	0.302495	5.75718	9886	0.900528	1092	0.0994717	3436	1075.43	0.31299	632.918	472.078	-8.85487	1215.16	2068.58	0.102189	107428	1465.64	NA	0.495642	495	419	10978	1	305	113
1085	1085	032993-S	Hordeum vulgare	HEB-15-097	S	2	1	NW	4	3	6/7/2014 3:03	29.71	30	9.71	10	4466	4466	111	36967	RGB_SV1	11373	187513000	72903400	1.44971	0.563635	2.57207	9026	0.793634	2347	0.206366	3616	1149.69	0.317946	569.731	1209.59	-10.1775	1204.53	2092.72	0.0917496	123957	1449.63	NA	0.193688	489	464	11373	1	252	211
1086	1086	032993-S	Hordeum vulgare	HEB-15-097	S	2	1	NW	4	3	6/8/2014 3:03	30.71	31	10.71	11	4457	4457	120	40319	RGB_SV1	13035	266540000	86035100	1.5687	0.506353	3.09804	10710	0.821634	2325	0.178366	3838	1130.05	0.294438	590.817	1423.53	-43.6903	1226.04	2085.29	0.0914647	142514	1513.98	NA	0.262105	529	462	13035	1	250	211
1087	1087	032993-S	Hordeum vulgare	HEB-15-097	S	2	1	NW	4	3	6/9/2014 3:03	31.71	32	11.71	12	4449	4448	128	41685	RGB_SV1	14322	356520000	117680000	1.73811	0.573712	3.02958	11931	0.833054	2391	0.166946	4140	1196.73	0.289066	628.681	1965.67	-63.507	1231.82	2070.63	0.0815079	175713	1639.93	NA	0.253684	540	506	14322	1	294	211
1088	1088	032993-S	Hordeum vulgare	HEB-15-097	S	2	1	NW	4	3	6/10/2014 3:03	32.71	33	12.71	13	4437	4437	139	44141	RGB_SV1	14540	306842000	122736000	1.45139	0.580557	2.5	12046	0.828473	2494	0.171527	4185	1204.56	0.287827	621.116	1510.18	-44.8153	1205.52	2074.38	0.0934724	155554	1616.04	NA	0.183674	553	506	14540	1	294	211
1089	1089	032994-S	Hordeum vulgare	HEB-07-160	S	2	1	NW	4	4	5/24/2014 3:05	15.71	16	-4.29	-4	4378	4378	NA	9471	RGB_SV1	3313	25591600	165431	2.3316	0.0150721	154.696	3230	0.974947	83	0.0250528	951	272.986	0.287051	377.922	828.345	-3.11013	998.788	1975.9	0.242657	13653	800.125	NA	0.974474	126	358	3313	1	348	9
1090	1090	032994-S	Hordeum vulgare	HEB-07-160	S	2	1	NW	4	4	5/25/2014 8:24	16.93	17	-3.07	-3	4371	4371	7	11538	RGB_SV1	4529	48840400	3184120	2.38108	0.155233	15.3387	4459	0.984544	70	0.015456	1471	477.775	0.324796	423.775	783.406	-8.45196	1090.07	1983.06	0.157131	28823	916.444	NA	0.770167	165	394	4529	1	384	9
1091	1091	032994-S	Hordeum vulgare	HEB-07-160	S	2	1	NW	4	4	5/27/2014 3:03	18.71	19	-1.29	-1	4359	4359	13	13622	RGB_SV1	5245	42506600	1304130	1.54513	0.0474055	32.5939	5101	0.972545	144	0.0274547	1544	454.516	0.294376	394.438	2298.4	-1.83379	1051.65	1985.2	0.23167	22640	854.121	NA	0.884475	79	391	5245	1	374	16
1092	1092	032994-S	Hordeum vulgare	HEB-07-160	S	2	1	NW	4	4	5/29/2014 3:03	20.71	21	0.71	1	4542	4542	21.5	16664	RGB_SV1	5676	57161000	4120840	1.77425	0.127909	13.8712	5538	0.975687	138	0.0243129	1792	565.762	0.315715	469.459	708.749	-3.83012	964.879	1971.66	0.151952	37354	1026.86	NA	0.749111	296	367	5676	1	351	15
1093	1093	032994-S	Hordeum vulgare	HEB-07-160	S	2	1	NW	4	4	5/30/2014 3:03	21.71	22	1.71	2	4530	4529	33.5	18603	RGB_SV1	7193	87136000	4985920	1.68414	0.0963664	17.4764	7094	0.986237	99	0.0137634	1884	493.46	0.261921	516.861	295.564	4.55134	1025.45	1959.23	0.164438	43743	1123.89	NA	0.795225	186	485	7193	1	469	15
1094	1094	032994-S	Hordeum vulgare	HEB-07-160	S	2	1	NW	4	4	5/31/2014 3:03	22.71	23	2.71	3	4516	4516	46.5	23101	RGB_SV1	7177	100850000	13615900	1.95791	0.264339	7.40679	7033	0.979936	144	0.0200641	2239	698.498	0.311969	485.774	283.103	-7.80918	1126.6	2005.44	0.145422	49353	1117.17	NA	0.580792	357	375	7177	1	361	13
1095	1095	032994-S	Hordeum vulgare	HEB-07-160	S	2	1	NW	4	4	6/1/2014 3:03	23.71	24	3.71	4	4508	4508	54.5	23935	RGB_SV1	8667	150611000	14778700	2.00503	0.196742	10.1911	8518	0.982808	149	0.0171917	2621	792.62	0.302411	545	660.838	-6.49537	1137.21	1989.89	0.148121	58513	1228.56	NA	0.674512	383	438	8667	1	423	14
1096	1096	032994-S	Hordeum vulgare	HEB-07-160	S	2	1	NW	4	4	6/2/2014 3:03	24.71	25	4.71	5	4498	4498	64.5	24483	RGB_SV1	9970	167757000	16892400	1.68768	0.169942	9.93092	9804	0.98335	166	0.01665	2885	834.827	0.289368	560.886	727.566	-11.2092	1124.68	1976.66	0.159489	62512	1259.19	NA	0.667543	364	474	9970	1	459	14
1097	1097	032994-S	Hordeum vulgare	HEB-07-160	S	2	1	NW	4	4	6/3/2014 3:03	25.71	26	5.71	6	4490	4490	72.5	26360	RGB_SV1	10077	154908000	19134600	1.52549	0.188433	8.09567	9947	0.987099	130	0.0129007	2573	656.974	0.255334	586.598	582.926	-16.5977	1089.32	1945.74	0.138483	72767	1305.45	NA	0.60858	326	506	10077	1	492	13
1098	1098	032994-S	Hordeum vulgare	HEB-07-160	S	2	1	NW	4	4	6/4/2014 3:03	26.71	27	6.71	7	4480	4480	82.5	29079	RGB_SV1	11818	179285000	19994100	1.28368	0.143158	8.96691	11695	0.989592	123	0.0104079	3201	867.016	0.270858	560.289	793.553	-14.9238	1098.19	1941.61	0.165639	71348	1270.47	NA	0.638938	302	512	11818	1	498	13
1099	1099	032994-S	Hordeum vulgare	HEB-07-160	S	2	1	NW	4	4	6/5/2014 3:04	27.71	28	7.71	8	4471	4471	91.5	33052	RGB_SV1	11573	165628000	27305200	1.23664	0.20387	6.0658	11414	0.986261	159	0.0137389	3330	958.17	0.287739	527.473	216.794	-8.52269	1121.52	1960.1	0.133287	86828	1307.94	NA	0.514012	378	510	11573	1	495	14
1100	1100	032994-S	Hordeum vulgare	HEB-07-160	S	2	1	NW	4	4	6/6/2014 3:04	28.71	29	8.71	9	4462	4462	100.5	32939	RGB_SV1	11782	164194000	31634900	1.18282	0.227892	5.19029	11679	0.991258	103	0.00874215	3137	835.237	0.266254	529.74	1589.01	-3.9926	1088.97	1942.58	0.152142	77441	1273.3	NA	0.458212	291	530	11782	1	518	11
1101	1101	032994-S	Hordeum vulgare	HEB-07-160	S	2	1	NW	4	4	6/7/2014 3:04	29.71	30	9.71	10	4450	4449	112.5	36740	RGB_SV1	13347	246088000	81517200	1.38141	0.457596	3.01884	13273	0.994456	74	0.00554432	3832	1100.19	0.287106	673.983	468.198	1.55604	1051.11	1918.09	0.0986219	135335	1700	NA	0.25235	439	644	13347	1	633	10
1102	1102	032994-S	Hordeum vulgare	HEB-07-160	S	2	1	NW	4	4	6/8/2014 3:03	30.71	31	10.71	11	4439	4439	122.5	37947	RGB_SV1	14470	289989000	75382700	1.38498	0.360027	3.84689	14405	0.995508	65	0.00449205	4064	1141.4	0.280857	717.083	270.392	-0.761784	1057.25	1907.12	0.125949	114888	1664.1	NA	0.344997	384	693	14470	1	683	9
1103	1103	032994-S	Hordeum vulgare	HEB-07-160	S	2	1	NW	4	4	6/9/2014 3:04	31.71	32	11.71	12	4430	4429	131.5	41751	RGB_SV1	15595	296516000	87028600	1.21921	0.357842	3.40712	15527	0.99564	68	0.00436037	4448	1268.66	0.28522	715.364	305.5	-4.66271	1047.26	1908.22	0.12657	123212	1702.66	NA	0.298322	444	672	15595	1	660	11
1104	1104	032994-S	Hordeum vulgare	HEB-07-160	S	2	1	NW	4	4	6/10/2014 3:04	32.71	33	12.71	13	4418	4417	142.5	43829	RGB_SV1	16165	268536000	77246500	1.02766	0.295616	3.47635	16068	0.993999	97	0.00600062	4299	1143.3	0.265945	624.001	2216.71	0.85122	1064.15	1909.94	0.147731	109422	1560.15	NA	0.306039	364	610	16165	1	597	12
1105	1105	032995-C	Hordeum vulgare	HEB-07-160	C	1	1	NW	4	5	5/24/2014 3:06	15.71	16	-4.29	-4	4377	4377	NA	10982	RGB_SV1	3400	31914600	556817	2.76077	0.0481675	57.3161	3345	0.983823	55	0.0161765	1096	353.299	0.322353	395.607	778.259	-0.557636	1005.45	2003.1	0.208551	16303	823.186	NA	0.932585	229	326	3400	1	314	11
1106	1106	032995-C	Hordeum vulgare	HEB-07-160	C	1	1	NW	4	5	5/25/2014 8:25	16.93	17	-3.07	-3	4369	4369	8	12852	RGB_SV1	4351	44158900	828288	2.3326	0.0437525	53.3134	4296	0.987359	55	0.0126408	1448	481.89	0.332797	451.306	304.191	-9.54157	1147.55	2002.66	0.317614	13699	915.014	NA	0.927709	152	427	4351	1	415	11
1107	1107	032995-C	Hordeum vulgare	HEB-07-160	C	1	1	NW	4	5	5/27/2014 3:04	18.71	19	-1.29	-1	4356	4357	14.5	15238	RGB_SV1	6205	60095600	2655100	1.56084	0.06896	22.634	6112	0.985012	93	0.0149879	1824	536.177	0.293956	440.8	368.889	4.23207	1122.7	1992.34	0.294048	21102	913.372	NA	0.837914	151	424	6205	1	406	17
1108	1108	032995-C	Hordeum vulgare	HEB-07-160	C	1	1	NW	4	5	5/29/2014 3:04	20.71	21	0.71	1	4533	4533	26.5	19465	RGB_SV1	7874	94045700	3554900	1.51687	0.0573371	26.4553	7779	0.987935	95	0.012065	1782	403.292	0.226314	464.414	475.078	-5.52523	1066.52	1965.16	0.287068	27429	1006.33	NA	0.859615	97	457	7874	1	441	15
1109	1109	032995-C	Hordeum vulgare	HEB-07-160	C	1	1	NW	4	5	5/30/2014 3:04	21.71	22	1.71	2	4516	4516	43.5	23637	RGB_SV1	8841	147031000	7037810	1.88108	0.0900399	20.8916	8665	0.980093	176	0.0199072	2396	649.34	0.27101	518.337	943.789	-7.35478	1142.59	1963.26	0.20488	43152	1112.68	NA	0.825628	211	509	8841	1	493	15
1110	1110	032995-C	Hordeum vulgare	HEB-07-160	C	1	1	NW	4	5	5/31/2014 3:04	22.71	23	2.71	3	4499	4499	60.5	26160	RGB_SV1	9231	169242000	14218500	1.98614	0.166862	11.9029	9138	0.989925	93	0.0100747	2393	620.35	0.259235	589.536	763.232	-6.21908	1039.09	1959.58	0.159403	57910	1258.78	NA	0.714019	224	553	9231	1	537	15
1111	1111	032995-C	Hordeum vulgare	HEB-07-160	C	1	1	NW	4	5	6/1/2014 3:04	23.71	24	3.71	4	4489	4489	70.5	27537	RGB_SV1	8872	131213000	16277100	1.66699	0.206792	8.06121	8770	0.988503	102	0.0114968	2388	642.757	0.269161	552.588	841.127	-1.11471	1070.9	1951.83	0.161975	54774	1226.9	NA	0.607275	232	529	8872	1	514	14
1112	1112	032995-C	Hordeum vulgare	HEB-07-160	C	1	1	NW	4	5	6/2/2014 3:04	24.71	25	4.71	5	4476	4476	83.5	32499	RGB_SV1	10892	156198000	24742100	1.31662	0.208556	6.31304	10781	0.989809	111	0.010191	2662	650.592	0.2444	550.276	865.683	-7.3659	1083.94	1946.9	0.173591	62745	1260.26	NA	0.527825	256	531	10892	1	516	14
1113	1113	032995-C	Hordeum vulgare	HEB-07-160	C	1	1	NW	4	5	6/3/2014 3:04	25.71	26	5.71	6	4463	4463	96.5	37750	RGB_SV1	13935	226850000	47018300	1.16822	0.242132	4.82473	13808	0.990886	127	0.00911374	3936	1111.74	0.282454	562.168	918.323	-5.59215	1076.58	1934.38	0.163966	84987	1334.22	NA	0.431171	343	530	13935	1	515	14
1114	1114	032995-C	Hordeum vulgare	HEB-07-160	C	1	1	NW	4	5	6/4/2014 3:04	26.71	27	6.71	7	4448	4448	111.5	43202	RGB_SV1	14818	271288000	52734800	1.23553	0.24017	5.14439	14629	0.987245	189	0.0127548	4119	1144.97	0.277973	579.581	434.274	-13.1392	1080.17	1924.05	0.167252	88597	1363.38	NA	0.45495	338	556	14818	1	541	14
1115	1115	032995-C	Hordeum vulgare	HEB-07-160	C	1	1	NW	4	5	6/5/2014 3:04	27.71	28	7.71	8	4434	4434	125.5	43891	RGB_SV1	16373	359446000	73737100	1.34084	0.275061	4.87469	16163	0.987174	210	0.012826	4523	1249.47	0.276248	665.797	625.103	-1.25522	1100.25	1905.86	0.135918	120462	1534.89	NA	0.435015	358	663	16373	1	648	14
1116	1116	032995-C	Hordeum vulgare	HEB-07-160	C	1	1	NW	4	5	6/6/2014 3:04	28.71	29	8.71	9	4418	4418	141.5	54445	RGB_SV1	18492	442284000	81499000	1.2934	0.238333	5.42687	18292	0.989184	200	0.0108155	4395	1044.56	0.23767	656.32	767.132	-16.221	1078.07	1916.79	0.142584	129692	1582.1	NA	0.474454	424	634	18492	1	620	13
1117	1117	032995-C	Hordeum vulgare	HEB-07-160	C	1	1	NW	4	5	6/7/2014 3:04	29.71	30	9.71	10	4398	4398	161.5	60053	RGB_SV1	21535	537889000	132823000	1.15985	0.286408	4.04965	21309	0.989506	226	0.0104945	5155	1233.99	0.239378	680.354	1222.84	-20.4065	1087.41	1899.08	0.136141	158182	1664.64	NA	0.364736	448	658	21535	1	645	12
1118	1118	032995-C	Hordeum vulgare	HEB-07-160	C	1	1	NW	4	5	6/8/2014 3:04	30.71	31	10.71	11	4378	4378	181.5	68383	RGB_SV1	22755	538739000	128726000	1.04046	0.248606	4.18517	22557	0.991299	198	0.00870138	5219	1197.01	0.229356	675.885	1252.18	5.71038	1115.29	1897.76	0.134491	169193	1701.97	NA	0.377346	470	672	22753	0.999912	660	11
1119	1119	032995-C	Hordeum vulgare	HEB-07-160	C	1	1	NW	4	5	6/9/2014 3:04	31.71	32	11.71	12	4358	4358	201.5	73386	RGB_SV1	23960	643188000	117828000	1.12038	0.205245	5.45872	23711	0.989608	249	0.0103923	5775	1391.93	0.241027	753.151	4769.6	6.67885	1138.65	1876.78	0.137116	174743	1841.48	NA	0.476571	504	675	23960	1	661	13
1120	1120	032995-C	Hordeum vulgare	HEB-07-160	C	1	1	NW	4	5	6/10/2014 3:04	32.71	33	12.71	13	4335	4339	224.5	81593	RGB_SV1	28543	781516000	187678000	0.959265	0.230364	4.16412	28232	0.989104	311	0.0108958	6848	1642.96	0.239919	738.535	4046.92	1.42903	1141.62	1861.37	0.138996	205351	1897.32	NA	0.375417	542	675	28543	1	661	13
1121	1121	032996-C	Hordeum vulgare	HEB-07-107	C	1	1	NW	4	6	5/24/2014 3:07	15.71	16	-4.29	-4	4376	4376	NA	8899	RGB_SV1	3927	31965800	2230250	2.07283	0.144621	14.3328	3841	0.9781	86	0.0218997	1173	350.377	0.298701	345.722	473.47	-2.54095	1055.3	2052.91	0.1866	21045	765.672	NA	0.756136	224	285	3927	1	273	11
1122	1122	032996-C	Hordeum vulgare	HEB-07-107	C	1	1	NW	4	6	5/25/2014 8:25	16.93	17	-3.07	-3	4368	4368	8	10401	RGB_SV1	4441	34901000	1734010	1.76961	0.0879206	20.1273	4350	0.979509	91	0.0204909	1241	346.787	0.279442	351.091	520.269	0.483551	1072.33	2048.65	0.227825	19493	758.784	NA	0.819633	195	313	4441	1	301	11
1123	1123	032996-C	Hordeum vulgare	HEB-07-107	C	1	1	NW	4	6	5/27/2014 3:04	18.71	19	-1.29	-1	4357	4357	13.5	12849	RGB_SV1	5797	45713200	5318550	1.3603	0.158266	8.59505	5583	0.963084	214	0.0369156	1579	430.092	0.272382	358.258	615.794	-8.74935	1078.96	2037.56	0.16275	35619	867.466	NA	0.626566	207	327	5797	1	308	18
1124	1124	032996-C	Hordeum vulgare	HEB-07-107	C	1	1	NW	4	6	5/29/2014 3:04	20.71	21	0.71	1	4532	4532	26	16590	RGB_SV1	7081	76698900	11301600	1.52968	0.225399	6.78654	6851	0.967519	230	0.0324813	1886	502.33	0.266347	452.995	258.297	0.390224	1093.37	2011.87	0.125748	56311	1067.91	NA	0.552266	222	451	7081	1	434	16
1125	1125	032996-C	Hordeum vulgare	HEB-07-107	C	1	1	NW	4	6	5/30/2014 3:04	21.71	22	1.71	2	4519	4519	39	18024	RGB_SV1	7195	103996000	16706200	2.00888	0.322713	6.22498	7032	0.977345	163	0.0226546	2288	727.581	0.317999	458.628	1350.79	-8.39429	1040.38	2015.44	0.0912006	78892	1178.2	NA	0.522993	381	441	7195	1	424	16
1126	1126	032996-C	Hordeum vulgare	HEB-07-107	C	1	1	NW	4	6	5/31/2014 3:05	22.71	23	2.71	3	4503	4503	55	20904	RGB_SV1	7907	73227500	26566800	1.17125	0.424928	2.75635	7724	0.976856	183	0.023144	2490	784.128	0.314911	399.552	444.191	5.34119	1075.66	2027.18	0.1054	75019	1115.87	NA	0.218621	356	400	7907	1	385	14
1127	1127	032996-C	Hordeum vulgare	HEB-07-107	C	1	1	NW	4	6	6/1/2014 3:05	23.71	24	3.71	4	4494	4494	64	23932	RGB_SV1	9221	88935900	27906800	1.04597	0.328211	3.18689	9063	0.982865	158	0.0171348	2662	768.49	0.288689	452.383	577.014	12.2765	1118.02	2008.7	0.118235	77989	1163.92	NA	0.272817	307	426	9221	1	411	14
1128	1128	032996-C	Hordeum vulgare	HEB-07-107	C	1	1	NW	4	6	6/2/2014 3:05	24.71	25	4.71	5	4483	4483	75	27364	RGB_SV1	9835	108608000	18524200	1.12283	0.191509	5.86304	9633	0.979461	202	0.0205389	2872	838.677	0.292018	468.646	4118.71	0.456951	1055.4	2019.22	0.137286	71639	1160.69	NA	0.502091	411	384	9835	1	369	14
1129	1129	032996-C	Hordeum vulgare	HEB-07-107	C	1	1	NW	4	6	6/3/2014 3:04	25.71	26	5.71	6	4472	4472	86	31598	RGB_SV1	11085	126372000	23213100	1.02844	0.188913	5.444	10847	0.97853	238	0.0214705	2925	771.82	0.26387	486.319	229.706	0.335469	1104.67	1995.97	0.140299	79010	1214.33	NA	0.475595	309	442	11085	1	428	13
1130	1130	032996-C	Hordeum vulgare	HEB-07-107	C	1	1	NW	4	6	6/4/2014 3:05	26.71	27	6.71	7	4459	4459	99	35058	RGB_SV1	11084	127477000	23090600	1.03762	0.18795	5.52075	10833	0.977355	251	0.0226452	2627	622.621	0.237008	433.042	4061.71	8.85926	1133.6	1997.55	0.147217	75290	1109.45	NA	0.480647	288	404	11084	1	387	16
1131	1131	032996-C	Hordeum vulgare	HEB-07-107	C	1	1	NW	4	6	6/5/2014 3:05	27.71	28	7.71	8	4447	4446	111	43557	RGB_SV1	14382	140593000	39110800	0.679712	0.189085	3.59474	14086	0.979419	296	0.0205813	3555	878.739	0.247184	406.503	1612.78	-13.7293	1094.71	1992.57	0.186122	77272	1100.53	NA	0.318908	271	386	14382	1	371	14
1132	1132	032996-C	Hordeum vulgare	HEB-07-107	C	1	1	NW	4	6	6/6/2014 3:05	28.71	29	8.71	9	4431	4431	126	48193	RGB_SV1	14570	139840000	89134800	0.658736	0.419883	1.56886	14288	0.980645	282	0.0193548	4184	1201.5	0.287165	466.804	1911.7	-16.366	1087.99	2001.43	0.138531	105175	1328.48	NA	0.0490372	392	422	14570	1	408	13
1133	1133	032996-C	Hordeum vulgare	HEB-07-107	C	1	1	NW	4	6	6/7/2014 3:05	29.71	30	9.71	10	4414	4414	143	46308	RGB_SV1	13605	172319000	25507000	0.930968	0.137804	6.75572	13350	0.981257	255	0.0187431	3276	788.841	0.240794	561.769	867.588	2.21165	1139.81	1983.32	0.151491	89807	1311.29	NA	0.550751	256	544	13605	1	532	11
1134	1134	032996-C	Hordeum vulgare	HEB-07-107	C	1	1	NW	4	6	6/8/2014 3:04	30.71	31	10.71	11	4397	4397	160	55988	RGB_SV1	18701	275859000	41173500	0.788783	0.11773	6.69992	18478	0.988075	223	0.0119245	4043	874.063	0.216192	632.054	433.848	-2.53601	1149.51	1959.33	0.177299	105477	1463.64	NA	0.54798	317	595	18700	0.999946	584	10
1135	1135	032996-C	Hordeum vulgare	HEB-07-107	C	1	1	NW	4	6	6/9/2014 3:05	31.71	32	11.71	12	4378	4378	179	61215	RGB_SV1	21592	324639000	124534000	0.696331	0.267118	2.60683	21257	0.984485	335	0.015515	5365	1333.05	0.248472	652.865	1865.74	-2.53893	1121.72	1947.12	0.145209	148696	1609.48	NA	0.198468	431	583	21583	0.999583	569	13
1136	1136	032996-C	Hordeum vulgare	HEB-07-107	C	1	1	NW	4	6	6/10/2014 3:05	32.71	33	12.71	13	4358	4357	199	66717	RGB_SV1	23575	398836000	132124000	0.717614	0.237727	3.01864	23222	0.985026	353	0.0149735	5622	1340.69	0.238473	653.992	3109.38	-3.56255	1121.46	1934.14	0.149599	157588	1632.09	NA	0.252325	435	581	23574	0.999958	567	13
1137	1137	032997-S	Hordeum vulgare	HEB-07-107	S	2	1	NW	4	7	5/24/2014 3:07	15.71	16	-4.29	-4	4388	4388	NA	8911	RGB_SV1	2824	12639400	1242820	1.58488	0.15584	10.1699	2783	0.985482	41	0.0145184	941	313.556	0.333215	291.892	271.569	-8.61774	1060.43	2036.11	0.232984	12121	617.909	NA	0.673954	106	278	2824	1	270	7
1138	1138	032997-S	Hordeum vulgare	HEB-07-107	S	2	1	NW	4	7	5/25/2014 8:26	16.93	17	-3.07	-3	4380	4380	8	9819	RGB_SV1	2737	18211900	316126	2.43111	0.0421999	57.6095	2677	0.978078	60	0.0219218	889	288.754	0.324808	331.489	278.64	-1.40043	1033.61	2019.8	0.239206	11442	685.358	NA	0.932916	67	332	2737	1	322	9
1139	1139	032997-S	Hordeum vulgare	HEB-07-107	S	2	1	NW	4	7	5/27/2014 3:05	18.71	19	-1.29	-1	4369	4369	13.5	12136	RGB_SV1	3556	22840000	418182	1.80623	0.0330706	54.6173	3435	0.965973	121	0.034027	1014	289.144	0.285152	340.119	316.924	1.39354	1033.31	2025.54	0.291356	12205	699.946	NA	0.929373	65	341	3551	0.998594	324	16
1140	1140	032997-S	Hordeum vulgare	HEB-07-107	S	2	1	NW	4	7	5/29/2014 3:05	20.71	21	0.71	1	4550	4550	23	15632	RGB_SV1	4401	24068100	1762470	1.24262	0.0909955	13.6559	4395	0.998637	6	0.00136333	1374	428.965	0.312202	351.638	521.735	-4.97266	1039.87	1992.23	0.215566	20416	756.464	NA	0.745694	122	346	4401	1	342	3
1141	1141	032997-S	Hordeum vulgare	HEB-07-107	S	2	1	NW	4	7	5/30/2014 3:05	21.71	22	1.71	2	4537	4537	36	17169	RGB_SV1	5970	56925900	6874100	1.59721	0.192871	8.28121	5938	0.99464	32	0.00536013	1725	498.43	0.288945	436.378	272.823	-9.68838	1033.26	1967.82	0.15574	38333	1007.57	NA	0.615457	174	426	5970	1	412	13
1142	1142	032997-S	Hordeum vulgare	HEB-07-107	S	2	1	NW	4	7	5/31/2014 3:05	22.71	23	2.71	3	4523	4523	50	19970	RGB_SV1	5793	57285800	18649200	1.70703	0.555717	3.07175	5703	0.984464	90	0.015536	1792	554.335	0.309339	425.672	169.941	-25.8084	1003.57	1988.08	0.104298	55543	1102.77	NA	0.258889	281	415	5793	1	400	14
1143	1143	032997-S	Hordeum vulgare	HEB-07-107	S	2	1	NW	4	7	6/1/2014 3:05	23.71	24	3.71	4	4515	4515	58	22279	RGB_SV1	7314	93941700	23419400	1.7561	0.43779	4.01128	7246	0.990703	68	0.00929724	2089	596.653	0.285617	504.906	467.695	-23.6632	1055.25	1991.67	0.101407	72125	1268.02	NA	0.361081	403	432	7314	1	417	14
1144	1144	032997-S	Hordeum vulgare	HEB-07-107	S	2	1	NW	4	7	6/2/2014 3:05	24.71	25	4.71	5	4506	4506	67	24038	RGB_SV1	7322	102882000	21466200	1.91902	0.400401	4.79274	7212	0.984977	110	0.0150232	2391	780.781	0.32655	497.209	493.617	-12.0917	1092.28	2000.69	0.0975538	75056	1253.3	NA	0.428685	440	347	7322	1	332	14
1145	1145	032997-S	Hordeum vulgare	HEB-07-107	S	2	1	NW	4	7	6/3/2014 3:05	25.71	26	5.71	6	4497	4497	76	27058	RGB_SV1	8730	119174000	29993000	1.5637	0.393543	3.97339	8550	0.979381	180	0.0206186	3140	1129.39	0.359679	498.731	571.186	-3.0741	1075.03	2006.64	0.111359	78395	1285.06	NA	0.357437	472	344	8730	1	330	13
1146	1146	032997-S	Hordeum vulgare	HEB-07-107	S	2	1	NW	4	7	6/4/2014 3:05	26.71	27	6.71	7	4487	4487	86	28860	RGB_SV1	10058	116855000	36525800	1.15512	0.361057	3.19925	9938	0.988069	120	0.0119308	2888	829.245	0.287135	497.647	430.416	3.78076	1057.4	1987.86	0.127481	78898	1271.77	NA	0.274288	430	378	10058	1	364	13
1147	1147	032997-S	Hordeum vulgare	HEB-07-107	S	2	1	NW	4	7	6/5/2014 3:05	27.71	28	7.71	8	4479	4479	94	29998	RGB_SV1	10563	115510000	36915900	1.03525	0.330856	3.129	10425	0.986936	138	0.0130645	3142	934.599	0.297453	502.195	699.176	1.43986	1043.6	1972.33	0.137518	76812	1248.12	NA	0.265866	385	414	10563	1	399	14
1148	1148	032997-S	Hordeum vulgare	HEB-07-107	S	2	1	NW	4	7	6/6/2014 3:06	28.71	29	8.71	9	4470	4470	103	33192	RGB_SV1	11263	153782000	39148200	1.21226	0.308606	3.92818	11093	0.984906	170	0.0150937	3435	1047.61	0.304981	493.973	1088.97	-7.54116	1091.93	1982.36	0.123421	91257	1305.43	NA	0.353039	447	363	11263	1	349	13
1149	1149	032997-S	Hordeum vulgare	HEB-07-107	S	2	1	NW	4	7	6/7/2014 3:05	29.71	30	9.71	10	4458	4458	115	35623	RGB_SV1	11515	206748000	57857400	1.55924	0.436346	3.57341	11337	0.984542	178	0.0154581	3567	1104.95	0.30977	498.038	1307.39	-4.12961	1108.07	1985.72	0.0946109	121709	1405.87	NA	0.316619	488	369	11515	1	357	11
1150	1150	032997-S	Hordeum vulgare	HEB-07-107	S	2	1	NW	4	7	6/8/2014 3:05	30.71	31	10.71	11	4447	4447	126	39606	RGB_SV1	13017	249157000	70864000	1.47045	0.418219	3.51599	12825	0.98525	192	0.0147499	3962	1205.92	0.304371	554.279	812.995	-13.5963	1120.63	1985.43	0.0886831	146781	1500.98	NA	0.310393	508	403	13017	1	391	11
1151	1151	032997-S	Hordeum vulgare	HEB-07-107	S	2	1	NW	4	7	6/9/2014 3:05	31.71	32	11.71	12	4438	4437	135	42070	RGB_SV1	13729	228442000	76388800	1.21199	0.405277	2.99052	13484	0.982154	245	0.0178454	4355	1381.46	0.317212	501.394	1264.57	-5.1778	1112.55	1980.48	0.103099	133163	1421.62	NA	0.248813	456	420	13729	1	407	12
1152	1152	032997-S	Hordeum vulgare	HEB-07-107	S	2	1	NW	4	7	6/10/2014 3:05	32.71	33	12.71	13	4426	4426	146	44199	RGB_SV1	14298	198105000	106732000	0.969046	0.522091	1.85609	13968	0.97692	330	0.0230801	4865	1655.35	0.340257	513.6	1295.79	1.29958	1091.26	1981.69	0.0978846	146070	1502.21	NA	0.0898448	499	475	14298	1	461	13
1153	1153	032998-C	Hordeum vulgare	HEB-19-152	C	1	1	NW	4	8	5/24/2014 3:08	15.71	16	-4.29	-4	4372	4372	NA	10330	RGB_SV1	4217	48582600	3229840	2.73196	0.181624	15.0418	4139	0.981503	78	0.0184966	1425	481.533	0.337918	451.248	1126.69	-9.44312	1010.76	1994.62	0.140235	30071	967.768	NA	0.766195	188	421	4217	1	409	11
1154	1154	032998-C	Hordeum vulgare	HEB-19-152	C	1	1	NW	4	8	5/25/2014 8:27	16.94	17	-3.06	-3	4364	4364	8	12938	RGB_SV1	4745	44269100	4114740	1.9662	0.182755	10.7587	4675	0.985248	70	0.0147524	1602	540.865	0.337619	419.936	525.019	-11.0364	1040.04	2002.89	0.165892	28603	912.458	NA	0.688755	165	406	4745	1	395	10
1155	1155	032998-C	Hordeum vulgare	HEB-19-152	C	1	1	NW	4	8	5/27/2014 3:05	18.71	19	-1.29	-1	4352	4352	14	13675	RGB_SV1	4751	59559200	3422160	2.63863	0.151611	17.404	4645	0.977689	106	0.0223111	1521	486.938	0.320143	435.167	748.867	-2.34818	1003.95	1988.85	0.161291	29456	938.926	NA	0.794465	199	412	4751	1	395	16
1156	1156	032998-C	Hordeum vulgare	HEB-19-152	C	1	1	NW	4	8	5/29/2014 3:06	20.71	21	0.71	1	4530	4530	25	18020	RGB_SV1	7284	114350000	4019620	2.15524	0.075761	28.4478	7206	0.989292	78	0.0107084	2347	756.234	0.322213	516.632	1382.92	-5.86861	998.2	1951.28	0.205096	35515	1100.13	NA	0.868779	240	486	7284	1	471	14
1157	1157	032998-C	Hordeum vulgare	HEB-19-152	C	1	1	NW	4	8	5/30/2014 3:06	21.71	22	1.71	2	4514	4514	41	22528	RGB_SV1	6926	114899000	5676310	2.39525	0.118332	20.2418	6793	0.980797	133	0.019203	2333	785.863	0.336847	494.75	2125.23	-8.09049	956.284	1964.87	0.156754	44184	1088.47	NA	0.820557	319	404	6926	1	388	15
1158	1158	032998-C	Hordeum vulgare	HEB-19-152	C	1	1	NW	4	8	5/31/2014 3:06	22.71	23	2.71	3	4499	4499	56	23929	RGB_SV1	7699	106030000	14510100	1.7888	0.244795	7.30734	7572	0.983504	127	0.0164957	2511	818.953	0.326146	493.818	512.843	-18.2969	995.703	1958.88	0.125712	61243	1137.92	NA	0.576459	256	481	7699	1	465	15
1159	1159	032998-C	Hordeum vulgare	HEB-19-152	C	1	1	NW	4	8	6/1/2014 3:06	23.71	24	3.71	4	4489	4489	66	24854	RGB_SV1	7886	151738000	8370470	2.43995	0.134597	18.1277	7704	0.976921	182	0.0230789	2449	760.538	0.31055	545.473	1598.13	0.607704	938.474	1946.38	0.118512	66542	1232.76	NA	0.801813	381	416	7886	1	400	15
1160	1160	032998-C	Hordeum vulgare	HEB-19-152	C	1	1	NW	4	8	6/2/2014 3:06	24.71	25	4.71	5	4477	4477	78	27732	RGB_SV1	8380	170924000	4137960	2.43397	0.0589248	41.3064	8155	0.97315	225	0.0268496	2669	850.067	0.318496	538.543	721.654	-8.68266	971.744	1948.69	0.191679	43719	1150.22	NA	0.907686	232	511	8380	1	496	14
1161	1161	032998-C	Hordeum vulgare	HEB-19-152	C	1	1	NW	4	8	6/3/2014 3:06	25.71	26	5.71	6	4466	4466	89	30828	RGB_SV1	8588	197807000	2579070	2.68199	0.0349687	76.697	8340	0.971123	248	0.0288775	2634	807.866	0.306707	624.552	1043.25	-4.14053	978.101	1948.39	0.208918	41107	1293.38	NA	0.94918	228	593	8588	1	579	13
1162	1162	032998-C	Hordeum vulgare	HEB-19-152	C	1	1	NW	4	8	6/4/2014 3:06	26.71	27	6.71	7	4452	4452	103	35834	RGB_SV1	9491	238126000	5787520	2.64352	0.0642494	41.1446	9256	0.97524	235	0.0247603	2701	768.665	0.284585	611.237	1219.62	2.9627	942.954	1941.23	0.169512	55990	1312.05	NA	0.907341	389	501	9491	1	487	13
1163	1163	032998-C	Hordeum vulgare	HEB-19-152	C	1	1	NW	4	8	6/5/2014 3:06	27.71	28	7.71	8	4441	4441	114	40931	RGB_SV1	9808	141320000	15465900	1.46906	0.160774	9.13748	9533	0.971962	275	0.0280383	2915	866.357	0.297206	486.639	4328.38	0.27822	990.241	1983.86	0.14092	69600	1165.52	NA	0.644347	343	409	9808	1	394	14
1164	1164	032998-C	Hordeum vulgare	HEB-19-152	C	1	1	NW	4	8	6/6/2014 3:06	28.71	29	8.71	9	4426	4426	129	45451	RGB_SV1	12181	127070000	22089900	0.856401	0.148877	5.75241	11903	0.977178	278	0.0228224	3510	1011.42	0.288154	418.12	1021.12	-2.0106	1003.59	1977.92	0.184223	66121	1035.52	NA	0.495348	290	383	12181	1	370	12
1165	1165	032998-C	Hordeum vulgare	HEB-19-152	C	1	1	NW	4	8	6/7/2014 3:06	29.71	30	9.71	10	4408	4408	147	49260	RGB_SV1	14865	235838000	87185600	1.06729	0.394562	2.70501	14659	0.986142	206	0.0138581	4712	1493.64	0.316986	544.391	1175.59	-2.52471	971.523	1950.9	0.103722	143316	1522.37	NA	0.211776	527	457	14865	1	445	11
1166	1166	032998-C	Hordeum vulgare	HEB-19-152	C	1	1	NW	4	8	6/8/2014 3:06	30.71	31	10.71	11	4391	4391	164	53729	RGB_SV1	17129	477565000	165488000	1.62768	0.56403	2.8858	16974	0.990951	155	0.00904898	5807	1968.66	0.339016	782.44	1738.82	-6.19207	928.059	1936.32	0.0758931	225699	1969.11	NA	0.235522	747	486	17129	1	474	11
1167	1167	032998-C	Hordeum vulgare	HEB-19-152	C	1	1	NW	4	8	6/9/2014 3:06	31.71	32	11.71	12	4372	4372	183	59246	RGB_SV1	19420	446058000	234199000	1.18275	0.620992	1.90461	19162	0.986715	258	0.0132853	6601	2243.73	0.339907	791.114	1180.14	-6.47084	963.47	1930.11	0.0852476	227807	1967.45	NA	0.096995	735	472	19420	1	458	13
1168	1168	032998-C	Hordeum vulgare	HEB-19-152	C	1	1	NW	4	8	6/10/2014 3:06	32.71	33	12.71	13	4352	4352	203	63832	RGB_SV1	22481	454330000	363314000	0.898959	0.718871	1.25051	22200	0.9875	281	0.0124994	7074	2225.95	0.314666	794.513	7333.23	1.56031	968.443	1908.89	0.084529	265956	2076.38	NA	0.0123909	727	556	22480	0.999955	541	14
1169	1169	032999-S	Hordeum vulgare	HEB-19-152	S	2	1	NW	4	9	5/24/2014 3:08	15.71	16	-4.29	-4	4384	4384	NA	11565	RGB_SV1	4581	51814400	4862750	2.46905	0.231719	10.6554	4538	0.990613	43	0.0093866	1620	572.888	0.353635	450.324	920.98	-5.47496	1039.64	1983.12	0.152868	29967	971.611	NA	0.686255	205	427	4581	1	416	10
1170	1170	032999-S	Hordeum vulgare	HEB-19-152	S	2	1	NW	4	9	5/25/2014 8:27	16.94	17	-3.06	-3	4376	4376	8	13418	RGB_SV1	5438	42365400	7725850	1.43263	0.261257	5.48359	5389	0.990989	49	0.00901067	1816	606.446	0.333946	426.367	836.688	-5.29776	1054.29	1990.66	0.143252	37961	964.868	NA	0.478212	207	411	5438	1	399	11
1171	1171	032999-S	Hordeum vulgare	HEB-19-152	S	2	1	NW	4	9	5/27/2014 3:06	18.71	19	-1.29	-1	4363	4363	14.5	16271	RGB_SV1	6942	79246100	10665300	1.64441	0.221311	7.43029	6844	0.985883	98	0.014117	2140	659.695	0.308268	450.64	1495.68	1.10177	1065.91	1962.17	0.14185	48939	1044.56	NA	0.581803	202	451	6942	1	433	17
1172	1172	032999-S	Hordeum vulgare	HEB-19-152	S	2	1	NW	4	9	5/29/2014 3:06	20.71	21	0.71	1	4544	4544	24	20607	RGB_SV1	8250	152189000	13974400	2.23601	0.205316	10.8906	8164	0.989576	86	0.0104242	2642	846.081	0.320242	573.875	1504.88	0.40393	1022.38	1937.14	0.122667	67255	1252.82	NA	0.69189	269	565	8250	1	549	15
1173	1173	032999-S	Hordeum vulgare	HEB-19-152	S	2	1	NW	4	9	5/30/2014 3:06	21.71	22	1.71	2	4529	4529	39	20781	RGB_SV1	9527	177238000	25344100	1.95274	0.279232	6.99327	9445	0.991393	82	0.00860712	2969	925.261	0.311641	616.028	1151.2	1.20285	1064.2	1926.88	0.111692	85297	1371.18	NA	0.562184	256	614	9527	1	599	14
1174	1174	032999-S	Hordeum vulgare	HEB-19-152	S	2	1	NW	4	9	5/31/2014 3:07	22.71	23	2.71	3	4514	4514	54	22735	RGB_SV1	10124	188440000	29663000	1.83853	0.289409	6.3527	10030	0.990715	94	0.00928487	3187	1003.26	0.314797	618.443	1404.48	-1.5935	1062.56	1925.66	0.111565	90745	1396.26	NA	0.529971	269	615	10124	1	600	14
1175	1175	032999-S	Hordeum vulgare	HEB-19-152	S	2	1	NW	4	9	6/1/2014 3:07	23.71	24	3.71	4	4504	4504	64	23987	RGB_SV1	10979	206275000	35597300	1.71128	0.295319	5.79467	10870	0.990072	109	0.00992804	3496	1113.22	0.318426	618.96	1733.68	-7.8065	1080.8	1919.27	0.11152	98449	1423.95	NA	0.497944	283	607	10979	1	591	15
1176	1176	032999-S	Hordeum vulgare	HEB-19-152	S	2	1	NW	4	9	6/2/2014 3:06	24.71	25	4.71	5	4494	4494	74	26784	RGB_SV1	11876	244446000	28982700	1.73318	0.205493	8.43422	11721	0.986948	155	0.0130515	3722	1166.49	0.313405	643.435	2019.2	-5.83898	1094.83	1915.24	0.106603	111404	1472.84	NA	0.620953	257	607	11876	1	592	14
1177	1177	032999-S	Hordeum vulgare	HEB-19-152	S	2	1	NW	4	9	6/3/2014 3:06	25.71	26	5.71	6	4485	4485	83	29526	RGB_SV1	12447	309026000	33597000	1.99464	0.216856	9.19803	12299	0.98811	148	0.0118904	3866	1200.77	0.310597	646.012	309.77	-15.2465	1082.25	1907.16	0.0955374	130284	1551.29	NA	0.646229	258	647	12447	1	631	15
1178	1178	032999-S	Hordeum vulgare	HEB-19-152	S	2	1	NW	4	9	6/4/2014 3:06	26.71	27	6.71	7	4474	4474	94	31719	RGB_SV1	12560	380481000	47764700	2.41187	0.30278	7.96573	12366	0.984554	194	0.0154459	4078	1324.05	0.324681	728.611	531.838	-22.8092	1036.21	1902.62	0.0901037	139395	1684.59	NA	0.603618	366	694	12560	1	678	15
1179	1179	032999-S	Hordeum vulgare	HEB-19-152	S	2	1	NW	4	9	6/5/2014 3:07	27.71	28	7.71	8	4465	4465	103	34783	RGB_SV1	13419	425076000	83740400	2.36062	0.465045	5.07611	13166	0.981146	253	0.0188539	4379	1428.99	0.326328	723.857	2216.04	-20.5713	1051.29	1900.6	0.0681978	196766	1858.47	NA	0.450029	374	689	13419	1	674	14
1180	1180	032999-S	Hordeum vulgare	HEB-19-152	S	2	1	NW	4	9	6/6/2014 3:07	28.71	29	8.71	9	4454	4454	114	39078	RGB_SV1	14206	346210000	58949100	1.71552	0.292101	5.87304	14060	0.989723	146	0.0102774	4623	1504.44	0.325426	654.401	806.985	-2.81676	1089.8	1910.27	0.106777	133043	1565.43	NA	0.502692	280	653	14206	1	640	12
1181	1181	032999-S	Hordeum vulgare	HEB-19-152	S	2	1	NW	4	9	6/7/2014 3:07	29.71	30	9.71	10	4442	4442	126	41385	RGB_SV1	14988	363564000	77664100	1.61843	0.345727	4.68124	14843	0.990326	145	0.00967441	5036	1692.11	0.336002	653.943	931.066	1.91106	1080.71	1910.84	0.088823	168740	1720.74	NA	0.419858	321	640	14988	1	628	11
1182	1182	032999-S	Hordeum vulgare	HEB-19-152	S	2	1	NW	4	9	6/8/2014 3:06	30.71	31	10.71	11	4432	4432	136	42760	RGB_SV1	16222	464328000	130119000	1.76448	0.49446	3.5685	16053	0.989582	169	0.010418	5329	1750.6	0.328505	728.093	1535.95	-1.10547	1047.9	1903	0.0707853	229172	1974.76	NA	0.316091	534	635	16222	1	622	12
1183	1183	032999-S	Hordeum vulgare	HEB-19-152	S	2	1	NW	4	9	6/9/2014 3:07	31.71	32	11.71	12	4421	4420	147	46521	RGB_SV1	17645	541697000	132871000	1.73986	0.426764	4.07686	17438	0.988269	207	0.0117314	5804	1909.12	0.328932	809.373	249.167	-1.53773	1043.25	1902.34	0.0800318	220475	2051.36	NA	0.367303	603	670	17645	1	656	13
1184	1184	032999-S	Hordeum vulgare	HEB-19-152	S	2	1	NW	4	9	6/10/2014 3:07	32.71	33	12.71	13	4408	4408	159	47730	RGB_SV1	18338	568452000	143373000	1.6904	0.426347	3.96485	18049	0.98424	289	0.0157596	6317	2176.05	0.344476	827.74	370.22	1.63778	1047.38	1903.24	0.0804256	228012	2070.22	NA	0.35661	624	656	18338	1	640	15
1185	1185	033000-S	Hordeum vulgare	HEB-11-077	S	2	1	NW	4	10	5/24/2014 3:09	15.72	16	-4.28	-4	4414	4414	NA	5345	RGB_SV1	2339	9805860	792038	1.79236	0.144772	12.3805	2245	0.959812	94	0.0401881	883	333.343	0.377512	261.297	278.698	-11.3002	1035.65	2066.47	0.22323	10478	554.015	NA	0.7234	71	261	2339	1	251	9
1186	1186	033000-S	Hordeum vulgare	HEB-11-077	S	2	1	NW	4	10	5/25/2014 8:28	16.94	17	-3.06	-3	4408	4408	6	7141	RGB_SV1	2816	14508600	1533650	1.82962	0.193402	9.46021	2714	0.963778	102	0.0362216	1108	435.96	0.393466	284.079	519.078	-4.03018	1049.03	2061.92	0.197158	14283	617.429	NA	0.654156	117	276	2816	1	265	10
1187	1187	033000-S	Hordeum vulgare	HEB-11-077	S	2	1	NW	4	10	5/27/2014 3:07	18.71	19	-1.29	-1	4396	4396	12	8207	RGB_SV1	3381	15982400	1071290	1.39814	0.0937164	14.9189	3168	0.937001	213	0.0629991	1109	363.763	0.328009	283.805	367.669	2.47987	1046.48	2062.11	0.257855	13112	606.38	NA	0.764511	96	280	3381	1	263	16
1188	1188	033000-S	Hordeum vulgare	HEB-11-077	S	2	1	NW	4	10	5/29/2014 3:07	20.71	21	0.71	1	4580	4580	20	9724	RGB_SV1	4140	24712500	679969	1.44184	0.0396724	36.3436	3970	0.958937	170	0.0410628	1052	267.32	0.254106	301.374	712.049	0.564239	1040.49	2036.71	0.32583	12706	633.758	NA	0.895755	76	302	4140	1	287	14
1189	1189	033000-S	Hordeum vulgare	HEB-11-077	S	2	1	NW	4	10	5/30/2014 3:07	21.71	22	1.71	2	4565	4565	35	12692	RGB_SV1	4541	38508400	2589520	1.86746	0.125579	14.8708	4376	0.963664	165	0.0363356	1528	514.156	0.33649	347.282	1006.27	0.664203	1098.48	2047.46	0.186046	24408	772.839	NA	0.763846	234	287	4541	1	273	13
1190	1190	033000-S	Hordeum vulgare	HEB-11-077	S	2	1	NW	4	10	5/31/2014 3:07	22.71	23	2.71	3	4550	4550	50	13188	RGB_SV1	4140	26439500	345899	1.5426	0.0201813	76.437	3963	0.957246	177	0.0427536	1080	281.739	0.26087	301.239	438.137	1.72859	1029.46	2043.92	0.420049	9856	627.216	NA	0.949012	48	302	4140	1	288	13
1191	1191	033000-S	Hordeum vulgare	HEB-11-077	S	2	1	NW	4	10	6/1/2014 3:07	23.71	24	3.71	4	4542	4542	58	14317	RGB_SV1	4853	31741000	536847	1.34772	0.0227945	59.1248	4655	0.959201	198	0.0407995	1078	239.457	0.222131	313.683	284.095	2.66877	1047.67	2039.92	0.386232	12565	664.352	NA	0.934578	80	311	4853	1	296	14
1192	1192	033000-S	Hordeum vulgare	HEB-11-077	S	2	1	NW	4	10	6/2/2014 3:07	24.71	25	4.71	5	4531	4531	69	15621	RGB_SV1	5146	35995800	452760	1.35929	0.0170973	79.5031	4967	0.965216	179	0.0347843	1193	276.574	0.231831	309.86	709.362	0.504849	1048.68	2028.39	0.455761	11291	647.066	NA	0.95093	63	308	5146	1	294	13
1193	1193	033000-S	Hordeum vulgare	HEB-11-077	S	2	1	NW	4	10	6/3/2014 3:07	25.71	26	5.71	6	4522	4522	78	15467	RGB_SV1	5577	51838100	283824	1.66666	0.00912533	182.642	5449	0.977049	128	0.0229514	1122	225.728	0.201183	399.721	276.941	8.17816	1047.18	1998.88	0.50992	10937	814.148	NA	0.978337	48	400	5577	1	386	13
1194	1194	033000-S	Hordeum vulgare	HEB-11-077	S	2	1	NW	4	10	6/4/2014 3:07	26.71	27	6.71	7	4512	4512	88	17738	RGB_SV1	5892	61785000	715442	1.77974	0.0206086	86.3592	5758	0.977257	134	0.0227427	1326	298.418	0.225051	437.809	659.056	2.28725	1069.73	1996.51	0.37438	15738	900.276	NA	0.954736	105	427	5892	1	413	13
1195	1195	033000-S	Hordeum vulgare	HEB-11-077	S	2	1	NW	4	10	6/5/2014 3:07	27.71	28	7.71	8	4504	4504	96	18774	RGB_SV1	6443	94991500	470968	2.28828	0.0113453	201.694	6207	0.963371	236	0.0366289	1547	371.443	0.240105	528.992	174.296	1.96819	1009.03	1986.11	0.413172	15594	1077.13	NA	0.980363	120	518	6443	1	504	13
1196	1196	033000-S	Hordeum vulgare	HEB-11-077	S	2	1	NW	4	10	6/6/2014 3:07	28.71	29	8.71	9	4496	4495	104	24418	RGB_SV1	8239	136965000	3396890	2.01771	0.0500418	40.3206	7985	0.969171	254	0.030829	2068	519.071	0.251001	556.938	443.647	-3.63272	1068.38	1973.35	0.252521	32627	1160.35	NA	0.905539	170	539	8239	1	527	11
1197	1197	033000-S	Hordeum vulgare	HEB-11-077	S	2	1	NW	4	10	6/7/2014 3:07	29.71	30	9.71	10	4483	4483	116	26199	RGB_SV1	8818	179121000	6003550	2.3036	0.077209	29.8358	8611	0.976525	207	0.0234747	2359	631.082	0.267521	605.535	594.264	-1.98238	1105.67	1969.05	0.181822	48498	1285.08	NA	0.874488	287	545	8818	1	533	11
1198	1198	033000-S	Hordeum vulgare	HEB-11-077	S	2	1	NW	4	10	6/8/2014 3:07	30.71	31	10.71	11	4473	4473	126	27529	RGB_SV1	9333	200852000	7605340	2.30586	0.0873125	26.4093	9143	0.979642	190	0.0203579	2749	809.708	0.294546	617.604	595.98	-3.37794	1103.64	1953.38	0.17711	52696	1313.54	NA	0.859389	296	555	9333	1	544	10
1199	1199	033000-S	Hordeum vulgare	HEB-11-077	S	2	1	NW	4	10	6/9/2014 3:07	31.71	32	11.71	12	4465	4465	134	29246	RGB_SV1	10141	213367000	8560280	2.07475	0.0832389	24.9252	9907	0.976925	234	0.0230746	2977	873.93	0.293561	614.479	687.472	-5.54258	1104.44	1948.86	0.154205	65763	1328.47	NA	0.851661	295	553	10141	1	540	12
1200	1200	033000-S	Hordeum vulgare	HEB-11-077	S	2	1	NW	4	10	6/10/2014 3:07	32.71	33	12.71	13	4454	4454	145	30241	RGB_SV1	10483	230572000	13554100	2.09815	0.123339	17.0112	10225	0.975389	258	0.0246113	2878	790.125	0.27454	621.355	746.247	-8.95606	1106.97	1943.04	0.120501	86995	1421.06	NA	0.790246	315	551	10483	1	537	13
1201	1201	033001-C	Hordeum vulgare	HEB-11-077	C	1	1	NW	4	11	5/24/2014 3:10	15.72	16	-4.28	-4	4398	4398	NA	6003	RGB_SV1	2396	6330090	416200	1.10265	0.0724984	15.2093	2334	0.974123	62	0.0258765	722	217.564	0.301336	246.073	191.882	-6.10481	1063.1	2066.1	0.371934	6442	506.241	NA	0.768452	46	247	2396	1	237	9
1202	1202	033001-C	Hordeum vulgare	HEB-11-077	C	1	1	NW	4	11	5/25/2014 8:28	16.94	17	-3.06	-3	4391	4391	7	7000	RGB_SV1	2509	7586620	423847	1.20517	0.0673299	17.8994	2436	0.970905	73	0.0290953	768	235.083	0.306098	259.017	204.568	-5.98327	1066.97	2064.34	0.376218	6669	533.596	NA	0.799552	42	260	2509	1	251	8
1203	1203	033001-C	Hordeum vulgare	HEB-11-077	C	1	1	NW	4	11	5/27/2014 3:07	18.71	19	-1.29	-1	4380	4381	12.5	8539	RGB_SV1	3250	10345400	858492	0.979445	0.0812773	12.0507	3073	0.945539	177	0.0544615	892	244.82	0.274462	278.217	272.782	-3.62339	1062.62	2063.89	0.34534	9411	580.52	NA	0.716987	58	279	3250	1	263	15
1204	1204	033001-C	Hordeum vulgare	HEB-11-077	C	1	1	NW	4	11	5/29/2014 3:07	20.71	21	0.71	1	4557	4557	24.5	11052	RGB_SV1	4195	19310300	1006300	1.0973	0.0571825	19.1894	4022	0.95876	173	0.0412396	1286	394.23	0.306555	304.869	613.392	0.403174	1061.33	2048.23	0.332725	12608	636.013	NA	0.81169	64	305	4195	1	290	14
1205	1205	033001-C	Hordeum vulgare	HEB-11-077	C	1	1	NW	4	11	5/30/2014 3:07	21.71	22	1.71	2	4542	4542	39.5	12946	RGB_SV1	4595	31336700	1349850	1.48416	0.0639314	23.215	4376	0.952339	219	0.0476605	1069	248.697	0.232644	333.84	698.794	-3.14752	1048.14	2030.18	0.34874	13176	695.875	NA	0.841635	76	333	4595	1	317	15
1206	1206	033001-C	Hordeum vulgare	HEB-11-077	C	1	1	NW	4	11	5/31/2014 3:08	22.71	23	2.71	3	4527	4527	54.5	15476	RGB_SV1	4879	33992100	2685870	1.42796	0.11283	12.6559	4719	0.967206	160	0.0327936	1318	356.041	0.270137	361.199	368.701	-1.97564	1111.06	2044.61	0.196726	24801	805.06	NA	0.728536	211	298	4879	1	282	15
1207	1207	033001-C	Hordeum vulgare	HEB-11-077	C	1	1	NW	4	11	6/1/2014 3:08	23.71	24	3.71	4	4518	4518	63.5	16455	RGB_SV1	6075	61294500	5267270	1.66085	0.142723	11.6369	5815	0.957202	260	0.0427984	1909	599.882	0.314239	421.296	707.543	0.362652	1107.06	2026.36	0.161733	37562	965.084	NA	0.708514	281	353	6075	1	337	15
1208	1208	033001-C	Hordeum vulgare	HEB-11-077	C	1	1	NW	4	11	6/2/2014 3:08	24.71	25	4.71	5	4507	4507	74.5	18601	RGB_SV1	6528	61618200	14753600	1.44594	0.346207	4.1765	6269	0.960325	259	0.0396753	2323	826.644	0.355852	426.842	1010.24	-11.8159	1096.87	2014.02	0.118831	54935	1047.09	NA	0.376552	295	356	6528	1	341	14
1209	1209	033001-C	Hordeum vulgare	HEB-11-077	C	1	1	NW	4	11	6/3/2014 3:08	25.71	26	5.71	6	4497	4497	84.5	21991	RGB_SV1	7110	72141300	14532100	1.42707	0.287469	4.96426	6865	0.965541	245	0.0344585	2464	853.909	0.346554	424.011	783.137	-13.8786	1104.83	2007.17	0.113995	62371	1077.05	NA	0.441785	314	389	7110	1	375	13
1210	1210	033001-C	Hordeum vulgare	HEB-11-077	C	1	1	NW	4	11	6/4/2014 3:08	26.71	27	6.71	7	4485	4485	96.5	24303	RGB_SV1	8161	113137000	7470440	1.6987	0.112166	15.1446	7941	0.973042	220	0.0269575	2781	947.673	0.340767	507.592	660.146	-5.95056	1119.82	1984.08	0.147003	55516	1125.28	NA	0.767585	280	456	8161	1	441	14
1211	1211	033001-C	Hordeum vulgare	HEB-11-077	C	1	1	NW	4	11	6/5/2014 3:08	27.71	28	7.71	8	4475	4475	106.5	28255	RGB_SV1	8648	106442000	7179030	1.42325	0.0959919	14.8268	8401	0.971439	247	0.0285615	2604	784.091	0.30111	426.513	2266.52	2.68453	1136.68	1998.17	0.152711	56630	1057.2	NA	0.763233	352	349	8648	1	333	15
1212	1212	033001-C	Hordeum vulgare	HEB-11-077	C	1	1	NW	4	11	6/6/2014 3:08	28.71	29	8.71	9	4463	4463	118.5	31546	RGB_SV1	8740	100906000	9156860	1.32098	0.119874	11.0198	8490	0.971396	250	0.0286041	2677	819.946	0.306293	418.151	2371.08	-10.6947	1138.7	1998.72	0.186088	46967	980.774	NA	0.694902	308	326	8740	1	312	13
1213	1213	033001-C	Hordeum vulgare	HEB-11-077	C	1	1	NW	4	11	6/7/2014 3:08	29.71	30	9.71	10	4447	4447	134.5	33283	RGB_SV1	8588	74999100	23538700	1.01689	0.319153	3.1862	8388	0.976712	200	0.0232883	2508	732.425	0.292035	393.086	651.838	-14.5448	1061.97	1988.84	0.143715	59757	1045.18	NA	0.272734	280	375	8588	1	363	11
1214	1214	033001-C	Hordeum vulgare	HEB-11-077	C	1	1	NW	4	11	6/8/2014 3:08	30.71	31	10.71	11	4434	4434	147.5	35736	RGB_SV1	8951	99027700	14273200	1.23599	0.178147	6.93803	8792	0.982237	159	0.0177634	2633	774.516	0.294157	443.001	1722.85	-4.50186	1056.42	1985.07	0.152135	58836	1071.02	NA	0.559576	229	417	8951	1	405	11
1215	1215	033001-C	Hordeum vulgare	HEB-11-077	C	1	1	NW	4	11	6/9/2014 3:08	31.71	32	11.71	12	4419	4419	162.5	38468	RGB_SV1	10442	149263000	19651700	1.36894	0.180232	7.59541	10307	0.987072	135	0.0129286	2491	594.243	0.238556	497.033	1653.26	-2.68742	1087.54	1957.92	0.144644	72191	1205.39	NA	0.588776	284	490	10442	1	476	13
1216	1216	033001-C	Hordeum vulgare	HEB-11-077	C	1	1	NW	4	11	6/10/2014 3:08	32.71	33	12.71	13	4401	4401	180.5	46228	RGB_SV1	12907	308757000	26931700	1.85338	0.161664	11.4644	12565	0.973503	342	0.0264973	3236	811.319	0.250717	623.493	9073.94	-18.0162	1208.66	1976.74	0.132585	97349	1418.17	NA	0.704833	575	372	12907	1	358	13
1217	1217	033002-S	Hordeum vulgare	HEB-07-116	S	2	1	NW	4	12	5/24/2014 3:10	15.72	16	-4.28	-4	4389	4389	NA	8752	RGB_SV1	4364	30583200	484503	1.60588	0.0254406	63.1227	4296	0.984418	68	0.015582	1057	256.015	0.242209	333.254	691.421	8.69125	1019.88	2013.69	0.380936	11456	699.478	NA	0.938592	58	334	4364	1	324	9
1218	1218	033002-S	Hordeum vulgare	HEB-07-116	S	2	1	NW	4	12	5/25/2014 8:29	16.94	17	-3.06	-3	4382	4382	7	12486	RGB_SV1	4524	28279600	1803750	1.38175	0.0881314	15.6782	4451	0.983864	73	0.0161362	1359	408.241	0.300398	320.515	210.497	0.942759	1067.28	2034.4	0.21508	21034	713.425	NA	0.774547	150	315	4524	1	305	9
1219	1219	033002-S	Hordeum vulgare	HEB-07-116	S	2	1	NW	4	12	5/27/2014 3:08	18.71	19	-1.29	-1	4370	4370	13	14940	RGB_SV1	5632	69378600	11070200	2.18726	0.349005	6.26714	5478	0.972656	154	0.0273438	1649	482.813	0.292791	456.53	696.276	-6.49879	971.023	1992.25	0.121064	46521	1056.21	NA	0.525318	280	379	5632	1	362	16
1220	1220	033002-S	Hordeum vulgare	HEB-07-116	S	2	1	NW	4	12	5/29/2014 3:08	20.71	21	0.71	1	4551	4551	22.5	18567	RGB_SV1	7093	117309000	11066600	2.33169	0.219966	10.6002	6947	0.979416	146	0.0205837	2223	696.705	0.313408	543.737	203.882	-6.98138	1022.05	1955.52	0.147464	48100	1184.99	NA	0.684904	215	532	7093	1	518	13
1221	1221	033002-S	Hordeum vulgare	HEB-07-116	S	2	1	NW	4	12	5/30/2014 3:08	21.71	22	1.71	2	4535	4535	38.5	19553	RGB_SV1	7755	131283000	13239000	2.18296	0.220136	9.9164	7604	0.980529	151	0.0194713	2393	738.42	0.308575	539.57	1357.35	-12.3624	1006.77	1944.17	0.13797	56208	1214.12	NA	0.667145	221	521	7755	1	507	13
1222	1222	033002-S	Hordeum vulgare	HEB-07-116	S	2	1	NW	4	12	5/31/2014 3:08	22.71	23	2.71	3	4520	4520	53.5	21683	RGB_SV1	8216	143408000	16936800	2.12448	0.250905	8.46728	8063	0.981378	153	0.0186222	2556	795.172	0.3111	535.182	1977.73	-9.65467	1014.56	1935.96	0.12678	64805	1267.94	NA	0.62212	235	517	8216	1	503	13
1223	1223	033002-S	Hordeum vulgare	HEB-07-116	S	2	1	NW	4	12	6/1/2014 3:08	23.71	24	3.71	4	4510	4510	63.5	23722	RGB_SV1	9652	187650000	21386400	2.01425	0.229564	8.77426	9493	0.983527	159	0.0164733	2683	745.803	0.277974	570.464	1030.42	-11.7915	1002.09	1911.52	0.131928	73161	1335.87	NA	0.632631	234	571	9652	1	556	14
1224	1224	033002-S	Hordeum vulgare	HEB-07-116	S	2	1	NW	4	12	6/2/2014 3:08	24.71	25	4.71	5	4499	4499	74.5	26799	RGB_SV1	10838	262958000	13527900	2.23866	0.115168	19.4382	10676	0.985053	162	0.0149474	2993	826.541	0.276158	656.745	700.264	-3.6384	980.387	1889.57	0.167367	64756	1388.14	NA	0.813864	223	635	10838	1	620	14
1225	1225	033002-S	Hordeum vulgare	HEB-07-116	S	2	1	NW	4	12	6/3/2014 3:08	25.71	26	5.71	6	4489	4489	84.5	31111	RGB_SV1	9565	208020000	23781500	2.27371	0.259938	8.74714	9419	0.984736	146	0.015264	2881	867.764	0.301202	565.601	1668.04	-10.4229	1022.61	1896.81	0.136099	70280	1363.92	NA	0.631725	230	562	9565	1	548	13
1226	1226	033002-S	Hordeum vulgare	HEB-07-116	S	2	1	NW	4	12	6/4/2014 3:08	26.71	27	6.71	7	4478	4478	95.5	31511	RGB_SV1	10190	263867000	46147700	2.54119	0.444428	5.71788	10049	0.986163	141	0.0138371	3071	925.519	0.301374	615.978	2114.86	-2.62663	1042.16	1880.12	0.0941888	108187	1554.08	NA	0.493207	368	591	10190	1	578	12
1227	1227	033002-S	Hordeum vulgare	HEB-07-116	S	2	1	NW	4	12	6/5/2014 3:09	27.71	28	7.71	8	4469	4469	104.5	34414	RGB_SV1	10529	256582000	21695500	2.31447	0.195702	11.8265	10364	0.984329	165	0.015671	2814	752.075	0.267262	597.086	1631.79	-6.00992	1000.54	1874.5	0.146772	71737	1421.54	NA	0.712459	234	597	10529	1	582	14
1228	1228	033002-S	Hordeum vulgare	HEB-07-116	S	2	1	NW	4	12	6/6/2014 3:09	28.71	29	8.71	9	4458	4458	115.5	35506	RGB_SV1	11044	244488000	13940700	2.00449	0.114296	17.5376	10926	0.989316	118	0.0106845	2811	715.476	0.254527	586.144	1534.09	0.300765	984.879	1861.28	0.197207	56002	1355.98	NA	0.795863	186	587	11044	1	576	10
1229	1229	033002-S	Hordeum vulgare	HEB-07-116	S	2	1	NW	4	12	6/7/2014 3:08	29.71	30	9.71	10	4446	4446	127.5	38936	RGB_SV1	12924	326193000	49693100	1.95291	0.29751	6.56416	12797	0.990173	127	0.00982668	3547	973.476	0.274451	648.891	1167.77	-8.25033	1040.79	1856.15	0.100927	128053	1601.26	NA	0.5411	378	649	12924	1	637	11
1230	1230	033002-S	Hordeum vulgare	HEB-07-116	S	2	1	NW	4	12	6/8/2014 3:08	30.71	31	10.71	11	4435	4435	138.5	42615	RGB_SV1	13635	370268000	57727800	1.99162	0.31051	6.41403	13547	0.993546	88	0.00645398	3945	1141.4	0.289329	658.709	2003.29	-6.55951	1056.54	1835.84	0.0992452	137387	1650.59	NA	0.533252	411	625	13635	1	615	9
1231	1231	033002-S	Hordeum vulgare	HEB-07-116	S	2	1	NW	4	12	6/9/2014 3:09	31.71	32	11.71	12	4425	4425	148.5	44025	RGB_SV1	14399	386853000	20098100	1.86587	0.0969371	19.2482	14253	0.98986	146	0.0101396	3637	918.659	0.252587	681.324	1123.24	3.62155	976.757	1836.65	0.201311	71526	1464.63	NA	0.812208	186	671	14399	1	658	12
1232	1232	033002-S	Hordeum vulgare	HEB-07-116	S	2	1	NW	4	12	6/10/2014 3:08	32.71	33	12.71	13	4412	4412	161.5	47906	RGB_SV1	15783	512200000	60750000	2.05617	0.243875	8.43127	15605	0.988722	178	0.011278	4452	1255.8	0.282076	747.295	3290.51	0.318268	999.058	1820.31	0.113344	139249	1742.21	NA	0.620849	355	736	15783	1	722	13
1233	1233	033003-C	Hordeum vulgare	HEB-07-116	C	1	1	NW	4	13	5/24/2014 3:11	15.72	16	-4.28	-4	4342	4342	NA	10350	RGB_SV1	4850	44030600	1655900	1.87185	0.0703966	26.5901	4807	0.991134	43	0.00886598	1290	343.113	0.265979	431.845	587.823	-4.52127	1056.48	1992.17	0.282157	17189	884.221	NA	0.860275	76	432	4850	1	420	11
1234	1234	033003-C	Hordeum vulgare	HEB-07-116	C	1	1	NW	4	13	5/25/2014 8:30	16.94	17	-3.06	-3	4336	4340	6	13037	RGB_SV1	5668	53983100	2692910	1.68034	0.0838229	20.0463	5613	0.990296	55	0.0097036	1706	513.485	0.300988	442.408	444.914	-6.05602	1137.95	2011.8	0.232409	24388	930.093	NA	0.818974	253	367	5668	1	355	11
1235	1235	033003-C	Hordeum vulgare	HEB-07-116	C	1	1	NW	4	13	5/27/2014 3:09	18.71	19	-1.29	-1	4327	4341	12.5	16251	RGB_SV1	7230	70346600	4967240	1.34576	0.0950252	14.1621	7120	0.984786	110	0.0152144	2140	633.416	0.295989	464.949	754.039	-4.4983	1107.24	1996.5	0.241177	29978	988.741	NA	0.753584	223	425	7230	1	407	17
1236	1236	033003-C	Hordeum vulgare	HEB-07-116	C	1	1	NW	4	13	5/29/2014 3:09	20.71	21	0.71	1	4513	4513	26.5	20754	RGB_SV1	9180	117212000	11009900	1.39088	0.130647	10.6461	9053	0.986166	127	0.0138344	2393	623.796	0.260675	495.626	850.416	-10.2646	1021.88	1963.85	0.214491	42799	1093.76	NA	0.686029	139	479	9180	1	463	15
1237	1237	033003-C	Hordeum vulgare	HEB-07-116	C	1	1	NW	4	13	5/30/2014 3:09	21.71	22	1.71	2	4497	4497	42.5	24728	RGB_SV1	8833	89341900	6274350	1.14509	0.0804179	14.2392	8687	0.983471	146	0.0165289	2022	462.865	0.228914	440.556	822.725	5.85773	1117.21	1994.92	0.226481	39001	966.253	NA	0.754743	230	399	8833	1	383	15
1238	1238	033003-C	Hordeum vulgare	HEB-07-116	C	1	1	NW	4	13	5/31/2014 3:09	22.71	23	2.71	3	4480	4480	59.5	26652	RGB_SV1	8584	75758200	18464400	1.02813	0.250585	4.10293	8385	0.976817	199	0.0231827	2445	696.415	0.284832	433.503	2336.72	-19.0826	1098.6	2005.64	0.19032	45103	991.553	NA	0.369747	260	379	8584	1	363	15
1239	1239	033003-C	Hordeum vulgare	HEB-07-116	C	1	1	NW	4	13	6/1/2014 3:09	23.71	24	3.71	4	4469	4468	70.5	29684	RGB_SV1	10208	112018000	11426300	1.07499	0.109654	9.8035	9984	0.978056	224	0.0219436	2880	812.539	0.282132	423.306	75.9411	-0.690252	1128.69	1997.01	0.176478	57843	1005.18	NA	0.664021	282	380	10208	1	364	15
1240	1240	033003-C	Hordeum vulgare	HEB-07-116	C	1	1	NW	4	13	6/2/2014 3:09	24.71	25	4.71	5	4455	4455	83.5	34698	RGB_SV1	11114	150403000	17035800	1.21763	0.137919	8.82863	10899	0.980655	215	0.019345	3265	959.171	0.293774	466.31	2562.77	-5.6209	1133.43	1989.55	0.16279	68272	1100.01	NA	0.634433	332	385	11114	1	369	15
1241	1241	033003-C	Hordeum vulgare	HEB-07-116	C	1	1	NW	4	13	6/3/2014 3:09	25.71	26	5.71	6	4442	4442	96.5	38226	RGB_SV1	11980	190512000	19353500	1.32742	0.134848	9.8438	11779	0.983222	201	0.016778	3357	940.688	0.280217	497.749	2677.5	-9.80678	1120.68	1969.6	0.143583	83436	1236.97	NA	0.665143	403	439	11980	1	425	13
1242	1242	033003-C	Hordeum vulgare	HEB-07-116	C	1	1	NW	4	13	6/4/2014 3:09	26.71	27	6.71	7	4425	4425	113.5	44794	RGB_SV1	13804	243875000	29620400	1.27985	0.155447	8.23335	13608	0.985801	196	0.0141988	3727	1006.27	0.269994	531.2	3158.29	-4.90767	1137.9	1963.35	0.125919	109626	1361.78	NA	0.613706	479	447	13804	1	432	14
1243	1243	033003-C	Hordeum vulgare	HEB-07-116	C	1	1	NW	4	13	6/5/2014 3:09	27.72	28	7.72	8	4411	4411	127.5	52143	RGB_SV1	17162	468507000	60577200	1.59067	0.205671	7.73405	16947	0.987472	215	0.0125277	4217	1036.19	0.245717	668.88	1345.08	-3.70878	1202.7	1965.19	0.0980551	175024	1679.15	NA	0.594458	667	389	17162	1	373	15
1244	1244	033003-C	Hordeum vulgare	HEB-07-116	C	1	1	NW	4	13	6/6/2014 3:09	28.72	29	8.72	9	4393	4393	145.5	57804	RGB_SV1	18463	576354000	103143000	1.69077	0.302577	5.5879	18279	0.990034	184	0.00996588	4714	1203.58	0.255321	760.732	582.156	-4.20804	1213	1971.7	0.0857528	215305	1881.66	NA	0.484991	722	396	18463	1	382	13
1245	1245	033003-C	Hordeum vulgare	HEB-07-116	C	1	1	NW	4	13	6/7/2014 3:09	29.72	30	9.72	10	4373	4373	165.5	59555	RGB_SV1	19525	538239000	155367000	1.41186	0.407545	3.46432	19192	0.982945	333	0.0170551	5176	1372.14	0.265096	773.36	329.823	-7.77517	1210.61	1974.61	0.0877355	222544	1921.62	NA	0.304708	679	528	19525	1	434	93
1246	1246	033003-C	Hordeum vulgare	HEB-07-116	C	1	1	NW	4	13	6/8/2014 3:09	30.71	31	10.71	11	4353	4353	185.5	73029	RGB_SV1	21945	743996000	167124000	1.5449	0.34703	4.45177	21579	0.983322	366	0.0166781	5995	1637.73	0.273183	1018.57	264.09	-3.87406	1171.6	1973.83	0.0840232	261178	2260.69	NA	0.400874	844	580	21945	1	464	115
1247	1247	033003-C	Hordeum vulgare	HEB-07-116	C	1	1	NW	4	13	6/9/2014 3:09	31.72	32	11.72	12	4332	4339	206.5	78922	RGB_SV1	25973	880069000	257340000	1.30458	0.381472	3.41987	25594	0.985408	379	0.0145921	7212	2002.58	0.277673	1104.45	1538.78	-2.07488	1140.93	1953.96	0.0846464	306841	2447.65	NA	0.299754	930	607	25973	1	496	110
1248	1248	033003-C	Hordeum vulgare	HEB-07-116	C	1	1	NW	4	13	6/10/2014 3:09	32.72	33	12.72	13	4317	4338	228.5	83614	RGB_SV1	26068	625949000	369199000	0.921136	0.543307	1.69543	25647	0.98385	421	0.0161501	7130	1950.17	0.273515	1001.14	1108.75	-8.75274	1115.58	1928.71	0.0869275	299882	2299.38	NA	0.066565	813	590	26067	0.999962	544	45
1249	1265	033005-C	Hordeum vulgare	Navigator	C	1	42	NW	4	15	5/24/2014 3:12	15.72	16	-4.28	-4	4374	4374	NA	10675	RGB_SV1	3991	27772400	1712730	1.74361	0.107529	16.2153	3921	0.982461	70	0.0175395	1397	489.003	0.350038	365.757	431.529	-5.23468	1116.22	2027.68	0.185542	21510	792.069	NA	0.781145	150	345	3991	1	334	10
1250	1266	033005-C	Hordeum vulgare	Navigator	C	1	42	NW	4	15	5/25/2014 8:31	16.94	17	-3.06	-3	4367	4367	7	12222	RGB_SV1	4832	36837000	2521750	1.57772	0.108006	14.6077	4740	0.98096	92	0.0190397	1600	529.801	0.331126	392.475	280.569	0.789738	1111.21	2014	0.188265	25666	846.604	NA	0.760136	150	375	4832	1	363	11
1251	1267	033005-C	Hordeum vulgare	Navigator	C	1	42	NW	4	15	5/27/2014 3:10	18.72	19	-1.28	-1	4355	4355	13	15242	RGB_SV1	5731	63036200	3426700	1.91924	0.104331	18.3956	5575	0.97278	156	0.0272204	1867	608.217	0.325772	458.132	851.838	-2.35213	1097.31	1992.44	0.178458	32114	971.378	NA	0.804401	126	459	5731	1	441	17
1252	1268	033005-C	Hordeum vulgare	Navigator	C	1	42	NW	4	15	5/29/2014 3:10	20.72	21	0.72	1	4529	4529	26	19553	RGB_SV1	6199	46261300	2193780	1.20386	0.0570886	21.0875	6096	0.983384	103	0.0166156	1819	533.757	0.293434	366.62	1422.47	-1.6074	1108.4	2013.9	0.292475	21195	788.123	NA	0.827101	128	354	6199	1	340	13
1253	1269	033005-C	Hordeum vulgare	Navigator	C	1	42	NW	4	15	5/30/2014 3:10	21.72	22	1.72	2	4513	4513	42	23564	RGB_SV1	7432	85017600	11479200	1.53921	0.207826	7.40622	7257	0.976453	175	0.0235468	2316	721.724	0.311625	491.451	311.451	-9.46476	1078.54	1984.7	0.143789	51687	1126.84	NA	0.580767	234	469	7432	1	454	14
1254	1270	033005-C	Hordeum vulgare	Navigator	C	1	42	NW	4	15	5/31/2014 3:10	22.72	23	2.72	3	4496	4496	59	25579	RGB_SV1	9516	106450000	46299600	1.17554	0.511291	2.29916	9293	0.976566	223	0.0234342	2584	701.666	0.271543	460.978	1371.49	-14.457	1057.54	1988.83	0.119103	79897	1280.76	NA	0.155066	365	456	9516	1	441	14
1255	1271	033005-C	Hordeum vulgare	Navigator	C	1	42	NW	4	15	6/1/2014 3:10	23.72	24	3.72	4	4484	4484	71	28429	RGB_SV1	10389	139165000	44945100	1.28938	0.416423	3.09633	10069	0.969198	320	0.0308018	3119	936.391	0.300221	515.315	1160.33	-5.19131	1091.27	1971.86	0.116281	89344	1359.43	NA	0.261896	371	495	10389	1	479	15
1256	1272	033005-C	Hordeum vulgare	Navigator	C	1	42	NW	4	15	6/2/2014 3:10	24.72	25	4.72	5	4470	4470	85	34000	RGB_SV1	11021	130499000	39340500	1.0744	0.32389	3.31718	10756	0.975955	265	0.024045	3156	903.76	0.286362	476.74	1072.25	-12.7423	1092.44	1977.15	0.152794	72130	1226.03	NA	0.288084	332	428	11021	1	412	15
1257	1273	033005-C	Hordeum vulgare	Navigator	C	1	42	NW	4	15	6/3/2014 3:10	25.72	26	5.72	6	4457	4457	98	37532	RGB_SV1	11267	133781000	40282400	1.05385	0.317321	3.32107	10993	0.975681	274	0.0243188	3428	1042.97	0.304251	479.552	1931.39	-5.5152	1070.03	1979.26	0.142823	78888	1227.13	NA	0.288532	354	414	11267	1	399	14
1258	1274	033005-C	Hordeum vulgare	Navigator	C	1	42	NW	4	15	6/4/2014 3:10	26.72	27	6.72	7	4442	4442	113	42209	RGB_SV1	14266	211817000	63568200	1.04078	0.312346	3.33213	13980	0.979952	286	0.0200477	3632	924.676	0.254591	496.397	2426.31	-13.3513	1117.92	1968.33	0.127819	111611	1420.16	NA	0.289802	484	441	14266	1	426	14
1259	1275	033005-C	Hordeum vulgare	Navigator	C	1	42	NW	4	15	6/5/2014 3:10	27.72	28	7.72	8	4427	4427	128	46847	RGB_SV1	15542	192770000	87515100	0.798044	0.362301	2.20271	15243	0.980762	299	0.0192382	4456	1277.57	0.286707	508.498	1630.23	-14.2589	1111.46	1961.53	0.132631	117182	1423.14	NA	0.141022	502	425	15542	1	409	15
1260	1276	033005-C	Hordeum vulgare	Navigator	C	1	42	NW	4	15	6/6/2014 3:11	28.72	29	8.72	9	4411	4411	144	53567	RGB_SV1	17414	251929000	45235300	0.830772	0.14917	5.56931	17125	0.983404	289	0.0165958	4315	1069.21	0.247789	462.611	535.919	-6.01885	1014.34	1965.06	0.195257	89185	1205.22	NA	0.483796	362	389	17414	1	376	12
[truncated: 15,956 more rows]
[truncated: 77 more columns]
