# Supplementary material for: Growth curve registration for evaluating salinity tolerance in barley
Source: Plant Methods. 2017 Mar 23;13:18. doi: 10.1186/s13007-017-0165-7 (PMC5363050; doi:10.1186/s13007-017-0165-7)
Supplement: Supplementary file 3 — Additional file 3. Dataset for Run 3. [file 13007_2017_165_MOESM3_ESM.csv]

	Row.No	Snapshot.ID.Tag	Plant.Species	Genotype.ID	Treatment.1	Treatment.2	Replicate	Smarthouse	Lane	Position	Snapshot.Time.Stamp	Time.after.Planting..d.	Time.after.Planting..d..complete.days	Time.after.salting	Time.after.salting.complete.days	Weight.Before	Weight.After	cumulative.water.lost.values	Projected.Shoot.Area..pixels.	RGB_SV1.Writer.Label	RGB_SV1.Area	RGB_SV1.2nd.Moment.Principle.Axis.Large.Abs	RGB_SV1.2nd.Moment.Principle.Axis.Small.Abs	RGB_SV1.2nd.Moment.Principle.Axis.Large.Norm	RGB_SV1.2nd.Moment.Principle.Axis.Small.Norm	RGB_SV1.2nd.Moments.Principal.Axis.Ratio	RGB_SV1.Area.Distribution.Above.Absolut	RGB_SV1.Area.Distribution.Above.Relative	RGB_SV1.Area.Distribution.Below.Absolut	RGB_SV1.Area.Distribution.Below.Relative	RGB_SV1.Boundary.Point.Count	RGB_SV1.Boundary.Point.Roundness	RGB_SV1.Boundary.Points.To.Area.Ratio	RGB_SV1.Caliper.Length	RGB_SV1.Circumference	RGB_SV1.Center.Of.Mass.To.Boundary.Distance	RGB_SV1.Center.Of.Mass.X	RGB_SV1.Center.Of.Mass.Y	RGB_SV1.Compactness	RGB_SV1.Convex.Hull.Area	RGB_SV1.Convex.Hull.Circumference	RGB_SV1.Excentricity	RGB_SV1.Object.Extent.X	RGB_SV1.Object.Extent.Y	RGB_SV1._t.iresult.Healthy.ColorClassAreaAbsolut	RGB_SV1._t.iresult.Healthy.ColorClassAreaRelative	RGB_SV1.Max.Dist.Above.Horizon.Line	RGB_SV1.Max.Dist.Below.Horizon.Line	RGB_SV1.Min.Enclosing.Circle.Diameter
1	1	034929-S	Hordeum vulgare	HID_102	S	2	1	NW	1	2	6/13/2014 2:14	13.68	14	-6.32	-6	4305	4305	NA	4764	RGB_SV1	1969	4853280	678410	1.25182	0.174985	7.1539	1910	0.970036	59	0.0299645	782	310.576	0.397156	182.167	704.404	-7.98913	1046.72	2073.93	0.285486	6897	422.419	0.5696	77	177	1969	1	168	8	186.612
2	2	034929-S	Hordeum vulgare	HID_102	S	2	1	NW	1	2	6/14/2014 2:14	14.68	15	-5.32	-5	4298	4298	7	5065	RGB_SV1	2187	5941900	722926	1.2423	0.151146	8.21924	2044	0.934614	143	0.0653864	830	314.998	0.379515	215.393	31.6569	-9.27858	1042.28	2075.81	0.267719	8169	482.22	0.613187	72	216	2187	1	200	15	221.854
3	3	034929-S	Hordeum vulgare	HID_102	S	2	1	NW	1	2	6/15/2014 2:14	15.68	16	-4.32	-4	4292	4292	13	5303	RGB_SV1	2408	9849370	676810	1.69862	0.116722	14.5526	2273	0.943937	135	0.0560631	950	374.792	0.394518	263.017	185.941	-9.1867	1040.82	2061.6	0.266814	9025	557.77	0.759346	63	264	2408	1	248	15	270.908
4	4	034929-S	Hordeum vulgare	HID_102	S	2	1	NW	1	2	6/16/2014 2:14	16.68	17	-3.32	-3	4286	4286	19	5822	RGB_SV1	2533	11870900	394419	1.85018	0.0614734	30.0972	2406	0.949862	127	0.0501382	947	354.05	0.373865	276.089	302.912	-7.43433	1046.43	2056.97	0.338139	7491	571.543	0.875507	48	277	2533	1	261	15	284.347
5	5	034929-S	Hordeum vulgare	HID_102	S	2	1	NW	1	2	6/17/2014 2:14	17.68	18	-2.32	-2	4281	4281	24	6645	RGB_SV1	2674	14533000	1094460	2.0325	0.153065	13.2787	2513	0.93979	161	0.0602094	1083	438.627	0.405011	335.529	78.2843	-12.6149	1057.51	2052.21	0.202193	13225	702.21	0.739482	83	335	2674	1	318	16	345.595
6	6	034929-S	Hordeum vulgare	HID_102	S	2	1	NW	1	2	6/18/2014 2:14	18.68	19	-1.32	-1	4276	4278	29	7207	RGB_SV1	2921	17658800	1257220	2.06966	0.147349	14.0459	2787	0.954125	134	0.0458747	1181	477.494	0.404314	312.083	424.569	-12.9133	1055.19	2044.39	0.222451	13131	660.833	0.751817	88	311	2921	1	295	15	321.446
7	7	034929-S	Hordeum vulgare	HID_102	S	2	1	NW	1	2	6/20/2014 2:14	20.68	21	0.68	1	4461	4461	37.5	8889	RGB_SV1	3629	20608600	1692350	1.56486	0.128504	12.1775	3541	0.975751	88	0.0242491	1486	608.486	0.409479	329.662	468.167	2.26536	1053.73	2029	0.222243	16329	700.856	0.719488	102	327	3629	1	317	9	339.552
8	8	034929-S	Hordeum vulgare	HID_102	S	2	1	NW	1	2	6/21/2014 2:14	21.68	22	1.68	2	4452	4452	46.5	9749	RGB_SV1	4047	24835600	1782790	1.51638	0.108852	13.9307	3964	0.979491	83	0.020509	1536	582.974	0.37954	324.359	518.995	3.32907	1056.53	2022.84	0.238508	16968	696.286	0.750039	108	321	4047	1	312	8	334.09
9	9	034929-S	Hordeum vulgare	HID_102	S	2	1	NW	1	2	6/22/2014 2:14	22.68	23	2.68	3	4444	4444	54.5	10814	RGB_SV1	4446	32250000	2367290	1.63151	0.11976	13.6232	4403	0.990328	43	0.00967162	1695	646.205	0.381242	349.206	362.132	4.16419	1062.86	2008.45	0.202893	21913	754.756	0.745167	123	349	4446	1	340	8	359.598
10	10	034929-S	Hordeum vulgare	HID_102	S	2	1	NW	1	2	6/23/2014 2:14	23.68	24	3.68	4	4435	4435	63.5	12088	RGB_SV1	4855	43563400	2599010	1.84818	0.110263	16.7616	4808	0.990319	47	0.00968074	1812	676.281	0.373224	385.389	523.882	2.3986	1042.63	1994.61	0.205494	23626	824.308	0.787474	94	383	4855	1	374	8	395.831
11	11	034929-S	Hordeum vulgare	HID_102	S	2	1	NW	1	2	6/24/2014 2:14	24.68	25	4.68	5	4425	4425	73.5	12525	RGB_SV1	4978	48323200	4697100	1.95005	0.189548	10.2879	4939	0.992166	39	0.00783447	1868	700.969	0.375251	413.673	570.894	0.208083	1039.02	1990.21	0.159879	31136	901.761	0.677031	131	408	4978	1	399	8	425.9
12	12	034929-S	Hordeum vulgare	HID_102	S	2	1	NW	1	2	6/25/2014 2:14	25.68	26	5.68	6	4418	4418	80.5	14828	RGB_SV1	5882	71203900	7922940	2.05804	0.229	8.98705	5825	0.990309	57	0.00969058	2290	891.55	0.389323	485.077	185.007	-5.20396	1037.08	1977.23	0.122358	48072	1090	0.639585	202	471	5882	1	461	9	499.376
13	13	034929-S	Hordeum vulgare	HID_102	S	2	1	NW	1	2	6/26/2014 2:14	26.68	27	6.68	7	4411	4411	87.5	16195	RGB_SV1	6058	77078400	9221380	2.10026	0.251268	8.35865	5997	0.989931	61	0.0100693	2477	1012.8	0.408881	510.025	282.676	-6.4843	1039.47	1972.59	0.114748	52794	1145.97	0.618258	226	493	6058	1	484	8	523.371
14	14	034929-S	Hordeum vulgare	HID_102	S	2	1	NW	1	2	6/27/2014 2:14	27.68	28	7.68	8	4405	4405	93.5	17121	RGB_SV1	6486	84973100	10008500	2.01989	0.237911	8.49012	6421	0.989978	65	0.0100216	2601	1043.05	0.401018	523.083	293.233	-7.76518	1040.75	1961.54	0.119617	54223	1168.33	0.622923	230	505	6486	1	496	8	535.6
15	15	034929-S	Hordeum vulgare	HID_102	S	2	1	NW	1	2	6/28/2014 2:14	28.68	29	8.68	9	4395	4395	103.5	18031	RGB_SV1	7179	97736900	11154900	1.8964	0.21644	8.76181	7111	0.990528	68	0.00947207	2787	1081.96	0.388216	527.743	420.5	-9.88422	1040.12	1952.37	0.128894	55697	1175.54	0.632216	228	510	7179	1	500	9	541.612
16	16	034929-S	Hordeum vulgare	HID_102	S	2	1	NW	1	2	6/29/2014 2:14	29.68	30	9.68	10	4386	4386	112.5	19167	RGB_SV1	7567	112610000	11156000	1.96665	0.194832	10.0941	7507	0.992071	60	0.00792917	2915	1122.93	0.385225	531.724	411.156	-6.59823	1037.69	1943.93	0.121807	62123	1209.14	0.671947	222	512	7567	1	501	10	545.185
17	17	034929-S	Hordeum vulgare	HID_102	S	2	1	NW	1	2	6/30/2014 2:14	30.68	31	10.68	11	4373	4373	125.5	20294	RGB_SV1	8117	140348000	9608230	2.13018	0.145832	14.6071	8042	0.99076	75	0.00923987	3054	1149.06	0.376247	531.601	1816.83	-7.99894	1032	1926.89	0.139861	58036	1193.01	0.760128	220	516	8117	1	506	9	545.726
18	18	034929-S	Hordeum vulgare	HID_102	S	2	1	NW	1	2	7/1/2014 2:14	31.68	32	11.68	12	4365	4365	133.5	20956	RGB_SV1	8361	161040000	10922300	2.30366	0.156243	14.7441	8305	0.993302	56	0.00669776	3168	1200.36	0.378902	551.951	1923.39	-10.5899	1031.41	1918.17	0.129441	64593	1228.57	0.762074	213	551	8361	1	541	9	568.31
19	19	034929-S	Hordeum vulgare	HID_102	S	2	1	NW	1	2	7/2/2014 2:14	32.68	33	12.68	13	4358	4358	140.5	22883	RGB_SV1	8659	188385000	12570900	2.51253	0.167661	14.9858	8480	0.979328	179	0.0206721	3277	1240.18	0.37845	633.393	382.25	-13.6507	1032.13	1919.74	0.11297	76649	1364.32	0.765431	220	632	8659	1	611	20	652.133
20	21	034930-C	Hordeum vulgare	HID_102	C	1	1	NW	1	3	6/13/2014 2:14	13.68	14	-6.32	-6	4335	4335	NA	3536	RGB_SV1	772	1273910	12773.9	2.13749	0.0214333	99.7279	745	0.965026	27	0.0349741	353	161.411	0.457254	156.553	73.6569	0.415036	1018.6	2107.1	0.344951	2238	323.89	0.960683	38	156	772	1	150	5	161.25
21	22	034930-C	Hordeum vulgare	HID_102	C	1	1	NW	1	3	6/14/2014 2:14	14.68	15	-5.32	-5	4327	4327	8	3525	RGB_SV1	749	1780660	4092.33	3.17408	0.00729469	435.122	682	0.910547	67	0.0894526	372	184.758	0.496662	179.903	65.3137	1.78909	1016.79	2097.01	0.392763	1907	366.69	0.990849	29	180	749	1	168	11	185.3
22	23	034930-C	Hordeum vulgare	HID_102	C	1	1	NW	1	3	6/15/2014 2:14	15.68	16	-4.32	-4	4318	4318	17	3844	RGB_SV1	962	3395660	4620.79	3.66922	0.00499305	734.865	887	0.922037	75	0.0779626	437	198.512	0.454262	208.038	116.284	2.03017	1012.03	2081.85	0.479322	2007	424.145	0.994572	15	209	962	1	197	11	214.242
23	24	034930-C	Hordeum vulgare	HID_102	C	1	1	NW	1	3	6/16/2014 2:14	16.68	17	-3.32	-3	4310	4310	25	4227	RGB_SV1	1034	4176670	9140.32	3.90651	0.0085491	456.95	966	0.934236	68	0.065764	448	194.104	0.433269	217.147	90.9706	1.01263	1012.96	2076.69	0.400931	2579	444.876	0.991284	17	218	1034	1	207	10	223.569
24	25	034930-C	Hordeum vulgare	HID_102	C	1	1	NW	1	3	6/17/2014 2:14	17.68	18	-2.32	-2	4304	4304	31	4743	RGB_SV1	1244	6256250	11695.5	4.04272	0.0075575	534.928	1162	0.934084	82	0.0659164	560	252.09	0.450161	250.06	101.799	0.618489	1024.61	2067.07	0.3709	3354	509.415	0.99255	35	250	1244	1	238	11	257.38
25	26	034930-C	Hordeum vulgare	HID_102	C	1	1	NW	1	3	6/18/2014 2:14	18.68	19	-1.32	-1	4297	4297	38	5505	RGB_SV1	1492	7066660	34160.9	3.17451	0.0153459	206.864	1418	0.950402	74	0.0495979	684	313.576	0.458445	255.642	302.782	-3.78924	1030.23	2066.41	0.335734	4444	530.9	0.980849	66	253	1492	1	241	11	263.14
26	27	034930-C	Hordeum vulgare	HID_102	C	1	1	NW	1	3	6/20/2014 2:14	20.68	21	0.68	1	4477	4477	48	7265	RGB_SV1	2210	10141200	451150	2.07637	0.0923712	22.4786	2153	0.974208	57	0.0257919	924	386.324	0.4181	264.462	215.184	-6.52673	1021.43	2038.86	0.183448	12047	588.915	0.836888	79	263	2210	1	256	6	272.123
27	28	034930-C	Hordeum vulgare	HID_102	C	1	1	NW	1	3	6/21/2014 2:14	21.68	22	1.68	2	4466	4466	59	8081	RGB_SV1	2439	12508400	713970	2.10271	0.120021	17.5196	2397	0.98278	42	0.0172202	1026	431.602	0.420664	278.62	218.225	-4.15671	1020.16	2023.09	0.20513	11890	613.515	0.795675	71	278	2439	1	272	5	286.379
28	29	034930-C	Hordeum vulgare	HID_102	C	1	1	NW	1	3	6/22/2014 2:14	22.68	23	2.68	3	4456	4456	69	9235	RGB_SV1	3009	26087500	945876	2.8813	0.10447	27.5802	2959	0.983383	50	0.0166168	1247	516.786	0.414423	362.163	218.392	-3.39749	1032.4	1998.9	0.182386	16498	758.353	0.86494	81	362	3009	1	356	5	372.947
29	30	034930-C	Hordeum vulgare	HID_102	C	1	1	NW	1	3	6/23/2014 2:14	23.68	24	3.68	4	4444	4444	81	10667	RGB_SV1	3337	38670000	1720560	3.47266	0.15451	22.4753	3297	0.988013	40	0.0119868	1424	607.664	0.426731	413.31	445.208	-3.38337	974.183	1979.85	0.149146	22374	870.862	0.836866	143	394	3337	1	388	5	424.461
30	31	034930-C	Hordeum vulgare	HID_102	C	1	1	NW	1	3	6/24/2014 2:14	24.68	25	4.68	5	4432	4432	93	14005	RGB_SV1	3966	41032700	171353	2.6087	0.010894	239.464	3918	0.987897	48	0.0121029	1405	497.737	0.354261	417.08	442.99	-4.68706	1102.37	1993.7	0.326581	12144	854.035	0.983435	206	367	3966	1	360	6	429.185
31	32	034930-C	Hordeum vulgare	HID_102	C	1	1	NW	1	3	6/25/2014 2:14	25.68	26	5.68	6	4422	4422	103	13351	RGB_SV1	3268	26223100	1956460	2.45539	0.183192	13.4033	3217	0.984394	51	0.0156059	1363	568.473	0.417075	353.051	153.539	-8.43193	1014.58	1991.32	0.157562	20741	761.458	0.741568	102	352	3268	1	346	5	362.678
32	33	034930-C	Hordeum vulgare	HID_102	C	1	1	NW	1	3	6/26/2014 2:14	26.68	27	6.68	7	4413	4413	112	16587	RGB_SV1	4850	39642700	551308	1.68531	0.0234375	71.9066	4808	0.99134	42	0.00865979	1325	361.984	0.273196	405.572	200.568	0.54565	1040.67	1974.44	0.298866	16228	852.759	0.945888	99	397	4850	1	391	5	417.17
33	34	034930-C	Hordeum vulgare	HID_102	C	1	1	NW	1	3	6/27/2014 2:14	27.68	28	7.68	8	4404	4404	121	17226	RGB_SV1	5628	81228000	1099630	2.56447	0.0347168	73.8682	5554	0.986852	74	0.0131485	1993	705.766	0.354122	506.211	574.725	0.672266	1008.53	1931.42	0.226224	24878	1052.58	0.947286	75	506	5628	1	499	6	520.839
34	35	034930-C	Hordeum vulgare	HID_102	C	1	1	NW	1	3	6/28/2014 2:14	28.68	29	8.68	9	4391	4391	134	20512	RGB_SV1	6444	122645000	3033450	2.95351	0.0730509	40.4308	6336	0.98324	108	0.0167598	2208	756.559	0.342644	600.704	157.823	3.4419	1035.43	1916.25	0.181383	35527	1254.44	0.905784	132	592	6444	1	584	7	615.141
35	36	034930-C	Hordeum vulgare	HID_102	C	1	1	NW	1	3	6/29/2014 2:14	29.68	30	9.68	10	4378	4377	147	23986	RGB_SV1	7282	185431000	12746300	3.49688	0.240371	14.5479	7158	0.982972	124	0.0170283	2661	972.387	0.365422	680.386	259.078	-3.88067	1094.22	1896.1	0.100696	72317	1469.62	0.759277	332	599	7282	1	591	7	700.797
36	37	034930-C	Hordeum vulgare	HID_102	C	1	1	NW	1	3	6/30/2014 2:14	30.68	31	10.68	11	4361	4361	163	26159	RGB_SV1	8864	242480000	33877600	3.08615	0.431174	7.15755	8760	0.988267	104	0.0117329	3083	1072.3	0.347811	707.001	1246.58	-10.647	1060.72	1875.22	0.0840827	105420	1603.83	0.569766	368	656	8864	1	649	6	719.94
37	38	034930-C	Hordeum vulgare	HID_102	C	1	1	NW	1	3	7/1/2014 2:14	31.68	32	11.68	12	4349	4349	175	29785	RGB_SV1	9195	339785000	28625200	4.01884	0.338567	11.8701	9085	0.988037	110	0.011963	3395	1253.51	0.369222	785.189	445.706	-9.57411	1107.82	1871.69	0.0752067	122263	1774.46	0.713352	524	652	9195	1	645	6	808.745
38	39	034930-C	Hordeum vulgare	HID_102	C	1	1	NW	1	3	7/2/2014 2:14	32.68	33	12.68	13	4338	4338	186	32264	RGB_SV1	10711	356448000	48118200	3.10697	0.41942	7.40776	10506	0.980861	205	0.0191392	4003	1496.03	0.373728	789.36	525.291	-20.5708	1104.39	1859.86	0.0735373	145654	1826.39	0.580834	549	664	10711	1	646	17	810.04
39	41	034931-C	Hordeum vulgare	Navigator	C	1	1	NW	1	4	6/13/2014 2:15	13.68	14	-6.32	-6	4304	4304	NA	4903	RGB_SV1	2306	7450930	697396	1.40117	0.131148	10.6839	2250	0.975716	56	0.0242845	805	281.017	0.349089	255.392	96.2132	-7.38051	1072.73	2067.35	0.235667	9785	550.588	0.686951	88	249	2306	1	239	9	262.569
40	42	034931-C	Hordeum vulgare	Navigator	C	1	1	NW	1	4	6/14/2014 2:15	14.68	15	-5.32	-5	4296	4296	8	5268	RGB_SV1	2473	11561500	455186	1.89046	0.0744288	25.3995	2377	0.961181	96	0.0388192	928	348.234	0.375253	299.132	178.64	-4.49553	1079.49	2056.07	0.258223	9577	617.768	0.854222	66	299	2473	1	283	15	308.106
41	43	034931-C	Hordeum vulgare	Navigator	C	1	1	NW	1	4	6/15/2014 2:15	15.68	16	-4.32	-4	4289	4289	15	6367	RGB_SV1	2878	15054300	871186	1.81752	0.105179	17.2803	2775	0.964211	103	0.0357887	1092	414.338	0.37943	321.736	293.397	0.47562	1073.42	2052.77	0.219293	13124	672.661	0.793155	92	318	2878	1	303	14	331.042
42	44	034931-C	Hordeum vulgare	Navigator	C	1	1	NW	1	4	6/16/2014 2:15	16.68	17	-3.32	-3	4282	4283	22	7341	RGB_SV1	3420	21207500	1028290	1.81317	0.0879154	20.624	3319	0.970468	101	0.0295322	1284	482.063	0.375439	347.57	449.397	-1.36143	1062.69	2040.38	0.226791	15080	725.276	0.823575	113	339	3420	1	324	14	357.997
43	45	034931-C	Hordeum vulgare	Navigator	C	1	1	NW	1	4	6/17/2014 2:15	17.68	18	-2.32	-2	4277	4280	28	8362	RGB_SV1	3821	22997900	1909660	1.57519	0.130798	12.0429	3704	0.96938	117	0.0306203	1448	548.732	0.378958	347.938	348.426	-1.80635	1065.21	2032.78	0.188515	20269	745.873	0.716834	132	336	3821	1	321	14	358.099
44	46	034931-C	Hordeum vulgare	Navigator	C	1	1	NW	1	4	6/18/2014 2:15	18.68	19	-1.32	-1	4274	4279	34	9143	RGB_SV1	4160	29081200	2619380	1.68045	0.15136	11.1023	4038	0.970673	122	0.0293269	1539	569.356	0.369952	348.761	564.451	1.91986	1065.91	2020.82	0.170779	24359	777.896	0.696795	139	336	4160	1	321	14	358.376
45	47	034931-C	Hordeum vulgare	Navigator	C	1	1	NW	1	4	6/20/2014 2:15	20.68	21	0.68	1	4457	4457	45	13084	RGB_SV1	4738	48193700	2554320	2.14684	0.113785	18.8675	4657	0.982904	81	0.0170958	1760	653.778	0.371465	417.433	775.919	0.413679	1061.59	1999	0.162684	29124	891.243	0.8088	148	416	4738	1	407	8	429.238
46	48	034931-C	Hordeum vulgare	Navigator	C	1	1	NW	1	4	6/21/2014 2:15	21.68	22	1.68	2	4446	4446	56	15520	RGB_SV1	4758	44881700	2381310	1.98253	0.105188	18.8475	4690	0.985708	68	0.0142917	1852	720.871	0.389239	422.602	541.919	-1.1026	1034.1	2006.89	0.157722	30167	900.452	0.808618	184	405	4758	1	397	7	434.978
47	49	034931-C	Hordeum vulgare	Navigator	C	1	1	NW	1	4	6/22/2014 2:15	22.68	23	2.68	3	4434	4434	68	16775	RGB_SV1	5774	94289400	6319570	2.8282	0.189554	14.9202	5717	0.990128	57	0.00987184	2022	708.085	0.35019	522.311	847.401	-6.55643	1150.17	1974.21	0.122427	47163	1147.59	0.76453	282	455	5774	1	447	7	537.853
48	50	034931-C	Hordeum vulgare	Navigator	C	1	1	NW	1	4	6/23/2014 2:15	23.68	24	3.68	4	4421	4421	81	19572	RGB_SV1	6039	53226000	5249050	1.45947	0.14393	10.1401	5959	0.986753	80	0.0132472	2081	717.099	0.344593	389.391	592.232	-9.90994	1072.9	1983.45	0.195608	30873	922.076	0.673169	141	383	6039	1	374	8	405.334
49	51	034931-C	Hordeum vulgare	Navigator	C	1	1	NW	1	4	6/24/2014 2:15	24.68	25	4.68	5	4407	4407	95	20394	RGB_SV1	7248	87145900	13306000	1.65886	0.253286	6.54937	7163	0.988273	85	0.0117274	2327	747.093	0.321054	476.085	456.853	-4.62212	1106.25	1967.18	0.116022	62471	1127.99	0.540338	251	477	7248	1	469	7	490.349
50	52	034931-C	Hordeum vulgare	Navigator	C	1	1	NW	1	4	6/25/2014 2:15	25.68	26	5.68	6	4396	4396	106	23185	RGB_SV1	7676	117869000	15106600	2.00047	0.256387	7.80252	7589	0.988666	87	0.011334	2555	850.446	0.332856	550.499	970.345	-5.29512	1065.3	1951.94	0.126662	60602	1223.12	0.597208	229	541	7676	1	532	8	565.845
51	53	034931-C	Hordeum vulgare	Navigator	C	1	1	NW	1	4	6/26/2014 2:15	26.68	27	6.68	7	4385	4385	117	25801	RGB_SV1	8720	153220000	31344700	2.01504	0.412221	4.88825	8649	0.991858	71	0.0081422	2824	914.562	0.323853	584.989	1119.59	-9.20441	1110.78	1929.24	0.0977929	89168	1377.7	0.436049	290	585	8720	1	577	7	602.116
52	54	034931-C	Hordeum vulgare	Navigator	C	1	1	NW	1	4	6/27/2014 2:15	27.68	28	7.68	8	4375	4375	127	28395	RGB_SV1	9478	181084000	48798800	2.01579	0.54322	3.71082	9394	0.991137	84	0.00886263	3042	976.341	0.320954	621.097	1010.77	-1.23941	1075.76	1919.99	0.0890279	106461	1532.65	0.331138	415	592	9478	1	583	8	637.372
53	55	034931-C	Hordeum vulgare	Navigator	C	1	1	NW	1	4	6/28/2014 2:15	28.68	29	8.68	9	4360	4360	142	31445	RGB_SV1	10206	205782000	39280100	1.97559	0.377104	5.23883	10099	0.989516	107	0.010484	3416	1143.35	0.334705	628.5	951.588	-10.6982	1057.38	1916.31	0.0953823	107001	1511.69	0.461621	419	576	10206	1	566	9	645.807
54	56	034931-C	Hordeum vulgare	Navigator	C	1	1	NW	1	4	6/29/2014 2:15	29.68	30	9.68	10	4344	4344	158	34396	RGB_SV1	11278	238639000	54529700	1.87619	0.428715	4.37632	11120	0.98599	158	0.0140096	3585	1139.58	0.317876	623.571	1465.7	-9.92624	1076.07	1910.94	0.0892226	126403	1555.87	0.394382	401	581	11278	1	571	9	635.34
55	57	034931-C	Hordeum vulgare	Navigator	C	1	1	NW	1	4	6/30/2014 2:15	30.68	31	10.68	11	4324	4324	178	39213	RGB_SV1	12919	279887000	63781500	1.67697	0.382153	4.38822	12851	0.994736	68	0.00526357	3952	1208.94	0.305906	630.753	2907.83	-8.28944	1068.72	1893.6	0.0858913	150411	1653.31	0.395415	441	630	12919	1	620	9	668.017
56	58	034931-C	Hordeum vulgare	Navigator	C	1	1	NW	1	4	7/1/2014 2:15	31.68	32	11.68	12	4309	4309	193	44205	RGB_SV1	14184	310635000	57728800	1.54402	0.286943	5.38094	14096	0.993796	88	0.00620417	4183	1233.61	0.29491	651.887	3198.09	3.1366	1071.11	1883.39	0.0996186	142383	1637.95	0.471373	413	652	14184	1	643	8	675.279
57	59	034931-C	Hordeum vulgare	Navigator	C	1	1	NW	1	4	7/2/2014 2:15	32.68	33	12.68	13	4295	4295	207	49811	RGB_SV1	15858	344375000	68733400	1.36941	0.27332	5.0103	15576	0.982217	282	0.0177828	4196	1110.26	0.264598	649.623	2599.07	-3.70642	1079.3	1883.72	0.114793	138144	1663.33	0.445206	383	640	15855	0.999811	620	19	685.915
58	61	034932-S	Hordeum vulgare	Navigator	S	2	1	NW	1	5	6/13/2014 2:15	13.68	14	-6.32	-6	4302	4302	NA	4056	RGB_SV1	2224	5945360	525013	1.20201	0.106145	11.3242	2004	0.901079	220	0.0989209	767	264.518	0.344874	214.217	710.269	-5.6327	1020.38	2078.58	0.241765	9199	478.097	0.701771	110	190	2224	1	180	9	219.755
59	62	034932-S	Hordeum vulgare	Navigator	S	2	1	NW	1	5	6/14/2014 2:15	14.68	15	-5.32	-5	4296	4296	6	5157	RGB_SV1	2524	7066850	769703	1.1093	0.120821	9.18128	2362	0.935816	162	0.0641838	793	249.148	0.314184	226.318	437.434	-6.90849	1016.47	2080.58	0.279204	9040	494.231	0.64571	99	205	2524	1	190	14	233.108
60	63	034932-S	Hordeum vulgare	Navigator	S	2	1	NW	1	5	6/15/2014 2:15	15.68	16	-4.32	-4	4289	4289	13	5375	RGB_SV1	2576	7419080	842225	1.11804	0.126922	8.80891	2473	0.960015	103	0.0399845	930	335.753	0.361025	279.546	58.6274	-5.76004	1015.25	2071.65	0.255911	10066	587.026	0.633781	104	266	2576	1	252	13	286.964
61	64	034932-S	Hordeum vulgare	Navigator	S	2	1	NW	1	5	6/16/2014 2:15	16.68	17	-3.32	-3	4283	4283	19	6366	RGB_SV1	3041	9621490	1129780	1.04042	0.122169	8.51628	2872	0.944426	169	0.0555738	1152	436.404	0.378823	285.871	153.284	-6.87263	1016.14	2067.46	0.217199	14001	615.673	0.623837	106	272	3041	1	259	12	294.447
62	65	034932-S	Hordeum vulgare	Navigator	S	2	1	NW	1	5	6/17/2014 2:15	17.68	18	-2.32	-2	4278	4280	24	6329	RGB_SV1	3242	10285800	1321010	0.978612	0.125684	7.78628	3141	0.968846	101	0.0311536	1182	430.945	0.36459	279.546	106.971	-2.86418	1016.12	2058.84	0.209364	15485	637.06	0.596559	102	266	3242	1	252	13	286.647
63	66	034932-S	Hordeum vulgare	Navigator	S	2	1	NW	1	5	6/18/2014 2:15	18.68	19	-1.32	-1	4274	4280	30	7341	RGB_SV1	3823	17432400	1550680	1.19275	0.106099	11.2418	3690	0.965211	133	0.0347894	1309	448.203	0.342401	297.893	644.558	0.291429	1016.85	2048.75	0.172075	22217	719.319	0.699942	140	289	3823	1	275	13	304.08
64	67	034932-S	Hordeum vulgare	Navigator	S	2	1	NW	1	5	6/20/2014 2:15	20.68	21	0.68	1	4462	4461	39	9212	RGB_SV1	4611	39962500	1389260	1.87959	0.0653422	28.7653	4548	0.986337	63	0.013663	1496	485.365	0.324442	398.549	380.735	0.746661	1014.59	2021.55	0.215861	21361	829.448	0.87013	103	397	4611	1	389	7	409.754
65	68	034932-S	Hordeum vulgare	Navigator	S	2	1	NW	1	5	6/21/2014 2:15	21.68	22	1.68	2	4452	4452	48	8754	RGB_SV1	5020	51937100	1392160	2.06096	0.0552434	37.3069	4959	0.987849	61	0.0121514	1719	588.638	0.34243	432.14	433.919	-3.89444	1011.16	2010.66	0.223379	22473	894.458	0.898306	103	430	5020	1	423	6	444.084
66	69	034932-S	Hordeum vulgare	Navigator	S	2	1	NW	1	5	6/22/2014 2:16	22.68	23	2.68	3	4443	4443	57	10304	RGB_SV1	5448	64775300	2550850	2.1824	0.0859429	25.3937	5394	0.990088	54	0.00991189	1971	713.076	0.361784	453.134	671.647	-5.4078	1016.55	1995.92	0.193109	28212	949.409	0.85419	106	454	5448	1	447	6	466.6
67	70	034932-S	Hordeum vulgare	Navigator	S	2	1	NW	1	5	6/23/2014 2:15	23.68	24	3.68	4	4432	4432	68	12742	RGB_SV1	5949	73356000	3488840	2.07276	0.098581	21.0259	5883	0.988906	66	0.0110943	2024	688.616	0.340225	455.133	835.676	-5.0235	1018.02	1990.07	0.177688	33480	975.285	0.826641	110	456	5949	1	448	7	468.763
68	71	034932-S	Hordeum vulgare	Navigator	S	2	1	NW	1	5	6/24/2014 2:15	24.68	25	4.68	5	4420	4420	80	14121	RGB_SV1	6509	84215100	4033270	1.98775	0.0951983	20.8801	6448	0.990628	61	0.00937164	2133	698.984	0.3277	466.623	275.782	-5.56307	1004.44	1982.85	0.197338	32984	992.815	0.825541	107	460	6509	1	452	7	479.548
69	72	034932-S	Hordeum vulgare	Navigator	S	2	1	NW	1	5	6/25/2014 2:15	25.68	26	5.68	6	4412	4412	88	13692	RGB_SV1	7334	112343000	6276290	2.08864	0.116687	17.8996	7277	0.992228	57	0.00777202	2275	705.703	0.310199	509.64	237.154	-5.73112	1002.73	1969	0.180197	40700	1077.71	0.799553	115	504	7334	1	496	7	524.765
70	73	034932-S	Hordeum vulgare	Navigator	S	2	1	NW	1	5	6/26/2014 2:15	26.68	27	6.68	7	4404	4404	96	16142	RGB_SV1	7876	143807000	6936000	2.31829	0.111814	20.7334	7823	0.993271	53	0.0067293	2649	890.96	0.336338	556.705	606.838	-5.56594	1005.49	1951.24	0.165975	47453	1168.87	0.82442	123	557	7876	1	550	6	573.088
71	74	034932-S	Hordeum vulgare	Navigator	S	2	1	NW	1	5	6/27/2014 2:15	27.68	28	7.68	8	4397	4397	103	18067	RGB_SV1	7890	159074000	7001920	2.55531	0.112477	22.7186	7837	0.993283	53	0.00671736	2776	976.702	0.351838	497.945	1853.92	-8.68085	1002.81	1934.88	0.17393	45363	1115.15	0.838466	127	495	7890	1	487	7	512.315
72	75	034932-S	Hordeum vulgare	Navigator	S	2	1	NW	1	5	6/28/2014 2:15	28.68	29	8.68	9	4386	4386	114	17966	RGB_SV1	8591	190708000	10139800	2.58394	0.137386	18.8079	8528	0.992667	63	0.00733326	3056	1087.08	0.355721	619.139	224.995	-6.16608	985.342	1922.45	0.15586	55120	1291.76	0.808255	177	608	8591	1	600	7	636.141
73	76	034932-S	Hordeum vulgare	Navigator	S	2	1	NW	1	5	6/29/2014 2:15	29.68	30	9.68	10	4374	4374	126	19406	RGB_SV1	9092	203162000	12585700	2.45767	0.15225	16.1423	9009	0.990871	83	0.0091289	3218	1138.97	0.353938	616.202	481.137	-5.78223	978.22	1920.82	0.149704	60733	1307.34	0.780271	206	593	9092	1	584	8	632.451
74	77	034932-S	Hordeum vulgare	Navigator	S	2	1	NW	1	5	6/30/2014 2:16	30.68	31	10.68	11	4361	4361	139	21377	RGB_SV1	9583	229600000	9795900	2.50017	0.10667	23.4384	9514	0.9928	69	0.00720025	3259	1108.32	0.340081	620.846	569.558	-3.07317	998.927	1906.06	0.160862	59573	1304.29	0.843021	152	616	9583	1	608	7	638.396
75	78	034932-S	Hordeum vulgare	Navigator	S	2	1	NW	1	5	7/1/2014 2:15	31.68	32	11.68	12	4352	4352	148	24156	RGB_SV1	10411	254488000	13326500	2.34792	0.122951	19.0964	10342	0.993372	69	0.0066276	3475	1159.89	0.333782	610.328	1099.87	-7.43981	1007.56	1896.22	0.161041	64648	1314.68	0.810864	159	611	10411	1	603	7	628.422
76	79	034932-S	Hordeum vulgare	Navigator	S	2	1	NW	1	5	7/2/2014 2:15	32.68	33	12.68	13	4344	4344	156	23843	RGB_SV1	10678	279583000	20399000	2.45206	0.178908	13.7057	10431	0.976868	247	0.0231317	3575	1196.91	0.334801	658.11	1701.8	-5.67549	979.327	1900.16	0.133771	79823	1424.25	0.746493	226	651	10678	1	632	18	677.221
77	81	034933-S	Hordeum vulgare	Navigator	S	2	2	NW	1	6	6/13/2014 2:16	13.68	14	-6.32	-6	4306	4306	NA	6156	RGB_SV1	2321	9850100	464224	1.82848	0.0861743	21.2184	2297	0.98966	24	0.0103404	761	249.514	0.327876	262.03	283.492	-10.4127	1111.52	2040.7	0.292649	7931	542.112	0.828072	52	263	2321	1	254	8	269.891
78	82	034933-S	Hordeum vulgare	Navigator	S	2	2	NW	1	6	6/14/2014 2:16	14.68	15	-5.32	-5	4299	4299	7	6854	RGB_SV1	2772	14864400	627174	1.93447	0.0816209	23.7006	2714	0.979077	58	0.0209235	868	271.798	0.313131	303.106	532.99	-11.736	1118.51	2037.27	0.287343	9647	622.289	0.844617	57	304	2772	1	289	14	312.173
79	83	034933-S	Hordeum vulgare	Navigator	S	2	2	NW	1	6	6/15/2014 2:16	15.68	16	-4.32	-4	4292	4292	14	7936	RGB_SV1	3088	16322200	928691	1.71168	0.0973905	17.5754	3020	0.977979	68	0.0220207	983	312.917	0.318329	309.647	541.777	-8.15602	1118.86	2040.82	0.271855	11359	640.182	0.796255	68	310	3088	1	294	15	318.936
80	84	034933-S	Hordeum vulgare	Navigator	S	2	2	NW	1	6	6/16/2014 2:16	16.68	17	-3.32	-3	4285	4285	21	8997	RGB_SV1	3349	18716700	1012510	1.66878	0.0902751	18.4855	3288	0.981786	61	0.0182144	1029	316.166	0.307256	323.246	488.995	0.305023	1133.74	2034.17	0.271702	12326	670.019	0.805255	86	319	3349	1	306	12	332.943
81	85	034933-S	Hordeum vulgare	Navigator	S	2	2	NW	1	6	6/17/2014 2:16	17.68	18	-2.32	-2	4280	4280	26	9774	RGB_SV1	3682	19138600	743807	1.4117	0.0548647	25.7306	3616	0.982075	66	0.017925	1158	364.194	0.314503	319.708	732.889	-1.77628	1124.78	2026.98	0.344886	10676	658.712	0.855957	70	319	3682	1	305	13	329.299
82	86	034933-S	Hordeum vulgare	Navigator	S	2	2	NW	1	6	6/18/2014 2:16	18.68	19	-1.32	-1	4275	4280	31	11298	RGB_SV1	4418	28001600	1472830	1.4346	0.0754572	19.0121	4340	0.982345	78	0.0176551	1356	416.192	0.306926	323.798	652.578	1.06659	1139.94	2020.05	0.289534	15259	685.932	0.810109	102	319	4418	1	304	14	333.319
83	87	034933-S	Hordeum vulgare	Navigator	S	2	2	NW	1	6	6/20/2014 2:16	20.68	21	0.68	1	4462	4462	40	12997	RGB_SV1	4938	46420300	1107040	1.90373	0.0454006	41.9319	4900	0.992305	38	0.00769542	1450	425.78	0.293641	420.862	204.142	1.87661	1148.38	1995.27	0.288704	17104	859.023	0.908999	85	419	4938	1	410	8	433.369
84	88	034933-S	Hordeum vulgare	Navigator	S	2	2	NW	1	6	6/21/2014 2:16	21.68	22	1.68	2	4453	4453	49	14991	RGB_SV1	5631	59381400	952613	1.87275	0.0300431	62.3353	5594	0.993429	37	0.00657077	1477	387.414	0.262298	441.942	659.784	4.2091	1170.06	1988.79	0.3169	17769	903.254	0.937841	133	424	5631	1	416	7	455.201
85	89	034933-S	Hordeum vulgare	Navigator	S	2	2	NW	1	6	6/22/2014 2:16	22.68	23	2.68	3	4443	4443	59	15871	RGB_SV1	5690	63795400	1086340	1.97045	0.0335538	58.725	5653	0.993497	37	0.00650264	1545	419.512	0.271529	467.749	194.853	-3.57035	1150.17	1977.18	0.200543	28373	968.657	0.934148	109	459	5690	1	451	7	481.781
86	90	034933-S	Hordeum vulgare	Navigator	S	2	2	NW	1	6	6/23/2014 2:16	23.68	24	3.68	4	4432	4432	70	17646	RGB_SV1	6191	67421900	1418700	1.75906	0.0370143	47.5236	6141	0.991924	50	0.00807624	1570	398.142	0.253594	468.108	163.882	-0.74846	1147.41	1975.46	0.315112	19647	964.218	0.919265	124	457	6191	1	449	7	482.151
87	91	034933-S	Hordeum vulgare	Navigator	S	2	2	NW	1	6	6/24/2014 2:16	24.68	25	4.68	5	4422	4422	80	18883	RGB_SV1	6453	74768800	1181260	1.79555	0.0283675	63.296	6411	0.993491	42	0.0065086	1565	379.548	0.242523	450.355	540.919	0.651974	1139.98	1953.65	0.227603	28352	968.784	0.938755	115	449	6453	1	441	7	463.866
88	92	034933-S	Hordeum vulgare	Navigator	S	2	2	NW	1	6	6/25/2014 2:16	25.68	26	5.68	6	4413	4413	89	18839	RGB_SV1	5639	83006500	828578	2.6104	0.0260573	100.179	5596	0.992374	43	0.00762546	1289	294.648	0.228587	483.53	183.137	-2.27424	1101.22	1938.42	0.177673	31738	1024.03	0.960857	154	477	5639	1	469	7	497.502
89	93	034933-S	Hordeum vulgare	Navigator	S	2	2	NW	1	6	6/26/2014 2:16	26.68	27	6.68	7	4406	4406	96	23546	RGB_SV1	8804	125251000	9632650	1.61592	0.124275	13.0027	8761	0.995116	43	0.00488414	2387	647.18	0.271127	490.368	236.338	-4.66812	1172.19	1941.05	0.191213	46043	1126.73	0.734742	180	491	8804	1	484	6	505.079
90	94	034933-S	Hordeum vulgare	Navigator	S	2	2	NW	1	6	6/27/2014 2:16	27.68	28	7.68	8	4399	4399	103	24953	RGB_SV1	9046	141452000	11095000	1.7286	0.135585	12.7492	8996	0.994473	50	0.0055273	2243	556.163	0.247955	496.009	236.338	-7.4788	1171.78	1934.04	0.17529	51606	1165.37	0.730233	209	487	9046	1	479	7	509.685
91	95	034933-S	Hordeum vulgare	Navigator	S	2	2	NW	1	6	6/28/2014 2:16	28.68	29	8.68	9	4388	4388	114	27048	RGB_SV1	9736	141492000	18549100	1.4927	0.195686	7.62801	9685	0.994762	51	0.00523829	2364	574.003	0.24281	486.988	371.421	-9.11194	1183.01	1936.33	0.156747	62113	1214.32	0.590126	259	487	9736	1	479	7	515.554
92	96	034933-S	Hordeum vulgare	Navigator	S	2	2	NW	1	6	6/29/2014 2:16	29.68	30	9.68	10	4377	4376	125	27648	RGB_SV1	9955	164917000	15055200	1.66411	0.151917	10.9541	9855	0.989955	100	0.0100452	2471	613.344	0.248217	506.28	893.345	-8.20689	1154.97	1915.29	0.178073	55904	1221.29	0.693378	212	505	9955	1	495	9	525.534
93	97	034933-S	Hordeum vulgare	Navigator	S	2	2	NW	1	6	6/30/2014 2:16	30.68	31	10.68	11	4363	4363	138	30121	RGB_SV1	11305	191248000	20417600	1.49642	0.159758	9.36679	11211	0.991685	94	0.0083149	2708	648.674	0.23954	538.015	1697.26	-9.41435	1141.1	1921.42	0.172277	65621	1237.09	0.651372	234	539	11305	1	530	8	554.141
94	98	034933-S	Hordeum vulgare	Navigator	S	2	2	NW	1	6	7/1/2014 2:16	31.68	32	11.68	12	4354	4354	147	34138	RGB_SV1	12874	218401000	30202200	1.31773	0.182226	7.23131	12781	0.992776	93	0.00722386	3250	820.452	0.252447	558.663	1540.06	-7.6135	1174.61	1926.07	0.163825	78584	1301.36	0.573087	266	551	12874	1	543	7	575.243
95	99	034933-S	Hordeum vulgare	Navigator	S	2	2	NW	1	6	7/2/2014 2:16	32.68	33	12.68	13	4346	4346	155	35037	RGB_SV1	12260	233213000	37431200	1.55157	0.249031	6.23043	11989	0.977896	271	0.0221044	3237	854.663	0.264029	616.294	1018.12	-5.11086	1124.15	1912.96	0.148664	82468	1418.93	0.523295	296	598	12259	0.999919	580	17	631.592
96	101	034934-C	Hordeum vulgare	Navigator	C	1	2	NW	1	7	6/13/2014 2:17	13.68	14	-6.32	-6	4302	4302	NA	6031	RGB_SV1	2153	8260180	294360	1.78198	0.0635025	28.0615	2127	0.987924	26	0.0120762	739	253.656	0.343242	241.847	264.676	-9.44531	1016.55	2052.92	0.296966	7250	512.103	0.867097	73	240	2153	1	231	8	248.947
97	102	034934-C	Hordeum vulgare	Navigator	C	1	2	NW	1	7	6/14/2014 2:17	14.68	15	-5.32	-5	4295	4295	7	7025	RGB_SV1	2681	12019600	279873	1.67223	0.0389374	42.9465	2633	0.982096	48	0.0179038	803	240.511	0.299515	278.347	361.019	-4.02617	1019.03	2045.92	0.374128	7166	566.602	0.911051	55	275	2681	1	261	13	286.697
98	103	034934-C	Hordeum vulgare	Navigator	C	1	2	NW	1	7	6/15/2014 2:17	15.68	16	-4.32	-4	4287	4287	15	7930	RGB_SV1	2961	16727700	252565	1.90792	0.0288069	66.2315	2884	0.973995	77	0.0260047	894	269.921	0.301925	312.066	573.701	-4.26333	1019.69	2034.87	0.388685	7618	632.791	0.941389	58	308	2961	1	292	15	321.064
99	104	034934-C	Hordeum vulgare	Navigator	C	1	2	NW	1	7	6/16/2014 2:17	16.68	17	-3.32	-3	4279	4280	23	8621	RGB_SV1	3441	19130400	669686	1.61568	0.056559	28.5662	3372	0.979948	69	0.0200523	982	280.245	0.285382	319.307	541.279	-1.75068	1046.25	2034.11	0.319232	10779	657.373	0.869286	60	320	3441	1	306	13	328.765
100	105	034934-C	Hordeum vulgare	Navigator	C	1	2	NW	1	7	6/17/2014 2:17	17.68	18	-2.32	-2	4275	4280	28	9841	RGB_SV1	3862	17112000	1122430	1.1473	0.0752546	15.2456	3801	0.984205	61	0.0157949	923	220.593	0.238995	308.185	264.569	-4.8908	1043.89	2031.08	0.325276	11873	647.223	0.768935	76	308	3862	1	295	12	317.431
101	106	034934-C	Hordeum vulgare	Navigator	C	1	2	NW	1	7	6/18/2014 2:17	18.68	19	-1.32	-1	4273	4279	35	10938	RGB_SV1	4027	21162000	991940	1.30495	0.0611677	21.334	3929	0.975664	98	0.0243357	1178	344.595	0.292525	296.522	661.777	-1.87061	1012.15	2035.7	0.341329	11798	626.116	0.82892	87	296	4027	1	281	14	305.315
102	107	034934-C	Hordeum vulgare	Navigator	C	1	2	NW	1	7	6/20/2014 2:17	20.68	21	0.68	1	4459	4459	45	13318	RGB_SV1	5869	58617900	5208200	1.70177	0.151203	11.2549	5817	0.99114	52	0.00886011	1834	573.106	0.312489	424.17	932.117	-2.70001	1049.69	1990.81	0.154982	37869	929.218	0.700234	171	425	5869	1	416	8	436.895
103	108	034934-C	Hordeum vulgare	Navigator	C	1	2	NW	1	7	6/21/2014 2:17	21.68	22	1.68	2	4445	4445	59	15716	RGB_SV1	6389	80476100	3649740	1.97152	0.0894121	22.0498	6346	0.99327	43	0.00673032	1771	490.913	0.277195	469.958	619.411	-2.86789	1054.88	1972.14	0.174253	36665	995.895	0.833992	152	470	6389	1	462	7	483.702
104	109	034934-C	Hordeum vulgare	Navigator	C	1	2	NW	1	7	6/22/2014 2:17	22.68	23	2.68	3	4433	4433	71	17846	RGB_SV1	6611	88509800	5346330	2.02515	0.122327	16.5552	6563	0.992739	48	0.00726063	2223	747.501	0.336258	486.236	1080.5	-2.15535	979.64	1972.12	0.180461	36634	1035.87	0.785127	195	450	6611	1	442	7	499.874
105	110	034934-C	Hordeum vulgare	Navigator	C	1	2	NW	1	7	6/23/2014 2:17	23.68	24	3.68	4	4419	4419	85	20703	RGB_SV1	7107	87525200	17425800	1.73285	0.345002	5.02273	7041	0.990713	66	0.00928662	2251	712.959	0.31673	454.736	333.941	-8.04972	1066.9	1958.44	0.099711	71276	1190.1	0.446123	281	450	7107	1	441	8	488.655
106	111	034934-C	Hordeum vulgare	Navigator	C	1	2	NW	1	7	6/24/2014 2:17	24.68	25	4.68	5	4405	4405	99	23100	RGB_SV1	8941	108933000	42251500	1.36266	0.528531	2.57821	8860	0.990941	81	0.00905939	2619	767.158	0.29292	497.86	604.309	-10.9527	995.049	1971.81	0.0923409	96826	1307.67	0.194534	382	497	8941	1	487	9	521.371
107	112	034934-C	Hordeum vulgare	Navigator	C	1	2	NW	1	7	6/25/2014 2:17	25.68	26	5.68	6	4392	4392	112	26309	RGB_SV1	9845	152054000	37943600	1.56879	0.391478	4.00736	9757	0.991061	88	0.00893855	3028	931.314	0.307567	574.562	1397.36	-9.85681	1063.75	1946.36	0.111865	88008	1402.67	0.360706	364	542	9845	1	532	9	590.756
108	113	034934-C	Hordeum vulgare	Navigator	C	1	2	NW	1	7	6/26/2014 2:17	26.68	27	6.68	7	4380	4380	124	29228	RGB_SV1	9826	177248000	68341700	1.83581	0.707835	2.59355	9754	0.992673	72	0.0073275	3411	1184.09	0.34714	605.959	1504.55	-11.8183	1042.2	1915.72	0.0830769	118276	1576.89	0.196646	469	567	9826	1	558	8	637.315
109	114	034934-C	Hordeum vulgare	Navigator	C	1	2	NW	1	7	6/27/2014 2:17	27.68	28	7.68	8	4371	4371	133	31319	RGB_SV1	10217	204424000	97672400	1.95833	0.935675	2.09296	10130	0.991485	87	0.00851522	3445	1161.6	0.337183	633.922	1236.08	-8.96535	1046.95	1912.41	0.0707779	144353	1747.52	0.124871	610	548	10217	1	538	9	700.496
110	115	034934-C	Hordeum vulgare	Navigator	C	1	2	NW	1	7	6/28/2014 2:17	28.68	29	8.68	9	4354	4354	150	35318	RGB_SV1	11065	185295000	77317300	1.51343	0.631501	2.39656	10988	0.993041	77	0.00695888	3406	1048.43	0.307817	574.77	948.774	-3.27034	1036.23	1914.51	0.0819927	134951	1578.97	0.16906	504	532	11065	1	522	9	624.486
111	116	034934-C	Hordeum vulgare	Navigator	C	1	2	NW	1	7	6/29/2014 2:17	29.68	30	9.68	10	4338	4338	166	39273	RGB_SV1	13212	273933000	110858000	1.56931	0.635085	2.47102	13092	0.990917	120	0.00908265	4101	1272.95	0.3104	617.081	2991.76	-14.1606	1049.16	1901.79	0.0772388	171054	1732.67	0.179607	569	562	13212	1	551	10	674.432
112	117	034934-C	Hordeum vulgare	Navigator	C	1	2	NW	1	7	6/30/2014 2:17	30.68	31	10.68	11	4315	4315	189	46509	RGB_SV1	15507	345434000	138691000	1.43651	0.576757	2.49067	15362	0.990649	145	0.00935062	4604	1366.92	0.296898	669.362	1160.97	-1.03631	1038.03	1910.85	0.0747412	207476	1862.35	0.182367	576	645	15507	1	635	9	715.245
113	118	034934-C	Hordeum vulgare	Navigator	C	1	2	NW	1	7	7/1/2014 2:17	31.68	32	11.68	12	4298	4298	206	51493	RGB_SV1	16979	385531000	134562000	1.33732	0.466763	2.86509	16833	0.991401	146	0.00859886	4962	1450.11	0.292243	672.03	650.382	0.771138	1018.74	1907.23	0.0826949	205321	1835.38	0.232852	532	612	16979	1	602	9	713.218
114	119	034934-C	Hordeum vulgare	Navigator	C	1	2	NW	1	7	7/2/2014 2:17	32.68	33	12.68	13	4282	4282	222	56760	RGB_SV1	18601	459185000	167827000	1.32713	0.485052	2.73607	18255	0.981399	346	0.0186011	5965	1912.87	0.320682	664.608	4521.53	0.483118	1022.28	1891.6	0.0896568	207469	1876.19	0.215925	560	600	18601	1	580	19	731.197
115	121	034935-S	Hordeum vulgare	HEB-25-072	S	2	1	NW	1	8	6/13/2014 2:17	13.68	14	-6.32	-6	4298	4298	NA	6492	RGB_SV1	2696	9007890	402805	1.23932	0.0554185	22.3629	2687	0.996662	9	0.00333828	703	183.312	0.260757	281.178	163.598	7.79008	1117.78	2017.36	0.126751	21270	671.24	0.836117	143	282	2696	1	278	3	289.613
116	122	034935-S	Hordeum vulgare	HEB-25-072	S	2	1	NW	1	8	6/14/2014 2:17	14.68	15	-5.32	-5	4290	4290	8	7620	RGB_SV1	3258	17322900	290089	1.63199	0.0273293	59.7158	3219	0.988029	39	0.0119705	1016	316.837	0.311848	329.656	313.421	-4.70315	1121.68	2009.56	0.456686	7134	669.87	0.935204	48	329	3258	1	317	11	339.345
117	123	034935-S	Hordeum vulgare	HEB-25-072	S	2	1	NW	1	8	6/15/2014 2:17	15.68	16	-4.32	-4	4282	4282	16	8513	RGB_SV1	3501	25622400	450118	2.09043	0.0367234	56.9238	3473	0.992002	28	0.00799771	1149	377.093	0.328192	370.725	322.392	-1.84644	1114.83	1997.26	0.362535	9657	754.597	0.932136	73	367	3501	1	355	11	381.847
118	124	034935-S	Hordeum vulgare	HEB-25-072	S	2	1	NW	1	8	6/16/2014 2:17	16.68	17	-3.32	-3	4275	4281	23	9801	RGB_SV1	3893	35620300	369126	2.35033	0.024356	96.499	3858	0.991009	35	0.00899049	1186	361.314	0.304649	410.505	341.019	0.454972	1111.45	1980.99	0.370833	10498	832.073	0.959395	77	406	3893	1	395	10	422.82
119	125	034935-S	Hordeum vulgare	HEB-25-072	S	2	1	NW	1	8	6/17/2014 2:17	17.68	18	-2.32	-2	4273	4281	31	11084	RGB_SV1	4013	40164200	481440	2.49402	0.0298954	83.425	3983	0.992524	30	0.0074757	1271	402.552	0.316721	428.851	263.48	1.13258	1130.89	1980.79	0.347566	11546	868.759	0.953182	58	429	4013	1	417	11	441.716
120	126	034935-S	Hordeum vulgare	HEB-25-072	S	2	1	NW	1	8	6/18/2014 2:17	18.68	19	-1.32	-1	4271	4281	41	12152	RGB_SV1	4546	47619700	183998	2.30424	0.00890339	258.805	4498	0.989441	48	0.0105587	1165	298.554	0.256269	455.379	185.912	0.37218	1165.09	1972.64	0.495315	9178	919.845	0.984663	70	452	4546	1	439	12	468.899
121	127	034935-S	Hordeum vulgare	HEB-25-072	S	2	1	NW	1	8	6/20/2014 2:17	20.68	21	0.68	1	4455	4455	54	14492	RGB_SV1	5827	57025800	945427	1.6795	0.0278444	60.3175	5802	0.99571	25	0.00429037	1623	452.056	0.278531	452.358	108.426	0.65042	1145.61	1963.52	0.318711	18283	929.203	0.93583	70	453	5827	1	445	7	465.889
122	128	034935-S	Hordeum vulgare	HEB-25-072	S	2	1	NW	1	8	6/21/2014 2:17	21.68	22	1.68	2	4446	4446	63	16642	RGB_SV1	6344	79866500	9150460	1.98444	0.227361	8.72814	6331	0.997951	13	0.00204918	1976	615.475	0.311475	472.788	439.191	-8.42082	1177.63	1950.91	0.0872028	72750	1183.49	0.631089	320	440	6344	1	434	5	487.408
123	129	034935-S	Hordeum vulgare	HEB-25-072	S	2	1	NW	1	8	6/22/2014 2:17	22.68	23	2.68	3	4435	4435	74	18065	RGB_SV1	5680	92009700	5533740	2.85192	0.171523	16.627	5672	0.998591	8	0.00140845	2010	711.285	0.353873	506.44	952.548	-2.04894	1060.99	1953.53	0.105416	53882	1113.58	0.78595	293	442	5680	1	438	3	521.128
124	130	034935-S	Hordeum vulgare	HEB-25-072	S	2	1	NW	1	8	6/23/2014 2:17	23.68	24	3.68	4	4422	4422	87	20756	RGB_SV1	6840	106621000	5182580	2.27892	0.110773	20.5729	6825	0.997807	15	0.00219298	1789	467.912	0.26155	514.164	335.711	3.93524	1053.11	1953.59	0.15123	45229	1127.71	0.823177	327	421	6840	1	414	6	529.589
125	131	034935-S	Hordeum vulgare	HEB-25-072	S	2	1	NW	1	8	6/24/2014 2:17	24.68	25	4.68	5	4411	4411	98	21808	RGB_SV1	7026	99573000	6905640	2.01709	0.13989	14.4191	6997	0.995872	29	0.00412753	2307	757.508	0.328352	489.388	450.274	0.404365	1056.7	1958.27	0.125689	55900	1124.86	0.757406	358	383	7026	1	377	5	501.335
126	132	034935-S	Hordeum vulgare	HEB-25-072	S	2	1	NW	1	8	6/25/2014 2:17	25.68	26	5.68	6	4402	4402	107	23018	RGB_SV1	7300	87895200	8557750	1.64938	0.160588	10.2708	7277	0.996849	23	0.00315068	2483	844.56	0.340137	464.557	635.269	-4.96775	1067.65	1959.76	0.134567	54248	1082.55	0.67659	338	379	7300	1	372	6	477.711
127	133	034935-S	Hordeum vulgare	HEB-25-072	S	2	1	NW	1	8	6/26/2014 2:17	26.68	27	6.68	7	4393	4393	116	24525	RGB_SV1	8098	94554700	22323800	1.44187	0.340418	4.2356	8073	0.996913	25	0.00308718	2866	1014.32	0.353915	467.518	697.352	-1.82335	1071.81	1947.38	0.103954	77900	1196.87	0.381924	398	387	8098	1	380	6	482.722
128	134	034935-S	Hordeum vulgare	HEB-25-072	S	2	1	NW	1	8	6/27/2014 2:17	27.68	28	7.68	8	4385	4385	124	26854	RGB_SV1	8242	86970500	17879200	1.28029	0.263197	4.86436	8208	0.995875	34	0.00412521	2806	955.307	0.340451	430.503	622.311	-1.25848	1150.23	1944.73	0.101956	80839	1159.19	0.434224	289	419	8242	1	412	6	459.091
129	135	034935-S	Hordeum vulgare	HEB-25-072	S	2	1	NW	1	8	6/28/2014 2:17	28.68	29	8.68	9	4373	4373	136	29736	RGB_SV1	10207	174396000	29340700	1.67394	0.281627	5.94383	10188	0.998138	19	0.00186147	2812	774.698	0.275497	595.243	424.617	3.09073	1233.39	1922.34	0.0832552	122599	1499.57	0.506908	534	453	10207	1	446	6	610.374
130	136	034935-S	Hordeum vulgare	HEB-25-072	S	2	1	NW	1	8	6/29/2014 2:17	29.68	30	9.68	10	4360	4360	149	31938	RGB_SV1	10750	190795000	36866600	1.65101	0.319019	5.17528	10722	0.997395	28	0.00260465	3030	854.037	0.281861	560.635	364.564	3.57814	1240.54	1923.1	0.0766625	140225	1501.3	0.457149	527	452	10750	1	444	7	575.693
131	137	034935-S	Hordeum vulgare	HEB-25-072	S	2	1	NW	1	8	6/30/2014 2:17	30.68	31	10.68	11	4346	4346	163	35023	RGB_SV1	10427	180165000	58226200	1.65711	0.53555	3.09423	10405	0.99789	22	0.00210991	3028	879.331	0.2904	585.896	547.99	-18.9719	1255.86	1955.95	0.0636119	163916	1610.28	0.26164	582	432	10427	1	425	6	624.628
132	138	034935-S	Hordeum vulgare	HEB-25-072	S	2	1	NW	1	8	7/1/2014 2:17	31.68	32	11.68	12	4337	4337	172	37525	RGB_SV1	10711	225649000	91351300	1.96686	0.79626	2.47012	10249	0.956867	462	0.0431332	3606	1214.01	0.336663	708.41	819.625	-50.2151	1260.4	1997.67	0.0548186	195390	1770.65	0.17948	578	570	10711	1	424	145	729.662
133	139	034935-S	Hordeum vulgare	HEB-25-072	S	2	1	NW	1	8	7/2/2014 2:17	32.68	33	12.68	13	4329	4329	180	40158	RGB_SV1	11476	239277000	102277000	1.81685	0.776596	2.33951	10713	0.933513	763	0.0664866	3497	1065.62	0.304723	708.109	834.411	-57.5546	1260.89	2009.01	0.0604254	189920	1777.91	0.160889	589	594	11476	1	420	173	729.813
134	141	034936-C	Hordeum vulgare	HEB-25-072	C	1	1	NW	1	9	6/13/2014 2:18	13.68	14	-6.32	-6	4287	4287	NA	5544	RGB_SV1	2581	8809480	1086870	1.32244	0.163156	8.10535	2561	0.992251	20	0.00774893	959	356.327	0.371561	248.646	107.426	-7.74821	1032.4	2039.7	0.217256	11880	581.946	0.608944	96	241	2581	1	234	6	256.355
135	142	034936-C	Hordeum vulgare	HEB-25-072	C	1	1	NW	1	9	6/14/2014 2:18	14.68	15	-5.32	-5	4281	4280	6	6297	RGB_SV1	2894	13723900	1096250	1.63863	0.130892	12.5189	2867	0.99067	27	0.00932965	997	343.472	0.344506	313.006	377.279	-8.83481	1027.18	2032.59	0.226041	12803	660.208	0.726004	79	314	2894	1	303	10	322.397
136	143	034936-C	Hordeum vulgare	HEB-25-072	C	1	1	NW	1	9	6/15/2014 2:18	15.68	16	-4.32	-4	4274	4279	12	7038	RGB_SV1	3502	25350200	1551280	2.06704	0.126491	16.3415	3467	0.990006	35	0.00999429	1221	425.711	0.348658	357.169	1311.24	-10.7098	1034.3	2012.51	0.210977	16599	752.388	0.78264	92	358	3502	1	344	13	367.884
137	144	034936-C	Hordeum vulgare	HEB-25-072	C	1	1	NW	1	9	6/16/2014 2:18	16.68	17	-3.32	-3	4273	4280	18	8103	RGB_SV1	3932	38921400	1039320	2.51746	0.0672236	37.449	3912	0.994914	20	0.00508647	1192	361.359	0.303154	400.719	977.044	-8.66915	1025.46	1993.48	0.257921	15245	819.192	0.898672	72	401	3932	1	391	9	412.741
138	145	034936-C	Hordeum vulgare	HEB-25-072	C	1	1	NW	1	9	6/17/2014 2:18	17.68	18	-2.32	-2	4273	4281	25	9590	RGB_SV1	4798	56484400	3498430	2.45362	0.151968	16.1457	4749	0.989787	49	0.0102126	1522	482.802	0.317216	452.305	562.392	-6.88753	1078.34	1988.07	0.182309	26318	953.907	0.780311	172	433	4798	1	418	14	465.874
139	146	034936-C	Hordeum vulgare	HEB-25-072	C	1	1	NW	1	9	6/18/2014 2:18	18.68	19	-1.32	-1	4272	4280	34	11969	RGB_SV1	4843	50788000	4764030	2.16537	0.203117	10.6607	4794	0.989882	49	0.0101177	1675	579.315	0.34586	452.435	474.056	-6.8823	1107.05	2005.55	0.149098	32482	984.209	0.686386	255	382	4843	1	368	13	466.008
140	147	034936-C	Hordeum vulgare	HEB-25-072	C	1	1	NW	1	9	6/20/2014 2:18	20.68	21	0.68	1	4457	4456	45.5	15294	RGB_SV1	5183	39407100	2171960	1.46694	0.0808518	18.1436	5151	0.993826	32	0.00617403	1399	377.619	0.269921	364.445	1863.11	-3.37997	1000.34	1991.47	0.244805	21172	806.822	0.801967	160	357	5183	1	348	8	374.943
141	148	034936-C	Hordeum vulgare	HEB-25-072	C	1	1	NW	1	9	6/21/2014 2:18	21.68	22	1.68	2	4444	4444	57.5	17018	RGB_SV1	6191	90207200	10650700	2.35353	0.277879	8.46961	6161	0.995154	30	0.00484574	1886	574.543	0.304636	478.553	674.632	-4.8268	1141.46	1986.37	0.119974	51603	1106.13	0.622202	360	363	6191	1	355	7	492.806
142	149	034936-C	Hordeum vulgare	HEB-25-072	C	1	1	NW	1	9	6/22/2014 2:18	22.68	23	2.68	3	4432	4432	69.5	20966	RGB_SV1	8100	129250000	10779700	1.96997	0.1643	11.9901	8059	0.994938	41	0.00506173	2318	663.349	0.286173	495.404	2710.83	3.02239	1162.06	1975.02	0.135474	59790	1169.42	0.715778	415	339	8100	1	331	7	510.12
143	150	034936-C	Hordeum vulgare	HEB-25-072	C	1	1	NW	1	9	6/23/2014 2:18	23.68	24	3.68	4	4417	4417	84.5	23391	RGB_SV1	8114	162968000	15779600	2.47533	0.239677	10.3278	8080	0.99581	34	0.00419029	2322	664.492	0.286172	517.943	540.323	-11.2431	1195.49	1975.02	0.095034	85380	1289.15	0.678058	479	345	8114	1	338	6	534.454
144	151	034936-C	Hordeum vulgare	HEB-25-072	C	1	1	NW	1	9	6/24/2014 2:18	24.68	25	4.68	5	4403	4403	98.5	27097	RGB_SV1	8882	132618000	13842100	1.68105	0.175461	9.58078	8845	0.995834	37	0.00416573	2804	885.208	0.315695	476.489	547.578	-1.42372	1176.47	1970.66	0.128423	69162	1157.73	0.657686	380	362	8882	1	355	6	490.784
145	152	034936-C	Hordeum vulgare	HEB-25-072	C	1	1	NW	1	9	6/25/2014 2:18	25.68	26	5.68	6	4390	4390	111.5	29151	RGB_SV1	7974	86355500	17581200	1.35812	0.276501	4.9118	7932	0.994733	42	0.00526712	2130	568.962	0.267118	487.075	430.061	-28.9417	1091.05	1948.86	0.185326	43027	1075.91	0.437838	240	440	7974	1	432	7	501.687
146	153	034936-C	Hordeum vulgare	HEB-25-072	C	1	1	NW	1	9	6/26/2014 2:18	26.68	27	6.68	7	4378	4378	123.5	30633	RGB_SV1	7588	80263400	1756130	1.394	0.0305001	45.7047	7556	0.995783	32	0.00421719	1702	381.761	0.224302	437.031	1245.92	-3.55573	1032.93	1952.98	0.360595	21043	906.593	0.916189	73	437	7588	1	430	6	450.142
147	154	034936-C	Hordeum vulgare	HEB-25-072	C	1	1	NW	1	9	6/27/2014 2:18	27.68	28	7.68	8	4366	4366	135.5	36277	RGB_SV1	10432	182670000	7137720	1.67854	0.065588	25.5921	10381	0.995111	51	0.0048888	2598	647.01	0.249041	510.683	2016.58	-6.50911	1054.49	1912	0.255743	40791	1092.83	0.855236	155	507	10424	0.999233	499	7	524.476
148	155	034936-C	Hordeum vulgare	HEB-25-072	C	1	1	NW	1	9	6/28/2014 2:18	28.68	29	8.68	9	4350	4350	151.5	42998	RGB_SV1	13402	318997000	25151800	1.77602	0.140033	12.6829	13343	0.995598	59	0.00440233	3450	888.114	0.257424	613.616	1738.94	0.579526	1090.55	1894.63	0.150264	89190	1407.95	0.729029	340	568	13402	1	559	8	630.617
149	156	034936-C	Hordeum vulgare	HEB-25-072	C	1	1	NW	1	9	6/29/2014 2:18	29.68	30	9.68	10	4332	4331	169.5	48312	RGB_SV1	13900	475613000	36821100	2.46164	0.190575	12.9169	13813	0.993741	87	0.00625899	3750	1011.69	0.269784	664.654	358.794	-9.45911	1121.31	1876.7	0.10047	138350	1569.13	0.733231	466	585	13900	1	575	9	681.981
150	157	034936-C	Hordeum vulgare	HEB-25-072	C	1	1	NW	1	9	6/30/2014 2:18	30.68	31	10.68	11	4310	4310	190.5	52031	RGB_SV1	12772	419073000	97535900	2.56905	0.597925	4.2966	12692	0.993736	80	0.0062637	3763	1108.69	0.294629	572.267	6555.29	-42.2258	1123.71	1899.99	0.0795535	160546	1545.21	0.387381	526	483	12772	1	475	7	593.024
151	158	034936-C	Hordeum vulgare	HEB-25-072	C	1	1	NW	1	9	7/1/2014 2:18	31.68	32	11.68	12	4293	4293	207.5	57737	RGB_SV1	16183	401925000	150852000	1.53471	0.576012	2.66437	16097	0.994686	86	0.00531422	4378	1184.38	0.270531	527.287	3422.94	-6.66168	1109.21	1891.6	0.102687	157595	1521.42	0.206301	453	509	16182	0.999938	501	7	570.808
152	159	034936-C	Hordeum vulgare	HEB-25-072	C	1	1	NW	1	9	7/2/2014 2:18	32.68	33	12.68	13	4278	4278	222.5	63048	RGB_SV1	19060	497900000	201134000	1.37056	0.553655	2.47547	18768	0.98468	292	0.01532	4995	1309.03	0.262067	614.081	6735.11	-15.8862	1096.15	1886.77	0.105836	180090	1654.74	0.180232	448	615	19060	1	596	18	639.83
153	161	034937-S	Hordeum vulgare	HEB-24-006	S	2	1	NW	1	10	6/13/2014 2:18	13.68	14	-6.32	-6	4291	4291	NA	6822	RGB_SV1	2969	12502400	110003	1.41831	0.0124792	113.655	2946	0.992253	23	0.00774672	677	154.372	0.228023	284.684	337.966	6.83694	1110.17	2017.61	0.620221	4787	577.419	0.965417	43	283	2969	1	275	7	293.224
154	162	034937-S	Hordeum vulgare	HEB-24-006	S	2	1	NW	1	10	6/14/2014 2:18	14.68	15	-5.32	-5	4285	4285	6	6919	RGB_SV1	2717	16671400	30495.9	2.25836	0.00413107	546.676	2661	0.979389	56	0.020611	706	183.451	0.259845	349.824	59.4853	6.28322	1110.72	2013.89	0.712749	3812	703.595	0.99271	26	350	2717	1	335	14	360.319
155	163	034937-S	Hordeum vulgare	HEB-24-006	S	2	1	NW	1	10	6/15/2014 2:18	15.68	16	-4.32	-4	4279	4279	12	8329	RGB_SV1	3535	28191200	71884	2.25598	0.00575245	392.177	3488	0.986704	47	0.0132956	848	203.424	0.239887	405.345	173.699	8.81698	1116.18	1996.07	0.589658	5995	815.414	0.989852	41	405	3535	1	390	14	417.506
156	164	034937-S	Hordeum vulgare	HEB-24-006	S	2	1	NW	1	10	6/16/2014 2:18	16.68	17	-3.32	-3	4275	4280	16	9546	RGB_SV1	4006	38841200	160196	2.42031	0.0099823	242.46	3961	0.988767	45	0.0112332	1016	257.677	0.25362	433.849	252.284	7.90051	1129.99	1988.35	0.514117	7792	873.656	0.983638	76	429	4006	1	416	12	446.865
157	165	034937-S	Hordeum vulgare	HEB-24-006	S	2	1	NW	1	10	6/17/2014 2:18	17.68	18	-2.32	-2	4274	4280	22	9214	RGB_SV1	4198	52817300	358113	2.99703	0.0203206	147.488	4140	0.986184	58	0.0138161	1289	395.789	0.307051	474.537	406.569	0.568198	1138.61	1978.58	0.377688	11115	957.38	0.973243	108	464	4198	1	448	15	488.773
158	166	034937-S	Hordeum vulgare	HEB-24-006	S	2	1	NW	1	10	6/18/2014 2:18	18.68	19	-1.32	-1	4272	4280	30	10197	RGB_SV1	3959	46114600	1213370	2.94217	0.0774147	38.0052	3893	0.983329	66	0.0166709	1453	533.268	0.367012	460.089	170.711	-5.98567	1146.25	1991.34	0.231927	17070	941.014	0.900079	166	432	3959	1	417	14	473.892
159	167	034937-S	Hordeum vulgare	HEB-24-006	S	2	1	NW	1	10	6/20/2014 2:18	20.68	21	0.68	1	4459	4459	40.5	12451	RGB_SV1	5181	60117400	1981060	2.23961	0.0738025	30.346	5147	0.993438	34	0.00656244	1546	461.323	0.298398	438.617	885.625	-6.93586	1133.94	1959.12	0.227356	22788	947.06	0.876463	121	424	5181	1	414	9	451.776
160	168	034937-S	Hordeum vulgare	HEB-24-006	S	2	1	NW	1	10	6/21/2014 2:18	21.68	22	1.68	2	4450	4450	49.5	15012	RGB_SV1	5550	70205200	4205080	2.2792	0.136518	16.6953	5517	0.994054	33	0.00594595	1627	476.96	0.293153	439.714	1096.44	-2.74613	1113.43	1945.02	0.194573	28524	1003.22	0.786726	128	435	5550	1	426	8	452.425
161	169	034937-S	Hordeum vulgare	HEB-24-006	S	2	1	NW	1	10	6/22/2014 2:19	22.68	23	2.68	3	4439	4439	60.5	15771	RGB_SV1	6050	104614000	2451120	2.8581	0.0669659	42.6799	6021	0.995207	29	0.00479339	1694	474.32	0.28	539.015	617.635	-2.37299	1116.37	1922.85	0.233609	25898	1111.74	0.910521	90	540	6050	1	531	8	555.185
162	170	034937-S	Hordeum vulgare	HEB-24-006	S	2	1	NW	1	10	6/23/2014 2:18	23.68	24	3.68	4	4427	4427	72.5	17152	RGB_SV1	6298	127287000	1446850	3.20906	0.036477	87.9751	6265	0.99476	33	0.00523976	1709	463.747	0.271356	583.248	574.706	2.67946	1120.32	1908.92	0.265738	23700	1185.1	0.955549	79	584	6298	1	575	8	600.745
163	171	034937-S	Hordeum vulgare	HEB-24-006	S	2	1	NW	1	10	6/24/2014 2:19	24.68	25	4.68	5	4416	4416	83.5	19914	RGB_SV1	7135	148954000	7793520	2.92592	0.15309	19.1125	7095	0.994394	40	0.00560617	2063	596.492	0.289138	620.165	1027.01	-2.53298	1054.58	1914.02	0.143313	49786	1315.43	0.811007	224	587	7135	1	579	7	638.434
164	172	034937-S	Hordeum vulgare	HEB-24-006	S	2	1	NW	1	10	6/25/2014 2:18	25.68	26	5.68	6	4407	4407	92.5	20796	RGB_SV1	7402	164006000	6743810	2.99337	0.123086	24.3195	7369	0.995542	33	0.00445826	2162	631.484	0.292083	635.447	724.688	1.50848	1060.73	1900.82	0.160467	46128	1330.83	0.848258	213	608	7402	1	600	7	653.904
165	173	034937-S	Hordeum vulgare	HEB-24-006	S	2	1	NW	1	10	6/26/2014 2:18	26.68	27	6.68	7	4399	4399	100.5	21928	RGB_SV1	7781	175558000	11898600	2.89967	0.196528	14.7545	7750	0.996016	31	0.00398406	2505	806.455	0.321938	646.171	915.926	-1.83113	1060.81	1899.7	0.128378	60610	1388.28	0.76222	271	610	7781	1	602	7	664.87
166	174	034937-S	Hordeum vulgare	HEB-24-006	S	2	1	NW	1	10	6/27/2014 2:18	27.68	28	7.68	8	4392	4392	107.5	22182	RGB_SV1	8619	205870000	19351200	2.77127	0.260492	10.6386	8575	0.994895	44	0.005105	2871	956.334	0.333101	667.998	1027.7	-7.27789	1048.51	1891.24	0.108005	79802	1466.45	0.685846	327	612	8619	1	602	9	687.622
167	175	034937-S	Hordeum vulgare	HEB-24-006	S	2	1	NW	1	10	6/28/2014 2:18	28.68	29	8.68	9	4380	4380	119.5	25031	RGB_SV1	8802	207612000	21757900	2.67971	0.280836	9.5419	8757	0.994887	45	0.00511247	2963	997.429	0.336628	659.622	1102.8	-10.558	1056.05	1882.57	0.0979993	89817	1482.31	0.656555	333	611	8802	1	601	9	678.629
168	176	034937-S	Hordeum vulgare	HEB-24-006	S	2	1	NW	1	10	6/29/2014 2:18	29.68	30	9.68	10	4370	4369	129.5	26555	RGB_SV1	9181	221270000	21147100	2.62508	0.250883	10.4634	9123	0.993683	58	0.00631739	3067	1024.56	0.33406	648.297	955.269	-12.5132	1064.95	1874.3	0.100165	91659	1480.18	0.681502	317	609	9181	1	598	10	666.68
169	177	034937-S	Hordeum vulgare	HEB-24-006	S	2	1	NW	1	10	6/30/2014 2:19	30.68	31	10.68	11	4355	4355	143.5	27998	RGB_SV1	9871	255471000	21801500	2.62192	0.22375	11.7181	9830	0.995846	41	0.00415358	3153	1007.13	0.31942	652.835	778.274	-15.5289	1073.2	1865.72	0.103113	95730	1513.14	0.710216	301	653	9871	1	644	8	674.055
170	178	034937-S	Hordeum vulgare	HEB-24-006	S	2	1	NW	1	10	7/1/2014 2:18	31.68	32	11.68	12	4346	4346	152.5	29628	RGB_SV1	10608	300849000	26918700	2.67351	0.239215	11.1762	10555	0.995004	53	0.00499623	3326	1042.82	0.313537	712.31	870.392	-19.8808	1088.51	1850.1	0.10345	102542	1596.92	0.69847	276	713	10608	1	703	9	733.679
171	179	034937-S	Hordeum vulgare	HEB-24-006	S	2	1	NW	1	10	7/2/2014 2:18	32.68	33	12.68	13	4339	4339	159.5	29532	RGB_SV1	10712	310322000	30225900	2.70441	0.263413	10.2668	10578	0.987491	134	0.0125093	2818	741.33	0.26307	744.611	706.51	-23.2774	1109.73	1850.54	0.114482	93569	1666.97	0.676485	257	739	10712	1	719	19	766.813
172	181	034938-C	Hordeum vulgare	HEB-24-006	C	1	1	NW	1	11	6/13/2014 2:19	13.68	14	-6.32	-6	4271	4279	NA	5820	RGB_SV1	2641	11309700	514267	1.62149	0.0737313	21.9918	2639	0.999243	2	0.000757289	916	317.704	0.346838	285.175	342.782	-1.49419	1016.48	2028.8	0.292049	9043	600.823	0.833592	67	286	2641	1	283	2	293.731
173	182	034938-C	Hordeum vulgare	HEB-24-006	C	1	1	NW	1	11	6/14/2014 2:19	14.68	15	-5.32	-5	4271	4279	8	6808	RGB_SV1	2869	15389100	817521	1.86961	0.0993203	18.8241	2835	0.988149	34	0.0118508	961	321.897	0.33496	319.077	368.309	-5.60764	1018.61	2024.13	0.253737	11307	671.028	0.808403	66	320	2869	1	313	6	328.649
174	183	034938-C	Hordeum vulgare	HEB-24-006	C	1	1	NW	1	11	6/15/2014 2:19	15.68	16	-4.32	-4	4271	4280	16	7750	RGB_SV1	3218	22652300	828581	2.18746	0.0800134	27.3387	3141	0.976072	77	0.0239279	1134	399.613	0.352393	365.494	433.279	-7.52686	1027.85	2015.65	0.221123	14553	767.182	0.863831	73	366	3218	1	352	13	376.407
175	184	034938-C	Hordeum vulgare	HEB-24-006	C	1	1	NW	1	11	6/16/2014 2:19	16.68	17	-3.32	-3	4272	4280	24	8561	RGB_SV1	3423	29263100	734710	2.4975	0.062705	39.8294	3367	0.98364	56	0.0163599	1171	400.596	0.342098	400.405	349.853	-5.55014	1028.45	2006.75	0.237148	14434	825.078	0.904431	69	401	3423	1	388	12	412.417
176	185	034938-C	Hordeum vulgare	HEB-24-006	C	1	1	NW	1	11	6/17/2014 2:19	17.68	18	-2.32	-2	4273	4280	31	9769	RGB_SV1	3899	36553800	997149	2.4045	0.0655924	36.6583	3801	0.974865	98	0.0251346	1253	402.67	0.321364	428.753	357.279	-3.79744	1029.21	2000.28	0.114344	34099	967.679	0.896602	144	426	3899	1	412	13	441.043
177	186	034938-C	Hordeum vulgare	HEB-24-006	C	1	1	NW	1	11	6/18/2014 2:19	18.68	19	-1.32	-1	4270	4280	41	10456	RGB_SV1	4278	41070600	553517	2.24414	0.0302447	74.1994	4223	0.987144	55	0.0128565	1210	342.239	0.282842	454.357	445.392	3.4889	1030.48	1985.17	0.301183	14204	925.489	0.947515	67	455	4278	1	442	12	467.987
178	187	034938-C	Hordeum vulgare	HEB-24-006	C	1	1	NW	1	11	6/20/2014 2:19	20.68	21	0.68	1	4452	4452	55	13497	RGB_SV1	4962	53885600	3077670	2.18856	0.125	17.5085	4922	0.991939	40	0.00806127	1517	463.783	0.305723	430.813	1161.75	-5.16174	1111.98	1980.81	0.197328	25146	920.397	0.79556	229	369	4962	1	361	7	443.738
179	188	034938-C	Hordeum vulgare	HEB-24-006	C	1	1	NW	1	11	6/21/2014 2:19	21.68	22	1.68	2	4441	4441	66	15586	RGB_SV1	5701	81864100	1203530	2.51879	0.0370301	68.02	5665	0.993685	36	0.00631468	1620	460.34	0.284161	472.273	934.617	-4.32058	957.318	1953.14	0.326331	17470	961.566	0.942886	177	442	5701	1	434	7	486.441
180	189	034938-C	Hordeum vulgare	HEB-24-006	C	1	1	NW	1	11	6/22/2014 2:19	22.68	23	2.68	3	4429	4429	78	16941	RGB_SV1	6133	100277000	659791	2.66598	0.0175413	151.984	6117	0.997391	16	0.00260884	1938	612.399	0.315995	517.731	688.617	1.37203	949.629	1936.95	0.378113	16220	1047.66	0.974024	193	483	6133	1	478	4	532.887
181	190	034938-C	Hordeum vulgare	HEB-24-006	C	1	1	NW	1	11	6/23/2014 2:19	23.68	24	3.68	4	4416	4416	91	19041	RGB_SV1	6892	130830000	1532250	2.75433	0.0322581	85.3841	6861	0.995502	31	0.00449797	2065	618.721	0.299623	595.309	956.735	-3.31836	993.916	1926.42	0.268464	25672	1206.39	0.954231	115	589	6892	1	582	6	613.008
182	191	034938-C	Hordeum vulgare	HEB-24-006	C	1	1	NW	1	11	6/24/2014 2:19	24.68	25	4.68	5	4402	4402	105	22824	RGB_SV1	7415	94048000	23578800	1.71052	0.428843	3.98868	7374	0.994471	41	0.00552933	2362	752.4	0.318543	436.606	637.191	-22.9536	925.315	1973.81	0.0982249	75490	1170.07	0.358911	377	401	7415	1	392	8	467.655
183	192	034938-C	Hordeum vulgare	HEB-24-006	C	1	1	NW	1	11	6/25/2014 2:19	25.68	26	5.68	6	4390	4390	117	24541	RGB_SV1	6972	63747600	16008200	1.31144	0.329327	3.98219	6933	0.994406	39	0.0055938	2414	835.828	0.346242	440.242	535.368	-8.57503	992.526	1965.31	0.0997967	69862	1117.96	0.358287	261	424	6972	1	417	6	453.228
184	193	034938-C	Hordeum vulgare	HEB-24-006	C	1	1	NW	1	11	6/26/2014 2:19	26.68	27	6.68	7	4379	4379	128	26744	RGB_SV1	9312	114398000	81023300	1.31927	0.934381	1.41191	9272	0.995704	40	0.00429553	2972	948.538	0.319158	535.019	333.598	-3.445	933.578	1941.45	0.0879794	105843	1481.96	0.0291667	399	535	9312	1	527	7	594.359
185	194	034938-C	Hordeum vulgare	HEB-24-006	C	1	1	NW	1	11	6/27/2014 2:19	27.68	28	7.68	8	4368	4368	139	29984	RGB_SV1	10061	138806000	108448000	1.37128	1.07137	1.27993	10015	0.995428	46	0.00457211	3178	1003.84	0.315873	555.169	972.928	-1.69023	926.211	1937.49	0.0833499	120708	1510.03	0.015075	421	539	10061	1	531	7	599.452
186	195	034938-C	Hordeum vulgare	HEB-24-006	C	1	1	NW	1	11	6/28/2014 2:19	28.68	29	8.68	9	4352	4352	155	31722	RGB_SV1	11281	286672000	49573300	2.25263	0.38954	5.78278	11220	0.994593	61	0.00540732	3465	1064.29	0.307154	700.698	1582.84	-18.5069	976.972	1896.18	0.0937708	120304	1652.65	0.497217	297	697	11281	1	689	7	721.03
187	196	034938-C	Hordeum vulgare	HEB-24-006	C	1	1	NW	1	11	6/29/2014 2:19	29.68	30	9.68	10	4334	4334	173	36084	RGB_SV1	12068	442467000	18077600	3.03816	0.124128	24.476	11994	0.993868	74	0.00613192	3342	925.503	0.276931	745.687	2136.61	-2.73749	1006.27	1868.2	0.146478	82388	1634.47	0.849152	215	746	12068	1	737	8	768.014
188	197	034938-C	Hordeum vulgare	HEB-24-006	C	1	1	NW	1	11	6/30/2014 2:19	30.68	31	10.68	11	4315	4315	192	40408	RGB_SV1	14756	593480000	91391800	2.72564	0.41973	6.4938	14682	0.994985	74	0.00501491	4334	1272.94	0.293711	843.86	3210.23	-1.96792	937.294	1855.05	0.0863121	170961	1989.35	0.537454	386	825	14756	1	816	8	868.297
189	198	034938-C	Hordeum vulgare	HEB-24-006	C	1	1	NW	1	11	7/1/2014 2:19	31.68	32	11.68	12	4300	4300	207	46448	RGB_SV1	16742	654705000	98287000	2.33578	0.350656	6.66116	16626	0.993071	116	0.00692868	4437	1175.9	0.265022	828.918	2183.23	-24.7107	995.293	1858.43	0.105945	158025	2019.41	0.546037	391	829	16742	1	819	9	869.157
190	199	034938-C	Hordeum vulgare	HEB-24-006	C	1	1	NW	1	11	7/2/2014 2:19	32.68	33	12.68	13	4286	4286	221	54166	RGB_SV1	16947	734779000	56064700	2.55842	0.195211	13.1059	16656	0.982829	291	0.0171712	5163	1572.94	0.304656	785.001	2713.32	-5.86786	1088.1	1870.91	0.105551	160558	1835.81	0.736534	511	679	16947	1	659	19	798.603
191	201	034939-S	Hordeum vulgare	HEB-24-132	S	2	1	NW	1	12	6/13/2014 2:20	13.68	14	-6.32	-6	4273	4281	NA	6037	RGB_SV1	2576	11008700	92624.5	1.65899	0.0139584	118.853	2518	0.977485	58	0.0225155	619	148.743	0.240295	256.236	447.48	3.1115	1119.87	2059.11	0.476067	5411	523.83	0.966904	34	257	2576	1	247	9	263.881
192	202	034939-S	Hordeum vulgare	HEB-24-132	S	2	1	NW	1	12	6/14/2014 2:20	14.68	15	-5.32	-5	4273	4280	8	6791	RGB_SV1	2814	17029300	66890.1	2.15054	0.00844722	254.586	2699	0.959133	115	0.0408671	633	142.391	0.224947	290.209	298.569	2.8564	1118.82	2049.46	0.568485	4950	591.198	0.984411	29	291	2814	1	276	14	298.878
193	203	034939-S	Hordeum vulgare	HEB-24-132	S	2	1	NW	1	12	6/15/2014 2:20	15.68	16	-4.32	-4	4271	4280	17	7938	RGB_SV1	3120	21969400	127015	2.25688	0.013048	172.967	2996	0.960256	124	0.0397436	783	196.503	0.250962	349.074	96.2132	2.54615	1132.46	2038.85	0.379147	8229	709.132	0.977139	52	348	3120	1	334	13	359.547
194	204	034939-S	Hordeum vulgare	HEB-24-132	S	2	1	NW	1	12	6/16/2014 2:20	16.68	17	-3.32	-3	4271	4281	26	8714	RGB_SV1	3280	22355900	352247	2.078	0.0327416	63.4666	3168	0.965854	112	0.0341463	856	223.395	0.260976	321.403	710.208	3.70872	1127.64	2026.42	0.279696	11727	671.752	0.938915	71	321	3280	1	308	12	331.045
195	205	034939-S	Hordeum vulgare	HEB-24-132	S	2	1	NW	1	12	6/17/2014 2:20	17.68	18	-2.32	-2	4273	4280	34	9933	RGB_SV1	3862	26511100	561556	1.77747	0.0376503	47.2101	3747	0.970223	115	0.0297773	968	242.627	0.250647	318.831	778.492	7.89135	1121.39	2019.9	0.314444	12282	686.977	0.918751	68	319	3862	1	304	14	328.396
196	206	034939-S	Hordeum vulgare	HEB-24-132	S	2	1	NW	1	12	6/18/2014 2:20	18.68	19	-1.32	-1	4270	4279	44	10770	RGB_SV1	4063	39080100	95483.8	2.36735	0.0057841	409.285	3938	0.969235	125	0.0307654	945	219.794	0.232587	401.45	146.225	2.51265	1125.48	1996.61	0.522505	7776	810.489	0.990274	34	402	4063	1	387	14	413.493
197	207	034939-S	Hordeum vulgare	HEB-24-132	S	2	1	NW	1	12	6/20/2014 2:20	20.68	21	0.68	1	4455	4455	56	14221	RGB_SV1	5518	79884300	695585	2.6236	0.0228448	114.845	5470	0.991301	48	0.0086988	1486	400.181	0.2693	507.941	443.47	0.338751	1137.8	1952.27	0.274801	20080	1040.13	0.965769	104	499	5518	1	490	8	523.179
198	208	034939-S	Hordeum vulgare	HEB-24-132	S	2	1	NW	1	12	6/21/2014 2:20	21.68	22	1.68	2	4443	4443	68	15921	RGB_SV1	5270	109309000	402008	3.93581	0.0144748	271.907	5232	0.992789	38	0.00721063	1486	419.013	0.281973	580.124	436.196	3.27756	1030.96	1948.6	0.274208	19219	1175.41	0.985397	217	541	5270	1	533	7	597.528
199	209	034939-S	Hordeum vulgare	HEB-24-132	S	2	1	NW	1	12	6/22/2014 2:20	22.68	23	2.68	3	4431	4431	80	18004	RGB_SV1	6273	118646000	346122	3.01512	0.00879585	342.789	6214	0.990595	59	0.00940539	1617	416.816	0.257771	594.237	128.568	3.62858	1039.27	1946.42	0.32764	19146	1201.26	0.988399	185	567	6273	1	559	7	610.21
200	210	034939-S	Hordeum vulgare	HEB-24-132	S	2	1	NW	1	12	6/23/2014 2:20	23.68	24	3.68	4	4420	4420	91	19650	RGB_SV1	7435	132740000	1149020	2.40126	0.0207858	115.524	7392	0.994217	43	0.00578346	1721	398.365	0.231473	560.04	1125.84	2.79533	1057.07	1931.03	0.281107	26449	1147.76	0.965967	150	543	7435	1	535	7	576.583
201	211	034939-S	Hordeum vulgare	HEB-24-132	S	2	1	NW	1	12	6/24/2014 2:20	24.68	25	4.68	5	4408	4408	103	20259	RGB_SV1	7776	141660000	2183460	2.34279	0.0361105	64.8785	7725	0.993441	51	0.00655864	1909	468.658	0.245499	561.445	1283.47	1.59941	1084.57	1914.71	0.236943	32818	1160.53	0.940204	103	557	7776	1	550	6	577.33
202	212	034939-S	Hordeum vulgare	HEB-24-132	S	2	1	NW	1	12	6/25/2014 2:20	25.68	26	5.68	6	4398	4398	113	22096	RGB_SV1	8158	131236000	4212560	1.9719	0.0632963	31.1535	8111	0.994239	47	0.00576122	1889	437.401	0.231552	557.008	114.196	-5.95895	1122.96	1905.13	0.218344	37363	1193.6	0.879466	124	558	8158	1	551	6	573.714
203	213	034939-S	Hordeum vulgare	HEB-24-132	S	2	1	NW	1	12	6/26/2014 2:20	26.68	27	6.68	7	4389	4389	122	24197	RGB_SV1	8451	174391000	1718050	2.44179	0.0240558	101.505	8407	0.994793	44	0.00520648	2226	586.33	0.263401	598.732	359.706	2.12869	1044.87	1897.1	0.290183	29123	1239.66	0.961358	178	585	8451	1	577	7	616.468
204	214	034939-S	Hordeum vulgare	HEB-24-132	S	2	1	NW	1	12	6/27/2014 2:20	27.68	28	7.68	8	4383	4382	128	26667	RGB_SV1	8342	226443000	664982	3.25401	0.00955586	340.525	8286	0.993287	56	0.00671302	1985	472.336	0.237953	617.693	1615.27	2.03465	1005.63	1879.78	0.358935	23241	1257.98	0.988322	241	571	8342	1	564	6	633.094
205	215	034939-S	Hordeum vulgare	HEB-24-132	S	2	1	NW	1	12	6/28/2014 2:20	28.68	29	8.68	9	4370	4370	140	29099	RGB_SV1	9561	305933000	2249370	3.34672	0.0246068	136.008	9505	0.994143	56	0.00585713	2454	629.862	0.256668	693.814	1924.68	-8.09966	1035.21	1873.41	0.27471	34804	1421.91	0.971018	226	658	9561	1	650	7	712.99
206	216	034939-S	Hordeum vulgare	HEB-24-132	S	2	1	NW	1	12	6/29/2014 2:20	29.68	30	9.68	10	4360	4360	150	28340	RGB_SV1	9706	307026000	1359620	3.25907	0.0144324	225.816	9649	0.994127	57	0.00587266	2119	462.617	0.218319	714.085	1341.66	3.77973	1167.17	1855.05	0.316672	30650	1450.5	0.982442	155	700	9706	1	692	7	735.297
207	217	034939-S	Hordeum vulgare	HEB-24-132	S	2	1	NW	1	12	6/30/2014 2:20	30.68	31	10.68	11	4345	4345	165	30726	RGB_SV1	11988	361264000	10203800	2.5138	0.0710019	35.4048	11923	0.994578	65	0.00542209	2880	691.892	0.24024	707.255	2562.35	-1.85516	1134.8	1864.56	0.211862	56584	1496.77	0.893142	146	708	11988	1	701	6	728.283
208	218	034939-S	Hordeum vulgare	HEB-24-132	S	2	1	NW	1	12	7/1/2014 2:20	31.68	32	11.68	12	4335	4335	175	32166	RGB_SV1	12027	342363000	21893300	2.36686	0.151355	15.6378	11955	0.994013	72	0.00598653	3155	827.64	0.262326	707.972	2253.68	0.800183	1086.21	1858.89	0.145991	82382	1561.02	0.774033	242	683	12027	1	676	6	726.515
209	219	034939-S	Hordeum vulgare	HEB-24-132	S	2	1	NW	1	12	7/2/2014 2:20	32.68	33	12.68	13	4327	4327	183	34258	RGB_SV1	12372	352130000	18468400	2.3005	0.120656	19.0666	12141	0.981329	231	0.0186712	3298	879.147	0.26657	712.939	2860.15	-2.46723	1076.8	1864.32	0.15004	82458	1562.74	0.810598	245	683	12372	1	665	17	732.333
210	221	034940-C	Hordeum vulgare	HEB-24-132	C	1	1	NW	1	13	6/13/2014 2:20	13.68	14	-6.32	-6	4259	4281	NA	6338	RGB_SV1	3190	15187600	419129	1.49248	0.0411876	36.2362	3149	0.987147	41	0.0128527	772	186.829	0.242006	284.269	473.735	-0.78363	1032.48	2056.41	0.402219	7931	585.568	0.895463	84	276	3190	1	268	7	292.797
211	222	034940-C	Hordeum vulgare	HEB-24-132	C	1	1	NW	1	13	6/14/2014 2:20	14.68	15	-5.32	-5	4271	4280	10	7298	RGB_SV1	3709	24506700	647122	1.78144	0.0470406	37.8703	3617	0.975196	92	0.0248045	868	203.134	0.234025	318.818	317.764	-0.826805	1033.18	2053.07	0.358012	10360	660.94	0.899741	108	308	3709	1	294	13	328.383
212	223	034940-C	Hordeum vulgare	HEB-24-132	C	1	1	NW	1	13	6/15/2014 2:20	15.68	16	-4.32	-4	4270	4280	20	7854	RGB_SV1	3860	30721100	746548	2.06188	0.0501053	41.1509	3745	0.970207	115	0.0297928	1154	345.004	0.298964	343.74	759.411	-0.801294	1037.35	2043.47	0.300062	12864	717.587	0.907354	130	328	3860	1	314	13	353.434
213	224	034940-C	Hordeum vulgare	HEB-24-132	C	1	1	NW	1	13	6/16/2014 2:20	16.68	17	-3.32	-3	4270	4281	30	9125	RGB_SV1	4190	32354900	900928	1.84294	0.0513171	35.9128	4067	0.970644	123	0.0293556	1257	377.1	0.3	344.646	674.558	-1.26864	1030.8	2032.58	0.256992	16304	731.352	0.894572	106	335	4190	1	321	13	354.733
214	225	034940-C	Hordeum vulgare	HEB-24-132	C	1	1	NW	1	13	6/17/2014 2:20	17.68	18	-2.32	-2	4271	4280	40	10630	RGB_SV1	4803	39428800	1909380	1.70918	0.0827687	20.6501	4661	0.970435	142	0.0295649	1479	455.432	0.307933	348.669	887.548	-5.32821	1042.3	2019.51	0.233201	20596	772.076	0.823777	138	329	4803	1	314	14	359.037
215	226	034940-C	Hordeum vulgare	HEB-24-132	C	1	1	NW	1	13	6/18/2014 2:20	18.68	19	-1.32	-1	4269	4280	51	12520	RGB_SV1	5286	51949000	1898530	1.85919	0.0679459	27.3627	5144	0.973137	142	0.0268634	1604	486.723	0.303443	419.724	92.6985	-2.92865	1036.92	1999.83	0.231781	22806	881.756	0.863942	121	419	5286	1	405	13	432.315
216	227	034940-C	Hordeum vulgare	HEB-24-132	C	1	1	NW	1	13	6/20/2014 2:20	20.68	21	0.68	1	4453	4453	64.5	15171	RGB_SV1	4851	65245500	4323530	2.77261	0.183728	15.0908	4808	0.991136	43	0.00886415	1735	620.537	0.357658	497.905	430.456	-14.1773	1019.18	1977.11	0.147103	32977	1042.45	0.76686	115	498	4851	1	489	8	512.722
217	228	034940-C	Hordeum vulgare	HEB-24-132	C	1	1	NW	1	13	6/21/2014 2:20	21.68	22	1.68	2	4439	4439	78.5	18541	RGB_SV1	7012	112880000	11970200	2.29579	0.243454	9.43007	6974	0.994581	38	0.00541928	2194	686.485	0.312892	550.989	792.375	0.404691	1029.7	1948.73	0.131676	53252	1193.93	0.653263	180	551	7012	1	543	7	567.287
218	229	034940-C	Hordeum vulgare	HEB-24-132	C	1	1	NW	1	13	6/22/2014 2:20	22.68	23	2.68	3	4425	4425	92.5	19693	RGB_SV1	7905	142513000	16514400	2.28061	0.264277	8.6296	7868	0.995319	37	0.00468058	2648	887.021	0.334978	578.596	1021.25	-6.85355	995.165	1944.5	0.125826	62825	1287.11	0.627751	275	559	7905	1	551	7	595.144
219	230	034940-C	Hordeum vulgare	HEB-24-132	C	1	1	NW	1	13	6/23/2014 2:20	23.68	24	3.68	4	4410	4411	107.5	22480	RGB_SV1	9262	148809000	17968000	1.73468	0.209455	8.28186	9224	0.995897	38	0.00410279	2768	827.232	0.298856	552.424	593.848	-3.56929	1020.43	1935.93	0.14792	62615	1225.32	0.615481	223	547	9262	1	539	7	568.997
220	231	034940-C	Hordeum vulgare	HEB-24-132	C	1	1	NW	1	13	6/24/2014 2:20	24.68	25	4.68	5	4395	4395	123.5	25761	RGB_SV1	9906	167024000	30967300	1.70209	0.315578	5.39357	9870	0.996366	36	0.00363416	2977	894.663	0.300525	571.612	876.5	-8.71055	1023.47	1927.26	0.112096	88371	1351.65	0.472224	278	559	9906	1	551	7	588.76
221	232	034940-C	Hordeum vulgare	HEB-24-132	C	1	1	NW	1	13	6/25/2014 2:20	25.68	26	5.68	6	4381	4381	137.5	27236	RGB_SV1	11497	278569000	28828000	2.10748	0.218095	9.66314	11438	0.994868	59	0.00513177	3333	966.242	0.289902	664.301	806.924	-8.47847	1005.53	1895.58	0.11479	100157	1481.01	0.660056	289	665	11497	1	657	7	684.23
222	233	034940-C	Hordeum vulgare	HEB-24-132	C	1	1	NW	1	13	6/26/2014 2:20	26.68	27	6.68	7	4368	4368	150.5	34420	RGB_SV1	11840	305239000	55899900	2.17739	0.398756	5.46046	11762	0.993412	78	0.00658784	3830	1238.93	0.32348	658.074	911.166	-11.3299	1046.33	1895.95	0.0927602	127641	1592.73	0.476686	329	628	11840	1	620	7	676.628
223	234	034940-C	Hordeum vulgare	HEB-24-132	C	1	1	NW	1	13	6/27/2014 2:20	27.68	28	7.68	8	4357	4357	161.5	34801	RGB_SV1	12931	377652000	82040100	2.25854	0.490639	4.60326	12844	0.993272	87	0.00672802	4344	1459.31	0.335937	714.217	1305.1	-9.06946	1065.06	1883.54	0.089548	144403	1752.34	0.413532	444	642	12931	1	635	6	736.473
224	235	034940-C	Hordeum vulgare	HEB-24-132	C	1	1	NW	1	13	6/28/2014 2:20	28.68	29	8.68	9	4340	4340	178.5	38889	RGB_SV1	14802	419402000	97091100	1.91421	0.443138	4.31968	14734	0.995406	68	0.00459397	4913	1630.7	0.331915	715.598	1215.72	-10.432	1066.33	1878.46	0.0952013	155481	1771.27	0.389423	461	638	14802	1	630	7	735.006
225	236	034940-C	Hordeum vulgare	HEB-24-132	C	1	1	NW	1	13	6/29/2014 2:20	29.68	30	9.68	10	4323	4323	195.5	41174	RGB_SV1	15896	458592000	90570100	1.81489	0.358434	5.06339	15784	0.992954	112	0.0070458	5084	1626.01	0.319829	688.713	2275.8	-14.6973	1060.13	1875.06	0.107158	148341	1713.31	0.449103	437	619	15896	1	610	8	708.172
226	237	034940-C	Hordeum vulgare	HEB-24-132	C	1	1	NW	1	13	6/30/2014 2:20	30.68	31	10.68	11	4300	4300	218.5	49468	RGB_SV1	16626	508609000	89554600	1.83996	0.323976	5.67932	16564	0.996271	62	0.0037291	5349	1720.91	0.321725	753.011	506.48	-11.1055	1030.1	1851.24	0.0898931	184953	1787.54	0.490796	346	754	16626	1	745	8	775.601
227	238	034940-C	Hordeum vulgare	HEB-24-132	C	1	1	NW	1	13	7/1/2014 2:20	31.68	32	11.68	12	4285	4285	233.5	55900	RGB_SV1	20355	713268000	90250600	1.72151	0.217825	7.90319	20305	0.997544	50	0.0024564	5576	1527.48	0.273938	788.067	613.208	0.642701	1080.43	1839.3	0.110118	184847	1850.57	0.601185	395	773	20355	1	766	6	804.24
228	239	034940-C	Hordeum vulgare	HEB-24-132	C	1	1	NW	1	13	7/2/2014 2:20	32.68	33	12.68	13	4270	4278	248.5	62501	RGB_SV1	22541	817765000	109219000	1.60947	0.214957	7.48739	22181	0.984029	360	0.0159709	5807	1496	0.257619	846.934	380.558	-2.31443	1067.31	1837.95	0.107948	208814	1958.84	0.58424	390	840	22538	0.999867	821	18	869.692
229	241	034941-S	Hordeum vulgare	HEB-25-044	S	2	1	NW	1	15	6/13/2014 2:22	13.68	14	-6.32	-6	4269	4280	NA	2949	RGB_SV1	1426	7352430	51344.8	3.61569	0.0252497	143.197	1375	0.964236	51	0.0357644	516	186.715	0.361851	271.413	424.167	1.38764	1124.38	2049.89	0.15636	9120	583.943	0.972453	114	250	1426	1	229	20	279.555
230	242	034941-S	Hordeum vulgare	HEB-25-044	S	2	1	NW	1	15	6/14/2014 2:22	14.68	15	-5.32	-5	4272	4280	8	3040	RGB_SV1	1673	9092320	20896.8	3.2485	0.00746601	435.105	1607	0.96055	66	0.0394501	533	169.808	0.318589	244.951	340.581	1.66871	1121.67	2062.11	0.469022	3567	499.103	0.990849	56	241	1673	1	226	14	252.096
231	243	034941-S	Hordeum vulgare	HEB-25-044	S	2	1	NW	1	15	6/15/2014 2:22	15.68	16	-4.32	-4	4271	4281	17	3271	RGB_SV1	1854	9747660	54914.6	2.83584	0.015976	177.506	1770	0.954692	84	0.0453074	574	177.711	0.309601	245.54	467.764	1.40968	1117.38	2068.71	0.347386	5337	503.672	0.977717	59	242	1854	1	226	15	252.906
232	244	034941-S	Hordeum vulgare	HEB-25-044	S	2	1	NW	1	15	6/16/2014 2:22	16.68	17	-3.32	-3	4272	4281	26	4160	RGB_SV1	2375	10015600	265557	1.77562	0.0470794	37.7156	2309	0.972211	66	0.0277895	747	234.951	0.314526	244.182	463.764	-3.69808	1113	2065.84	0.374429	6343	503.37	0.899351	60	241	2375	1	226	14	251.508
233	245	034941-S	Hordeum vulgare	HEB-25-044	S	2	1	NW	1	15	6/17/2014 2:22	17.68	18	-2.32	-2	4272	4280	35	4302	RGB_SV1	2312	10087600	554294	1.88717	0.103697	18.1989	2245	0.971021	67	0.0289792	743	238.775	0.321367	242.425	451.764	-5.75965	1113.25	2062.7	0.287062	8054	511.623	0.802507	69	238	2312	1	223	14	249.273
234	246	034941-S	Hordeum vulgare	HEB-25-044	S	2	1	NW	1	15	6/18/2014 2:22	18.68	19	-1.32	-1	4271	4280	44	4597	RGB_SV1	2726	13464100	1539050	1.81187	0.207111	8.74831	2660	0.975789	66	0.0242113	946	328.289	0.347029	264.518	495.161	-15.7745	1106.04	2050.98	0.205287	13279	607.75	0.631765	97	262	2726	1	247	14	272.127
235	247	034941-S	Hordeum vulgare	HEB-25-044	S	2	1	NW	1	15	6/20/2014 2:22	20.68	21	0.68	1	4455	4455	56.5	6081	RGB_SV1	3132	20947800	1837850	2.13548	0.187355	11.398	3080	0.983397	52	0.0166028	1103	388.445	0.352171	328.197	705.161	-15.2946	1105.65	2024.09	0.127136	24635	757.679	0.703391	122	328	3132	1	308	19	337.873
236	248	034941-S	Hordeum vulgare	HEB-25-044	S	2	1	NW	1	15	6/21/2014 2:22	21.68	22	1.68	2	4445	4445	66.5	7044	RGB_SV1	3441	24206900	3224840	2.04441	0.272357	7.50637	3387	0.984307	54	0.0156931	1193	413.615	0.346702	348.323	727.955	-15.15	1094.7	2015.73	0.113213	30394	820.122	0.585045	133	349	3441	1	330	18	358.653
237	249	034941-S	Hordeum vulgare	HEB-25-044	S	2	1	NW	1	15	6/22/2014 2:22	22.68	23	2.68	3	4433	4433	78.5	8029	RGB_SV1	3895	26009600	3462670	1.71443	0.228242	7.51145	3845	0.987163	50	0.012837	1327	452.1	0.340693	358.403	823.683	-0.875313	1095.76	2010.57	0.119248	32663	845.249	0.585259	143	359	3895	1	340	18	369.022
238	250	034941-S	Hordeum vulgare	HEB-25-044	S	2	1	NW	1	15	6/23/2014 2:22	23.68	24	3.68	4	4421	4421	90.5	8899	RGB_SV1	4464	30432800	3630230	1.52719	0.182174	8.38315	4404	0.986559	60	0.0134409	1529	523.71	0.342518	365.679	1036.55	3.63254	1091.02	2007.97	0.130641	34170	864.453	0.619136	156	365	4464	1	345	19	376.552
239	251	034941-S	Hordeum vulgare	HEB-25-044	S	2	1	NW	1	15	6/24/2014 2:22	24.68	25	4.68	5	4409	4409	102.5	10281	RGB_SV1	4895	33752900	4254920	1.40866	0.177577	7.93267	4830	0.986721	65	0.0132789	1709	596.666	0.349132	358.587	378.284	3.602	1085.59	2002.75	0.127067	38523	871.351	0.602336	160	357	4895	1	337	19	369.345
240	252	034941-S	Hordeum vulgare	HEB-25-044	S	2	1	NW	1	15	6/25/2014 2:22	25.68	26	5.68	6	4399	4399	112.5	10166	RGB_SV1	5311	38578000	5669200	1.36769	0.200988	6.80484	5253	0.989079	58	0.0109207	1849	643.721	0.348145	404.148	274.51	-2.23907	1090.76	1997.96	0.122608	43317	941.936	0.553162	158	395	5311	1	376	18	416.273
241	253	034941-S	Hordeum vulgare	HEB-25-044	S	2	1	NW	1	15	6/26/2014 2:22	26.68	27	6.68	7	4390	4390	121.5	12566	RGB_SV1	5480	44397300	6152380	1.47841	0.204872	7.21627	5429	0.990693	51	0.00930657	1920	672.701	0.350365	426.986	280.711	-0.778306	1075.35	1985.43	0.10899	50280	994.91	0.572414	193	427	5480	1	407	19	439.796
242	254	034941-S	Hordeum vulgare	HEB-25-044	S	2	1	NW	1	15	6/27/2014 2:22	27.68	28	7.68	8	4383	4383	128.5	12367	RGB_SV1	5712	51959400	6569230	1.59253	0.201344	7.90951	5642	0.987745	70	0.0122549	1971	680.119	0.345063	450.001	156.669	0.40531	1067.8	1977.35	0.105829	53974	1034.12	0.601433	207	451	5712	1	431	19	463.501
243	255	034941-S	Hordeum vulgare	HEB-25-044	S	2	1	NW	1	15	6/28/2014 2:22	28.68	29	8.68	9	4371	4371	140.5	12494	RGB_SV1	6063	61318200	7448600	1.66807	0.202628	8.23219	5988	0.98763	75	0.0123701	2180	783.836	0.359558	444.365	978.701	0.91098	1055.88	1967.75	0.111074	54585	1029.12	0.613663	215	445	6063	1	425	19	457.581
244	256	034941-S	Hordeum vulgare	HEB-25-044	S	2	1	NW	1	15	6/29/2014 2:22	29.68	30	9.68	10	4359	4359	152.5	13308	RGB_SV1	6467	72570300	8414100	1.73522	0.201188	8.62485	6385	0.98732	82	0.0126798	2527	987.433	0.390753	481.416	190.539	1.08747	1051.94	1958.23	0.10908	59287	1095.84	0.627588	220	482	6467	1	461	20	495.704
245	257	034941-S	Hordeum vulgare	HEB-25-044	S	2	1	NW	1	15	6/30/2014 2:22	30.68	31	10.68	11	4345	4345	166.5	14803	RGB_SV1	6865	73973200	9465180	1.56962	0.200839	7.8153	6800	0.990532	65	0.00946832	2607	990.014	0.379752	451.01	856.617	0.9789	1050.97	1951.12	0.118215	58072	1054.19	0.597717	217	452	6865	1	431	20	464.53
246	258	034941-S	Hordeum vulgare	HEB-25-044	S	2	1	NW	1	15	7/1/2014 2:22	31.68	32	11.68	12	4336	4336	175.5	16339	RGB_SV1	7300	81345100	10231200	1.52646	0.191991	7.95071	7228	0.990137	72	0.00986301	2598	924.603	0.35589	451.948	758.078	-0.747914	1046.44	1944.49	0.119672	61000	1079.44	0.603036	216	451	7300	1	430	20	466.235
247	259	034941-S	Hordeum vulgare	HEB-25-044	S	2	1	NW	1	15	7/2/2014 2:21	32.68	33	12.68	13	4329	4329	182.5	16557	RGB_SV1	7405	89169300	11676100	1.62617	0.212935	7.63693	7311	0.987306	94	0.0126941	2677	967.769	0.361513	511.101	151.539	0.430154	1047.59	1947.87	0.120638	61382	1144.52	0.590494	216	483	7405	1	463	19	526.434
248	261	034942-C	Hordeum vulgare	HEB-25-044	C	1	1	NW	1	16	6/13/2014 2:22	13.68	14	-6.32	-6	4287	4287	NA	3372	RGB_SV1	1352	5125770	9460.61	2.80418	0.00517566	541.801	1320	0.976331	32	0.0236686	422	131.719	0.31213	198.927	304.711	0.484671	1102.99	2067.48	0.63504	2129	404.211	0.992644	38	197	1352	1	187	9	204.895
249	262	034942-C	Hordeum vulgare	HEB-25-044	C	1	1	NW	1	16	6/14/2014 2:22	14.68	15	-5.32	-5	4279	4280	8	3743	RGB_SV1	1459	5405030	11751.8	2.53915	0.00552069	459.933	1420	0.973269	39	0.0267306	430	126.731	0.294722	206.77	72.2132	0.234099	1109.16	2067.17	0.631055	2312	419.18	0.991341	31	206	1459	1	198	7	212.592
250	263	034942-C	Hordeum vulgare	HEB-25-044	C	1	1	NW	1	16	6/15/2014 2:22	15.68	16	-4.32	-4	4274	4280	14	4305	RGB_SV1	1732	5639270	48625.5	1.87987	0.0162094	115.974	1681	0.970554	51	0.0294457	562	182.358	0.32448	214.219	36.7279	0.998198	1100.06	2074.34	0.527085	3286	434.093	0.966097	51	210	1732	1	194	15	220.646
251	264	034942-C	Hordeum vulgare	HEB-25-044	C	1	1	NW	1	16	6/16/2014 2:22	16.68	17	-3.32	-3	4273	4281	21	4909	RGB_SV1	2006	5929720	179256	1.47358	0.0445463	33.0797	1976	0.985045	30	0.0149551	628	196.602	0.313061	205.548	76.9706	-1.80312	1108.05	2070.53	0.429183	4674	426.394	0.886072	50	202	2006	1	195	6	211.09
252	265	034942-C	Hordeum vulgare	HEB-25-044	C	1	1	NW	1	16	6/17/2014 2:22	17.68	18	-2.32	-2	4273	4281	29	5703	RGB_SV1	2269	6818440	564657	1.32439	0.109677	12.0754	2212	0.974879	57	0.0251212	700	215.954	0.308506	221.578	115	-7.59657	1111.07	2068.44	0.296563	7651	490.927	0.717478	64	222	2269	1	207	14	228.226
253	266	034942-C	Hordeum vulgare	HEB-25-044	C	1	1	NW	1	16	6/18/2014 2:22	18.68	19	-1.32	-1	4271	4280	39	6374	RGB_SV1	2725	10334000	1333300	1.39167	0.179554	7.75071	2676	0.982018	49	0.0179817	850	265.138	0.311927	252.602	297.137	-10.2632	1119.81	2056.76	0.229861	11855	570.759	0.595131	98	249	2725	1	235	13	260.181
254	267	034942-C	Hordeum vulgare	HEB-25-044	C	1	1	NW	1	16	6/20/2014 2:22	20.68	21	0.68	1	4456	4456	51	8394	RGB_SV1	3466	20857900	1938600	1.73625	0.161373	10.7593	3434	0.990767	32	0.00923254	1050	318.09	0.302943	311.585	556.441	-6.17573	1150.22	2041.81	0.210418	16472	683.558	0.688769	141	294	3466	1	285	8	320.932
255	268	034942-C	Hordeum vulgare	HEB-25-044	C	1	1	NW	1	16	6/21/2014 2:22	21.68	22	1.68	2	4445	4445	62	9486	RGB_SV1	4119	24930200	3389650	1.4694	0.199789	7.35478	4083	0.99126	36	0.00873999	1214	357.804	0.294732	323.21	409.558	-6.51573	1126.51	2035.49	0.194173	21213	734.139	0.578537	167	312	4119	1	305	6	332.907
256	269	034942-C	Hordeum vulgare	HEB-25-044	C	1	1	NW	1	16	6/22/2014 2:22	22.68	23	2.68	3	4433	4433	74	10972	RGB_SV1	4507	32671900	4223740	1.60842	0.207932	7.7353	4459	0.98935	48	0.0106501	1433	455.622	0.31795	347.19	604.779	-0.9729	1150.59	2026.77	0.173513	25975	802.333	0.594509	219	317	4507	1	309	7	357.256
257	270	034942-C	Hordeum vulgare	HEB-25-044	C	1	1	NW	1	16	6/23/2014 2:22	23.68	24	3.68	4	4420	4420	87	12891	RGB_SV1	4912	25737300	5071790	1.06671	0.210206	5.0746	4856	0.988599	56	0.0114007	1535	479.688	0.3125	305.36	180.096	-2.18115	1107.21	2029.19	0.16921	29029	759.138	0.449919	164	300	4912	1	292	7	317.984
258	271	034942-C	Hordeum vulgare	HEB-25-044	C	1	1	NW	1	16	6/24/2014 2:22	24.68	25	4.68	5	4406	4406	101	14612	RGB_SV1	5872	48925600	8439900	1.41894	0.244774	5.79695	5807	0.988931	65	0.0110695	1747	519.756	0.297514	369.661	514.368	2.34096	1143.66	2005.99	0.132605	44282	907.269	0.498083	246	369	5872	1	361	7	380.654
259	272	034942-C	Hordeum vulgare	HEB-25-044	C	1	1	NW	1	16	6/25/2014 2:22	25.68	26	5.68	6	4396	4396	111	16749	RGB_SV1	6461	57111800	10943700	1.36813	0.262159	5.2187	6391	0.989166	70	0.0108342	1921	571.156	0.297322	405.961	718.186	-2.59645	1107.59	1999.08	0.120339	53690	977.895	0.460212	214	399	6461	1	391	7	417.347
260	273	034942-C	Hordeum vulgare	HEB-25-044	C	1	1	NW	1	16	6/26/2014 2:22	26.68	27	6.68	7	4385	4385	122	17900	RGB_SV1	7617	86608300	20762400	1.49277	0.357856	4.17141	7539	0.98976	78	0.0102403	2282	683.671	0.299593	462.209	1046.49	-5.10566	1088.92	1984.54	0.115702	65833	1115.03	0.376086	266	435	7617	1	427	7	472.966
261	274	034942-C	Hordeum vulgare	HEB-25-044	C	1	1	NW	1	16	6/27/2014 2:22	27.68	28	7.68	8	4375	4375	132	20557	RGB_SV1	7890	108992000	33293600	1.75082	0.53482	3.27366	7804	0.9891	86	0.0108999	2752	959.886	0.348796	509.475	192.853	-11.8621	1074.49	1989.47	0.0946316	83376	1355.23	0.283042	494	396	7890	1	388	7	551.317
262	275	034942-C	Hordeum vulgare	HEB-25-044	C	1	1	NW	1	16	6/28/2014 2:22	28.68	29	8.68	9	4361	4361	146	22769	RGB_SV1	8550	128828000	40054200	1.7623	0.547918	3.21635	8467	0.990292	83	0.0097076	2963	1026.83	0.34655	565.305	794.558	-16.4904	1063.44	1990.48	0.0874269	97796	1423.12	0.276314	564	344	8550	1	334	9	589.847
263	276	034942-C	Hordeum vulgare	HEB-25-044	C	1	1	NW	1	16	6/29/2014 2:22	29.68	30	9.68	10	4345	4345	162	25494	RGB_SV1	9393	129113000	62611900	1.46339	0.709657	2.06211	9288	0.988821	105	0.0111785	3122	1037.68	0.332375	575.633	318.309	-29.0731	1065.84	1982.75	0.0744366	126188	1496.76	0.120309	576	433	9393	1	423	9	596.522
264	277	034942-C	Hordeum vulgare	HEB-25-044	C	1	1	NW	1	16	6/30/2014 2:22	30.68	31	10.68	11	4327	4327	180	27747	RGB_SV1	10520	138659000	93341800	1.2529	0.843422	1.48549	10452	0.993536	68	0.00646388	3303	1037.05	0.313973	571.172	1036.78	-43.0551	1063.71	1962.21	0.0721437	145820	1557.53	0.0381544	572	504	10520	1	495	8	591.281
265	278	034942-C	Hordeum vulgare	HEB-25-044	C	1	1	NW	1	16	7/1/2014 2:22	31.68	32	11.68	12	4314	4313	193	30660	RGB_SV1	11521	182730000	118433000	1.37667	0.892263	1.54289	11442	0.993143	79	0.00685704	3508	1068.14	0.304487	582.31	1748.56	-35.5009	1069.52	1951.3	0.0679561	169536	1666.15	0.0455799	575	583	11521	1	574	8	622.709
266	279	034942-C	Hordeum vulgare	HEB-25-044	C	1	1	NW	1	16	7/2/2014 2:22	32.68	33	12.68	13	4301	4301	205	35540	RGB_SV1	13404	301430000	144811000	1.67771	0.805997	2.08154	13185	0.983662	219	0.0163384	4005	1196.66	0.298791	678.565	346.367	-26.8082	1099.56	1944.41	0.0683912	195990	1877.03	0.123182	582	667	13404	1	648	18	741.855
267	281	034943-C	Hordeum vulgare	HEB-10-022	C	1	1	NW	1	17	6/13/2014 2:23	13.68	14	-6.32	-6	4267	4280	NA	3441	RGB_SV1	1371	5502870	18669.8	2.92762	0.00993266	294.747	1348	0.983224	23	0.0167761	453	149.678	0.330416	199.324	588.198	-11.4287	959.422	2067.34	0.479036	2862	407.11	0.986521	101	174	1371	1	170	3	203.786
268	282	034943-C	Hordeum vulgare	HEB-10-022	C	1	1	NW	1	17	6/14/2014 2:23	14.68	15	-5.32	-5	4270	4281	10	3835	RGB_SV1	1557	6693520	56953.5	2.76107	0.0234933	117.526	1472	0.945408	85	0.0545922	556	198.546	0.357097	206.235	815.176	-8.18717	963.472	2071.96	0.326142	4774	429.8	0.966537	101	183	1557	1	172	10	212.422
269	283	034943-C	Hordeum vulgare	HEB-10-022	C	1	1	NW	1	17	6/15/2014 2:23	15.68	16	-4.32	-4	4272	4281	19	3701	RGB_SV1	1768	7437940	214506	2.37951	0.0686239	34.6747	1682	0.951357	86	0.0486425	574	186.355	0.324661	209.287	596.985	-20.1308	984.109	2071.94	0.292812	6038	443.878	0.891019	83	196	1768	1	184	11	214.463
270	284	034943-C	Hordeum vulgare	HEB-10-022	C	1	1	NW	1	17	6/16/2014 2:23	16.68	17	-3.32	-3	4273	4280	27	4206	RGB_SV1	2121	7833480	309477	1.7413	0.0687935	25.3119	2042	0.962753	79	0.0372466	663	207.246	0.312588	207.461	568.831	-1.68148	992.71	2072.34	0.330065	6426	445.336	0.853755	73	197	2121	1	187	9	212.053
271	285	034943-C	Hordeum vulgare	HEB-10-022	C	1	1	NW	1	17	6/17/2014 2:23	17.68	18	-2.32	-2	4272	4281	35	4992	RGB_SV1	2292	8030010	364279	1.52858	0.0693434	22.0436	2210	0.964223	82	0.0357766	679	201.152	0.296248	207.135	531.588	-4.08663	995.668	2070.91	0.361514	6340	446.39	0.833949	71	197	2292	1	186	10	211.127
272	286	034943-C	Hordeum vulgare	HEB-10-022	C	1	1	NW	1	17	6/18/2014 2:23	18.68	19	-1.32	-1	4271	4280	45	5110	RGB_SV1	2550	9593510	689729	1.47536	0.106071	13.9091	2468	0.967843	82	0.0321569	732	210.127	0.287059	241.466	47.6985	-10.044	1001.45	2065	0.282768	9018	519.704	0.749703	69	242	2550	1	231	10	248.403
273	287	034943-C	Hordeum vulgare	HEB-10-022	C	1	1	NW	1	17	6/20/2014 2:23	20.68	21	0.68	1	4455	4455	57.5	6123	RGB_SV1	2896	10978000	1176030	1.30896	0.140224	9.33484	2848	0.983425	48	0.0165746	755	196.832	0.260704	280.401	79.1421	-5.80121	1011.22	2065.56	0.233454	12405	606.251	0.65041	82	280	2896	1	274	5	288.814
274	288	034943-C	Hordeum vulgare	HEB-10-022	C	1	1	NW	1	17	6/21/2014 2:23	21.68	22	1.68	2	4445	4445	67.5	7588	RGB_SV1	3500	13752100	1110040	1.12262	0.0906157	12.3888	3459	0.988286	41	0.0117143	946	255.69	0.270286	301.213	319.853	2.83452	1010.81	2055.66	0.280224	12490	643.273	0.723557	85	301	3500	1	295	5	310.158
275	289	034943-C	Hordeum vulgare	HEB-10-022	C	1	1	NW	1	17	6/22/2014 2:23	22.68	23	2.68	3	4433	4433	79.5	8898	RGB_SV1	3991	16914400	1739640	1.06192	0.109218	9.72293	3944	0.988223	47	0.0117765	1133	321.646	0.283889	290.837	409.706	2.97125	1021.52	2052.43	0.245888	16231	648.719	0.661756	124	283	3991	1	277	5	298.309
276	290	034943-C	Hordeum vulgare	HEB-10-022	C	1	1	NW	1	17	6/23/2014 2:23	23.68	24	3.68	4	4422	4422	90.5	10567	RGB_SV1	4282	29588800	1803540	1.61374	0.0983631	16.406	4232	0.988323	50	0.0116768	1151	309.388	0.2688	344.089	310.693	0.51543	999.378	2029.35	0.220631	19408	770.99	0.783397	117	332	4282	1	326	5	352.51
277	291	034943-C	Hordeum vulgare	HEB-10-022	C	1	1	NW	1	17	6/24/2014 2:23	24.68	25	4.68	5	4408	4408	104.5	12378	RGB_SV1	5078	39786600	3880760	1.54295	0.150498	10.2523	5020	0.988578	58	0.0114218	1573	487.264	0.309768	360.823	1120.85	2.60661	1009.6	2026.09	0.170861	29720	845.768	0.676108	187	344	5078	1	338	5	368.875
278	292	034943-C	Hordeum vulgare	HEB-10-022	C	1	1	NW	1	17	6/25/2014 2:23	25.68	26	5.68	6	4398	4398	114.5	14477	RGB_SV1	5204	58915400	5417740	2.17547	0.200052	10.8745	5163	0.992122	41	0.00787855	1545	458.69	0.296887	413.174	830.477	4.2901	977.713	2000.15	0.132262	39346	969.21	0.691512	245	358	5204	1	352	5	425.569
279	293	034943-C	Hordeum vulgare	HEB-10-022	C	1	1	NW	1	17	6/26/2014 2:23	26.68	27	6.68	7	4387	4387	125.5	17538	RGB_SV1	6071	88459400	6451620	2.40007	0.175044	13.7112	6030	0.993247	41	0.00675342	1937	618.015	0.319058	468.129	1529.59	0.592462	952.35	1986.48	0.127067	47778	1073.96	0.746581	307	382	6071	1	376	5	481.575
280	294	034943-C	Hordeum vulgare	HEB-10-022	C	1	1	NW	1	17	6/27/2014 2:23	27.68	28	7.68	8	4378	4378	134.5	18837	RGB_SV1	6666	65938100	11933200	1.4839	0.26855	5.52562	6608	0.991299	58	0.00870087	2074	645.286	0.311131	390.616	540.711	-2.80607	997.381	1993.52	0.118223	56385	1022.37	0.480964	293	379	6666	1	372	6	410.233
281	295	034943-C	Hordeum vulgare	HEB-10-022	C	1	1	NW	1	17	6/28/2014 2:23	28.68	29	8.68	9	4364	4364	148.5	21440	RGB_SV1	7252	77612300	8730650	1.47576	0.166009	8.88964	7183	0.990485	69	0.00951462	2080	596.58	0.286817	461.112	206.912	3.86984	997.866	1986.84	0.111946	64781	1082.25	0.636434	259	461	7252	1	455	5	474.248
282	296	034943-C	Hordeum vulgare	HEB-10-022	C	1	1	NW	1	17	6/29/2014 2:23	29.68	30	9.68	10	4347	4347	165.5	23852	RGB_SV1	8258	108577000	10911900	1.59217	0.160011	9.95037	8157	0.987769	101	0.0122306	2246	610.864	0.271979	540.713	186.568	0.480086	1006.15	1970.55	0.106068	77856	1226.43	0.668074	285	540	8258	1	531	8	556.774
283	297	034943-C	Hordeum vulgare	HEB-10-022	C	1	1	NW	1	17	6/30/2014 2:23	30.68	31	10.68	11	4329	4329	183.5	25749	RGB_SV1	8471	181796000	9998840	2.53347	0.139341	18.1817	8373	0.988431	98	0.0115689	2585	788.835	0.305159	620.442	668.789	-3.07562	986.932	1946.22	0.0974664	86912	1364.44	0.802339	285	613	8471	1	605	7	638.229
284	298	034943-C	Hordeum vulgare	HEB-10-022	C	1	1	NW	1	17	7/1/2014 2:23	31.68	32	11.68	12	4316	4316	196.5	28915	RGB_SV1	10144	262578000	9880730	2.55176	0.0960219	26.5748	10053	0.991029	91	0.00897082	2519	625.529	0.248324	690.088	711.765	-5.21148	996.8	1913.65	0.108977	93084	1488.68	0.860201	270	687	10144	1	679	7	710.249
285	299	034943-C	Hordeum vulgare	HEB-10-022	C	1	1	NW	1	17	7/2/2014 2:23	32.68	33	12.68	13	4304	4305	208.5	32793	RGB_SV1	11843	291289000	19837600	2.07683	0.141438	14.6837	11457	0.967407	386	0.0325931	3102	812.497	0.261927	701.776	767.007	-5.403	1018.05	1918.84	0.0985274	120200	1573.02	0.76122	332	702	11843	1	684	17	722.83
286	301	034944-S	Hordeum vulgare	HEB-10-022	S	2	1	NW	1	18	6/13/2014 2:23	13.68	14	-6.32	-6	4273	4281	NA	4082	RGB_SV1	1432	4236870	148792	2.06614	0.0725595	28.4751	1408	0.98324	24	0.0167598	465	150.995	0.324721	190.686	655.441	-5.25316	1078.24	2065.3	0.137388	10423	453.359	0.868896	97	182	1432	1	174	7	196.406
287	302	034944-S	Hordeum vulgare	HEB-10-022	S	2	1	NW	1	18	6/14/2014 2:23	14.68	15	-5.32	-5	4271	4281	10	4378	RGB_SV1	1663	5029740	89889.9	1.8187	0.0325032	55.9544	1612	0.969333	51	0.0306675	543	177.299	0.326518	212.445	79.598	-3.33698	1075.56	2073.14	0.335282	4960	442.246	0.931001	83	199	1663	1	185	13	218.819
288	303	034944-S	Hordeum vulgare	HEB-10-022	S	2	1	NW	1	18	6/15/2014 2:23	15.68	16	-4.32	-4	4271	4281	20	4674	RGB_SV1	1757	4987510	150025	1.61562	0.0485983	33.2445	1713	0.974957	44	0.0250427	579	190.803	0.329539	214.161	77.5391	-2.25888	1076.33	2072.82	0.304506	5770	452.395	0.886604	88	198	1757	1	186	11	220.586
289	304	034944-S	Hordeum vulgare	HEB-10-022	S	2	1	NW	1	18	6/16/2014 2:23	16.68	17	-3.32	-3	4272	4281	29	5103	RGB_SV1	1889	5589550	246501	1.56644	0.0690804	22.6756	1831	0.969296	58	0.0307041	670	237.639	0.354685	214.693	45.9411	-0.916771	1076.53	2069.75	0.236895	7974	477.493	0.838185	87	199	1889	1	185	13	221.134
290	305	034944-S	Hordeum vulgare	HEB-10-022	S	2	1	NW	1	18	6/17/2014 2:24	17.68	18	-2.32	-2	4272	4280	38	5322	RGB_SV1	1951	5539890	345172	1.45541	0.090682	16.0496	1906	0.976935	45	0.0230651	675	233.534	0.345976	202.003	125.485	-1.92022	1076.91	2067.58	0.25295	7713	478.017	0.779151	76	203	1951	1	188	14	211.415
291	306	034944-S	Hordeum vulgare	HEB-10-022	S	2	1	NW	1	18	6/18/2014 2:23	18.68	19	-1.32	-1	4270	4279	48	5552	RGB_SV1	2176	6509700	596884	1.37481	0.126059	10.9061	2151	0.988511	25	0.011489	738	250.296	0.339154	226.009	137.184	-1.46815	1074.65	2060.57	0.246824	8816	505.872	0.692256	77	227	2176	1	217	9	232.789
292	307	034944-S	Hordeum vulgare	HEB-10-022	S	2	1	NW	1	18	6/20/2014 2:23	20.68	21	0.68	1	4459	4459	58	5878	RGB_SV1	2481	9408030	1087920	1.52843	0.176744	8.64768	2477	0.998388	4	0.00161225	790	251.552	0.31842	255.159	351.882	-8.47425	1065.53	2043.73	0.229829	10795	556.002	0.628367	80	256	2481	1	253	2	262.779
293	308	034944-S	Hordeum vulgare	HEB-10-022	S	2	1	NW	1	18	6/21/2014 2:23	21.68	22	1.68	2	4449	4449	68	6134	RGB_SV1	2570	11388400	1147240	1.72424	0.173696	9.9268	2557	0.994942	13	0.00505837	859	287.113	0.334241	276.029	429.853	-10.9942	1068.22	2039.83	0.223595	11494	591.081	0.66743	80	277	2570	1	269	7	284.31
294	309	034944-S	Hordeum vulgare	HEB-10-022	S	2	1	NW	1	18	6/22/2014 2:24	22.68	23	2.68	3	4439	4439	78	6627	RGB_SV1	2665	13404700	932325	1.88739	0.131272	14.3777	2654	0.995872	11	0.00412758	901	304.616	0.338086	299.202	602.279	-11.3358	1072.72	2031.91	0.235611	11311	626.301	0.756798	72	300	2665	1	294	5	308.178
295	310	034944-S	Hordeum vulgare	HEB-10-022	S	2	1	NW	1	18	6/23/2014 2:23	23.68	24	3.68	4	4429	4429	88	6887	RGB_SV1	2785	15387600	1099680	1.9839	0.141781	13.9927	2769	0.994255	16	0.00574506	899	290.198	0.322801	314.129	486.853	-10.909	1065.9	2031.56	0.221155	12593	660.588	0.750999	77	315	2785	1	308	6	323.553
296	311	034944-S	Hordeum vulgare	HEB-10-022	S	2	1	NW	1	18	6/24/2014 2:24	24.68	25	4.68	5	4418	4418	99	7106	RGB_SV1	2770	16404400	1110310	2.13796	0.144705	14.7746	2748	0.992058	22	0.00794224	904	295.024	0.326354	326.124	322.225	-10.4246	1067.76	2029.32	0.208757	13269	684.114	0.762503	79	327	2770	1	320	6	335.908
297	312	034944-S	Hordeum vulgare	HEB-10-022	S	2	1	NW	1	18	6/25/2014 2:23	25.68	26	5.68	6	4411	4411	106	7507	RGB_SV1	2872	17435400	1230180	2.1138	0.149141	14.1731	2852	0.993036	20	0.00696379	958	319.556	0.333566	334.006	387.196	-9.78983	1070.79	2027.76	0.202054	14214	701.134	0.75375	83	335	2872	1	328	6	344.026
298	313	034944-S	Hordeum vulgare	HEB-10-022	S	2	1	NW	1	18	6/26/2014 2:23	26.68	27	6.68	7	4404	4404	113	8250	RGB_SV1	3258	18661600	1356930	1.75812	0.127837	13.7528	3237	0.993554	21	0.00644567	976	292.381	0.29957	338.024	316.569	-3.44478	1070.41	2027.5	0.222192	14663	710.57	0.747244	85	339	3258	1	332	6	348.164
299	314	034944-S	Hordeum vulgare	HEB-10-022	S	2	1	NW	1	18	6/27/2014 2:23	27.68	28	7.68	8	4397	4397	120	8670	RGB_SV1	3517	19361000	1384470	1.56524	0.111928	13.9844	3490	0.992323	27	0.007677	1087	335.959	0.30907	344.372	502.782	0.480192	1065.35	2024.33	0.230896	15232	725.183	0.750871	90	345	3517	1	336	8	354.573
300	315	034944-S	Hordeum vulgare	HEB-10-022	S	2	1	NW	1	18	6/28/2014 2:23	28.68	29	8.68	9	4388	4388	129	9640	RGB_SV1	3974	22675200	1474970	1.43581	0.0933957	15.3734	3949	0.993709	25	0.00629089	1332	446.458	0.335179	339.249	543.338	1.15106	1068.11	2016.69	0.245491	16188	716.499	0.770621	85	340	3974	1	332	7	349.389
301	316	034944-S	Hordeum vulgare	HEB-10-022	S	2	1	NW	1	18	6/29/2014 2:24	29.68	30	9.68	10	4377	4377	140	10245	RGB_SV1	4147	26501200	1839460	1.54098	0.10696	14.4071	4112	0.99156	35	0.00843984	1424	488.974	0.343381	333.434	485.397	1.78835	1071.73	2008.56	0.223221	18578	735.533	0.75723	86	334	4147	1	324	9	343.437
302	317	034944-S	Hordeum vulgare	HEB-10-022	S	2	1	NW	1	18	6/30/2014 2:24	30.68	31	10.68	11	4366	4366	151	10736	RGB_SV1	4459	30097800	1492970	1.51377	0.0750891	20.1596	4431	0.993721	28	0.00627944	1378	425.854	0.309038	359.869	255.941	3.34573	1061.68	2002.57	0.232094	19212	767.17	0.819895	93	360	4459	1	352	7	370.595
303	318	034944-S	Hordeum vulgare	HEB-10-022	S	2	1	NW	1	18	7/1/2014 2:23	31.68	32	11.68	12	4358	4358	159	11485	RGB_SV1	4786	42295400	1280730	1.84649	0.055913	33.0244	4764	0.995403	22	0.00459674	1391	404.279	0.290639	399.206	708.853	1.91419	1066.87	1990.57	0.165103	28988	891.422	0.885893	118	399	4786	1	391	7	411.182
304	319	034944-S	Hordeum vulgare	HEB-10-022	S	2	1	NW	1	18	7/2/2014 2:23	32.68	33	12.68	13	4352	4352	165	12827	RGB_SV1	5314	58197000	1698010	2.0609	0.0601309	34.2736	5223	0.982875	91	0.0171246	1466	404.433	0.275875	439.278	951.588	-1.2333	1079.78	1986.8	0.245973	21604	909.505	0.889816	89	434	5314	1	415	18	452.114
305	321	034945-C	Hordeum vulgare	HEB-10-043	C	1	1	NW	1	19	6/13/2014 2:24	13.68	14	-6.32	-6	4278	4281	NA	4424	RGB_SV1	1333	2470700	90733.3	1.39046	0.051063	27.2303	1247	0.935484	86	0.0645161	524	205.984	0.393098	157.927	486.865	0.89646	1078.08	2089.89	0.372035	3583	336.313	0.863327	51	155	1333	1	145	9	161.221
306	322	034945-C	Hordeum vulgare	HEB-10-043	C	1	1	NW	1	19	6/14/2014 2:24	14.68	15	-5.32	-5	4272	4280	9	4796	RGB_SV1	1382	2596590	221259	1.35953	0.115847	11.7355	1254	0.907381	128	0.0926194	501	181.622	0.362518	157.892	859.245	-2.10583	1077.11	2089.97	0.239183	5778	376.488	0.71058	66	154	1382	1	139	14	161.075
307	323	034945-C	Hordeum vulgare	HEB-10-043	C	1	1	NW	1	19	6/15/2014 2:24	15.68	16	-4.32	-4	4271	4280	18	5025	RGB_SV1	1548	2964570	471125	1.23714	0.196605	6.29254	1409	0.910207	139	0.0897933	629	255.582	0.406331	167.705	250.581	-5.49482	1078.4	2086.98	0.227882	6793	405.524	0.526709	73	166	1548	1	150	15	173.018
308	324	034945-C	Hordeum vulgare	HEB-10-043	C	1	1	NW	1	19	6/16/2014 2:24	16.68	17	-3.32	-3	4272	4281	26	5316	RGB_SV1	1715	3720640	556644	1.265	0.189256	6.68405	1589	0.926531	126	0.0734694	672	263.314	0.391837	193.499	431.078	-8.60802	1081.61	2079.83	0.251984	6806	432.019	0.547186	67	192	1715	1	177	14	199.304
309	325	034945-C	Hordeum vulgare	HEB-10-043	C	1	1	NW	1	19	6/17/2014 2:24	17.68	18	-2.32	-2	4272	4280	35	5648	RGB_SV1	1773	4576250	429048	1.45577	0.136486	10.6661	1650	0.930626	123	0.0693739	674	256.219	0.380147	211.533	332.61	-8.45996	1079.26	2075.19	0.279125	6352	452.604	0.686516	56	212	1773	1	196	15	217.878
310	326	034945-C	Hordeum vulgare	HEB-10-043	C	1	1	NW	1	19	6/18/2014 2:24	18.68	19	-1.32	-1	4270	4280	45	6274	RGB_SV1	2063	7837740	811489	1.84159	0.190671	9.65847	1905	0.923413	158	0.0765875	779	294.155	0.377605	284.763	133.941	-10.0559	1090.51	2070.69	0.19971	10330	601.304	0.659922	90	280	2063	1	265	14	293.306
311	327	034945-C	Hordeum vulgare	HEB-10-043	C	1	1	NW	1	19	6/20/2014 2:24	20.68	21	0.68	1	4451	4451	59.5	7162	RGB_SV1	2218	10997100	818702	2.2354	0.166419	13.4324	2142	0.965735	76	0.0342651	893	359.535	0.402615	315.945	204.497	-10.5888	1087.41	2054.42	0.182371	12162	668.312	0.742049	103	312	2218	1	302	9	325.123
312	328	034945-C	Hordeum vulgare	HEB-10-043	C	1	1	NW	1	19	6/21/2014 2:24	21.68	22	1.68	2	4440	4440	70.5	7742	RGB_SV1	2483	11059400	702454	1.79382	0.113937	15.744	2429	0.978252	54	0.0217479	987	392.336	0.397503	327.991	269.894	3.24875	1085.76	2051.24	0.204127	12164	685.794	0.775375	99	324	2483	1	316	7	337.831
313	329	034945-C	Hordeum vulgare	HEB-10-043	C	1	1	NW	1	19	6/22/2014 2:24	22.68	23	2.68	3	4428	4428	82.5	8969	RGB_SV1	3021	13481600	935000	1.4772	0.10245	14.4188	2955	0.978153	66	0.0218471	1162	446.953	0.384641	328.635	315.995	3.15925	1082.35	2038.73	0.198241	15239	695.354	0.757401	95	325	3021	1	317	7	338.494
314	330	034945-C	Hordeum vulgare	HEB-10-043	C	1	1	NW	1	19	6/23/2014 2:24	23.68	24	3.68	4	4416	4416	94.5	10574	RGB_SV1	3730	22474200	1291560	1.61535	0.092832	17.4008	3648	0.978016	82	0.0219839	1312	461.486	0.351743	332.068	254.823	3.08837	1087.01	2022.3	0.177771	20982	762.183	0.794431	99	331	3730	1	323	7	342.153
315	331	034945-C	Hordeum vulgare	HEB-10-043	C	1	1	NW	1	19	6/24/2014 2:24	24.68	25	4.68	5	4402	4402	108.5	12262	RGB_SV1	4338	35630400	1601150	1.8934	0.0850848	22.253	4254	0.980636	84	0.0193638	1450	484.67	0.334255	375.969	522.889	1.87692	1073.76	2008.35	0.183115	23690	829.027	0.835377	114	370	4338	1	361	8	386.848
316	332	034945-C	Hordeum vulgare	HEB-10-043	C	1	1	NW	1	19	6/25/2014 2:24	25.68	26	5.68	6	4392	4392	118.5	15404	RGB_SV1	4322	47241700	1614760	2.52904	0.0864447	29.2562	4253	0.984035	69	0.0159648	1655	633.74	0.382925	419.172	422.156	0.332716	1004.82	2015.72	0.164035	26348	900.673	0.872165	263	329	4322	1	321	7	430.781
317	333	034945-C	Hordeum vulgare	HEB-10-043	C	1	1	NW	1	19	6/26/2014 2:24	26.68	27	6.68	7	4382	4382	128.5	16144	RGB_SV1	5082	79611600	5899670	3.08253	0.228433	13.4942	5024	0.988587	58	0.0114128	1800	637.544	0.354191	491.272	946.124	0.505227	998.515	1975.14	0.101072	50281	1124.59	0.743069	301	399	5082	1	391	7	502.412
318	334	034945-C	Hordeum vulgare	HEB-10-043	C	1	1	NW	1	19	6/27/2014 2:24	27.68	28	7.68	8	4372	4372	138.5	18395	RGB_SV1	5698	97657300	11524500	3.00787	0.354959	8.47387	5610	0.984556	88	0.015444	2142	805.224	0.375921	500.037	880.122	0.198295	1001.06	1986.81	0.0899164	63370	1216.68	0.622352	419	349	5698	1	340	8	511.386
319	335	034945-C	Hordeum vulgare	HEB-10-043	C	1	1	NW	1	19	6/28/2014 2:24	28.68	29	8.68	9	4359	4359	151.5	20295	RGB_SV1	6422	96277400	28040000	2.33445	0.679888	3.43357	6272	0.976643	150	0.0233572	2558	1018.9	0.398318	531.049	219.693	-13.4258	1012.76	1964.79	0.0739615	86829	1319.57	0.301288	452	380	6422	1	372	7	544.344
320	336	034945-C	Hordeum vulgare	HEB-10-043	C	1	1	NW	1	19	6/29/2014 2:24	29.68	30	9.68	10	4345	4345	165.5	22250	RGB_SV1	6815	94751500	43100600	2.04012	0.928008	2.19838	6628	0.972561	187	0.0274395	2501	917.828	0.366985	501.363	995.774	-23.878	1020.95	1956.19	0.0693314	98296	1324.53	0.140388	449	363	6815	1	353	9	522.629
321	337	034945-C	Hordeum vulgare	HEB-10-043	C	1	1	NW	1	19	6/30/2014 2:24	30.68	31	10.68	11	4327	4327	183.5	24932	RGB_SV1	7889	114625000	53962800	1.84177	0.867063	2.12415	7703	0.976423	186	0.0235771	2695	920.652	0.341615	492.135	2498.01	-44.0479	1010.29	1936.42	0.0679243	116144	1369.41	0.129474	443	468	7889	1	458	9	525.75
322	338	034945-C	Hordeum vulgare	HEB-10-043	C	1	1	NW	1	19	7/1/2014 2:24	31.68	32	11.68	12	4315	4315	195.5	26320	RGB_SV1	9382	160957000	65582000	1.8286	0.745064	2.45429	9175	0.977936	207	0.0220635	2998	958.005	0.319548	531.041	1250.95	-47.9587	1030.71	1920.99	0.0786619	119270	1409.8	0.177249	387	527	9382	1	517	9	557.321
323	339	034945-C	Hordeum vulgare	HEB-10-043	C	1	1	NW	1	19	7/2/2014 2:24	32.68	33	12.68	13	4303	4303	207.5	29392	RGB_SV1	9652	215212000	112368000	2.31011	1.20617	1.91525	9343	0.967986	309	0.0320141	3061	970.754	0.317136	607.645	1977.65	-28.9437	1070.81	1909.26	0.0628238	153636	1641.15	0.098566	465	595	9652	1	575	19	637.987
324	341	034946-S	Hordeum vulgare	HEB-10-043	S	2	1	NW	1	20	6/13/2014 2:25	13.68	14	-6.32	-6	4310	4310	NA	2873	RGB_SV1	1217	2537230	116567	1.71308	0.0787038	21.7662	1165	0.957272	52	0.042728	529	229.943	0.434675	183.469	815.132	-0.651902	1110.44	2073.66	0.26636	4569	386.786	0.832018	55	182	1217	1	172	9	188.648
325	342	034946-S	Hordeum vulgare	HEB-10-043	S	2	1	NW	1	20	6/14/2014 2:25	14.68	15	-5.32	-5	4301	4301	9	3540	RGB_SV1	1517	2984570	386074	1.29691	0.167764	7.73056	1445	0.952538	72	0.0474621	668	294.149	0.440343	188.664	949.014	-3.85234	1107.15	2079.93	0.232597	6522	415.576	0.594317	74	186	1517	1	171	14	194.324
326	343	034946-S	Hordeum vulgare	HEB-10-043	S	2	1	NW	1	20	6/15/2014 2:25	15.68	16	-4.32	-4	4294	4294	16	4139	RGB_SV1	1687	3495640	660730	1.22828	0.232164	5.29057	1615	0.957321	72	0.0426793	689	281.4	0.408417	186.507	808.103	-7.8136	1103.19	2074.74	0.232433	7258	428.421	0.465211	77	184	1687	1	169	14	191.53
327	344	034946-S	Hordeum vulgare	HEB-10-043	S	2	1	NW	1	20	6/16/2014 2:25	16.68	17	-3.32	-3	4288	4288	22	4673	RGB_SV1	2059	5060960	860808	1.19377	0.203046	5.87932	1983	0.963089	76	0.0369111	776	292.46	0.376882	236.58	117.941	-12.3074	1104.51	2070.59	0.210661	9774	521.822	0.503069	83	234	2059	1	220	13	242.997
328	345	034946-S	Hordeum vulgare	HEB-10-043	S	2	1	NW	1	20	6/17/2014 2:25	17.68	18	-2.32	-2	4283	4283	27	5036	RGB_SV1	2309	7597460	1011710	1.42502	0.189762	7.50952	2246	0.972715	63	0.0272845	858	318.824	0.371589	272.107	178.627	-12.5396	1103.34	2065.8	0.206733	11169	581.817	0.585178	85	270	2309	1	255	14	279.821
329	346	034946-S	Hordeum vulgare	HEB-10-043	S	2	1	NW	1	20	6/18/2014 2:25	18.68	19	-1.32	-1	4277	4280	33	5869	RGB_SV1	2592	12679600	1302380	1.88728	0.19385	9.73575	2509	0.967978	83	0.0320216	938	339.446	0.361883	300.987	333.137	-10.2139	1093.56	2059.41	0.190532	13604	645.484	0.662118	114	293	2592	1	278	14	309.043
330	347	034946-S	Hordeum vulgare	HEB-10-043	S	2	1	NW	1	20	6/20/2014 2:25	20.68	21	0.68	1	4464	4463	41	6717	RGB_SV1	3007	14465700	1810100	1.59983	0.200187	7.99166	2950	0.981044	57	0.0189558	1064	376.487	0.353841	320.326	148.568	-0.796187	1082.72	2054.65	0.170166	17671	702.675	0.604618	164	298	3007	1	288	9	328.415
331	348	034946-S	Hordeum vulgare	HEB-10-043	S	2	1	NW	1	20	6/21/2014 2:25	21.68	22	1.68	2	4454	4454	50	7473	RGB_SV1	3527	17495000	1152290	1.40638	0.0926298	15.1828	3481	0.986958	46	0.0130422	1113	351.224	0.315566	339.324	197.539	0.564067	1096.32	2046.53	0.231887	15210	719.698	0.768098	125	331	3527	1	322	8	349.03
332	349	034946-S	Hordeum vulgare	HEB-10-043	S	2	1	NW	1	20	6/22/2014 2:25	22.68	23	2.68	3	4443	4443	61	8481	RGB_SV1	3666	19504600	1793810	1.45129	0.133473	10.8733	3614	0.985816	52	0.0141844	1337	487.608	0.364703	333.65	403.492	-0.589339	1094.44	2040.19	0.190778	19216	723.989	0.691483	142	322	3666	1	313	8	343.379
333	350	034946-S	Hordeum vulgare	HEB-10-043	S	2	1	NW	1	20	6/23/2014 2:25	23.68	24	3.68	4	4434	4434	70	9267	RGB_SV1	4213	26528200	1781460	1.4946	0.100367	14.8913	4160	0.98742	53	0.0125801	1292	396.217	0.30667	334.341	416.191	4.39169	1092.61	2027.18	0.177345	23756	761.074	0.764129	144	323	4213	1	314	8	343.285
334	351	034946-S	Hordeum vulgare	HEB-10-043	S	2	1	NW	1	20	6/24/2014 2:25	24.68	25	4.68	5	4423	4423	81	10296	RGB_SV1	4728	37499900	2713780	1.67755	0.1214	13.8183	4673	0.988367	55	0.0116328	1521	489.306	0.321701	373.591	2351.88	1.18918	1100.14	2008.35	0.159331	29674	840.745	0.74828	145	374	4728	1	365	8	384.798
335	352	034946-S	Hordeum vulgare	HEB-10-043	S	2	1	NW	1	20	6/25/2014 2:25	25.68	26	5.68	6	4414	4414	90	11025	RGB_SV1	4785	40595200	2674930	1.77301	0.116828	15.1762	4729	0.988297	56	0.0117032	1563	510.547	0.326646	396.919	503.22	1.17959	1087.85	2004.17	0.151837	31514	869.705	0.768009	164	397	4785	1	388	8	408.758
336	353	034946-S	Hordeum vulgare	HEB-10-043	S	2	1	NW	1	20	6/26/2014 2:25	26.68	27	6.68	7	4407	4407	97	11751	RGB_SV1	5112	57728100	2148470	2.20905	0.0822144	26.8694	5064	0.99061	48	0.00938967	1569	481.565	0.306925	444.294	682.274	3.8075	1082.2	1985.26	0.16007	31936	942.32	0.861623	157	442	5112	1	434	7	456.913
337	354	034946-S	Hordeum vulgare	HEB-10-043	S	2	1	NW	1	20	6/27/2014 2:25	27.68	28	7.68	8	4401	4401	103	12795	RGB_SV1	5839	79477000	3386430	2.33112	0.0993264	23.4693	5766	0.987498	73	0.0125021	1805	557.977	0.309128	489.56	610.51	2.79989	1111.08	1976.87	0.147152	39680	1040.7	0.84321	140	488	5839	1	479	8	504.143
338	355	034946-S	Hordeum vulgare	HEB-10-043	S	2	1	NW	1	20	6/28/2014 2:25	28.68	29	8.68	9	4390	4389	114	14116	RGB_SV1	6073	88710200	3299720	2.40529	0.0894685	26.8842	6007	0.989132	66	0.0108678	1818	544.232	0.299358	499.73	426.421	4.37465	1082.65	1969.47	0.152868	39727	1058.67	0.861694	163	500	6073	1	490	9	514.722
339	356	034946-S	Hordeum vulgare	HEB-10-043	S	2	1	NW	1	20	6/29/2014 2:25	29.68	30	9.68	10	4380	4380	123	15118	RGB_SV1	6464	93130500	4512930	2.22889	0.108008	20.6364	6417	0.992729	47	0.00727104	1917	568.516	0.296566	504.016	583.693	6.15178	1086.15	1967.27	0.146426	44145	1079.35	0.823671	170	505	6464	1	495	9	519.136
340	357	034946-S	Hordeum vulgare	HEB-10-043	S	2	1	NW	1	20	6/30/2014 2:25	30.68	31	10.68	11	4366	4366	137	15424	RGB_SV1	6539	97712300	4306980	2.28521	0.100728	22.687	6489	0.992354	50	0.00764643	1931	570.234	0.295305	508.193	495.338	5.29112	1091.73	1960.54	0.150745	43378	1084.66	0.83826	161	509	6539	1	499	9	523.411
341	358	034946-S	Hordeum vulgare	HEB-10-043	S	2	1	NW	1	20	7/1/2014 2:25	31.68	32	11.68	12	4357	4357	146	17685	RGB_SV1	7595	104711000	4767920	1.81526	0.0826557	21.9617	7527	0.991047	68	0.00895326	2290	690.467	0.301514	512.472	902.96	-1.03464	1075.98	1957.83	0.165019	46025	1096.14	0.833383	166	513	7595	1	504	8	527.586
342	359	034946-S	Hordeum vulgare	HEB-10-043	S	2	1	NW	1	20	7/2/2014 10:01	33	33	13	13	4347	4347	156	17905	RGB_SV1	7635	116666000	6004440	2.00136	0.103004	19.4299	7548	0.988605	87	0.0113949	2460	792.613	0.3222	515.559	1197.89	-3.48088	1086.52	1952.98	0.140236	54444	1135.16	0.813792	168	516	7632	0.999607	499	16	531.026
343	360	034947-C	Hordeum vulgare	HEB-17-140	C	1	1	NW	1	21	6/13/2014 2:25	13.68	14	-6.32	-6	4277	4280	NA	5768	RGB_SV1	2124	10831100	46521.8	2.40085	0.0103121	232.818	2124	1	0	0	590	163.889	0.277778	269.267	470.735	0.591842	1159.62	2002.46	0.553846	3835	543.83	0.982966	25	270	2124	1	278	0	277.346
344	361	034947-C	Hordeum vulgare	HEB-17-140	C	1	1	NW	1	21	6/14/2014 2:25	14.68	15	-5.32	-5	4272	4280	8	7130	RGB_SV1	2935	13752400	150052	1.59647	0.0174191	91.6507	2911	0.991823	24	0.00817717	686	160.339	0.233731	283.113	483.25	3.61244	1165.61	2012.79	0.49245	5960	583.371	0.957293	34	284	2935	1	274	9	291.606
345	362	034947-C	Hordeum vulgare	HEB-17-140	C	1	1	NW	1	21	6/15/2014 2:25	15.68	16	-4.32	-4	4270	4281	18	7542	RGB_SV1	3217	16760500	629095	1.61952	0.0607875	26.6423	3200	0.994716	17	0.00528443	970	292.478	0.301523	314.814	318.912	0.723602	1166.45	2006.47	0.301641	10665	663.291	0.860529	62	313	3217	1	303	9	324.259
346	363	034947-C	Hordeum vulgare	HEB-17-140	C	1	1	NW	1	21	6/16/2014 2:25	16.68	17	-3.32	-3	4272	4280	27	8018	RGB_SV1	3132	16305500	550853	1.66223	0.0561555	29.6005	3099	0.989464	33	0.0105364	849	230.141	0.271073	283.099	497.948	0.916477	1168.13	2003.71	0.319364	9807	626.641	0.873555	62	281	3132	1	273	7	289.73
347	364	034947-C	Hordeum vulgare	HEB-17-140	C	1	1	NW	1	21	6/17/2014 2:25	17.68	18	-2.32	-2	4271	4280	36	8999	RGB_SV1	3530	26160600	815619	2.09941	0.0654543	32.0745	3505	0.992918	25	0.00708215	964	263.257	0.273088	418.516	163.284	-1.57735	1178.43	1986.86	0.242929	14531	857.831	0.882717	93	411	3530	1	401	9	431.072
348	365	034947-C	Hordeum vulgare	HEB-17-140	C	1	1	NW	1	21	6/18/2014 2:25	18.68	19	-1.32	-1	4269	4280	47	9732	RGB_SV1	3938	31541500	1416500	2.03391	0.0913407	22.2673	3918	0.994921	20	0.00507872	1125	321.388	0.285678	382.038	746.156	-3.70207	1178.32	1976.6	0.250238	15737	800.427	0.835473	103	373	3938	1	363	9	393.499
349	366	034947-C	Hordeum vulgare	HEB-17-140	C	1	1	NW	1	21	6/20/2014 2:25	20.68	21	0.68	1	4455	4455	59.5	13393	RGB_SV1	5829	46491700	3589970	1.36832	0.105658	12.9505	5823	0.998971	6	0.00102934	1605	441.933	0.275347	377.486	774.5	-2.75939	1172.79	1963.9	0.227829	25585	868.107	0.733824	132	373	5829	1	370	2	390.442
350	367	034947-C	Hordeum vulgare	HEB-17-140	C	1	1	NW	1	21	6/21/2014 2:25	21.68	22	1.68	2	4444	4444	70.5	15904	RGB_SV1	6785	70218900	3541240	1.5253	0.0769228	19.8289	6780	0.999263	5	0.00073692	1699	425.439	0.250405	480.937	605.558	0.29115	1176.96	1949.71	0.202919	33437	1025.54	0.817179	144	481	6785	1	478	2	495.365
351	368	034947-C	Hordeum vulgare	HEB-17-140	C	1	1	NW	1	21	6/22/2014 2:25	22.68	23	2.68	3	4430	4430	84.5	17599	RGB_SV1	6197	79732200	5027640	2.07621	0.130919	15.8588	6193	0.999354	4	0.000645474	1658	443.596	0.267549	514.612	592.279	0.574118	1129.35	1938.55	0.177789	34856	1082.04	0.776809	156	506	6197	1	503	2	529.854
352	369	034947-C	Hordeum vulgare	HEB-17-140	C	1	1	NW	1	21	6/23/2014 2:25	23.68	24	3.68	4	4416	4416	98.5	21155	RGB_SV1	6378	71712000	9569290	1.76288	0.23524	7.49398	6363	0.997648	15	0.00235183	1624	413.511	0.254625	448.879	796.69	3.49271	1063.19	1989.08	0.153306	41603	1025.74	0.58452	279	355	6378	1	350	4	461.081
353	370	034947-C	Hordeum vulgare	HEB-17-140	C	1	1	NW	1	21	6/24/2014 2:25	24.68	25	4.68	5	4401	4401	113.5	26254	RGB_SV1	8136	114928000	26337400	1.73622	0.397879	4.3637	8086	0.993855	50	0.00614553	2776	947.17	0.3412	536.59	1066.1	-11.8464	1032.17	1969.35	0.106676	76268	1312.41	0.393283	407	389	8136	1	382	6	549.562
354	371	034947-C	Hordeum vulgare	HEB-17-140	C	1	1	NW	1	21	6/25/2014 2:25	25.68	26	5.68	6	4387	4387	127.5	28307	RGB_SV1	8455	97807100	40616700	1.36818	0.568169	2.40805	8419	0.995742	36	0.00425783	2534	759.451	0.299704	488.467	3185.9	-11.5404	1038.69	1968.65	0.114507	73838	1241.26	0.170696	423	359	8455	1	353	5	505.056
355	372	034947-C	Hordeum vulgare	HEB-17-140	C	1	1	NW	1	21	6/26/2014 2:25	26.68	27	6.68	7	4375	4375	139.5	32629	RGB_SV1	10954	134448000	77942400	1.12049	0.649574	1.72497	10919	0.996805	35	0.00319518	3109	882.406	0.283823	541.489	2595.35	-20.0888	1071.26	1955.63	0.103424	105913	1409.75	0.0707805	518	380	10954	1	374	5	568.852
356	373	034947-C	Hordeum vulgare	HEB-17-140	C	1	1	NW	1	21	6/27/2014 2:25	27.68	28	7.68	8	4362	4362	152.5	36038	RGB_SV1	11155	143554000	40530100	1.15365	0.325716	3.5419	11110	0.995966	45	0.00403407	2959	784.911	0.265262	500.244	624.789	-21.9949	1035.54	1950.49	0.116119	96065	1265.13	0.313215	362	441	11155	1	434	6	513.788
357	374	034947-C	Hordeum vulgare	HEB-17-140	C	1	1	NW	1	21	6/28/2014 2:25	28.68	29	8.68	9	4344	4344	170.5	40105	RGB_SV1	9979	155948000	22245200	1.56606	0.223389	7.01043	9929	0.99499	50	0.00501052	2640	698.427	0.264556	509.733	165.782	-19.3161	977.591	1984.39	0.112978	88327	1260.3	0.562989	469	320	9979	1	313	6	523.808
358	375	034947-C	Hordeum vulgare	HEB-17-140	C	1	1	NW	1	21	6/29/2014 2:25	29.68	30	9.68	10	4326	4326	188.5	40946	RGB_SV1	12216	214998000	54121200	1.44071	0.362668	3.97253	12125	0.992551	91	0.00744925	3456	977.729	0.282908	557.826	659.583	-15.9165	967.083	1972.81	0.0893107	136781	1533.11	0.357353	533	403	12216	1	395	7	580.784
359	376	034947-C	Hordeum vulgare	HEB-17-140	C	1	1	NW	1	21	6/30/2014 2:25	30.68	31	10.68	11	4305	4305	209.5	46869	RGB_SV1	15198	299842000	119599000	1.29814	0.517791	2.50707	15114	0.994473	84	0.00552704	4295	1213.78	0.282603	607.586	1008.67	-2.20452	998.13	1955.8	0.0913402	166389	1689.25	0.184661	509	521	15198	1	514	6	654.563
360	377	034947-C	Hordeum vulgare	HEB-17-140	C	1	1	NW	1	21	7/1/2014 2:25	31.68	32	11.68	12	4288	4288	226.5	48326	RGB_SV1	14446	198710000	104161000	0.952193	0.499127	1.90772	14323	0.991485	123	0.00851447	4204	1223.43	0.291015	543.17	1811.78	-1.10878	999.717	1976.07	0.104244	138579	1527.26	0.0974533	445	510	14446	1	476	33	596.926
361	378	034947-C	Hordeum vulgare	HEB-17-140	C	1	1	NW	1	21	7/2/2014 10:02	33	33	13	13	4270	4277	244.5	53872	RGB_SV1	16273	189808000	103454000	0.716767	0.390672	1.8347	15694	0.96442	579	0.0355804	4939	1499.03	0.303509	495.852	3553.42	-43.0006	984.02	2024.56	0.134987	120552	1342	0.0867061	424	441	16171	0.993732	290	150	510.727
362	379	034948-S	Hordeum vulgare	HEB-17-140	S	2	1	NW	1	22	6/13/2014 2:26	13.69	14	-6.31	-6	4280	4281	NA	5414	RGB_SV1	2645	14907900	86759.1	2.13091	0.0124012	171.831	2443	0.92363	202	0.0763705	717	194.363	0.271078	264.741	349.823	1.61921	1063.6	2044.77	0.386809	6838	569.662	0.97699	42	264	2645	1	254	9	272.532
363	380	034948-S	Hordeum vulgare	HEB-17-140	S	2	1	NW	1	22	6/14/2014 2:26	14.69	15	-5.31	-5	4274	4280	7	6386	RGB_SV1	3047	16038000	245125	1.72746	0.0264023	65.4281	2846	0.934034	201	0.0659665	847	235.448	0.277978	264.594	426.066	3.11889	1071.09	2047.98	0.289942	10509	589.772	0.940691	47	264	3047	1	249	14	270.939
364	381	034948-S	Hordeum vulgare	HEB-17-140	S	2	1	NW	1	22	6/15/2014 2:26	15.69	16	-4.31	-4	4271	4281	16	7039	RGB_SV1	3111	18832200	442039	1.94581	0.0456731	42.603	2976	0.956606	135	0.0433944	955	293.161	0.306975	310.537	308.64	-2.59598	1074.55	2032.48	0.267751	11619	661.687	0.910367	72	304	3111	1	289	14	319.853
365	382	034948-S	Hordeum vulgare	HEB-17-140	S	2	1	NW	1	22	6/16/2014 2:26	16.68	17	-3.32	-3	4272	4281	25	7971	RGB_SV1	3394	27527900	480551	2.38973	0.0417172	57.2841	3226	0.950501	168	0.0494991	980	282.97	0.288745	361.808	559.09	5.91426	1086.9	2022.46	0.208068	16312	769.581	0.932548	100	349	3394	1	334	14	372.662
366	383	034948-S	Hordeum vulgare	HEB-17-140	S	2	1	NW	1	22	6/17/2014 2:26	17.69	18	-2.31	-2	4272	4281	34	8524	RGB_SV1	3753	34565200	541607	2.45404	0.0384527	63.8196	3610	0.961897	143	0.0381029	1010	271.809	0.269118	409.246	157.426	4.42779	1078.57	2003.16	0.249418	15047	845.7	0.939242	94	400	3753	1	384	15	421.523
367	384	034948-S	Hordeum vulgare	HEB-17-140	S	2	1	NW	1	22	6/18/2014 2:26	18.69	19	-1.31	-1	4270	4280	45	9691	RGB_SV1	4019	35309600	1248650	2.18603	0.0773046	28.2782	3906	0.971883	113	0.0281164	1174	342.94	0.292112	367.24	735.009	0.511999	1085.47	2003.8	0.234508	17138	779.32	0.868046	114	352	4019	1	337	14	378.257
368	385	034948-S	Hordeum vulgare	HEB-17-140	S	2	1	NW	1	22	6/20/2014 2:26	20.69	21	0.69	1	4459	4459	55.5	11283	RGB_SV1	5093	43708400	790345	1.68507	0.0304698	55.303	5035	0.988612	58	0.0113882	1179	272.932	0.231494	420.638	212.912	3.4328	1078.35	1995.82	0.296985	17149	874.725	0.930218	96	411	5093	1	402	8	433.257
369	386	034948-S	Hordeum vulgare	HEB-17-140	S	2	1	NW	1	22	6/21/2014 2:26	21.69	22	1.69	2	4449	4449	65.5	13019	RGB_SV1	5550	53481400	1000690	1.73627	0.0324872	53.4447	5519	0.994414	31	0.00558559	1366	336.208	0.246126	421.732	294.853	4.7331	1069.18	1982.21	0.324922	17081	880.42	0.92788	82	418	5550	1	411	6	434.384
370	387	034948-S	Hordeum vulgare	HEB-17-140	S	2	1	NW	1	22	6/22/2014 2:26	22.69	23	2.69	3	4438	4438	76.5	13114	RGB_SV1	5159	60701700	434021	2.28071	0.0163072	139.859	5113	0.991084	46	0.00891646	1210	283.795	0.234542	405.345	1816.5	4.38506	1080.91	1968.38	0.381245	13532	857.179	0.971804	89	405	5159	1	397	7	417.506
371	388	034948-S	Hordeum vulgare	HEB-17-140	S	2	1	NW	1	22	6/23/2014 2:26	23.69	24	3.69	4	4426	4426	88.5	14274	RGB_SV1	5869	84305600	463647	2.44753	0.0134604	181.831	5823	0.992162	46	0.00783779	1414	340.671	0.240927	503.322	365.208	-3.25027	1055.19	1968.6	0.46249	12690	1015.02	0.978242	37	504	5869	1	495	8	518.422
372	389	034948-S	Hordeum vulgare	HEB-17-140	S	2	1	NW	1	22	6/24/2014 2:26	24.69	25	4.69	5	4414	4414	100.5	16111	RGB_SV1	6499	114755000	1369570	2.71693	0.0324258	83.7893	6450	0.99246	49	0.00753962	1532	361.136	0.235729	559.229	863.47	-2.23785	1060.23	1931.85	0.266845	24355	1137.98	0.953381	78	560	6499	1	552	7	576.006
373	390	034948-S	Hordeum vulgare	HEB-17-140	S	2	1	NW	1	22	6/25/2014 2:26	25.69	26	5.69	6	4405	4405	109.5	18999	RGB_SV1	7552	152544000	1548470	2.67468	0.0271506	98.5128	7500	0.993114	52	0.00688559	1810	433.806	0.239672	610.941	773.117	6.39247	1118.38	1935.46	0.267697	28211	1249.12	0.960208	228	569	7552	1	561	7	629.269
374	391	034948-S	Hordeum vulgare	HEB-17-140	S	2	1	NW	1	22	6/26/2014 2:26	26.69	27	6.69	7	4397	4397	117.5	20531	RGB_SV1	7722	163400000	1267580	2.74026	0.0212576	128.907	7658	0.991712	64	0.00828801	1772	406.628	0.229474	632.779	587.548	5.72892	1132.82	1921.08	0.27759	27818	1288.14	0.969446	254	581	7721	0.99987	572	8	651.762
375	392	034948-S	Hordeum vulgare	HEB-17-140	S	2	1	NW	1	22	6/27/2014 2:26	27.69	28	7.69	8	4389	4389	125.5	22002	RGB_SV1	8452	176532000	1749780	2.47117	0.0244943	100.888	8391	0.992783	61	0.00721723	2127	535.273	0.251656	632.539	576.335	5.01167	1128.81	1910.4	0.254479	33213	1297.06	0.961126	244	586	8452	1	577	8	651.287
376	393	034948-S	Hordeum vulgare	HEB-17-140	S	2	1	NW	1	22	6/28/2014 2:26	28.69	29	8.69	9	4377	4377	137.5	22987	RGB_SV1	9240	201423000	1732390	2.3592	0.0202909	116.269	9172	0.992641	68	0.00735931	2043	451.715	0.221104	637.541	569.767	7.24834	1118.05	1896.94	0.26916	34329	1315.71	0.966181	208	604	9240	1	594	9	656.667
377	394	034948-S	Hordeum vulgare	HEB-17-140	S	2	1	NW	1	22	6/29/2014 2:26	29.69	30	9.69	10	4366	4366	148.5	23273	RGB_SV1	9289	219361000	2276330	2.54227	0.0263814	96.366	9213	0.991818	76	0.00818172	2061	457.285	0.221875	634.958	537.34	8.86648	1098.13	1887.04	0.26934	34488	1335.86	0.95934	158	617	9289	1	607	9	653.51
378	395	034948-S	Hordeum vulgare	HEB-17-140	S	2	1	NW	1	22	6/30/2014 2:26	30.69	31	10.69	11	4353	4353	161.5	26184	RGB_SV1	11186	273268000	2328930	2.18393	0.0186126	117.336	11105	0.992759	81	0.00724119	2468	544.522	0.220633	677.171	233.735	8.55265	1123.43	1880.42	0.276232	40495	1403.88	0.966484	220	657	11186	1	648	8	697.486
379	396	034948-S	Hordeum vulgare	HEB-17-140	S	2	1	NW	1	22	7/1/2014 2:26	31.69	32	11.69	12	4344	4344	170.5	30101	RGB_SV1	12642	328968000	3902810	2.05836	0.02442	84.29	12569	0.994226	73	0.0057744	3043	732.467	0.240706	703.469	887.117	0.980649	1154.02	1881.02	0.273311	46255	1446.62	0.953651	315	631	12642	1	622	8	724.573
380	397	034948-S	Hordeum vulgare	HEB-17-140	S	2	1	NW	1	22	7/2/2014 10:02	33	33	13	13	4333	4333	181.5	31108	RGB_SV1	12526	306449000	88146600	1.95314	0.561799	3.47658	10584	0.844962	1942	0.155038	3146	790.142	0.251158	782.943	790.301	-10.6135	1190.41	2014.41	0.0870998	143812	1826.72	0.306064	360	775	12511	0.998802	563	211	805.413
381	398	034949-S	Hordeum vulgare	HEB-17-083	S	2	1	NW	1	23	6/13/2014 2:27	13.69	14	-6.31	-6	4279	4282	NA	5208	RGB_SV1	2856	12604300	642114	1.54526	0.078722	19.6294	2825	0.989146	31	0.0108543	838	245.884	0.293417	301.1	92.4264	-4.37151	1055.35	2050.57	0.258462	11050	632.934	0.815501	94	291	2856	1	282	8	309.857
382	399	034949-S	Hordeum vulgare	HEB-17-083	S	2	1	NW	1	23	6/14/2014 2:27	14.69	15	-5.31	-5	4273	4280	9	6533	RGB_SV1	3034	16612400	1109600	1.80468	0.120541	14.9715	2972	0.979565	62	0.0204351	988	321.735	0.325643	340.701	202.794	-6.83382	1057.83	2054.16	0.192256	15781	724.137	0.765234	131	327	3034	1	312	14	350.922
383	400	034949-S	Hordeum vulgare	HEB-17-083	S	2	1	NW	1	23	6/15/2014 2:27	15.69	16	-4.31	-4	4271	4280	18	7921	RGB_SV1	3680	22990500	1502200	1.69766	0.110926	15.3045	3610	0.980978	70	0.0190217	1200	391.304	0.326087	355.46	166.794	-7.00683	1058.07	2050.49	0.189203	19450	767.906	0.769716	160	337	3680	1	323	13	365.789
384	401	034949-S	Hordeum vulgare	HEB-17-083	S	2	1	NW	1	23	6/16/2014 2:27	16.69	17	-3.31	-3	4271	4280	27	8485	RGB_SV1	3817	20854700	1978930	1.4314	0.135827	10.5384	3746	0.981399	71	0.018601	1309	448.908	0.342939	328.605	525.161	-8.56425	1060.44	2050.27	0.197098	19366	722.986	0.683376	156	311	3817	1	298	12	337.45
385	402	034949-S	Hordeum vulgare	HEB-17-083	S	2	1	NW	1	23	6/17/2014 2:27	17.69	18	-2.31	-2	4271	4280	36	9419	RGB_SV1	4228	24552200	2788940	1.37347	0.156016	8.80341	4128	0.976348	100	0.0236518	1484	520.874	0.350993	328.696	642.387	-3.84635	1056.16	2042.75	0.178254	23719	740.773	0.633599	172	305	4228	1	289	15	338.557
386	403	034949-S	Hordeum vulgare	HEB-17-083	S	2	1	NW	1	23	6/18/2014 2:27	18.69	19	-1.31	-1	4268	4280	48	10216	RGB_SV1	4854	32863300	4187420	1.3948	0.177724	7.84811	4771	0.982901	83	0.0170993	1718	608.06	0.353935	356.349	752.097	-4.14923	1063.86	2026.76	0.156793	30958	829.781	0.599019	183	335	4854	1	321	13	365.323
387	404	034949-S	Hordeum vulgare	HEB-17-083	S	2	1	NW	1	23	6/20/2014 2:27	20.69	21	0.69	1	4457	4457	59.5	13976	RGB_SV1	6177	60285400	10594600	1.58	0.277671	5.69018	6119	0.99061	58	0.00938967	1931	603.652	0.312611	418.862	750.25	-8.01904	1098.45	2004.38	0.150285	41102	962.451	0.491477	195	407	6177	1	398	8	431.427
388	405	034949-S	Hordeum vulgare	HEB-17-083	S	2	1	NW	1	23	6/21/2014 2:27	21.69	22	1.69	2	4445	4445	71.5	17589	RGB_SV1	6381	47712100	15796400	1.17179	0.387955	3.02044	6320	0.99044	61	0.00955963	2129	710.334	0.333647	383.231	803.593	-9.69241	1077.79	2013.85	0.136285	46821	961.227	0.252549	239	376	6381	1	368	7	396.917
389	406	034949-S	Hordeum vulgare	HEB-17-083	S	2	1	NW	1	23	6/22/2014 2:27	22.69	23	2.69	3	4433	4433	83.5	17499	RGB_SV1	6848	58815900	24901000	1.2542	0.530994	2.36199	6789	0.991384	59	0.00861565	2438	867.968	0.356016	404.55	1099.74	-12.9914	1097.99	2004.89	0.118091	57989	1087.93	0.164117	351	356	6848	1	348	7	436.122
390	407	034949-S	Hordeum vulgare	HEB-17-083	S	2	1	NW	1	23	6/23/2014 2:27	23.69	24	3.69	4	4420	4420	96.5	20163	RGB_SV1	7510	59599300	35010800	1.05672	0.620758	1.70231	7447	0.991611	63	0.00838882	2758	1012.86	0.367244	404.412	1405.39	-26.2013	1085.25	2000.01	0.119746	62716	1091.7	0.0675441	351	358	7510	1	350	7	435.591
391	408	034949-S	Hordeum vulgare	HEB-17-083	S	2	1	NW	1	23	6/24/2014 2:27	24.69	25	4.69	5	4407	4407	109.5	21628	RGB_SV1	8175	80198400	46897200	1.20002	0.701732	1.71009	8111	0.992171	64	0.00782875	2892	1023.08	0.353761	435.372	1309.21	-25.4431	1090.04	1987.51	0.0959259	85222	1191.16	0.0686529	377	436	8175	1	427	8	456.124
392	409	034949-S	Hordeum vulgare	HEB-17-083	S	2	1	NW	1	23	6/25/2014 2:27	25.69	26	5.69	6	4397	4397	119.5	23439	RGB_SV1	9167	110004000	64337800	1.30904	0.765618	1.70978	9116	0.994437	51	0.00556343	3068	1026.79	0.334679	489.065	155.314	-23.717	1102.67	1970.58	0.0856193	107067	1328.07	0.0686094	426	490	9167	1	482	7	511.703
393	410	034949-S	Hordeum vulgare	HEB-17-083	S	2	1	NW	1	23	6/26/2014 2:27	26.69	27	6.69	7	4388	4388	128.5	24768	RGB_SV1	9800	138438000	84945200	1.44146	0.884478	1.62973	9717	0.991531	83	0.00846939	3225	1061.29	0.329082	547.584	309.706	-27.9831	1099.79	1962.25	0.0771739	126986	1465.11	0.0573435	447	543	9800	1	534	8	575.029
394	411	034949-S	Hordeum vulgare	HEB-17-083	S	2	1	NW	1	23	6/27/2014 2:27	27.69	28	7.69	8	4379	4379	137.5	27463	RGB_SV1	10859	210082000	93786100	1.7816	0.795351	2.24002	10751	0.990054	108	0.00994567	3556	1164.48	0.32747	599.083	905.698	-13.0139	1087.03	1949.96	0.0780426	139142	1582.93	0.146474	453	581	10859	1	572	8	631.653
395	412	034949-S	Hordeum vulgare	HEB-17-083	S	2	1	NW	1	23	6/28/2014 2:27	28.69	29	8.69	9	4366	4366	150.5	30017	RGB_SV1	11648	263508000	101823000	1.94219	0.750489	2.5879	11539	0.990642	109	0.00935783	4084	1431.92	0.350618	642.262	1009.85	-2.21948	1081.2	1940.3	0.077521	150256	1689.95	0.195869	507	612	11648	1	602	9	680.751
396	413	034949-S	Hordeum vulgare	HEB-17-083	S	2	1	NW	1	23	6/29/2014 2:27	29.69	30	9.69	10	4354	4354	162.5	31687	RGB_SV1	12213	278574000	102204000	1.86765	0.685207	2.72567	12102	0.990911	111	0.00908868	4076	1360.33	0.333743	649.582	1196.88	-0.9661	1081.94	1939.79	0.0821721	148627	1708.19	0.214539	529	610	12213	1	600	9	689.99
397	414	034949-S	Hordeum vulgare	HEB-17-083	S	2	1	NW	1	23	6/30/2014 2:27	30.69	31	10.69	11	4339	4339	177.5	33904	RGB_SV1	12926	286020000	105505000	1.71186	0.631459	2.71095	12824	0.992109	102	0.00789107	4107	1304.92	0.317732	645.136	1194.25	-2.08331	1083.08	1938.93	0.0871782	148271	1706.33	0.212572	530	606	12926	1	596	9	688.243
398	415	034949-S	Hordeum vulgare	HEB-17-083	S	2	1	NW	1	23	7/1/2014 2:27	31.69	32	11.69	12	4329	4329	187.5	35239	RGB_SV1	13622	314818000	110549000	1.69659	0.595761	2.84777	13488	0.990163	134	0.00983703	4487	1477.99	0.329394	646.074	1294.39	3.29612	1082.95	1927.24	0.0846713	160881	1712.14	0.23061	526	608	13622	1	598	9	687.398
399	416	034949-S	Hordeum vulgare	HEB-17-083	S	2	1	NW	1	23	7/2/2014 10:03	33	33	13	13	4319	4319	197.5	35446	RGB_SV1	13542	286912000	102064000	1.56453	0.556551	2.81111	13263	0.979397	279	0.0206026	4894	1768.66	0.361394	610.017	2538.04	1.1252	1079.98	1938.52	0.0823873	164370	1674.73	0.225833	581	539	13518	0.998228	522	16	654.632
400	417	034950-C	Hordeum vulgare	HEB-17-083	C	1	1	NW	1	24	6/13/2014 2:27	13.69	14	-6.31	-6	4263	4281	NA	7627	RGB_SV1	2568	11962300	513173	1.81395	0.0778168	23.3104	2526	0.983645	42	0.0163551	857	286	0.333723	287.46	339.764	-13.9214	1007.01	2046.61	0.291123	8821	596.948	0.84223	101	273	2568	1	265	7	295.098
401	418	034950-C	Hordeum vulgare	HEB-17-083	C	1	1	NW	1	24	6/14/2014 2:27	14.69	15	-5.31	-5	4270	4280	11	8616	RGB_SV1	3091	17336700	446996	1.81455	0.0467849	38.7849	2981	0.964413	110	0.0355872	878	249.396	0.28405	315.66	189.125	1.08143	1015.94	2052.23	0.346369	8924	650.015	0.901986	93	305	3091	1	291	13	323.781
402	419	034950-C	Hordeum vulgare	HEB-17-083	C	1	1	NW	1	24	6/15/2014 2:27	15.69	16	-4.31	-4	4270	4280	21	8600	RGB_SV1	2778	15342000	243256	1.98801	0.0315209	63.0695	2668	0.960403	110	0.0395968	856	263.764	0.308135	314.006	112.284	1.88486	1027.16	2042.39	0.37899	7330	643.154	0.938542	62	311	2778	1	296	14	322.5
403	420	034950-C	Hordeum vulgare	HEB-17-083	C	1	1	NW	1	24	6/16/2014 2:27	16.69	17	-3.31	-3	4271	4281	30	9747	RGB_SV1	3405	17244200	741586	1.48733	0.0639627	23.2531	3287	0.965345	118	0.0346549	1034	313.996	0.303671	316.18	80.2843	-3.61346	1025.6	2039.31	0.278915	12208	667.073	0.841873	85	310	3405	1	296	13	324.613
404	421	034950-C	Hordeum vulgare	HEB-17-083	C	1	1	NW	1	24	6/17/2014 2:27	17.69	18	-2.31	-2	4271	4280	40	10107	RGB_SV1	3195	18998000	1408520	1.86109	0.137982	13.488	3081	0.964319	114	0.0356807	1118	391.212	0.349922	305.367	139.456	-6.38953	1033.33	2034.16	0.179686	17781	720.077	0.742965	110	301	3195	1	286	14	316.731
405	422	034950-C	Hordeum vulgare	HEB-17-083	C	1	1	NW	1	24	6/18/2014 2:27	18.69	19	-1.31	-1	4268	4280	52	11898	RGB_SV1	4454	29850600	1495350	1.50471	0.0753776	19.9623	4339	0.974181	115	0.0258195	1278	366.701	0.286933	348.415	384.049	-2.63022	1031.37	2017.11	0.285806	15584	739.85	0.818284	80	349	4454	1	335	13	358.867
406	423	034950-C	Hordeum vulgare	HEB-17-083	C	1	1	NW	1	24	6/20/2014 2:27	20.69	21	0.69	1	4448	4448	68	14738	RGB_SV1	5201	67399100	3386670	2.49161	0.125198	19.9013	5134	0.987118	67	0.0128821	1686	546.548	0.324168	482.561	219.941	-9.72641	1077.72	1972.09	0.192772	26980	1008.02	0.81778	154	465	5201	1	455	9	496.602
407	424	034950-C	Hordeum vulgare	HEB-17-083	C	1	1	NW	1	24	6/21/2014 2:27	21.69	22	1.69	2	4437	4437	79	17949	RGB_SV1	6231	102926000	7679660	2.65099	0.1978	13.4023	6165	0.989408	66	0.0105922	1966	620.311	0.315519	535.597	391.367	-8.39679	1079.1	1969.03	0.140779	44261	1154	0.741551	240	501	6231	1	493	7	551.665
408	425	034950-C	Hordeum vulgare	HEB-17-083	C	1	1	NW	1	24	6/22/2014 2:27	22.69	23	2.69	3	4424	4424	92	18528	RGB_SV1	6037	112898000	15994100	3.09774	0.43885	7.05877	5972	0.989233	65	0.0107669	2381	939.069	0.394401	543.898	476.47	-13.7773	1136.07	1969.73	0.0904176	66768	1260.07	0.565238	413	394	6037	1	386	7	560.185
409	426	034950-C	Hordeum vulgare	HEB-17-083	C	1	1	NW	1	24	6/23/2014 2:27	23.69	24	3.69	4	4409	4409	107	22291	RGB_SV1	7018	76934900	45203700	1.56205	0.917798	1.70196	6941	0.989028	77	0.0109718	2517	902.72	0.358649	458.214	1427.51	-29.9422	1085.17	1975.25	0.0849935	82571	1266.98	0.0674943	382	415	7018	1	407	7	503.875
410	427	034950-C	Hordeum vulgare	HEB-17-083	C	1	1	NW	1	24	6/24/2014 2:27	24.69	25	4.69	5	4395	4395	121	24497	RGB_SV1	7687	106785000	43866300	1.80715	0.742364	2.43432	7615	0.990633	72	0.00936646	2535	835.986	0.329778	517.186	887.007	-17.4999	1105.33	1952.46	0.0806433	95321	1312.77	0.174426	365	517	7687	1	508	8	535.317
411	428	034950-C	Hordeum vulgare	HEB-17-083	C	1	1	NW	1	24	6/25/2014 2:27	25.69	26	5.69	6	4382	4382	134	26916	RGB_SV1	8866	170884000	67067000	2.17393	0.853206	2.54796	8762	0.98827	104	0.0117302	3009	1021.21	0.339386	597.85	1377.75	-23.4233	1052.21	1932.84	0.0726668	122009	1561.92	0.190354	446	581	8866	1	573	7	630.727
412	429	034950-C	Hordeum vulgare	HEB-17-083	C	1	1	NW	1	24	6/26/2014 2:27	26.69	27	6.69	7	4370	4370	146	27841	RGB_SV1	9505	243075000	42843400	2.69052	0.474219	5.67358	9381	0.986954	124	0.0130458	3126	1028.08	0.32888	658.554	1956.5	-1.15182	1094.15	1916.98	0.0796477	119338	1522.87	0.490435	356	659	9505	1	651	7	678.269
413	430	034950-C	Hordeum vulgare	HEB-17-083	C	1	1	NW	1	24	6/27/2014 2:27	27.69	28	7.69	8	4357	4357	159	34419	RGB_SV1	11472	353519000	69585400	2.68618	0.528737	5.08037	11321	0.986838	151	0.0131625	3746	1223.2	0.326534	702.556	1491.96	-5.23296	1025.26	1906.95	0.0889013	129042	1738.49	0.450338	541	640	11472	1	631	8	727.509
414	431	034950-C	Hordeum vulgare	HEB-17-083	C	1	1	NW	1	24	6/28/2014 2:27	28.69	29	8.69	9	4340	4340	176	37417	RGB_SV1	12107	338788000	72736700	2.31129	0.496227	4.65773	11945	0.986619	162	0.0133807	4232	1479.3	0.34955	691.903	2430.44	1.57079	1030.02	1906.81	0.0947258	127811	1715.6	0.417964	537	624	12107	1	615	8	712.272
415	432	034950-C	Hordeum vulgare	HEB-17-083	C	1	1	NW	1	24	6/29/2014 2:27	29.69	30	9.69	10	4321	4321	195	40236	RGB_SV1	13130	300028000	83098800	1.74033	0.48202	3.6105	13015	0.991242	115	0.00875857	4490	1535.42	0.341965	669.247	1734.59	-6.13111	1034.88	1900.25	0.0982667	133616	1659.06	0.320591	509	607	13130	1	597	9	684.83
416	433	034950-C	Hordeum vulgare	HEB-17-083	C	1	1	NW	1	24	6/30/2014 2:27	30.69	31	10.69	11	4301	4301	215	45358	RGB_SV1	14987	335853000	121624000	1.49527	0.541492	2.76139	14887	0.993328	100	0.00667245	4740	1499.14	0.316274	666.588	1828.74	-17.1037	1047.84	1891.99	0.0921324	162668	1723.29	0.219288	508	605	14987	1	595	9	689.336
417	434	034950-C	Hordeum vulgare	HEB-17-083	C	1	1	NW	1	24	7/1/2014 2:27	31.69	32	11.69	12	4285	4285	231	50668	RGB_SV1	17574	454258000	170606000	1.47082	0.552399	2.66262	17392	0.989644	182	0.0103562	5676	1833.22	0.322977	661.336	2579.8	-1.02041	1069	1875.2	0.0884631	198659	1872.12	0.206063	549	633	17574	1	623	9	731.483
418	435	034950-C	Hordeum vulgare	HEB-17-083	C	1	1	NW	1	24	7/2/2014 10:04	33	33	13	13	4267	4277	249	54024	RGB_SV1	18410	529258000	153821000	1.56157	0.453845	3.44075	18157	0.986257	253	0.0137425	5560	1679.17	0.30201	734.687	11027.2	0.198617	1087.83	1864.9	0.0877051	209908	1925.25	0.302088	543	695	18348	0.996632	678	16	768.241
419	436	034951-S	Hordeum vulgare	HEB-17-016	S	2	1	NW	2	2	6/13/2014 2:30	13.69	14	-6.31	-6	4303	4303	NA	6370	RGB_SV1	2596	8573130	94276.5	1.27213	0.0139892	90.9361	2553	0.983436	43	0.0165639	643	159.264	0.247689	246.337	106.154	6.7403	1085.55	2040.04	0.532404	4876	505.505	0.956965	56	242	2596	1	233	8	253.516
420	437	034951-S	Hordeum vulgare	HEB-17-016	S	2	1	NW	2	2	6/14/2014 2:30	14.69	15	-5.31	-5	4296	4296	7	6230	RGB_SV1	2171	10697700	36747.8	2.26971	0.00779672	291.111	2083	0.959466	88	0.0405343	659	200.037	0.303547	309.04	55.9706	4.4161	1074.58	2027.93	0.553544	3922	623.495	0.986354	22	310	2171	1	296	13	318.312
421	438	034951-S	Hordeum vulgare	HEB-17-016	S	2	1	NW	2	2	6/15/2014 2:30	15.69	16	-4.31	-4	4290	4290	13	6933	RGB_SV1	2184	14705800	17190.4	3.08306	0.00360397	855.461	2099	0.961081	85	0.0389194	661	200.055	0.302656	334.253	48.7279	3.63815	1074.99	2025.96	0.631762	3457	674.096	0.995335	21	335	2184	1	321	13	344.28
422	439	034951-S	Hordeum vulgare	HEB-17-016	S	2	1	NW	2	2	6/16/2014 2:30	16.69	17	-3.31	-3	4285	4285	18	7944	RGB_SV1	2924	21810300	49335.5	2.55098	0.00577038	442.081	2838	0.970588	86	0.0294118	779	207.538	0.266416	386.374	90.6274	2.11763	1072.89	2022.17	0.551178	5305	779.871	0.990993	29	387	2924	1	374	12	397.965
423	440	034951-S	Hordeum vulgare	HEB-17-016	S	2	1	NW	2	2	6/17/2014 2:30	17.69	18	-2.31	-2	4280	4280	23	8407	RGB_SV1	3048	25126600	53150.8	2.70461	0.0057211	472.742	2964	0.972441	84	0.0275591	774	196.547	0.253937	357.505	473.61	3.71222	1071.29	2014.18	0.64209	4747	722.446	0.991574	28	358	3048	1	344	13	368.23
424	441	034951-S	Hordeum vulgare	HEB-17-016	S	2	1	NW	2	2	6/18/2014 2:30	18.69	19	-1.31	-1	4275	4279	28	9036	RGB_SV1	3346	28133000	82565.3	2.51284	0.00737472	340.736	3268	0.976689	78	0.0233114	843	212.388	0.251943	373.289	540.338	3.61766	1075.41	2009.53	0.624021	5362	752.129	0.988329	38	373	3346	1	360	12	384.488
425	442	034951-S	Hordeum vulgare	HEB-17-016	S	2	1	NW	2	2	6/20/2014 2:30	20.69	21	0.69	1	4466	4466	34.5	11631	RGB_SV1	4588	40541800	1041830	1.926	0.0494937	38.914	4526	0.986486	62	0.0135135	1578	542.739	0.343941	378.128	435.338	1.50756	1114.05	1998.08	0.290031	15819	794.583	0.902295	130	367	4588	1	358	8	389.472
426	443	034951-S	Hordeum vulgare	HEB-17-016	S	2	1	NW	2	2	6/21/2014 2:30	21.69	22	1.69	2	4455	4455	45.5	13611	RGB_SV1	4615	51749700	2649200	2.42976	0.124386	19.534	4567	0.989599	48	0.0104009	1914	793.802	0.414735	456.397	366.156	-6.11049	1148	1997.62	0.16985	27171	960.053	0.814688	267	375	4615	1	367	7	468.905
427	444	034951-S	Hordeum vulgare	HEB-17-016	S	2	1	NW	2	2	6/22/2014 2:30	22.69	23	2.69	3	4447	4446	53.5	13539	RGB_SV1	5436	71886900	375445	2.43271	0.0127054	191.471	5382	0.990066	54	0.00993378	1231	278.764	0.226453	519.91	279.35	4.66505	1114.39	1972.28	0.388897	13978	1051.15	0.979326	161	496	5436	1	488	7	535.507
428	445	034951-S	Hordeum vulgare	HEB-17-016	S	2	1	NW	2	2	6/23/2014 2:30	23.69	24	3.69	4	4437	4437	62.5	15132	RGB_SV1	5352	81672700	7801750	2.85131	0.27237	10.4685	5302	0.990658	50	0.0093423	1858	645.023	0.34716	517.159	519.784	-30.8169	1012.52	1958.73	0.114968	46552	1104.19	0.681631	173	508	5352	1	500	7	531.682
429	446	034951-S	Hordeum vulgare	HEB-17-016	S	2	1	NW	2	2	6/24/2014 2:30	24.69	25	4.69	5	4426	4426	73.5	16013	RGB_SV1	5411	109260000	9250170	3.73169	0.315933	11.8117	5349	0.988542	62	0.0114581	1978	723.061	0.365552	596.179	315.225	-12.6757	1048.62	1947.71	0.0894499	60492	1299.14	0.712154	246	579	5411	1	570	8	613.787
430	447	034951-S	Hordeum vulgare	HEB-17-016	S	2	1	NW	2	2	6/25/2014 2:30	25.69	26	5.69	6	4418	4418	81.5	16781	RGB_SV1	5801	121268000	12111700	3.60363	0.359915	10.0125	5717	0.98552	84	0.0144803	2276	892.98	0.392346	674.093	901.706	-12.6169	1055.52	1940.47	0.0658187	88136	1469.79	0.669758	267	625	5801	1	574	50	693.927
431	448	034951-S	Hordeum vulgare	HEB-17-016	S	2	1	NW	2	2	6/26/2014 2:30	26.69	27	6.69	7	4410	4410	89.5	18062	RGB_SV1	6560	116301000	12850000	2.70256	0.298603	9.05067	6496	0.990244	64	0.0097561	2335	831.132	0.355945	548.862	1597.7	-13.7747	1060.22	1937.01	0.114533	57276	1230.75	0.641614	242	533	6560	1	525	7	563.357
432	449	034951-S	Hordeum vulgare	HEB-17-016	S	2	1	NW	2	2	6/27/2014 2:30	27.69	28	7.69	8	4404	4404	95.5	20201	RGB_SV1	7019	130405000	13280700	2.64694	0.269569	9.81915	6956	0.991024	63	0.00897564	2474	872.015	0.352472	595.464	451.782	-13.5438	1054.58	1925.16	0.105635	66446	1307.38	0.664457	246	577	7019	1	569	7	611.79
433	450	034951-S	Hordeum vulgare	HEB-17-016	S	2	1	NW	2	2	6/28/2014 2:30	28.69	29	8.69	9	4394	4394	105.5	21838	RGB_SV1	7710	148704000	17391500	2.50158	0.292568	8.5504	7635	0.990272	75	0.00972763	2701	946.226	0.350324	596.179	499.882	-11.0381	1055.96	1915.23	0.0992201	77706	1354.62	0.625024	258	578	7710	1	569	8	613.549
434	451	034951-S	Hordeum vulgare	HEB-17-016	S	2	1	NW	2	2	6/29/2014 2:30	29.69	30	9.69	10	4385	4385	114.5	22124	RGB_SV1	8090	174407000	19671200	2.66481	0.300563	8.86609	7998	0.988628	92	0.0113721	2842	998.389	0.351298	603.253	1480.12	-10.6785	1059.33	1903.37	0.0991203	81618	1395.62	0.635664	249	588	8090	1	578	9	621.629
435	452	034951-S	Hordeum vulgare	HEB-17-016	S	2	1	NW	2	2	6/30/2014 2:30	30.69	31	10.69	11	4371	4371	128.5	24137	RGB_SV1	8827	223928000	20526100	2.87397	0.263439	10.9094	8738	0.989917	89	0.0100827	2959	991.92	0.335221	737.512	544.593	-7.71769	1064.28	1888.07	0.0798997	110476	1659.11	0.692333	263	733	8827	1	682	50	759.512
436	453	034951-S	Hordeum vulgare	HEB-17-016	S	2	1	NW	2	2	7/1/2014 2:30	31.69	32	11.69	12	4362	4362	137.5	26096	RGB_SV1	8859	230933000	26008000	2.9425	0.331388	8.87931	8792	0.992437	67	0.00756293	2916	959.821	0.329157	704.776	372.539	-15.1433	1068.86	1876.13	0.0877311	100979	1570.51	0.636097	256	704	8859	1	696	7	725.776
437	454	034951-S	Hordeum vulgare	HEB-17-016	S	2	1	NW	2	2	7/2/2014 10:06	33	33	13	13	4352	4352	147.5	28710	RGB_SV1	9095	279165000	42366600	3.37485	0.512175	6.58925	8952	0.984277	143	0.0157229	3426	1290.54	0.376691	783.998	1240.37	-5.7778	1112.19	1879.81	0.0681631	133430	1809.74	0.542387	458	748	9066	0.996811	731	16	807.518
438	455	034952-C	Hordeum vulgare	HEB-17-016	C	1	1	NW	2	3	6/13/2014 2:30	13.69	14	-6.31	-6	4347	4347	NA	7021	RGB_SV1	3287	13600700	279771	1.25881	0.0258942	48.6136	3252	0.989352	35	0.010648	866	228.158	0.263462	325.185	166.213	8.98166	1030.1	2025.11	0.171788	19134	730.452	0.921002	160	291	3287	1	285	5	334.028
439	456	034952-C	Hordeum vulgare	HEB-17-016	C	1	1	NW	2	3	6/14/2014 2:30	14.69	15	-5.31	-5	4336	4336	11	7273	RGB_SV1	3303	18800100	661641	1.72323	0.0606464	28.4144	3285	0.99455	18	0.00544959	1073	348.571	0.324856	341.023	382.782	-7.72012	1039.98	2015.71	0.351907	9386	696.482	0.868635	50	342	3303	1	334	7	351.254
440	457	034952-C	Hordeum vulgare	HEB-17-016	C	1	1	NW	2	3	6/15/2014 2:30	15.69	16	-4.31	-4	4326	4326	21	7958	RGB_SV1	3558	27049600	299892	2.13673	0.0236894	90.1979	3523	0.990163	35	0.00983699	1143	367.186	0.321248	389.317	297.255	-5.1837	1034.17	2002.4	0.450266	7902	785.798	0.95662	49	389	3558	1	377	11	400.833
441	458	034952-C	Hordeum vulgare	HEB-17-016	C	1	1	NW	2	3	6/16/2014 2:30	16.69	17	-3.31	-3	4317	4317	30	9307	RGB_SV1	4086	36843400	193154	2.2068	0.0115693	190.746	4042	0.989232	44	0.0107685	1151	324.229	0.281694	420.22	465.711	-3.16805	1040.17	1997.09	0.524855	7785	845.748	0.979248	40	420	4086	1	408	11	432.827
442	459	034952-C	Hordeum vulgare	HEB-17-016	C	1	1	NW	2	3	6/17/2014 2:30	17.69	18	-2.31	-2	4309	4309	38	9725	RGB_SV1	4012	40982300	126275	2.54609	0.00784504	324.548	3957	0.986291	55	0.0137089	1075	288.042	0.267946	436.147	411.569	4.30877	1034.71	1984.4	0.444691	9022	879.216	0.987751	63	433	4012	1	419	13	449.091
443	460	034952-C	Hordeum vulgare	HEB-17-016	C	1	1	NW	2	3	6/18/2014 2:30	18.69	19	-1.31	-1	4300	4300	47	11073	RGB_SV1	4996	47699200	971915	1.91102	0.0389389	49.0775	4945	0.989792	51	0.0102082	1595	509.212	0.319255	448.362	697.392	-2.75344	1060.2	1980.92	0.308129	16214	908.939	0.921719	67	449	4996	1	435	13	461.812
444	461	034952-C	Hordeum vulgare	HEB-17-016	C	1	1	NW	2	3	6/20/2014 2:30	20.69	21	0.69	1	4477	4477	58.5	14738	RGB_SV1	5297	53345500	3920730	1.90124	0.139736	13.606	5287	0.998112	10	0.00188786	1736	568.944	0.327733	438.799	566.735	-10.3585	989.112	1968.75	0.154531	34278	993.48	0.74489	243	404	5297	1	400	3	451.155
445	462	034952-C	Hordeum vulgare	HEB-17-016	C	1	1	NW	2	3	6/21/2014 2:30	21.69	22	1.69	2	4466	4466	69.5	16881	RGB_SV1	5389	46958700	4996170	1.61696	0.172036	9.39895	5371	0.99666	18	0.00334014	1543	441.798	0.286324	411.214	168.426	0.852705	993.156	1982.88	0.163263	33008	925.366	0.652336	247	338	5389	1	331	6	423.335
446	463	034952-C	Hordeum vulgare	HEB-17-016	C	1	1	NW	2	3	6/22/2014 2:31	22.69	23	2.69	3	4455	4455	80.5	18780	RGB_SV1	6336	114336000	14055500	2.84809	0.35012	8.13462	6320	0.997475	16	0.00252525	1952	601.374	0.308081	537.862	130.598	-7.51559	938.38	1961.34	0.0912337	69448	1273.12	0.610044	422	391	6336	1	384	6	553.998
447	464	034952-C	Hordeum vulgare	HEB-17-016	C	1	1	NW	2	3	6/23/2014 2:30	23.69	24	3.69	4	4443	4443	92.5	20752	RGB_SV1	6540	122320000	13359400	2.85984	0.312343	9.15609	6517	0.996483	23	0.00351682	1784	486.645	0.272783	523.994	313.882	-18.3835	930.465	1969.45	0.101207	64620	1226.57	0.644928	444	335	6540	1	329	5	537.676
448	465	034952-C	Hordeum vulgare	HEB-17-016	C	1	1	NW	2	3	6/24/2014 2:30	24.69	25	4.69	5	4431	4431	104.5	23000	RGB_SV1	7826	152835000	25352100	2.49542	0.413937	6.02851	7796	0.996167	30	0.00383338	2261	653.223	0.288909	574.461	647.22	-10.8128	954.676	1945.95	0.0955206	81930	1380.75	0.511861	475	355	7826	1	348	6	589.485
449	466	034952-C	Hordeum vulgare	HEB-17-016	C	1	1	NW	2	3	6/25/2014 2:30	25.69	26	5.69	6	4420	4420	115.5	23702	RGB_SV1	8506	129104000	46991400	1.78439	0.649483	2.74739	8483	0.997296	23	0.00270397	2444	702.226	0.287327	537.8	178.456	-2.00851	959.365	1924.03	0.0831184	102336	1457.43	0.217432	448	485	8506	1	478	6	583.224
450	467	034952-C	Hordeum vulgare	HEB-17-016	C	1	1	NW	2	3	6/26/2014 2:30	26.69	27	6.69	7	4410	4410	125.5	28183	RGB_SV1	9986	176092000	84137800	1.76586	0.843739	2.0929	9954	0.996795	32	0.00320449	2548	650.141	0.255157	610.206	349.007	-6.43372	950.887	1948.81	0.0749801	133182	1669.11	0.124862	513	520	9986	1	513	6	666.039
451	468	034952-C	Hordeum vulgare	HEB-17-016	C	1	1	NW	2	3	6/27/2014 2:30	27.69	28	7.69	8	4400	4400	135.5	30311	RGB_SV1	10108	204301000	109738000	1.99958	1.07405	1.86171	10076	0.996834	32	0.00316581	2597	667.235	0.256925	688.956	475.831	-34.4369	969.009	1926.01	0.068242	148120	1788	0.0906721	577	559	10108	1	551	7	724.446
452	469	034952-C	Hordeum vulgare	HEB-17-016	C	1	1	NW	2	3	6/28/2014 2:30	28.69	29	8.69	9	4386	4386	149.5	33509	RGB_SV1	10618	246735000	89879800	2.18849	0.797217	2.74516	10583	0.996704	35	0.00329629	2742	708.096	0.258241	745.268	285.564	-34.5627	986.737	1910.4	0.0763599	139052	1796.59	0.217135	582	563	10618	1	556	6	767.626
453	470	034952-C	Hordeum vulgare	HEB-17-016	C	1	1	NW	2	3	6/29/2014 2:30	29.69	30	9.69	10	4371	4370	164.5	37963	RGB_SV1	10740	146926000	38306700	1.27377	0.332098	3.83553	10681	0.994506	59	0.00549348	2308	495.984	0.214898	527.379	1252.31	-12.6778	991.323	1911.83	0.116693	92036	1296.79	0.343859	323	508	10740	1	499	8	542.029
454	471	034952-C	Hordeum vulgare	HEB-17-016	C	1	1	NW	2	3	6/30/2014 2:30	30.69	31	10.69	11	4351	4351	183.5	40796	RGB_SV1	12281	172930000	67830800	1.14658	0.449738	2.54944	12224	0.995359	57	0.00464132	2803	639.753	0.228239	521.914	8626.54	-23.996	1019.31	1909.21	0.118601	103549	1421.29	0.190559	409	514	12281	1	506	7	571.544
455	472	034952-C	Hordeum vulgare	HEB-17-016	C	1	1	NW	2	3	7/1/2014 2:30	31.69	32	11.69	12	4336	4336	198.5	44335	RGB_SV1	13746	231504000	61005400	1.2252	0.322861	3.7948	13698	0.996508	48	0.00349193	3083	691.466	0.224283	603.884	1841.79	-13.6477	1041.57	1903.56	0.117034	117453	1531.57	0.339751	432	564	13746	1	556	7	635.356
456	473	034952-C	Hordeum vulgare	HEB-17-016	C	1	1	NW	2	3	7/2/2014 10:07	33	33	13	13	4318	4318	216.5	46940	RGB_SV1	15494	325290000	79380800	1.35501	0.330665	4.09784	15264	0.985156	230	0.0148445	3616	843.904	0.233381	605.159	3433.75	-21.7145	994.027	1900.62	0.110997	139589	1579.81	0.369271	318	581	15431	0.995934	559	21	635.568
457	474	034953-C	Hordeum vulgare	HEB-17-134	C	1	1	NW	2	4	6/13/2014 2:31	13.69	14	-6.31	-6	4318	4318	NA	5777	RGB_SV1	2328	8720030	445383	1.60898	0.0821803	19.5787	2263	0.972079	65	0.027921	716	220.213	0.30756	262.408	276.037	-2.57525	1032.57	2054.89	0.281227	8278	553.138	0.81507	72	258	2328	1	248	9	269.872
458	475	034953-C	Hordeum vulgare	HEB-17-134	C	1	1	NW	2	4	6/14/2014 2:31	14.69	15	-5.31	-5	4309	4309	9	6407	RGB_SV1	2531	11806100	83230.6	1.84299	0.0129927	141.848	2409	0.951798	122	0.0482023	686	185.933	0.271039	276.724	308.024	3.74046	1043.8	2043.27	0.513492	4929	563.356	0.972194	30	277	2531	1	262	14	285.025
459	476	034953-C	Hordeum vulgare	HEB-17-134	C	1	1	NW	2	4	6/15/2014 2:31	15.69	16	-4.31	-4	4301	4301	17	7214	RGB_SV1	2559	11246700	114163	1.71746	0.0174335	98.5149	2438	0.952716	121	0.0472841	655	167.653	0.255959	262.03	270.569	2.74394	1041.49	2046.89	0.507134	5046	537.893	0.960209	31	263	2559	1	248	14	269.878
460	477	034953-C	Hordeum vulgare	HEB-17-134	C	1	1	NW	2	4	6/16/2014 2:31	16.69	17	-3.31	-3	4294	4294	24	8042	RGB_SV1	2763	14925200	416104	1.95505	0.0545055	35.8689	2646	0.957655	117	0.0423453	828	248.13	0.299674	316.939	219.142	0.619044	1031.5	2044.37	0.315483	8758	651.764	0.89445	62	316	2763	1	301	14	326.447
461	478	034953-C	Hordeum vulgare	HEB-17-134	C	1	1	NW	2	4	6/17/2014 2:31	17.69	18	-2.31	-2	4288	4288	30	8194	RGB_SV1	2809	19236600	470118	2.43795	0.0595804	40.9187	2678	0.953364	131	0.0466358	856	260.853	0.304735	343.953	364.497	0.364956	1030.07	2031.64	0.265777	10569	709.492	0.906854	76	341	2809	1	326	14	353.12
462	479	034953-C	Hordeum vulgare	HEB-17-134	C	1	1	NW	2	4	6/18/2014 2:31	18.69	19	-1.31	-1	4280	4281	38	8837	RGB_SV1	3088	23745800	645530	2.49019	0.0676958	36.7849	2965	0.960168	123	0.0398316	1094	387.576	0.354275	368.353	406.367	-0.845401	1021.8	2020.26	0.252473	12231	759.607	0.896939	97	361	3088	1	346	14	378.143
463	480	034953-C	Hordeum vulgare	HEB-17-134	C	1	1	NW	2	4	6/20/2014 2:31	20.69	21	0.69	1	4460	4460	48.5	11508	RGB_SV1	3961	31851700	1316670	2.03013	0.0839206	24.191	3892	0.98258	69	0.0174198	1383	482.88	0.349154	332.268	1425.71	0.485485	1017.52	2005.96	0.237769	16659	717.039	0.847517	103	332	3961	1	322	9	342.148
464	481	034953-C	Hordeum vulgare	HEB-17-134	C	1	1	NW	2	4	6/21/2014 2:31	21.69	22	1.69	2	4450	4450	58.5	12514	RGB_SV1	4025	43158300	390268	2.66399	0.0240897	110.586	3969	0.986087	56	0.013913	1117	309.985	0.277516	420.024	404.451	0.81053	1029.01	1985.81	0.341623	11782	855.829	0.964475	81	417	4025	1	409	7	431.944
465	482	034953-C	Hordeum vulgare	HEB-17-134	C	1	1	NW	2	4	6/22/2014 2:31	22.69	23	2.69	3	4438	4438	70.5	15840	RGB_SV1	5236	73816300	9622910	2.69248	0.351	7.67089	5163	0.986058	73	0.0139419	1861	661.444	0.355424	483.865	613.975	-7.28961	1118.7	1982.34	0.113631	46079	1088.54	0.591889	309	377	5236	1	368	8	497.875
466	483	034953-C	Hordeum vulgare	HEB-17-134	C	1	1	NW	2	4	6/23/2014 2:31	23.69	24	3.69	4	4425	4425	83.5	17547	RGB_SV1	4938	69640700	13233100	2.85602	0.542699	5.26262	4857	0.983597	81	0.0164034	1778	640.195	0.360065	447.139	777.803	-2.15171	1102.97	1982.86	0.0891996	55359	1099.91	0.463277	321	349	4938	1	340	8	457.959
467	484	034953-C	Hordeum vulgare	HEB-17-134	C	1	1	NW	2	4	6/24/2014 2:31	24.69	25	4.69	5	4411	4411	97.5	19026	RGB_SV1	5472	42617700	28952800	1.4233	0.966936	1.47197	5385	0.984101	87	0.0158991	2109	812.844	0.385417	437.905	1188	3.07257	1087.73	2015.4	0.0826624	66197	1108.91	0.0364542	357	341	5472	1	332	8	451.691
468	485	034953-C	Hordeum vulgare	HEB-17-134	C	1	1	NW	2	4	6/25/2014 2:31	25.69	26	5.69	6	4399	4399	109.5	21782	RGB_SV1	6680	94561100	57436800	2.11914	1.28718	1.64635	6596	0.987425	84	0.0125748	2378	846.54	0.355988	524.206	336.995	-17.5055	1118.54	1997.94	0.0568743	117452	1441.56	0.0596542	435	477	6680	1	468	8	557.743
469	486	034953-C	Hordeum vulgare	HEB-17-134	C	1	1	NW	2	4	6/26/2014 2:31	26.69	27	6.69	7	4387	4387	121.5	23957	RGB_SV1	8055	127465000	77007000	1.96453	1.18686	1.65524	7968	0.989199	87	0.0108007	2610	845.698	0.324022	583.824	1047.23	-26.6995	1115.53	1964.82	0.0614145	131158	1554.62	0.0608966	428	555	8055	1	546	8	622.562
470	487	034953-C	Hordeum vulgare	HEB-17-134	C	1	1	NW	2	4	6/27/2014 2:31	27.69	28	7.69	8	4376	4376	132.5	28591	RGB_SV1	9333	232773000	65343900	2.67233	0.750175	3.56228	9205	0.986285	128	0.0137148	2898	899.861	0.310511	729.079	1380.37	-25.9946	1088.99	1933.2	0.0721977	129270	1730.79	0.31542	415	638	9333	1	629	8	750.633
471	488	034953-C	Hordeum vulgare	HEB-17-134	C	1	1	NW	2	4	6/28/2014 2:31	28.69	29	8.69	9	4361	4361	147.5	31504	RGB_SV1	10377	350673000	82443900	3.25655	0.765623	4.25347	10227	0.985545	150	0.014455	3011	873.675	0.290161	778.438	1519.79	-26.729	1088.32	1920.37	0.0710194	146115	1856.46	0.383531	426	694	10377	1	684	9	801.065
472	489	034953-C	Hordeum vulgare	HEB-17-134	C	1	1	NW	2	4	6/29/2014 2:31	29.69	30	9.69	10	4343	4343	165.5	34545	RGB_SV1	10820	492526000	68127200	4.20702	0.581924	7.22951	10648	0.984104	172	0.0158965	3561	1171.97	0.329113	908.177	1363.47	0.447201	1040.75	1910.37	0.0777483	139167	2035.2	0.573007	613	716	10820	1	705	10	933.901
473	490	034953-C	Hordeum vulgare	HEB-17-134	C	1	1	NW	2	4	6/30/2014 2:31	30.69	31	10.69	11	4323	4323	185.5	37702	RGB_SV1	12773	525323000	82705500	3.21989	0.506931	6.35173	12582	0.985047	191	0.0149534	4056	1287.96	0.317545	900.647	1114.59	-9.72876	1028.28	1919.6	0.0873816	146175	2036.54	0.529919	679	682	12773	1	672	9	926.309
474	491	034953-C	Hordeum vulgare	HEB-17-134	C	1	1	NW	2	4	7/1/2014 2:31	31.69	32	11.69	12	4307	4307	201.5	41326	RGB_SV1	14789	535296000	98827200	2.44746	0.451855	5.41648	14548	0.983704	241	0.0162959	4481	1357.72	0.302996	905.037	1267.08	-10.1092	1035.92	1919.18	0.079868	185168	2066.22	0.473761	675	689	14789	1	679	9	930.815
475	492	034953-C	Hordeum vulgare	HEB-17-134	C	1	1	NW	2	4	7/2/2014 10:07	33.01	33	13.01	13	4289	4289	219.5	47648	RGB_SV1	16110	559649000	74065400	2.15638	0.28538	7.55616	15524	0.963625	586	0.0363749	4711	1377.62	0.292427	954.862	2232.2	-0.952289	1033.94	1925.82	0.0933816	172518	2076.13	0.587139	646	706	16032	0.995158	658	47	983.508
476	493	034954-S	Hordeum vulgare	HEB-17-134	S	2	1	NW	2	5	6/13/2014 2:32	13.69	14	-6.31	-6	4317	4317	NA	4342	RGB_SV1	1620	3649430	575443	1.39058	0.219266	6.34196	1599	0.987037	21	0.012963	584	210.528	0.360494	170.317	498.764	-11.6219	1007.74	2065.13	0.271357	5970	397.631	0.529392	66	169	1620	1	162	6	175.427
477	494	034954-S	Hordeum vulgare	HEB-17-134	S	2	1	NW	2	5	6/14/2014 2:31	14.69	15	-5.31	-5	4309	4309	8	4628	RGB_SV1	1697	5183970	679383	1.80011	0.235913	7.63041	1640	0.966411	57	0.0335887	674	267.694	0.397171	223.258	276.569	-12.184	1010.86	2067.2	0.212231	7996	486.167	0.590225	73	221	1697	1	209	11	229.45
478	495	034954-S	Hordeum vulgare	HEB-17-134	S	2	1	NW	2	5	6/15/2014 2:31	15.69	16	-4.31	-4	4302	4302	15	4659	RGB_SV1	1712	6987020	665760	2.38388	0.227149	10.4948	1632	0.953271	80	0.046729	725	307.024	0.423481	265.089	498.853	-11.585	1014.26	2055.29	0.194214	8815	555.239	0.682289	65	265	1712	1	252	12	272.779
479	496	034954-S	Hordeum vulgare	HEB-17-134	S	2	1	NW	2	5	6/16/2014 2:31	16.69	17	-3.31	-3	4296	4296	21	5212	RGB_SV1	1850	10205000	807256	2.98175	0.235867	12.6416	1778	0.961081	72	0.0389189	805	350.284	0.435135	304.385	569.823	-11.1568	1012.15	2043.47	0.174611	10595	632.622	0.728274	72	304	1850	1	292	11	313.237
480	497	034954-S	Hordeum vulgare	HEB-17-134	S	2	1	NW	2	5	6/17/2014 2:32	17.69	18	-2.31	-2	4291	4291	26	5653	RGB_SV1	1940	11168500	877943	2.9675	0.233272	12.7212	1856	0.956701	84	0.043299	765	301.662	0.39433	313.823	621.765	-15.03	1006.02	2034.5	0.173462	11184	652.892	0.729726	82	312	1940	1	299	12	323.102
481	498	034954-S	Hordeum vulgare	HEB-17-134	S	2	1	NW	2	5	6/18/2014 2:32	18.69	19	-1.31	-1	4284	4284	33	6287	RGB_SV1	2176	13946600	972126	2.94545	0.205308	14.3465	2091	0.960938	85	0.0390625	872	349.441	0.400735	326.198	739.706	-16.0926	999.897	2026.93	0.176209	12349	680.88	0.756338	96	322	2176	1	309	12	335.802
482	499	034954-S	Hordeum vulgare	HEB-17-134	S	2	1	NW	2	5	6/20/2014 2:32	20.69	21	0.69	1	4468	4468	41	6831	RGB_SV1	2484	15191400	1420880	2.46204	0.230279	10.6916	2430	0.978261	54	0.0217391	1138	521.354	0.458132	321.629	901.588	-5.30865	995.7	2012.7	0.151224	16426	687.372	0.687135	120	312	2484	1	304	7	330.758
483	500	034954-S	Hordeum vulgare	HEB-17-134	S	2	1	NW	2	5	6/21/2014 2:32	21.69	22	1.69	2	4460	4460	49	8395	RGB_SV1	3620	22689500	1292790	1.73144	0.0986534	17.5508	3579	0.988674	41	0.011326	1278	451.183	0.353039	355.013	156.196	1.16847	983.863	1996.73	0.212603	17027	743.23	0.795999	120	348	3620	1	342	5	364.815
484	501	034954-S	Hordeum vulgare	HEB-17-134	S	2	1	NW	2	5	6/22/2014 2:32	22.69	23	2.69	3	4449	4449	60	10959	RGB_SV1	4384	33282000	1780980	1.73169	0.0926656	18.6875	4343	0.990648	41	0.00935219	1437	471.024	0.327783	385.021	518.912	0.940809	1003.81	2001.52	0.212589	20622	807.915	0.807145	94	386	4384	1	380	5	396.571
485	502	034954-S	Hordeum vulgare	HEB-17-134	S	2	1	NW	2	5	6/23/2014 2:32	23.69	24	3.69	4	4438	4438	71	12504	RGB_SV1	4376	40273200	4050350	2.10311	0.211513	9.94315	4323	0.987889	53	0.0121115	1593	579.901	0.364031	392.103	73.2843	-9.45264	1022.55	2001.84	0.16497	26526	859.698	0.667877	136	384	4376	1	377	6	403.866
486	503	034954-S	Hordeum vulgare	HEB-17-134	S	2	1	NW	2	5	6/24/2014 2:32	24.69	25	4.69	5	4427	4427	82	13332	RGB_SV1	4521	42793800	4794940	2.09369	0.234592	8.92479	4461	0.986729	60	0.0132714	1625	584.08	0.359434	367.527	1516.09	-1.07966	1018.2	2000.27	0.166256	27193	827.266	0.637577	140	361	4521	1	354	6	378.553
487	504	034954-S	Hordeum vulgare	HEB-17-134	S	2	1	NW	2	5	6/25/2014 2:32	25.69	26	5.69	6	4418	4418	91	14818	RGB_SV1	5363	49578100	3946050	1.72375	0.137198	12.564	5302	0.988626	61	0.0113742	1781	591.453	0.33209	414.03	172.598	6.31206	1010.31	1994.14	0.191065	28069	890.045	0.726843	122	412	5363	1	405	6	426.451
488	505	034954-S	Hordeum vulgare	HEB-17-134	S	2	1	NW	2	5	6/26/2014 2:31	26.69	27	6.69	7	4410	4410	99	15706	RGB_SV1	5708	55567600	3750410	1.70551	0.115109	14.8164	5649	0.989664	59	0.0103364	1993	695.874	0.349159	415.145	221.255	-2.87028	1013.84	1987.38	0.209253	27278	890.425	0.763088	120	413	5708	1	406	6	427.599
489	506	034954-S	Hordeum vulgare	HEB-17-134	S	2	1	NW	2	5	6/27/2014 2:32	27.69	28	7.69	8	4403	4403	106	15940	RGB_SV1	6058	73236100	2912910	1.99557	0.0793722	25.1419	5993	0.98927	65	0.0107296	2189	790.974	0.36134	437.224	841.421	-1.83653	994.821	1965.24	0.211367	28661	937.668	0.852842	115	438	6058	1	431	6	450.168
490	507	034954-S	Hordeum vulgare	HEB-17-134	S	2	1	NW	2	5	6/28/2014 2:32	28.69	29	8.69	9	4392	4392	117	17728	RGB_SV1	6363	75987800	4191730	1.87681	0.103531	18.128	6287	0.988056	76	0.011944	2190	753.748	0.344177	419.363	354.51	0.346729	996.698	1969.83	0.196207	32430	964.495	0.801816	141	411	6363	1	403	7	431.71
491	508	034954-S	Hordeum vulgare	HEB-17-134	S	2	1	NW	2	5	6/29/2014 2:32	29.69	30	9.69	10	4380	4380	129	18601	RGB_SV1	6671	89171800	4862390	2.00376	0.109262	18.3391	6579	0.986209	92	0.013791	2257	763.611	0.33833	454.99	1747.27	0.352267	1004.66	1967.1	0.1849	36079	1002.9	0.80386	133	447	6671	1	438	8	467.267
492	509	034954-S	Hordeum vulgare	HEB-17-134	S	2	1	NW	2	5	6/30/2014 2:32	30.69	31	10.69	11	4368	4368	141	19361	RGB_SV1	7099	110610000	4651140	2.19482	0.0922922	23.7812	7016	0.988308	83	0.0116918	2424	827.691	0.341457	496.698	1771.04	2.1872	984.817	1937.13	0.177386	40020	1084.85	0.845101	159	480	7099	1	472	7	510.223
493	510	034954-S	Hordeum vulgare	HEB-17-134	S	2	1	NW	2	5	7/1/2014 2:32	31.69	32	11.69	12	4359	4359	150	20232	RGB_SV1	8179	144964000	7075900	2.167	0.105774	20.487	8094	0.989608	85	0.0103925	2683	880.119	0.328035	534.485	1571.25	-4.3055	981.302	1921.84	0.165166	49520	1186.61	0.822504	182	520	8179	1	512	7	548.906
494	511	034954-S	Hordeum vulgare	HEB-17-134	S	2	1	NW	2	5	7/2/2014 10:08	33.01	33	13.01	13	4350	4350	159	20609	RGB_SV1	8735	142703000	4259190	1.87028	0.0558214	33.5047	8582	0.982484	153	0.0175157	2372	644.12	0.271551	522.92	395.647	-2.00957	958.976	1941.64	0.211271	41345	1147.41	0.887433	207	496	8627	0.987636	480	15	533.64
495	512	034955-C	Hordeum vulgare	HEB-25-048	C	1	1	NW	2	6	6/13/2014 2:32	13.69	14	-6.31	-6	4333	4333	NA	8004	RGB_SV1	2575	8626650	726792	1.30103	0.109611	11.8695	2552	0.991068	23	0.00893204	843	275.98	0.327379	229.456	229.853	-1.86073	1044.86	2048.1	0.285413	9022	513.455	0.713339	102	208	2575	1	201	6	235.458
496	513	034955-C	Hordeum vulgare	HEB-25-048	C	1	1	NW	2	6	6/14/2014 2:32	14.69	15	-5.31	-5	4323	4323	10	9047	RGB_SV1	2876	10500600	778298	1.26951	0.0940954	13.4917	2832	0.984701	44	0.015299	975	330.537	0.339013	242.638	404.593	-4.73293	1041.97	2048.37	0.309015	9307	536.593	0.743027	104	238	2876	1	224	13	249.483
497	514	034955-C	Hordeum vulgare	HEB-25-048	C	1	1	NW	2	6	6/15/2014 2:32	15.69	16	-4.31	-4	4314	4314	19	10071	RGB_SV1	3392	17446700	1467900	1.51636	0.12758	11.8855	3333	0.982606	59	0.0173939	1114	365.86	0.32842	334.426	436.451	-10.8992	1044.38	2034.12	0.169515	20010	730.715	0.713665	104	330	3392	1	316	13	344.095
498	515	034955-C	Hordeum vulgare	HEB-25-048	C	1	1	NW	2	6	6/16/2014 2:32	16.69	17	-3.31	-3	4306	4306	27	11022	RGB_SV1	4079	30968200	3529830	1.86127	0.212151	8.77328	4031	0.988232	48	0.0117676	1268	394.171	0.310861	391.128	627.338	-15.2018	1058.8	2007.16	0.192651	21173	824.739	0.632598	99	392	4079	1	378	13	402.814
499	516	034955-C	Hordeum vulgare	HEB-25-048	C	1	1	NW	2	6	6/17/2014 2:32	17.69	18	-2.31	-2	4298	4298	35	12625	RGB_SV1	4547	42049500	1884760	2.03381	0.0911602	22.3103	4496	0.988784	51	0.0112162	1356	404.384	0.298219	414.03	869.647	-8.04698	1047.96	1991.35	0.260543	17452	853.567	0.835764	98	412	4547	1	397	14	426.328
500	517	034955-C	Hordeum vulgare	HEB-25-048	C	1	1	NW	2	6	6/18/2014 2:32	18.69	19	-1.31	-1	4289	4289	44	13555	RGB_SV1	4861	59684400	399219	2.52586	0.0168951	149.503	4812	0.98992	49	0.0100802	1262	327.637	0.259617	462.973	596.215	-1.41337	1017.61	1983.76	0.398475	12199	934.646	0.973599	154	439	4861	1	425	13	476.529
501	518	034955-C	Hordeum vulgare	HEB-25-048	C	1	1	NW	2	6	6/20/2014 2:32	20.69	21	0.69	1	4465	4465	56	16265	RGB_SV1	4922	56660400	360602	2.33882	0.0148849	157.127	4889	0.993295	33	0.00670459	1435	418.372	0.291548	442.295	533.198	1.44534	1009.55	1971.95	0.373899	13164	901.891	0.974864	200	397	4922	1	388	8	455.106
502	519	034955-C	Hordeum vulgare	HEB-25-048	C	1	1	NW	2	6	6/21/2014 2:32	21.69	22	1.69	2	4455	4455	66	18786	RGB_SV1	6702	64672200	5677610	1.43982	0.126403	11.3907	6670	0.995225	32	0.00477469	2016	606.424	0.300806	442.366	283.77	-1.55408	1043.22	1963.46	0.197066	34009	986.434	0.703232	136	443	6702	1	435	7	455.597
503	520	034955-C	Hordeum vulgare	HEB-25-048	C	1	1	NW	2	6	6/22/2014 2:32	22.69	23	2.69	3	4443	4443	78	23172	RGB_SV1	7981	126008000	16028700	1.97825	0.251643	7.86135	7949	0.995991	32	0.00400952	2521	796.321	0.315875	525.78	872.548	0.926107	1146.9	1957.2	0.140175	56936	1210.39	0.599542	357	464	7981	1	456	7	540.024
504	521	034955-C	Hordeum vulgare	HEB-25-048	C	1	1	NW	2	6	6/23/2014 2:32	23.69	24	3.69	4	4429	4429	92	27096	RGB_SV1	8437	75805600	18859700	1.06494	0.264947	4.01945	8411	0.996918	26	0.00308166	2194	570.539	0.260045	398.664	338.912	-5.77349	1053.71	1974.18	0.177557	47517	1027.14	0.361862	245	376	8437	1	369	6	423.434
505	522	034955-C	Hordeum vulgare	HEB-25-048	C	1	1	NW	2	6	6/24/2014 2:32	24.69	25	4.69	5	4414	4414	107	28443	RGB_SV1	8340	65010100	35458400	0.934649	0.509786	1.83342	8297	0.994844	43	0.00515587	2373	675.195	0.284532	498.402	1326.02	-4.53063	1052.29	2006.6	0.132923	62743	1158.33	0.0865172	378	378	8340	1	370	7	512.681
506	523	034955-C	Hordeum vulgare	HEB-25-048	C	1	1	NW	2	6	6/25/2014 2:32	25.69	26	5.69	6	4402	4402	119	30519	RGB_SV1	9568	62861300	59811100	0.686659	0.653341	1.051	9530	0.996028	38	0.00397157	2707	765.87	0.282922	462.45	152.096	4.90092	1068.45	1978.96	0.13717	69753	1189.13	0.000618227	417	386	9568	1	379	6	487.679
507	524	034955-C	Hordeum vulgare	HEB-25-048	C	1	1	NW	2	6	6/26/2014 2:32	26.69	27	6.69	7	4390	4390	131	35194	RGB_SV1	11513	174645000	41700900	1.31759	0.314607	4.18804	11239	0.976201	274	0.0237992	3351	975.35	0.291062	586.96	366.569	-2.18508	1080.86	1980.45	0.122451	94021	1350.95	0.377607	411	474	11513	1	431	42	604.549
508	525	034955-C	Hordeum vulgare	HEB-25-048	C	1	1	NW	2	6	6/27/2014 2:32	27.69	28	7.69	8	4377	4377	144	38535	RGB_SV1	11719	214478000	51213500	1.56172	0.372909	4.18793	11456	0.977558	263	0.0224422	3379	974.285	0.288335	600.574	1169.58	-8.25167	1085.75	1976.84	0.118856	98598	1408.59	0.377597	456	471	11719	1	439	31	618.591
509	526	034955-C	Hordeum vulgare	HEB-25-048	C	1	1	NW	2	6	6/28/2014 2:32	28.69	29	8.69	9	4361	4361	160	43208	RGB_SV1	13106	275796000	67332400	1.60564	0.391998	4.09604	12839	0.979628	267	0.0203723	3659	1021.54	0.279185	608.56	2751.86	-4.89319	1085.11	1958.26	0.112444	116556	1512.51	0.369103	457	539	13106	1	503	35	633.918
510	527	034955-C	Hordeum vulgare	HEB-25-048	C	1	1	NW	2	6	6/29/2014 2:32	29.69	30	9.69	10	4341	4341	180	46720	RGB_SV1	13719	155964000	58377700	0.828664	0.310172	2.67163	13439	0.97959	280	0.0204096	3788	1045.92	0.276113	557.943	869.756	-8.95964	1054.57	2007.28	0.17436	78682	1261.79	0.207282	407	400	13719	1	365	34	574.682
511	528	034955-C	Hordeum vulgare	HEB-25-048	C	1	1	NW	2	6	6/30/2014 2:32	30.69	31	10.69	11	4320	4320	201	52544	RGB_SV1	15409	198404000	88240200	0.835605	0.371636	2.24845	13474	0.874424	1935	0.125576	3910	992.154	0.253748	615.877	1134.37	-7.93729	1088.39	2042.75	0.113956	135219	1597.83	0.147703	471	571	15409	1	370	200	651.028
512	529	034955-C	Hordeum vulgare	HEB-25-048	C	1	1	NW	2	6	7/1/2014 2:32	31.69	32	11.69	12	4304	4304	217	57520	RGB_SV1	18357	381860000	218399000	1.13318	0.648108	1.74845	15887	0.865446	2470	0.134554	5168	1454.93	0.281527	701.702	1773.45	-1.6432	1145.43	2033.8	0.0853909	214976	1967.73	0.0741564	634	626	18357	1	414	211	760.401
513	530	034955-C	Hordeum vulgare	HEB-25-048	C	1	1	NW	2	6	7/2/2014 10:08	33.01	33	13.01	13	4285	4285	236	60622	RGB_SV1	20126	514604000	258677000	1.27045	0.63862	1.98937	16949	0.842144	3177	0.157855	5831	1689.39	0.289725	820.688	1440.39	0.719588	1157.36	2020.38	0.0879076	228945	1999.64	0.109536	514	686	20087	0.998062	486	199	845.309
514	531	034956-S	Hordeum vulgare	HEB-25-048	S	2	1	NW	2	7	6/13/2014 2:33	13.69	14	-6.31	-6	4316	4316	NA	9263	RGB_SV1	3533	18224200	5156080	1.46003	0.413079	3.5345	3507	0.992641	26	0.00735918	1154	376.936	0.326635	269.817	215.711	-5.58229	960.471	2043.63	0.120708	29269	734.976	0.312411	202	247	3533	1	238	8	290.635
515	532	034956-S	Hordeum vulgare	HEB-25-048	S	2	1	NW	2	7	6/14/2014 2:33	14.69	15	-5.31	-5	4305	4305	11	10105	RGB_SV1	4152	21325700	12057400	1.23705	0.699422	1.76868	4088	0.984586	64	0.0154143	1319	419.018	0.317678	302.007	426.25	-19.2503	963.132	2038.55	0.110634	37529	840.381	0.0770802	217	303	4152	1	288	14	329.927
516	533	034956-S	Hordeum vulgare	HEB-25-048	S	2	1	NW	2	7	6/15/2014 2:33	15.69	16	-4.31	-4	4294	4294	22	10998	RGB_SV1	4692	26041400	19957400	1.1829	0.906543	1.30485	4623	0.985294	69	0.0147059	1407	421.92	0.299872	354.361	547.706	-32.4614	967.065	2028.03	0.110309	42535	917.927	0.0174938	220	355	4692	1	340	14	367.897
517	534	034956-S	Hordeum vulgare	HEB-25-048	S	2	1	NW	2	7	6/16/2014 2:33	16.69	17	-3.31	-3	4286	4286	30	12462	RGB_SV1	5516	44765600	23718300	1.47128	0.779535	1.88738	5429	0.984228	87	0.0157723	1576	450.286	0.285714	407.005	657.588	-44.7738	981.226	2008.01	0.110161	50072	1015.53	0.0944522	217	408	5516	1	393	14	419.751
518	535	034956-S	Hordeum vulgare	HEB-25-048	S	2	1	NW	2	7	6/17/2014 2:33	17.69	18	-2.31	-2	4279	4280	37	13753	RGB_SV1	5763	61169300	25429900	1.84177	0.765679	2.40541	5687	0.986812	76	0.0131876	1618	454.264	0.280757	449.494	728.085	-45.296	990.848	1996.39	0.101876	56569	1103.91	0.170321	243	447	5763	1	432	14	460.675
519	536	034956-S	Hordeum vulgare	HEB-25-048	S	2	1	NW	2	7	6/18/2014 2:33	18.69	19	-1.31	-1	4272	4280	45	14540	RGB_SV1	6261	75049200	24933300	1.91451	0.636053	3.00999	6180	0.987063	81	0.0129372	1749	488.58	0.279348	468.463	914.264	-29.3389	992.662	1985.21	0.104489	59920	1145.63	0.251248	248	467	6261	1	452	14	480.846
520	537	034956-S	Hordeum vulgare	HEB-25-048	S	2	1	NW	2	7	6/20/2014 2:33	20.69	21	0.69	1	4457	4457	56.5	17693	RGB_SV1	7200	81620400	26402600	1.57447	0.509309	3.09138	7176	0.996667	24	0.00333333	1982	545.601	0.275278	465.679	784.666	-29.6413	997.359	1975.89	0.116912	61585	1153.93	0.261292	269	460	7200	1	451	8	476.695
521	538	034956-S	Hordeum vulgare	HEB-25-048	S	2	1	NW	2	7	6/21/2014 2:33	21.69	22	1.69	2	4447	4447	66.5	19544	RGB_SV1	8695	124840000	32355800	1.65125	0.427969	3.85834	8687	0.99908	8	0.000920069	2350	635.135	0.27027	491.114	1051.19	-22.5597	1035.74	1952.35	0.104498	83207	1244.93	0.34614	352	451	8695	1	448	2	505.848
522	539	034956-S	Hordeum vulgare	HEB-25-048	S	2	1	NW	2	7	6/22/2014 2:33	22.69	23	2.69	3	4435	4435	78.5	22846	RGB_SV1	7562	207542000	18359900	3.62938	0.321068	11.3041	7534	0.996297	28	0.00370272	2296	697.119	0.303623	591.486	677.181	-21.6067	1104.07	1961.4	0.106342	71110	1363.02	0.701327	501	429	7561	0.999868	422	6	609.231
523	540	034956-S	Hordeum vulgare	HEB-25-048	S	2	1	NW	2	7	6/23/2014 2:33	23.69	24	3.69	4	4423	4423	90.5	23835	RGB_SV1	7776	144965000	15567100	2.39745	0.257452	9.31223	7728	0.993827	48	0.00617284	2458	776.976	0.316101	523.401	336.693	0.302447	981.858	1955.27	0.119612	65010	1249.08	0.649726	211	519	7776	1	510	8	536.051
524	541	034956-S	Hordeum vulgare	HEB-25-048	S	2	1	NW	2	7	6/24/2014 2:33	24.69	25	4.69	5	4410	4410	103.5	24522	RGB_SV1	6142	101735000	17066400	2.69681	0.452399	5.96114	5965	0.971182	177	0.028818	2092	712.547	0.340606	485.644	439.882	-20.9798	977.252	2004.86	0.108928	56386	1162.65	0.507928	233	444	6142	1	435	8	498.99
525	542	034956-S	Hordeum vulgare	HEB-25-048	S	2	1	NW	2	7	6/25/2014 2:33	25.69	26	5.69	6	4399	4399	114.5	27626	RGB_SV1	7811	138387000	24044000	2.26821	0.394088	5.75558	7558	0.96761	253	0.0323902	2384	727.622	0.305211	547.797	942.359	-7.82649	1001.36	1994.69	0.0951957	82052	1280.87	0.495544	300	461	7811	1	448	12	562.86
526	543	034956-S	Hordeum vulgare	HEB-25-048	S	2	1	NW	2	7	6/26/2014 2:33	26.69	27	6.69	7	4390	4390	123.5	29441	RGB_SV1	8548	144352000	28073400	1.97558	0.384207	5.14197	8447	0.988184	101	0.0118156	2803	919.14	0.327913	545.99	1047.91	-3.35144	1010.78	1990.93	0.0974809	87689	1292.39	0.454777	341	431	8548	1	424	6	561.563
527	544	034956-S	Hordeum vulgare	HEB-25-048	S	2	1	NW	2	7	6/27/2014 2:33	27.69	28	7.69	8	4381	4381	132.5	30683	RGB_SV1	9278	171358000	29297100	1.99065	0.340342	5.84895	8798	0.948265	480	0.0517353	2845	872.389	0.306639	560.509	1009.85	1.52746	1013.52	1984.89	0.102573	90453	1308.09	0.501242	352	438	9278	1	417	20	577.324
528	545	034956-S	Hordeum vulgare	HEB-25-048	S	2	1	NW	2	7	6/28/2014 2:33	28.69	29	8.69	9	4368	4368	145.5	32506	RGB_SV1	9643	222716000	47182600	2.39511	0.507408	4.72029	9261	0.960386	382	0.0396142	3274	1111.59	0.339521	559.918	1730.47	0.488163	1009.46	1964.16	0.0842618	114441	1416.61	0.422978	370	493	9643	1	476	16	576.715
529	546	034956-S	Hordeum vulgare	HEB-25-048	S	2	1	NW	2	7	6/29/2014 2:33	29.69	30	9.69	10	4354	4354	159.5	34741	RGB_SV1	10533	264537000	50962500	2.38441	0.459353	5.19081	9722	0.923004	811	0.0769961	3091	907.081	0.293459	587.36	1155.38	-0.755379	1003.6	1957.54	0.0815405	129175	1528.5	0.458248	364	565	10533	1	534	30	610.195
530	547	034956-S	Hordeum vulgare	HEB-25-048	S	2	1	NW	2	7	6/30/2014 2:33	30.69	31	10.69	11	4340	4340	173.5	37252	RGB_SV1	10561	316344000	52142100	2.83629	0.467497	6.06697	9913	0.938642	648	0.0613578	3248	998.911	0.307547	628.049	1942.16	-18.8352	1008.9	1939.4	0.0813204	129869	1581	0.514079	371	603	10561	1	577	25	647.305
531	548	034956-S	Hordeum vulgare	HEB-25-048	S	2	1	NW	2	7	7/1/2014 2:33	31.69	32	11.69	12	4329	4329	184.5	41570	RGB_SV1	12155	413463000	38087500	2.79851	0.257794	10.8556	11635	0.957219	520	0.0427807	3485	999.196	0.286713	725.623	1845.73	-15.2254	1058.55	1926.87	0.0984402	123476	1631.46	0.691065	411	621	12155	1	598	22	745.791
532	549	034956-S	Hordeum vulgare	HEB-25-048	S	2	1	NW	2	7	7/2/2014 10:09	33.01	33	13.01	13	4319	4319	194.5	41960	RGB_SV1	11575	358831000	70069200	2.67823	0.52298	5.1211	10331	0.892527	1244	0.107473	3832	1268.61	0.331058	653.015	1515.62	-4.40889	1007.59	1931.05	0.0743025	155782	1699.8	0.453281	396	646	11563	0.998963	606	39	677.043
533	550	034957-S	Hordeum vulgare	Navigator	S	2	3	NW	2	8	6/13/2014 2:33	13.69	14	-6.31	-6	4315	4315	NA	6845	RGB_SV1	2740	9023650	311644	1.20194	0.0415105	28.955	2697	0.984307	43	0.0156934	857	268.047	0.312774	265.814	276.853	-2.32811	1079.67	2047.01	0.439314	6237	545.389	0.870924	54	265	2740	1	255	9	273.788
534	551	034957-S	Hordeum vulgare	Navigator	S	2	3	NW	2	8	6/14/2014 2:33	14.69	15	-5.31	-5	4306	4306	9	7606	RGB_SV1	3070	14512200	488703	1.53977	0.0518523	29.6954	2992	0.974593	78	0.0254072	977	310.922	0.318241	300.017	539.245	-2.2011	1094.95	2044.19	0.36565	8396	616.649	0.873932	88	292	3070	1	278	13	309.017
535	552	034957-S	Hordeum vulgare	Navigator	S	2	3	NW	2	8	6/15/2014 2:33	15.69	16	-4.31	-4	4297	4297	18	9062	RGB_SV1	3463	17664500	773250	1.47298	0.0644785	22.8444	3379	0.975744	84	0.0242564	1153	383.889	0.332948	319.683	636.63	-3.16081	1088.16	2042.18	0.320945	10790	661.513	0.839281	96	312	3463	1	296	15	329.273
536	553	034957-S	Hordeum vulgare	Navigator	S	2	3	NW	2	8	6/16/2014 2:33	16.69	17	-3.31	-3	4290	4290	25	10057	RGB_SV1	3661	24150000	1035970	1.80185	0.0772944	23.3115	3558	0.971866	103	0.0281344	1311	469.468	0.358099	349.162	744.323	-2.86091	1098.85	2030.76	0.258017	14189	725.897	0.842237	128	334	3661	1	319	14	359.328
537	554	034957-S	Hordeum vulgare	Navigator	S	2	3	NW	2	8	6/17/2014 2:33	17.69	18	-2.31	-2	4283	4283	32	10862	RGB_SV1	4080	28520500	3323150	1.71331	0.199632	8.58237	3956	0.969608	124	0.0303922	1479	536.138	0.3625	343.036	137.941	-8.19871	1112.2	2022.2	0.142418	28648	816.212	0.626129	176	310	4080	1	294	15	352.389
538	555	034957-S	Hordeum vulgare	Navigator	S	2	3	NW	2	8	6/18/2014 2:33	18.69	19	-1.31	-1	4276	4280	39	11262	RGB_SV1	4615	36511400	5719590	1.71429	0.268548	6.38357	4496	0.974214	119	0.0257855	1661	597.816	0.359913	373	418.095	-10.1511	1105.15	2012.28	0.132409	34854	888.816	0.531628	182	374	4615	1	359	14	384.19
539	556	034957-S	Hordeum vulgare	Navigator	S	2	3	NW	2	8	6/20/2014 2:33	20.69	21	0.69	1	4461	4461	48.5	14002	RGB_SV1	5619	63836200	8564730	2.02185	0.271266	7.45338	5529	0.983983	90	0.0160171	1838	601.218	0.327105	479.877	233.941	-1.97821	1089.05	1985.66	0.119127	47168	1069.93	0.582792	179	480	5619	1	470	9	494.096
540	557	034957-S	Hordeum vulgare	Navigator	S	2	3	NW	2	8	6/21/2014 2:33	21.69	22	1.69	2	4452	4452	57.5	16017	RGB_SV1	6254	89208900	12241700	2.28083	0.312988	7.28727	6192	0.990086	62	0.00991365	2227	793.017	0.356092	514.231	801.375	-10.0101	1069.45	1964.98	0.117411	53266	1147.89	0.575574	223	506	6254	1	498	7	529.658
541	558	034957-S	Hordeum vulgare	Navigator	S	2	3	NW	2	8	6/22/2014 2:34	22.69	23	2.69	3	4441	4441	68.5	17360	RGB_SV1	7094	99439200	11515900	1.97595	0.228831	8.63495	7020	0.989569	74	0.0104314	2433	834.436	0.342966	521.384	740.416	0.475647	1116.53	1959.98	0.130616	54312	1148.69	0.627933	189	522	7094	1	514	7	537.025
542	559	034957-S	Hordeum vulgare	Navigator	S	2	3	NW	2	8	6/23/2014 2:33	23.69	24	3.69	4	4430	4430	79.5	19131	RGB_SV1	7586	115151000	20262100	2.00097	0.352094	5.68307	7505	0.989322	81	0.0106776	2602	892.487	0.343	517.004	411.764	-4.45861	1043.55	1952.77	0.114058	66510	1207.66	0.491032	315	483	7586	1	474	8	531.772
543	560	034957-S	Hordeum vulgare	Navigator	S	2	3	NW	2	8	6/24/2014 2:33	24.69	25	4.69	5	4418	4418	91.5	21056	RGB_SV1	8475	138869000	22985800	1.93342	0.320023	6.04149	8399	0.991032	76	0.00896755	2845	955.047	0.335693	511.314	1040.38	-9.0988	1049.9	1946.12	0.111934	75714	1246.61	0.512612	334	475	8475	1	467	7	523.502
544	561	034957-S	Hordeum vulgare	Navigator	S	2	3	NW	2	8	6/25/2014 2:33	25.69	26	5.69	6	4409	4409	100.5	21762	RGB_SV1	9235	168955000	32747600	1.98106	0.383978	5.1593	9166	0.992528	69	0.00747157	3160	1081.28	0.342176	558.127	962.159	-3.43151	1078.57	1933.82	0.0987426	93526	1320.1	0.456014	319	556	9235	1	548	7	574.763
545	562	034957-S	Hordeum vulgare	Navigator	S	2	3	NW	2	8	6/26/2014 2:33	26.69	27	6.69	7	4401	4401	108.5	24379	RGB_SV1	9198	157618000	34557800	1.86303	0.408469	4.56101	9133	0.992933	65	0.00706675	3008	983.699	0.327028	534.313	524.794	-4.72558	1043.81	1935.28	0.0909684	101112	1341.2	0.410052	373	520	9198	1	512	7	549.856
546	563	034957-S	Hordeum vulgare	Navigator	S	2	3	NW	2	8	6/27/2014 2:33	27.69	28	7.69	8	4393	4393	116.5	25195	RGB_SV1	9602	165668000	41102600	1.79686	0.445806	4.03059	9513	0.990731	89	0.0092689	3400	1203.92	0.354093	552.917	261.196	-2.96274	1059.14	1917.21	0.0884944	108504	1377.87	0.362925	365	552	9602	1	544	7	568.74
547	564	034957-S	Hordeum vulgare	Navigator	S	2	3	NW	2	8	6/28/2014 2:33	28.69	29	8.69	9	4382	4382	127.5	26281	RGB_SV1	10389	199493000	44009800	1.84833	0.407757	4.53293	10303	0.991722	86	0.00827799	3728	1337.76	0.358841	584.453	459.647	-1.47851	1077.59	1908.56	0.0949626	109401	1411.22	0.407718	324	585	10389	1	576	8	601.986
548	565	034957-S	Hordeum vulgare	Navigator	S	2	3	NW	2	8	6/29/2014 2:33	29.69	30	9.69	10	4370	4370	139.5	29465	RGB_SV1	11636	233928000	40375500	1.72773	0.298202	5.79382	11494	0.987796	142	0.0122035	3780	1227.95	0.324854	568.705	604.706	1.35973	1050.96	1912.88	0.0902057	128994	1441.45	0.497892	342	566	11636	1	556	9	585.443
549	566	034957-S	Hordeum vulgare	Navigator	S	2	3	NW	2	8	6/30/2014 2:34	30.69	31	10.69	11	4356	4356	153.5	31267	RGB_SV1	12242	244749000	44485300	1.63311	0.296833	5.50179	12114	0.989544	128	0.0104558	3817	1190.12	0.311796	596.481	1335.08	0.569836	1059.62	1910.57	0.109842	111451	1410.52	0.479407	347	596	12242	1	586	9	614.375
550	567	034957-S	Hordeum vulgare	Navigator	S	2	3	NW	2	8	7/1/2014 2:33	31.69	32	11.69	12	4346	4346	163.5	33535	RGB_SV1	12945	269470000	53126300	1.60808	0.317034	5.07226	12872	0.994361	73	0.00563924	4004	1238.47	0.309309	618.88	1323.79	2.50256	1068.26	1897.92	0.1009	128296	1485.36	0.449749	379	619	12945	1	611	7	636.753
551	568	034957-S	Hordeum vulgare	Navigator	S	2	3	NW	2	8	7/2/2014 10:10	33.01	33	13.01	13	4335	4335	174.5	34963	RGB_SV1	13528	306268000	67784700	1.67353	0.370395	4.51824	13272	0.981076	256	0.0189237	4351	1399.41	0.321629	639.904	1323.18	2.76724	1065.73	1892.47	0.0864967	156399	1603.92	0.40649	458	640	13354	0.987138	624	15	658.56
552	569	034958-C	Hordeum vulgare	Navigator	C	1	3	NW	2	9	6/13/2014 2:34	13.69	14	-6.31	-6	4323	4323	NA	6362	RGB_SV1	2480	8063870	1086210	1.31111	0.176608	7.42388	2447	0.986694	33	0.0133065	930	348.75	0.375	288.647	568.014	-7.41717	1098.07	2045.36	0.108977	22757	683.645	0.581528	173	255	2480	1	244	10	296.028
553	570	034958-C	Hordeum vulgare	Navigator	C	1	3	NW	2	9	6/14/2014 2:34	14.69	15	-5.31	-5	4313	4313	10	6827	RGB_SV1	2741	13407900	1009090	1.78461	0.134311	13.2871	2687	0.980299	54	0.0197008	990	357.57	0.361182	334.966	238.497	-5.12673	1090.88	2041.81	0.114399	23960	772.008	0.739623	153	319	2741	1	304	14	342.937
554	571	034958-C	Hordeum vulgare	Navigator	C	1	3	NW	2	9	6/15/2014 2:34	15.69	16	-4.31	-4	4304	4304	19	8132	RGB_SV1	3258	21606600	1543100	2.03556	0.145376	14.0021	3176	0.974831	82	0.0251688	1153	408.044	0.353898	383.888	463.367	-5.91558	1104.69	2036.38	0.10938	29786	867.463	0.751144	193	353	3258	1	337	15	394.135
555	572	034958-C	Hordeum vulgare	Navigator	C	1	3	NW	2	9	6/16/2014 2:34	16.69	17	-3.31	-3	4296	4296	27	8913	RGB_SV1	3765	25730200	2482670	1.81516	0.175141	10.3639	3696	0.981673	69	0.0183267	1381	506.55	0.3668	381.184	368.569	-8.15925	1081.56	2033.15	0.124175	30320	874.915	0.678984	155	371	3765	1	355	15	391.353
556	573	034958-C	Hordeum vulgare	Navigator	C	1	3	NW	2	9	6/17/2014 2:34	17.69	18	-2.31	-2	4289	4289	34	9880	RGB_SV1	4289	31390700	4136730	1.70643	0.224877	7.58828	4215	0.982746	74	0.0172534	1618	610.381	0.377244	430.743	570.416	-1.93429	1121.93	2028.18	0.104282	41129	962.578	0.58848	274	353	4289	1	338	14	441.135
557	574	034958-C	Hordeum vulgare	Navigator	C	1	3	NW	2	9	6/18/2014 2:34	18.69	19	-1.31	-1	4281	4281	42	11238	RGB_SV1	4815	33494700	4325940	1.44472	0.18659	7.74276	4740	0.984424	75	0.0155763	1677	584.077	0.348287	412.18	571.676	-1.78213	1103.77	2018.82	0.111673	43117	955.469	0.59481	227	365	4815	1	350	14	423.945
558	575	034958-C	Hordeum vulgare	Navigator	C	1	3	NW	2	9	6/20/2014 2:34	20.69	21	0.69	1	4460	4460	52.5	13855	RGB_SV1	5719	62662100	5239180	1.91587	0.160186	11.9603	5649	0.98776	70	0.0122399	1960	671.726	0.342717	451.921	1093.23	-3.96652	1034.96	1995.13	0.121554	47049	1032.18	0.715179	157	428	5719	1	418	9	464.146
559	576	034958-C	Hordeum vulgare	Navigator	C	1	3	NW	2	9	6/21/2014 2:34	21.69	22	1.69	2	4447	4447	65.5	16851	RGB_SV1	6742	90878400	8939700	1.99932	0.196673	10.1657	6672	0.989617	70	0.0103827	2422	870.081	0.359241	518.096	484.458	-3.72221	1134.72	1976.01	0.101989	66105	1191.06	0.673844	293	491	6742	1	481	9	530.342
560	577	034958-C	Hordeum vulgare	Navigator	C	1	3	NW	2	9	6/22/2014 2:34	22.69	23	2.69	3	4434	4434	78.5	21118	RGB_SV1	7010	102413000	20822000	2.0841	0.423728	4.91848	6935	0.989301	75	0.010699	2594	959.891	0.370043	526.619	1131.54	-7.34677	997.03	1988.32	0.0802023	87404	1286.53	0.438344	363	413	7010	1	403	9	541.777
561	578	034958-C	Hordeum vulgare	Navigator	C	1	3	NW	2	9	6/23/2014 2:34	23.69	24	3.69	4	4419	4419	93.5	22315	RGB_SV1	8007	97078900	21768300	1.51421	0.339535	4.45965	7920	0.989134	87	0.0108655	2862	1022.98	0.357437	494.243	297.426	-14.4252	1091.2	1960.78	0.0931361	85971	1247.2	0.401546	275	475	8007	1	466	8	506.798
562	579	034958-C	Hordeum vulgare	Navigator	C	1	3	NW	2	9	6/24/2014 2:34	24.69	25	4.69	5	4403	4403	109.5	22329	RGB_SV1	8741	125240000	53806700	1.63917	0.704229	2.3276	8657	0.99039	84	0.00960988	2997	1027.57	0.342867	523.948	559.529	-21.2524	1014.93	1963.76	0.0650387	134397	1470.64	0.159174	494	476	8741	1	467	8	563.763
563	580	034958-C	Hordeum vulgare	Navigator	C	1	3	NW	2	9	6/25/2014 2:34	25.69	26	5.69	6	4389	4389	123.5	26336	RGB_SV1	9668	143886000	66306000	1.53938	0.709382	2.17003	9600	0.992966	68	0.00703351	3407	1200.63	0.3524	570.793	530.09	-5.825	1092	1942.01	0.0661272	146203	1530.65	0.136228	421	560	9668	1	550	9	592.098
564	581	034958-C	Hordeum vulgare	Navigator	C	1	3	NW	2	9	6/26/2014 2:34	26.69	27	6.69	7	4376	4376	136.5	29461	RGB_SV1	10547	191312000	91721800	1.71983	0.824546	2.08579	10418	0.987769	129	0.012231	3841	1398.81	0.364179	638.168	293.137	-1.83074	1074.98	1932.45	0.0614316	171687	1670.02	0.123811	460	626	10547	1	617	8	656.23
565	582	034958-C	Hordeum vulgare	Navigator	C	1	3	NW	2	9	6/27/2014 2:34	27.69	28	7.69	8	4364	4364	148.5	33692	RGB_SV1	11980	227799000	115831000	1.58722	0.807071	1.96665	11810	0.98581	170	0.0141903	4272	1523.37	0.356594	647.007	566.274	0.567402	1063.45	1938.86	0.0650031	184299	1745.57	0.106171	508	633	11980	1	623	9	679.327
566	583	034958-C	Hordeum vulgare	Navigator	C	1	3	NW	2	9	6/28/2014 2:34	28.69	29	8.69	9	4347	4347	165.5	34158	RGB_SV1	13958	263087000	114352000	1.35037	0.586945	2.30068	13750	0.985098	208	0.0149019	4561	1490.38	0.326766	633.316	229.706	0.476483	1066.54	1934.88	0.0799908	174495	1705.84	0.155287	494	611	13958	1	600	10	662.973
567	584	034958-C	Hordeum vulgare	Navigator	C	1	3	NW	2	9	6/29/2014 2:34	29.69	30	9.69	10	4328	4327	184.5	38872	RGB_SV1	16065	347581000	110485000	1.34677	0.428097	3.14595	15813	0.984314	252	0.0156863	5067	1598.16	0.315406	639.269	746.683	3.53989	1072.57	1919.9	0.0853772	188165	1699.2	0.267911	468	632	16065	1	620	11	661.155
568	585	034958-C	Hordeum vulgare	Navigator	C	1	3	NW	2	9	6/30/2014 2:34	30.69	31	10.69	11	4304	4304	207.5	46188	RGB_SV1	17933	356331000	115965000	1.10802	0.360595	3.07276	17706	0.987342	227	0.0126582	5277	1552.82	0.294262	603.702	2720.07	6.69738	1065.9	1915.82	0.0972173	184463	1667.06	0.259012	469	587	17933	1	576	10	629.59
569	586	034958-C	Hordeum vulgare	Navigator	C	1	3	NW	2	9	7/1/2014 2:34	31.69	32	11.69	12	4286	4286	225.5	52201	RGB_SV1	19915	404709000	123243000	1.02043	0.310742	3.28383	19690	0.988702	225	0.011298	6063	1845.84	0.304444	622.142	352.919	0.433602	1065.31	1907.31	0.10572	188374	1673.25	0.284226	467	617	19915	1	606	10	641.763
570	587	034958-C	Hordeum vulgare	Navigator	C	1	3	NW	2	9	7/2/2014 10:10	33.01	33	13.01	13	4268	4277	243.5	57555	RGB_SV1	20520	485446000	207122000	1.15289	0.491894	2.34377	20025	0.975877	495	0.0241228	6538	2083.11	0.318616	616.198	6914.79	-20.1006	1075.94	1896.81	0.0932808	219981	1813.54	0.161502	575	605	20287	0.988645	587	17	677.353
571	588	034959-C	Hordeum vulgare	HEB-17-086	C	1	1	NW	2	10	6/13/2014 2:35	13.69	14	-6.31	-6	4302	4302	NA	5244	RGB_SV1	2065	6811310	385910	1.59731	0.0904995	17.65	2046	0.990799	19	0.00920097	816	322.448	0.395157	259.788	462.995	-2.67413	1062.33	2025.02	0.120191	17181	619.941	0.797023	97	253	2065	1	248	4	267.816
572	589	034959-C	Hordeum vulgare	HEB-17-086	C	1	1	NW	2	10	6/14/2014 2:35	14.69	15	-5.31	-5	4294	4294	8	5508	RGB_SV1	2231	7647190	426121	1.53639	0.0856118	17.9461	2182	0.978037	49	0.0219632	781	273.402	0.350067	292.246	485.22	-2.4071	1105.6	2016.12	0.11072	20150	680.981	0.800018	149	260	2231	1	245	14	301.014
573	590	034959-C	Hordeum vulgare	HEB-17-086	C	1	1	NW	2	10	6/15/2014 2:34	15.69	16	-4.31	-4	4287	4287	15	6262	RGB_SV1	2613	9721260	536916	1.42378	0.078637	18.1057	2570	0.983544	43	0.0164562	972	361.571	0.371986	271.017	371.882	-5.10345	1112.08	2014.74	0.291792	8955	598.332	0.801597	67	272	2613	1	255	16	279.147
574	591	034959-C	Hordeum vulgare	HEB-17-086	C	1	1	NW	2	10	6/16/2014 2:35	16.69	17	-3.31	-3	4280	4281	22	6886	RGB_SV1	2685	13076600	765696	1.81388	0.106211	17.0781	2638	0.982495	47	0.0175046	1090	442.495	0.405959	337.716	192.397	-8.18541	1087.17	2000.51	0.231047	11621	701.554	0.790977	67	337	2685	1	324	12	347.646
575	592	034959-C	Hordeum vulgare	HEB-17-086	C	1	1	NW	2	10	6/17/2014 2:35	17.69	18	-2.31	-2	4276	4280	27	8026	RGB_SV1	3094	18173200	852563	1.89841	0.0890606	21.316	3053	0.986749	41	0.0132514	1164	437.911	0.376212	335.216	755.22	-9.62644	1080.62	1998.32	0.261229	11844	701.995	0.828788	74	332	3094	1	321	10	344.645
576	593	034959-C	Hordeum vulgare	HEB-17-086	C	1	1	NW	2	10	6/18/2014 2:35	18.69	19	-1.31	-1	4273	4280	34	8426	RGB_SV1	3383	21482100	998175	1.87704	0.0872173	21.5214	3326	0.983151	57	0.0168489	1295	495.721	0.382796	361.419	911.132	-5.19894	1090.53	1990.82	0.261175	12953	751.183	0.830277	76	361	3383	1	346	14	372.085
577	594	034959-C	Hordeum vulgare	HEB-17-086	C	1	1	NW	2	10	6/20/2014 2:35	20.69	21	0.69	1	4458	4458	45	11461	RGB_SV1	3793	20879000	990447	1.45126	0.068844	21.0804	3692	0.973372	101	0.026628	1238	404.072	0.326391	371.053	232.456	-2.27658	1061.22	1990.49	0.133111	28495	849.73	0.827048	96	365	3793	1	355	9	382.184
578	595	034959-C	Hordeum vulgare	HEB-17-086	C	1	1	NW	2	10	6/21/2014 2:35	21.69	22	1.69	2	4449	4449	54	12937	RGB_SV1	4645	29482200	3221330	1.36643	0.149301	9.15216	4591	0.988375	54	0.0116254	1704	625.106	0.366846	386.167	315	2.25165	1087.24	1980.24	0.171068	27153	872.756	0.644805	125	379	4645	1	369	9	396.93
579	596	034959-C	Hordeum vulgare	HEB-17-086	C	1	1	NW	2	10	6/22/2014 2:35	22.69	23	2.69	3	4437	4437	66	16069	RGB_SV1	5086	49259000	3304480	1.90429	0.127747	14.9068	5017	0.986433	69	0.0135667	2004	789.622	0.394023	427.931	1573.94	0.14576	1011.96	1973.14	0.156439	32511	917.523	0.764343	186	396	5086	1	386	9	440.769
580	597	034959-C	Hordeum vulgare	HEB-17-086	C	1	1	NW	2	10	6/23/2014 2:35	23.69	24	3.69	4	4424	4424	79	16174	RGB_SV1	4195	27458000	3101880	1.56029	0.176263	8.85205	4143	0.987604	52	0.0123957	1251	373.063	0.298212	375.073	121.941	-7.5553	1126.44	1992.96	0.166145	25249	830.742	0.635203	155	344	4195	1	334	9	386.326
581	598	034959-C	Hordeum vulgare	HEB-17-086	C	1	1	NW	2	10	6/24/2014 2:35	24.69	25	4.69	5	4411	4411	92	20514	RGB_SV1	5722	35346100	11335100	1.07956	0.346202	3.11828	5672	0.991262	50	0.0087382	1980	685.145	0.346033	372.978	603.411	-1.84516	1125.16	2003.03	0.127909	44735	890.568	0.264567	198	358	5722	1	348	9	384.168
582	599	034959-C	Hordeum vulgare	HEB-17-086	C	1	1	NW	2	10	6/25/2014 2:35	25.69	26	5.69	6	4400	4400	103	22865	RGB_SV1	6971	107108000	32333700	2.2041	0.665373	3.31259	6914	0.991823	57	0.00817673	2774	1103.87	0.397934	523.161	1492.67	-12.7774	1182.71	1951.22	0.0781713	89176	1290.47	0.287555	373	403	6971	1	393	9	538.332
583	600	034959-C	Hordeum vulgare	HEB-17-086	C	1	1	NW	2	10	6/26/2014 2:35	26.69	27	6.69	7	4389	4389	114	25983	RGB_SV1	7248	85348100	51024900	1.62464	0.971284	1.67268	7214	0.995309	34	0.00469095	2773	1060.92	0.382588	445.18	1128.58	-26.2833	1147.74	1963.55	0.0697325	103940	1286.83	0.0633459	384	430	7248	1	419	10	481.929
584	601	034959-C	Hordeum vulgare	HEB-17-086	C	1	1	NW	2	10	6/27/2014 2:35	27.69	28	7.69	8	4378	4378	125	29068	RGB_SV1	6782	66061100	37519400	1.43625	0.815718	1.76072	6098	0.899145	684	0.100855	2453	887.232	0.361693	431.337	834.264	-16.0209	1085.61	1989.42	0.0869877	77965	1160.53	0.0759285	348	329	6782	1	316	12	449.611
585	602	034959-C	Hordeum vulgare	HEB-17-086	C	1	1	NW	2	10	6/28/2014 2:35	28.69	29	8.69	9	4364	4364	139	31110	RGB_SV1	8354	139338000	85146200	1.99655	1.22005	1.63646	7813	0.935241	541	0.0647594	2893	1001.85	0.346301	535.496	7390	-30.9403	1119.34	1936.94	0.0588492	141956	1496.36	0.0582769	481	494	8354	1	484	9	559.294
586	603	034959-C	Hordeum vulgare	HEB-17-086	C	1	1	NW	2	10	6/29/2014 2:35	29.69	30	9.69	10	4348	4348	155	35603	RGB_SV1	9519	118085000	97463600	1.3032	1.07562	1.21158	9370	0.984347	149	0.0156529	2863	861.096	0.300767	517.708	8610.41	-21.6691	1112.92	1924.63	0.0680415	139900	1524.32	0.00915255	511	507	9519	1	490	16	573.674
587	604	034959-C	Hordeum vulgare	HEB-17-086	C	1	1	NW	2	10	6/30/2014 2:35	30.69	31	10.69	11	4329	4329	174	38083	RGB_SV1	10601	160316000	50925900	1.42654	0.453153	3.14802	9949	0.938496	652	0.0615036	3226	981.707	0.304311	610.811	1667.31	-7.79441	1096.79	1998.91	0.079093	134032	1528.92	0.26816	506	447	10601	1	368	78	629.536
588	605	034959-C	Hordeum vulgare	HEB-17-086	C	1	1	NW	2	10	7/1/2014 2:35	31.69	32	11.69	12	4315	4315	188	41899	RGB_SV1	12498	194202000	81889400	1.24329	0.52426	2.37152	12038	0.963194	460	0.0368059	3793	1151.13	0.303489	628.033	411.421	-9.17096	1096.16	1987.58	0.0738072	169333	1648.45	0.165483	506	566	12498	1	494	71	656.261
589	606	034959-C	Hordeum vulgare	HEB-17-086	C	1	1	NW	2	10	7/2/2014 10:11	33.01	33	13.01	13	4299	4299	204	46941	RGB_SV1	14356	261182000	108888000	1.26729	0.528338	2.39864	13449	0.936821	907	0.0631792	3843	1028.74	0.267693	693.462	1174.08	-7.27554	1093.35	1967.45	0.0721813	198888	1805.49	0.169356	516	686	14334	0.998468	597	88	722.289
590	607	034960-S	Hordeum vulgare	HEB-17-086	S	2	1	NW	2	11	6/13/2014 2:35	13.69	14	-6.31	-6	4310	4310	NA	4714	RGB_SV1	2177	7702280	154868	1.62518	0.0326773	49.7344	2164	0.994029	13	0.00597152	727	242.779	0.333946	251.128	218.568	0.483634	1114.44	2040.79	0.439887	4949	513.289	0.922712	41	252	2177	1	243	8	258.661
591	608	034960-S	Hordeum vulgare	HEB-17-086	S	2	1	NW	2	11	6/14/2014 2:35	14.69	15	-5.31	-5	4303	4303	7	5253	RGB_SV1	2368	8300780	320052	1.48032	0.0570766	25.9357	2339	0.987753	29	0.0122466	798	268.921	0.336993	248.34	322.154	-2.09126	1114.94	2041.62	0.307812	7693	533.546	0.857011	61	249	2368	1	236	12	255.791
592	609	034960-S	Hordeum vulgare	HEB-17-086	S	2	1	NW	2	11	6/15/2014 2:35	15.69	16	-4.31	-4	4295	4295	15	5969	RGB_SV1	2745	10759000	872732	1.42787	0.115823	12.328	2730	0.994536	15	0.00546448	970	342.769	0.35337	256.363	357.125	-8.21302	1113.5	2030.66	0.256374	10707	590.607	0.722398	82	253	2745	1	240	12	265.847
593	610	034960-S	Hordeum vulgare	HEB-17-086	S	2	1	NW	2	11	6/16/2014 2:35	16.69	17	-3.31	-3	4289	4289	21	6611	RGB_SV1	3107	14414800	748711	1.49322	0.0775589	19.2528	3063	0.985838	44	0.0141616	1014	330.929	0.32636	287.863	530.676	-5.48787	1113.39	2024.01	0.313206	9920	618.886	0.812248	73	285	3107	1	271	13	296.499
594	611	034960-S	Hordeum vulgare	HEB-17-086	S	2	1	NW	2	11	6/17/2014 2:35	17.69	18	-2.31	-2	4284	4284	26	7564	RGB_SV1	3425	18536600	837937	1.58019	0.0714316	22.1217	3396	0.991533	29	0.00846715	1079	339.924	0.315037	358.504	138.627	-5.97481	1106.95	2019.52	0.287694	11905	735.304	0.834485	71	356	3425	1	342	13	369.259
595	612	034960-S	Hordeum vulgare	HEB-17-086	S	2	1	NW	2	11	6/18/2014 2:35	18.69	19	-1.31	-1	4277	4281	33	8433	RGB_SV1	3620	29256600	1524660	2.23258	0.116347	19.1889	3590	0.991713	30	0.00828729	1281	453.304	0.353867	393.825	488.64	-5.88025	1100.29	2003.44	0.216029	16757	815.739	0.811685	101	388	3620	1	375	12	405.263
596	613	034960-S	Hordeum vulgare	HEB-17-086	S	2	1	NW	2	11	6/20/2014 2:35	20.69	21	0.69	1	4464	4464	41.5	10043	RGB_SV1	3732	34758800	3006560	2.49564	0.215867	11.561	3693	0.98955	39	0.0104502	1542	637.129	0.413183	414.31	503.22	-8.15817	1076.98	2001.32	0.15396	24240	881.234	0.706906	176	384	3732	1	375	8	426.348
597	614	034960-S	Hordeum vulgare	HEB-17-086	S	2	1	NW	2	11	6/21/2014 2:35	21.69	22	1.69	2	4456	4456	49.5	11330	RGB_SV1	4176	37013300	3903760	2.12245	0.223853	9.48143	4151	0.994013	25	0.00598659	1734	720.009	0.41523	418.742	586.274	-10.8896	1055.76	1999.54	0.16294	25629	898.705	0.654782	210	365	4176	1	358	6	429.785
598	615	034960-S	Hordeum vulgare	HEB-17-086	S	2	1	NW	2	11	6/22/2014 2:35	22.69	23	2.69	3	4445	4445	60.5	12385	RGB_SV1	4952	40116800	6537750	1.63593	0.266604	6.13618	4934	0.996365	18	0.00363489	1876	710.698	0.378837	420.24	552.09	-19.2822	1084.72	1987.76	0.165974	29836	919.008	0.518023	180	390	4952	1	383	6	432.848
599	616	034960-S	Hordeum vulgare	HEB-17-086	S	2	1	NW	2	11	6/23/2014 2:35	23.69	24	3.69	4	4434	4434	71.5	13839	RGB_SV1	5665	51198400	6131610	1.59535	0.191062	8.34992	5643	0.996117	22	0.00388349	2056	746.185	0.36293	417.634	116.598	-4.94054	1081.06	1977.91	0.159178	35589	945.935	0.617944	187	393	5665	1	386	6	429.598
600	617	034960-S	Hordeum vulgare	HEB-17-086	S	2	1	NW	2	11	6/24/2014 2:35	24.69	25	4.69	5	4422	4422	83.5	15302	RGB_SV1	6013	61885900	6191520	1.71163	0.171244	9.99527	5982	0.994844	31	0.0051555	2049	698.221	0.340762	439.628	681.137	-1.99595	1077.64	1971.46	0.151324	39736	995.636	0.669293	192	438	6013	1	429	8	452.817
601	618	034960-S	Hordeum vulgare	HEB-17-086	S	2	1	NW	2	11	6/25/2014 2:35	25.69	26	5.69	6	4413	4413	92.5	16078	RGB_SV1	6838	92785800	6834810	1.98437	0.146173	13.5755	6815	0.996637	23	0.00336356	2247	738.375	0.328605	483.418	412.297	0.204032	1082.82	1947.9	0.15649	43696	1057.76	0.744395	187	483	6838	1	475	7	497.921
602	619	034960-S	Hordeum vulgare	HEB-17-086	S	2	1	NW	2	11	6/26/2014 2:35	26.69	27	6.69	7	4405	4405	100.5	19794	RGB_SV1	7488	124384000	4627700	2.21837	0.0825341	26.8783	7451	0.995059	37	0.00494124	2282	695.449	0.304754	543.59	1286.39	3.52072	1085.52	1940.82	0.173402	43183	1140.3	0.861666	168	542	7488	1	534	7	559.798
603	620	034960-S	Hordeum vulgare	HEB-17-086	S	2	1	NW	2	11	6/27/2014 2:35	27.69	28	7.69	8	4397	4397	108.5	21227	RGB_SV1	7822	128502000	4901890	2.10026	0.0801176	26.2147	7777	0.994247	45	0.005753	2364	714.459	0.302224	563.248	877.019	4.2179	1066.46	1943.59	0.172973	45221	1176.38	0.858421	186	553	7822	1	544	8	579.34
604	621	034960-S	Hordeum vulgare	HEB-17-086	S	2	1	NW	2	11	6/28/2014 2:35	28.69	29	8.69	9	4386	4386	119.5	21905	RGB_SV1	8025	137071000	6304100	2.12841	0.0978888	21.7432	7985	0.995016	40	0.00498442	2465	757.162	0.307165	570.817	769.706	0.756272	1076.06	1935.25	0.16243	49406	1200.67	0.831856	186	567	8025	1	559	7	587.296
605	622	034960-S	Hordeum vulgare	HEB-17-086	S	2	1	NW	2	11	6/29/2014 2:35	29.69	30	9.69	10	4373	4373	132.5	22816	RGB_SV1	7989	135021000	6625000	2.11552	0.103801	20.3806	7946	0.994618	43	0.0053824	2425	736.09	0.303542	562.008	948.463	0.0757879	1098.02	1935.07	0.158223	50492	1195.16	0.821665	174	563	7989	1	554	8	578.86
606	623	034960-S	Hordeum vulgare	HEB-17-086	S	2	1	NW	2	11	6/30/2014 2:35	30.69	31	10.69	11	4360	4360	145.5	23272	RGB_SV1	8118	147098000	6310140	2.23207	0.0957504	23.3114	8073	0.994457	45	0.00554324	2522	783.504	0.310668	563.643	845.735	3.30515	1088.3	1931.26	0.158871	51098	1192.38	0.842236	188	563	8118	1	555	7	580.252
607	624	034960-S	Hordeum vulgare	HEB-17-086	S	2	1	NW	2	11	7/1/2014 2:35	31.69	32	11.69	12	4351	4351	154.5	24488	RGB_SV1	8585	172909000	5812120	2.34605	0.0788595	29.7498	8539	0.994642	46	0.00535818	2532	746.77	0.294933	578.151	1037.59	4.83237	1064.4	1925	0.170145	50457	1211.38	0.874148	199	568	8585	1	560	7	594.703
608	625	034960-S	Hordeum vulgare	HEB-17-086	S	2	1	NW	2	11	7/2/2014 10:11	33.01	33	13.01	13	4341	4341	164.5	29057	RGB_SV1	10729	215209000	8570430	1.86957	0.0744533	25.1107	10574	0.985553	155	0.0144468	3309	1020.55	0.308416	646.05	252.426	0.464267	1071.16	1912.44	0.153363	69958	1364.4	0.852673	208	633	10719	0.999068	616	16	664.797
609	626	034961-C	Hordeum vulgare	HEB-24-133	C	1	1	NW	2	12	6/13/2014 2:36	13.69	14	-6.31	-6	4292	4292	NA	7027	RGB_SV1	3299	12408900	512215	1.14016	0.0470639	24.2259	3268	0.990603	31	0.00939679	964	281.69	0.29221	302.041	183.539	-6.64738	1083.64	2032.35	0.387207	8520	618.667	0.847719	45	303	3299	1	294	8	311.06
610	627	034961-C	Hordeum vulgare	HEB-24-133	C	1	1	NW	2	12	6/14/2014 2:36	14.69	15	-5.31	-5	4285	4285	7	7450	RGB_SV1	3716	22738000	565634	1.64665	0.0409623	40.1991	3668	0.987083	48	0.0129171	1068	306.949	0.287406	352.035	510.338	-9.38213	1082.62	2022.8	0.390664	9512	715.4	0.905267	45	353	3716	1	337	15	362.573
611	628	034961-C	Hordeum vulgare	HEB-24-133	C	1	1	NW	2	12	6/15/2014 2:36	15.69	16	-4.31	-4	4279	4279	13	8390	RGB_SV1	4005	31178000	1957490	1.94376	0.122038	15.9275	3960	0.988764	45	0.011236	1223	373.465	0.305368	399.516	370.225	-11.6088	1109.29	2021.52	0.213931	18721	834.001	0.777658	146	383	4005	1	370	12	411.501
612	629	034961-C	Hordeum vulgare	HEB-24-133	C	1	1	NW	2	12	6/16/2014 2:36	16.69	17	-3.31	-3	4274	4281	18	8766	RGB_SV1	4414	29068800	2059950	1.49198	0.105729	14.1114	4354	0.986407	60	0.0135931	1235	345.543	0.279792	380.438	69.9411	-1.64332	1108.61	2022.33	0.249477	17693	799.649	0.752816	146	363	4414	1	347	15	391.851
613	630	034961-C	Hordeum vulgare	HEB-24-133	C	1	1	NW	2	12	6/17/2014 2:36	17.69	18	-2.31	-2	4274	4280	25	10939	RGB_SV1	4713	34302300	1722460	1.54429	0.0775448	19.9148	4643	0.985147	70	0.0148525	1391	410.541	0.295141	397.82	240.426	-6.69115	1085.61	2018.02	0.27848	16924	826.032	0.817892	107	395	4713	1	380	14	409.755
614	631	034961-C	Hordeum vulgare	HEB-24-133	C	1	1	NW	2	12	6/18/2014 2:36	18.69	19	-1.31	-1	4273	4279	32	11098	RGB_SV1	5694	49930400	4810390	1.54004	0.14837	10.3797	5632	0.989111	62	0.0108887	1760	544.011	0.309097	432.844	648.926	-0.780093	1119.78	2005.02	0.168931	33706	943.333	0.679386	217	396	5694	1	380	15	445.829
615	632	034961-C	Hordeum vulgare	HEB-24-133	C	1	1	NW	2	12	6/20/2014 2:36	20.69	21	0.69	1	4456	4456	43.5	15992	RGB_SV1	6549	68630000	5450670	1.60016	0.127087	12.5911	6497	0.99206	52	0.00794014	2020	623.057	0.308444	414.135	905.625	1.89533	1133.53	1987.8	0.184173	35559	937.974	0.727345	218	391	6549	1	380	10	426.559
616	633	034961-C	Hordeum vulgare	HEB-24-133	C	1	1	NW	2	12	6/21/2014 2:36	21.69	22	1.69	2	4445	4445	54.5	18051	RGB_SV1	7542	98683800	8380680	1.73489	0.147335	11.7752	7500	0.994431	42	0.00556881	2180	630.125	0.289048	473.814	868.701	-3.06937	1123.06	1961.72	0.169758	44428	1046.87	0.711401	207	471	7542	1	463	7	488.029
617	634	034961-C	Hordeum vulgare	HEB-24-133	C	1	1	NW	2	12	6/22/2014 2:36	22.69	23	2.69	3	4433	4433	66.5	21053	RGB_SV1	8033	143459000	6836430	2.22317	0.105943	20.9845	7984	0.9939	49	0.00609984	2213	609.656	0.275489	553.372	953.235	1.64779	1026.11	1954.64	0.192781	41669	1174.04	0.82633	209	515	8033	1	505	9	568.46
618	635	034961-C	Hordeum vulgare	HEB-24-133	C	1	1	NW	2	12	6/23/2014 2:36	23.69	24	3.69	4	4421	4421	78.5	22194	RGB_SV1	8676	148708000	14643500	1.97559	0.194539	10.1552	8625	0.994122	51	0.00587829	2651	810.028	0.305556	546.718	1120.29	0.376107	1112.33	1937.81	0.150827	57523	1201.1	0.673567	198	547	8676	1	537	9	562.923
619	636	034961-C	Hordeum vulgare	HEB-24-133	C	1	1	NW	2	12	6/24/2014 2:36	24.69	25	4.69	5	4407	4407	92.5	24235	RGB_SV1	9723	175992000	25071900	1.86163	0.265208	7.01949	9677	0.995269	46	0.00473105	2976	910.889	0.306078	603.458	165.782	-3.14433	1061.04	1931.05	0.128294	75787	1379.94	0.563412	331	570	9723	1	561	8	620.202
620	637	034961-C	Hordeum vulgare	HEB-24-133	C	1	1	NW	2	12	6/25/2014 2:36	25.69	26	5.69	6	4396	4396	103.5	26355	RGB_SV1	10444	188790000	25476700	1.7308	0.233566	7.41031	10384	0.994255	60	0.00574492	3119	931.459	0.29864	595.349	200.711	-10.1401	1085.84	1916.04	0.144913	72071	1346.62	0.580944	294	575	10444	1	565	9	612.396
621	638	034961-C	Hordeum vulgare	HEB-24-133	C	1	1	NW	2	12	6/26/2014 2:36	26.69	27	6.69	7	4386	4386	113.5	30963	RGB_SV1	11567	202586000	73588000	1.51414	0.550003	2.75297	11506	0.994726	61	0.00527362	3500	1059.05	0.302585	568.834	1375.63	-21.091	1099.9	1908.62	0.11564	100026	1446.55	0.218172	367	535	11567	1	526	8	594.508
622	639	034961-C	Hordeum vulgare	HEB-24-133	C	1	1	NW	2	12	6/27/2014 2:36	27.69	28	7.69	8	4377	4377	122.5	32339	RGB_SV1	13391	304698000	114247000	1.6992	0.637118	2.66701	13307	0.993727	84	0.00627287	3890	1130.02	0.290494	600.628	1521.13	-17.8564	1117.64	1883.8	0.0977517	136990	1677.03	0.206658	496	548	13391	1	538	9	668.332
623	640	034961-C	Hordeum vulgare	HEB-24-133	C	1	1	NW	2	12	6/28/2014 2:36	28.69	29	8.69	9	4364	4364	135.5	39420	RGB_SV1	14592	336505000	139854000	1.58038	0.656817	2.40612	14480	0.992325	112	0.00767544	4466	1366.86	0.306058	582.769	1852.67	0.23108	1140.77	1897.97	0.0908423	160630	1736.7	0.170422	566	537	14592	1	526	10	678.396
624	641	034961-C	Hordeum vulgare	HEB-24-133	C	1	1	NW	2	12	6/29/2014 2:36	29.69	30	9.69	10	4349	4349	150.5	40993	RGB_SV1	12242	205595000	46333500	1.37186	0.309165	4.43729	12118	0.989871	124	0.0101291	3545	1026.55	0.289577	589.847	1570.83	-1.55463	1043.74	1946.91	0.104289	117385	1448.83	0.399639	373	546	12242	1	534	11	604.593
625	642	034961-C	Hordeum vulgare	HEB-24-133	C	1	1	NW	2	12	6/30/2014 2:36	30.69	31	10.69	11	4330	4330	169.5	43923	RGB_SV1	13073	210688000	58291300	1.23279	0.341078	3.6144	12895	0.986384	178	0.0136159	3882	1152.75	0.296948	583.263	1961.26	-1.55127	1067.46	1943.79	0.133316	98060	1436.66	0.321006	405	539	13073	1	528	10	598.551
626	643	034961-C	Hordeum vulgare	HEB-24-133	C	1	1	NW	2	12	7/1/2014 2:36	31.69	32	11.69	12	4316	4316	183.5	49707	RGB_SV1	13411	195694000	60890200	1.08807	0.338552	3.21389	13257	0.988517	154	0.0114831	4118	1264.48	0.307061	574.604	1564.68	-14.1398	1068.67	1946.46	0.135329	99099	1411.89	0.276023	392	529	13411	1	518	10	585.874
627	644	034961-C	Hordeum vulgare	HEB-24-133	C	1	1	NW	2	12	7/2/2014 10:12	33.01	33	13.01	13	4301	4301	198.5	55895	RGB_SV1	18618	351872000	104435000	1.01512	0.301286	3.3693	18259	0.980718	359	0.0192824	5550	1654.45	0.298099	613.649	3041.69	-16.0059	980.783	1963.5	0.122028	152572	1636.3	0.294046	579	362	18598	0.998926	344	17	632.058
628	645	034962-S	Hordeum vulgare	HEB-24-133	S	2	1	NW	2	13	6/13/2014 2:37	13.69	14	-6.31	-6	4281	4281	NA	6362	RGB_SV1	2984	14940900	153298	1.67795	0.0172163	97.4626	2903	0.972855	81	0.0271448	798	213.406	0.267426	290.203	385.492	-2.65445	1086.36	2054.24	0.431838	6910	597.301	0.959788	57	288	2984	1	278	9	298.909
629	646	034962-S	Hordeum vulgare	HEB-24-133	S	2	1	NW	2	13	6/14/2014 2:36	14.69	15	-5.31	-5	4274	4280	7	7581	RGB_SV1	3151	17022300	345948	1.71443	0.0348429	49.2048	3019	0.958108	132	0.0418915	853	230.914	0.270708	288.141	329.735	-4.29647	1097.24	2060.91	0.334679	9415	602.35	0.921913	85	280	3151	1	264	15	296.785
630	647	034962-S	Hordeum vulgare	HEB-24-133	S	2	1	NW	2	13	6/15/2014 2:36	15.69	16	-4.31	-4	4272	4280	15	8417	RGB_SV1	3235	26302000	275257	2.51328	0.026302	95.5546	3113	0.962287	122	0.0377125	962	286.072	0.297372	338.12	486.156	0.425262	1098.4	2040.14	0.279917	11557	701.629	0.959002	104	328	3235	1	311	16	348.263
631	648	034962-S	Hordeum vulgare	HEB-24-133	S	2	1	NW	2	13	6/16/2014 2:36	16.69	17	-3.31	-3	4273	4280	22	9364	RGB_SV1	3720	36255100	473523	2.61989	0.0342181	76.5646	3579	0.962097	141	0.0379032	1129	342.645	0.303495	367.887	465.068	0.562751	1110.3	2033.53	0.253925	14650	766.963	0.949095	137	348	3720	1	332	15	378.857
632	649	034962-S	Hordeum vulgare	HEB-24-133	S	2	1	NW	2	13	6/17/2014 2:36	17.69	18	-2.31	-2	4273	4280	29	10478	RGB_SV1	3655	32756800	178967	2.45204	0.0133967	183.033	3501	0.957866	154	0.0421341	1030	290.26	0.281806	386.264	618.137	5.35632	1031.65	2030.82	0.320221	11414	787.653	0.978383	109	373	3655	1	356	16	396.496
633	650	034962-S	Hordeum vulgare	HEB-24-133	S	2	1	NW	2	13	6/18/2014 2:37	18.69	19	-1.31	-1	4271	4280	38	11407	RGB_SV1	3464	25920800	230301	2.16019	0.0191929	112.551	3323	0.959296	141	0.0407044	938	253.997	0.270785	336.149	566.63	4.88628	1026.32	2017.72	0.41861	8275	686.604	0.965084	123	316	3464	1	300	15	345.396
634	651	034962-S	Hordeum vulgare	HEB-24-133	S	2	1	NW	2	13	6/20/2014 2:37	20.69	21	0.69	1	4453	4453	51.5	14346	RGB_SV1	5076	51987100	6426530	2.01768	0.249421	8.08945	4987	0.982467	89	0.0175335	1620	517.021	0.319149	449.003	160.568	-9.93264	1046.08	1976.57	0.123165	41213	1035.64	0.608345	184	449	5076	1	438	10	462.473
635	652	034962-S	Hordeum vulgare	HEB-24-133	S	2	1	NW	2	13	6/21/2014 2:36	21.69	22	1.69	2	4443	4443	61.5	15523	RGB_SV1	5635	82645300	5893300	2.60274	0.185597	14.0236	5555	0.985803	80	0.014197	1789	567.972	0.31748	513.016	434.51	-11.5168	1043.49	1950.23	0.131223	42942	1128.86	0.751474	165	514	5635	1	504	9	528.399
636	653	034962-S	Hordeum vulgare	HEB-24-133	S	2	1	NW	2	13	6/22/2014 2:37	22.69	23	2.69	3	4432	4432	72.5	17609	RGB_SV1	5666	124365000	1190320	3.87386	0.0370775	104.48	5571	0.983233	95	0.0167667	1886	627.779	0.332863	576.071	797.007	-1.7646	1000.25	1934.75	0.24036	23573	1173.47	0.962438	151	558	5666	1	548	9	591.304
637	654	034962-S	Hordeum vulgare	HEB-24-133	S	2	1	NW	2	13	6/23/2014 2:37	23.69	24	3.69	4	4420	4420	84.5	18957	RGB_SV1	7153	162006000	16691600	3.16633	0.326228	9.70586	7061	0.987138	92	0.0128617	2251	708.374	0.314693	598.923	1029.12	-20.2455	1069.99	1910.07	0.100015	71519	1360.04	0.661272	277	592	7153	1	582	9	616.382
638	655	034962-S	Hordeum vulgare	HEB-24-133	S	2	1	NW	2	13	6/24/2014 2:37	24.69	25	4.69	5	4408	4408	96.5	20333	RGB_SV1	6364	156366000	1922330	3.86085	0.0474643	81.3422	6282	0.987115	82	0.012885	2329	852.332	0.365965	648.205	271.225	-1.36854	998.508	1910.28	0.162144	39249	1321.23	0.952012	183	624	6364	1	614	9	667.085
639	656	034962-S	Hordeum vulgare	HEB-24-133	S	2	1	NW	2	13	6/25/2014 2:36	25.69	26	5.69	6	4398	4398	106.5	21736	RGB_SV1	7152	151271000	4708850	2.95734	0.0920576	32.1249	7061	0.987276	91	0.0127237	2403	807.384	0.33599	593.246	1658.46	0.701348	1014	1908.3	0.154939	46160	1232.63	0.88289	154	576	7152	1	567	8	608.828
640	657	034962-S	Hordeum vulgare	HEB-24-133	S	2	1	NW	2	13	6/26/2014 2:36	26.69	27	6.69	7	4390	4390	114.5	24527	RGB_SV1	8406	182146000	16564500	2.57774	0.234422	10.9962	8314	0.989056	92	0.0109446	2904	1003.24	0.345468	594.274	1638.81	1.57069	1096.51	1888.58	0.0948523	88622	1373.42	0.694356	318	590	8406	1	580	9	612.103
641	658	034962-S	Hordeum vulgare	HEB-24-133	S	2	1	NW	2	13	6/27/2014 2:37	27.69	28	7.69	8	4382	4382	122.5	26707	RGB_SV1	9750	218458000	35913700	2.29805	0.37779	6.08287	9669	0.991692	81	0.00830769	3214	1059.47	0.329641	605.265	1854.39	-3.63841	1150.64	1888.11	0.0753699	129362	1522.01	0.514991	471	577	9750	1	567	9	621.882
642	659	034962-S	Hordeum vulgare	HEB-24-133	S	2	1	NW	2	13	6/28/2014 2:37	28.69	29	8.69	9	4371	4371	133.5	28862	RGB_SV1	9585	214805000	31664800	2.33808	0.344661	6.78371	9486	0.989671	99	0.0103286	2861	853.972	0.298487	648.056	333.019	-9.04635	1128.75	1899.29	0.0783914	122271	1546.19	0.552128	429	612	9585	1	601	10	667.155
643	660	034962-S	Hordeum vulgare	HEB-24-133	S	2	1	NW	2	13	6/29/2014 2:37	29.69	30	9.69	10	4359	4359	145.5	31885	RGB_SV1	10472	236005000	28551400	2.1521	0.260356	8.26597	10329	0.986345	143	0.0136555	2871	787.112	0.27416	644.845	353.22	-1.44999	1119.56	1900.2	0.11117	94198	1513.62	0.614901	398	611	10472	1	599	11	661.53
644	661	034962-S	Hordeum vulgare	HEB-24-133	S	2	1	NW	2	13	6/30/2014 2:37	30.69	31	10.69	11	4346	4346	158.5	34581	RGB_SV1	12198	359330000	104934000	2.415	0.705244	3.42434	12088	0.990982	110	0.00901787	3769	1164.56	0.308985	701.018	1989.73	-13.1914	1206.97	1887.45	0.0589939	206767	1900.03	0.300255	702	574	12198	1	564	9	743.065
645	662	034962-S	Hordeum vulgare	HEB-24-133	S	2	1	NW	2	13	7/1/2014 2:37	31.69	32	11.69	12	4336	4336	168.5	36232	RGB_SV1	12903	360435000	174901000	2.16494	1.05054	2.06079	12785	0.990855	118	0.00914516	3919	1190.31	0.303728	785.831	1219.26	2.64484	1207.72	1917.65	0.052259	246905	2068.71	0.120114	768	612	12903	1	601	10	810.471
646	663	034962-S	Hordeum vulgare	HEB-24-133	S	2	1	NW	2	13	7/2/2014 10:13	33.01	33	13.01	13	4326	4326	178.5	37277	RGB_SV1	13039	326464000	183472000	1.9202	1.07915	1.77936	12669	0.971624	370	0.0283764	4219	1365.13	0.323568	778.481	2632.9	-7.57877	1187.7	1959.99	0.0580988	224428	1967.09	0.0786304	665	617	12995	0.996625	551	65	804.192
647	664	034963-C	Hordeum vulgare	HEB-23-025	C	1	1	NW	2	15	6/13/2014 2:38	13.69	14	-6.31	-6	4296	4296	NA	6123	RGB_SV1	2522	8276490	1384890	1.30124	0.217734	5.97627	2476	0.981761	46	0.0182395	844	282.449	0.334655	261.811	287.22	-11.3957	1081.81	2044.39	0.206891	12190	581.671	0.508817	107	253	2522	1	244	8	268.844
648	665	034963-C	Hordeum vulgare	HEB-23-025	C	1	1	NW	2	15	6/14/2014 2:38	14.69	15	-5.31	-5	4287	4287	9	6761	RGB_SV1	2739	12436700	1747880	1.65776	0.232985	7.11532	2663	0.972253	76	0.0277473	922	310.363	0.336619	288.905	479.434	-10.6122	1077.07	2042.65	0.207296	13213	626.988	0.567841	113	280	2739	1	265	14	296.529
649	666	034963-C	Hordeum vulgare	HEB-23-025	C	1	1	NW	2	15	6/15/2014 2:38	15.69	16	-4.31	-4	4280	4280	16	7689	RGB_SV1	2944	16023500	2715540	1.84877	0.313315	5.90066	2869	0.974524	75	0.0254755	979	325.557	0.332541	309.201	597.872	-13.0981	1079.09	2037.51	0.173483	16970	681.857	0.504345	137	298	2944	1	282	15	318.477
650	667	034963-C	Hordeum vulgare	HEB-23-025	C	1	1	NW	2	15	6/16/2014 2:38	16.69	17	-3.31	-3	4275	4280	21	8192	RGB_SV1	2969	16721200	2939420	1.89691	0.333459	5.68858	2904	0.978107	65	0.0218929	1157	450.875	0.389693	319.781	748.198	-5.10059	1082.35	2031.16	0.159821	18577	708.448	0.491377	147	309	2969	1	294	14	329.099
651	668	034963-C	Hordeum vulgare	HEB-23-025	C	1	1	NW	2	15	6/17/2014 2:38	17.69	18	-2.31	-2	4274	4280	27	8986	RGB_SV1	3292	18849300	3203000	1.7393	0.295554	5.88488	3206	0.973876	86	0.0261239	1330	537.333	0.40401	345.488	293.823	2.377	1084.64	2032.76	0.153961	21382	765.51	0.503402	164	332	3292	1	316	15	354.131
652	669	034963-C	Hordeum vulgare	HEB-23-025	C	1	1	NW	2	15	6/18/2014 2:38	18.69	19	-1.31	-1	4272	4279	35	10160	RGB_SV1	3537	21165200	3887900	1.69181	0.310774	5.44386	3455	0.976816	82	0.0231835	1406	558.902	0.397512	328.332	973.921	0.975863	1079.93	2020.31	0.144191	24530	749.005	0.475586	172	310	3537	1	295	14	336.812
653	670	034963-C	Hordeum vulgare	HEB-23-025	C	1	1	NW	2	15	6/20/2014 2:38	20.69	21	0.69	1	4458	4457	45.5	13828	RGB_SV1	4853	42320300	5544890	1.79692	0.235436	7.6323	4797	0.988461	56	0.0115392	1702	596.91	0.350711	423.19	252.497	2.85123	1070.85	1997	0.126637	38322	923.091	0.590303	186	422	4853	1	412	9	435.583
654	671	034963-C	Hordeum vulgare	HEB-23-025	C	1	1	NW	2	15	6/21/2014 2:38	21.69	22	1.69	2	4446	4446	56.5	16341	RGB_SV1	4419	25454500	12618000	1.30352	0.646161	2.01732	4350	0.984386	69	0.0156144	1673	633.385	0.378592	311.006	718.156	-4.42912	1073.57	2016.16	0.110492	39994	845.768	0.113678	246	311	4419	1	302	8	335.974
655	672	034963-C	Hordeum vulgare	HEB-23-025	C	1	1	NW	2	15	6/22/2014 2:38	22.69	23	2.69	3	4434	4434	68.5	17843	RGB_SV1	4644	25512600	7818450	1.18296	0.362523	3.26312	4576	0.985358	68	0.0146425	1620	565.116	0.348837	309.84	622.96	1.5128	1061.44	2022.55	0.145735	31866	776.321	0.281812	246	270	4644	1	261	8	317.244
656	673	034963-C	Hordeum vulgare	HEB-23-025	C	1	1	NW	2	15	6/23/2014 2:38	23.69	24	3.69	4	4421	4421	81.5	19593	RGB_SV1	5955	68347300	23224600	1.92734	0.654913	2.94289	5861	0.984215	94	0.0157851	2455	1012.09	0.412259	453.487	921.47	-0.524641	1147.06	1995.48	0.0771433	77194	1191.41	0.24281	454	338	5955	1	329	8	480.534
657	674	034963-C	Hordeum vulgare	HEB-23-025	C	1	1	NW	2	15	6/24/2014 2:38	24.69	25	4.69	5	4407	4407	95.5	20045	RGB_SV1	6483	74569900	43516700	1.77424	1.03539	1.71359	6386	0.985038	97	0.0149622	2664	1094.69	0.410921	489.637	1053.14	-5.93571	1149.8	1982.13	0.0638612	101517	1313.34	0.0691529	489	409	6483	1	400	8	510.935
658	675	034963-C	Hordeum vulgare	HEB-23-025	C	1	1	NW	2	15	6/25/2014 2:38	25.69	26	5.69	6	4395	4395	107.5	23789	RGB_SV1	7118	80909700	54478300	1.59693	1.07525	1.48517	7030	0.987637	88	0.012363	2744	1057.82	0.385502	504.754	348.853	-19.8955	1112.92	1970.85	0.0604845	117683	1408.16	0.0381134	473	500	7118	1	491	8	541.49
659	676	034963-C	Hordeum vulgare	HEB-23-025	C	1	1	NW	2	15	6/26/2014 2:38	26.69	27	6.69	7	4383	4383	119.5	26374	RGB_SV1	7762	129037000	56891300	2.14175	0.944276	2.26813	7693	0.991111	69	0.00888946	2958	1127.26	0.381087	562.701	981.345	-13.7933	1092.49	1957.13	0.05771	134500	1536.1	0.150567	496	548	7762	1	540	7	604.965
660	677	034963-C	Hordeum vulgare	HEB-23-025	C	1	1	NW	2	15	6/27/2014 2:38	27.69	28	7.69	8	4373	4373	129.5	29692	RGB_SV1	8104	165704000	58314100	2.52309	0.887922	2.84157	8027	0.990498	77	0.00950148	3075	1166.79	0.379442	597.907	436.225	-7.38387	1090.26	1943.68	0.0574895	140965	1597.88	0.229805	497	579	8104	1	570	8	639.516
661	678	034963-C	Hordeum vulgare	HEB-23-025	C	1	1	NW	2	15	6/28/2014 2:38	28.69	29	8.69	9	4358	4358	144.5	32357	RGB_SV1	9242	165004000	93869600	1.9318	1.09899	1.7578	9156	0.990695	86	0.00930534	3441	1281.16	0.372322	563.511	2501.37	-13.5507	1110.45	1937.66	0.06347	145612	1583.84	0.0755065	564	515	9242	1	505	9	607.301
662	679	034963-C	Hordeum vulgare	HEB-23-025	C	1	1	NW	2	15	6/29/2014 2:38	29.69	30	9.69	10	4342	4342	160.5	34322	RGB_SV1	10558	274174000	112246000	2.45959	1.00695	2.44261	10448	0.989581	110	0.0104186	4112	1601.49	0.389468	731.477	1232.17	-1.09555	1090.09	1921.12	0.0581647	181519	1814.7	0.175599	678	521	10558	1	510	10	753.441
663	680	034963-C	Hordeum vulgare	HEB-23-025	C	1	1	NW	2	15	6/30/2014 2:38	30.69	31	10.69	11	4321	4321	181.5	37664	RGB_SV1	12329	290153000	134677000	1.90885	0.886011	2.15443	12216	0.990835	113	0.00916538	4516	1654.17	0.366291	701.804	440.794	-1.01667	1094.09	1913.54	0.0582959	211490	1835.44	0.133935	656	570	12329	1	560	9	725.253
664	681	034963-C	Hordeum vulgare	HEB-23-025	C	1	1	NW	2	15	7/1/2014 2:38	31.69	32	11.69	12	4305	4305	197.5	39910	RGB_SV1	14103	385488000	152996000	1.93815	0.769234	2.51959	13992	0.992129	111	0.00787067	4842	1662.41	0.343331	728.172	1667.76	-0.630345	1090.37	1895.04	0.0591348	238489	1959.07	0.18641	686	667	14103	1	658	8	750.299
665	682	034963-C	Hordeum vulgare	HEB-23-025	C	1	1	NW	2	15	7/2/2014 10:14	33.01	33	13.01	13	4288	4288	214.5	45839	RGB_SV1	15637	519488000	185319000	2.12456	0.757903	2.80321	15420	0.986123	217	0.0138773	5339	1822.92	0.341434	788.351	2880.67	2.13724	1105.6	1869.42	0.0575968	271491	2088.66	0.224798	625	777	15605	0.997954	759	17	812.001
666	683	034964-S	Hordeum vulgare	HEB-23-025	S	2	1	NW	2	16	6/13/2014 2:38	13.69	14	-6.31	-6	4290	4290	NA	5972	RGB_SV1	2204	5751820	247609	1.18408	0.0509733	23.2295	2122	0.962795	82	0.0372051	614	171.051	0.278584	191.755	274.581	-4.48415	1081.48	2088.99	0.382905	5756	415.444	0.841725	52	192	2204	1	183	8	197.508
667	684	034964-S	Hordeum vulgare	HEB-23-025	S	2	1	NW	2	16	6/14/2014 2:38	14.69	15	-5.31	-5	4281	4281	9	6390	RGB_SV1	2214	7181840	128339	1.46514	0.026182	55.9599	2061	0.930894	153	0.0691057	557	140.13	0.251581	216.566	330.764	2.41361	1082.8	2087.41	0.421233	5256	451.649	0.931008	46	216	2214	1	202	13	223.063
668	685	034964-S	Hordeum vulgare	HEB-23-025	S	2	1	NW	2	16	6/15/2014 2:38	15.69	16	-4.31	-4	4274	4280	16	7580	RGB_SV1	2505	8622530	147693	1.3741	0.0235366	58.3815	2332	0.930938	173	0.0690619	638	162.493	0.254691	232.551	313.421	-1.61396	1080.61	2081.88	0.449973	5567	484.418	0.933773	42	233	2505	1	217	15	239.279
669	686	034964-S	Hordeum vulgare	HEB-23-025	S	2	1	NW	2	16	6/16/2014 2:38	16.69	17	-3.31	-3	4273	4280	23	8049	RGB_SV1	2746	11342900	119604	1.50425	0.0158616	94.8363	2578	0.93882	168	0.0611799	734	196.197	0.267298	272.624	370.061	-0.933695	1084.93	2072.91	0.375137	7320	560.866	0.958698	60	269	2746	1	254	14	280.803
670	687	034964-S	Hordeum vulgare	HEB-23-025	S	2	1	NW	2	16	6/17/2014 2:38	17.69	18	-2.31	-2	4273	4280	30	8772	RGB_SV1	3179	14885800	349707	1.47296	0.0346038	42.5666	3007	0.945895	172	0.0541051	921	266.826	0.289714	288.487	392.333	0.760023	1085.35	2060.61	0.284908	11158	608.175	0.910294	82	284	3179	1	268	15	297.142
671	688	034964-S	Hordeum vulgare	HEB-23-025	S	2	1	NW	2	16	6/18/2014 2:38	18.69	19	-1.31	-1	4270	4280	40	9811	RGB_SV1	3811	18153100	814555	1.24989	0.0560845	22.2859	3647	0.956967	164	0.0430333	1090	311.755	0.286014	286.555	421.274	0.985162	1079.98	2050.94	0.255104	14939	641.774	0.835599	89	284	3811	1	269	14	294.992
672	689	034964-S	Hordeum vulgare	HEB-23-025	S	2	1	NW	2	16	6/20/2014 2:38	20.69	21	0.69	1	4458	4458	51	10950	RGB_SV1	4015	36110800	410386	2.24009	0.0254578	87.9923	3913	0.974595	102	0.0254047	1042	270.427	0.259527	356.507	526.676	4.25369	1076.75	2017.03	0.332093	12090	736.425	0.955557	57	357	4015	1	347	9	366.888
673	690	034964-S	Hordeum vulgare	HEB-23-025	S	2	1	NW	2	16	6/21/2014 2:38	21.69	22	1.69	2	4447	4447	62	12745	RGB_SV1	4767	54703700	733565	2.40728	0.0322811	74.5724	4677	0.98112	90	0.0188798	1274	340.482	0.267254	412.681	649.558	6.05595	1065.06	1996.87	0.29651	16077	851.722	0.947771	90	410	4767	1	401	8	424.161
674	691	034964-S	Hordeum vulgare	HEB-23-025	S	2	1	NW	2	16	6/22/2014 2:39	22.69	23	2.69	3	4436	4436	73	15182	RGB_SV1	5398	84836100	3082260	2.91149	0.10578	27.5239	5290	0.979993	108	0.0200074	1657	508.642	0.306966	470.924	902.176	-1.10129	1030.09	1998.85	0.151945	35526	1013.78	0.864683	246	422	5398	1	412	9	481.856
675	692	034964-S	Hordeum vulgare	HEB-23-025	S	2	1	NW	2	16	6/23/2014 2:38	23.69	24	3.69	4	4423	4423	86	15266	RGB_SV1	5585	98120600	1465830	3.14567	0.0469934	66.9387	5476	0.980483	109	0.0195166	1568	440.219	0.280752	505.49	678.176	0.22249	1058.97	1981.22	0.200596	27842	1052.62	0.94199	155	494	5585	1	484	9	519.395
676	693	034964-S	Hordeum vulgare	HEB-23-025	S	2	1	NW	2	16	6/24/2014 2:38	24.69	25	4.69	5	4410	4410	99	16142	RGB_SV1	5338	97672900	3340020	3.42781	0.117217	29.2432	5226	0.979018	112	0.0209816	1781	594.223	0.333646	512.786	447.529	-2.04731	1043.01	1971.62	0.146927	36331	1085.9	0.872112	218	484	5338	1	474	9	526.052
677	694	034964-S	Hordeum vulgare	HEB-23-025	S	2	1	NW	2	16	6/25/2014 2:38	25.69	26	5.69	6	4399	4399	110	17159	RGB_SV1	5930	103566000	4629500	2.94514	0.131651	22.3708	5810	0.979764	120	0.0202361	1910	615.194	0.322091	514.513	397.588	-2.71802	1043.68	1968.52	0.120853	49068	1135.08	0.83617	223	483	5930	1	473	9	529.589
678	695	034964-S	Hordeum vulgare	HEB-23-025	S	2	1	NW	2	16	6/26/2014 2:38	26.69	27	6.69	7	4390	4390	119	19107	RGB_SV1	6886	112416000	7773450	2.3708	0.163938	14.4616	6772	0.983445	114	0.0165553	2127	657.004	0.308888	498.623	429.487	-9.39709	1065.25	1963.49	0.126363	54494	1165.97	0.758026	200	481	6886	1	472	8	510.889
679	696	034964-S	Hordeum vulgare	HEB-23-025	S	2	1	NW	2	16	6/27/2014 2:38	27.69	28	7.69	8	4382	4382	127	20582	RGB_SV1	7660	129961000	9707230	2.21491	0.165439	13.3881	7537	0.983943	123	0.0160574	2268	671.518	0.296084	530.323	220.397	-8.63269	1079.66	1955.77	0.133097	57552	1224.44	0.741314	192	520	7660	1	511	8	546.232
680	697	034964-S	Hordeum vulgare	HEB-23-025	S	2	1	NW	2	16	6/28/2014 2:38	28.69	29	8.69	9	4370	4370	139	23176	RGB_SV1	7495	160060000	12801300	2.8493	0.227882	12.5034	7347	0.980254	148	0.0197465	2670	951.154	0.356238	548.712	1215.27	-1.81066	980.907	1951.44	0.0942708	79505	1286.65	0.725716	367	519	7495	1	509	9	562.509
681	698	034964-S	Hordeum vulgare	HEB-23-025	S	2	1	NW	2	16	6/29/2014 2:39	29.69	30	9.69	10	4358	4358	151	24486	RGB_SV1	8024	222867000	8123110	3.46149	0.126165	27.4362	7871	0.980932	153	0.0190678	2595	839.235	0.323405	627.422	1707.4	-10.0266	995.692	1931.61	0.109048	73582	1367.76	0.864281	321	599	8024	1	587	11	642.942
682	699	034964-S	Hordeum vulgare	HEB-23-025	S	2	1	NW	2	16	6/30/2014 2:39	30.69	31	10.69	11	4344	4344	165	25677	RGB_SV1	9984	296872000	7967940	2.97824	0.079935	37.2583	9833	0.984876	151	0.0151242	3080	950.16	0.308494	692.122	1587.91	-1.21918	1102.78	1903.91	0.171942	58066	1436.99	0.89818	144	684	9984	1	674	9	712.886
683	700	034964-S	Hordeum vulgare	HEB-23-025	S	2	1	NW	2	16	7/1/2014 2:38	31.69	32	11.69	12	4334	4334	175	27163	RGB_SV1	8738	321892000	3594060	4.21586	0.0470719	89.5622	8587	0.982719	151	0.0172808	2650	803.674	0.303273	725.29	1566.48	2.17371	1144.84	1913.25	0.192922	45293	1484.47	0.956319	228	694	8738	1	684	9	746.745
684	701	034964-S	Hordeum vulgare	HEB-23-025	S	2	1	NW	2	16	7/2/2014 10:15	33.01	33	13.01	13	4324	4324	185	28253	RGB_SV1	9336	311619000	10491000	3.57522	0.120364	29.7034	9127	0.977614	209	0.0223865	2792	834.968	0.299057	734.403	999.859	-3.42713	1021.85	1921.34	0.115185	81052	1590.89	0.873964	424	655	9287	0.994752	637	17	751.297
685	702	034965-S	Hordeum vulgare	Navigator	S	2	4	NW	2	17	6/13/2014 2:39	13.69	14	-6.31	-6	4282	4282	NA	5306	RGB_SV1	2292	7632300	518628	1.45287	0.0987249	14.7163	2245	0.979494	47	0.0205061	846	312.267	0.36911	245.717	144.971	-4.25119	1113.37	2056.78	0.267133	8580	536.532	0.761682	64	245	2292	1	236	8	252.743
686	703	034965-S	Hordeum vulgare	Navigator	S	2	4	NW	2	17	6/14/2014 2:39	14.69	15	-5.31	-5	4273	4281	9	5910	RGB_SV1	2461	9142730	518282	1.50957	0.0855743	17.6404	2385	0.969118	76	0.0308818	889	321.138	0.361235	278.126	210.426	-6.06801	1112.47	2052.5	0.271514	9064	585.641	0.796925	60	278	2461	1	264	13	285.98
687	704	034965-S	Hordeum vulgare	Navigator	S	2	4	NW	2	17	6/15/2014 2:39	15.69	16	-4.31	-4	4272	4280	18	6709	RGB_SV1	2765	12700700	984515	1.66126	0.128775	12.9004	2677	0.968174	88	0.0318264	953	328.466	0.344665	307.43	489.794	-7.74456	1108.74	2049.19	0.218198	12672	656.868	0.732941	91	304	2765	1	289	14	316.653
688	705	034965-S	Hordeum vulgare	Navigator	S	2	4	NW	2	17	6/16/2014 2:39	16.69	17	-3.31	-3	4272	4280	26	7624	RGB_SV1	3222	16917800	1846540	1.62964	0.177872	9.16192	3130	0.971446	92	0.0285537	1195	443.211	0.370888	327.941	470.132	-9.7982	1108.39	2046.92	0.181225	17779	716.906	0.645109	128	318	3222	1	305	12	334.599
689	706	034965-S	Hordeum vulgare	Navigator	S	2	4	NW	2	17	6/17/2014 2:39	17.69	18	-2.31	-2	4271	4281	35	8345	RGB_SV1	3413	14968500	3056920	1.28501	0.262428	4.89661	3316	0.971579	97	0.0284207	1328	516.726	0.3891	315.539	552.902	-4.17818	1097.64	2046.52	0.167855	20333	719.203	0.436686	164	292	3413	1	278	13	322.666
690	707	034965-S	Hordeum vulgare	Navigator	S	2	4	NW	2	17	6/18/2014 2:39	18.69	19	-1.31	-1	4271	4279	45	9624	RGB_SV1	3708	18205200	3426610	1.32409	0.249222	5.31288	3598	0.970334	110	0.0296656	1450	567.017	0.391046	339.037	248.995	-3.28242	1096.92	2035.14	0.155446	23854	767.031	0.466745	179	312	3708	1	298	13	346.4
691	708	034965-S	Hordeum vulgare	Navigator	S	2	4	NW	2	17	6/20/2014 2:39	20.69	21	0.69	1	4455	4455	57	11298	RGB_SV1	4585	30251900	5465550	1.43904	0.259989	5.53502	4524	0.986696	61	0.0133043	1705	634.029	0.371865	338.112	1400.42	-2.09144	1095.99	2011.57	0.134257	34151	834.496	0.481575	203	332	4585	1	324	7	350.44
692	709	034965-S	Hordeum vulgare	Navigator	S	2	4	NW	2	17	6/21/2014 2:39	21.69	22	1.69	2	4443	4443	69	13155	RGB_SV1	5002	43372800	8175240	1.73352	0.326748	5.30538	4934	0.986405	68	0.0135946	1855	687.93	0.370852	415.833	705.24	-4.66969	1090.33	2000.92	0.103765	48205	967.847	0.46623	230	415	5002	1	408	6	427.692
693	710	034965-S	Hordeum vulgare	Navigator	S	2	4	NW	2	17	6/22/2014 2:39	22.69	23	2.69	3	4432	4432	80	14612	RGB_SV1	5588	55791700	11182300	1.78672	0.358112	4.98929	5533	0.990157	55	0.00984252	2169	841.904	0.388153	440.202	921.693	-14.2285	1125.23	1995.86	0.111648	50050	1045.37	0.44365	253	429	5588	1	422	6	453.186
694	711	034965-S	Hordeum vulgare	Navigator	S	2	4	NW	2	17	6/23/2014 2:39	23.69	24	3.69	4	4419	4419	93	15483	RGB_SV1	5995	70447900	14355600	1.96015	0.399432	4.90734	5925	0.988324	70	0.0116764	2296	879.335	0.382986	471.61	1190.77	-16.0418	1111.96	1983.08	0.103014	58196	1132.77	0.437501	281	461	5995	1	453	7	485.532
695	712	034965-S	Hordeum vulgare	Navigator	S	2	4	NW	2	17	6/24/2014 2:39	24.69	25	4.69	5	4406	4406	106	17822	RGB_SV1	6756	77469400	19984200	1.69727	0.437831	3.87654	6688	0.989935	68	0.0100651	2549	961.723	0.377294	477.671	923.541	-10.1388	1114.91	1977.84	0.10919	61874	1172.75	0.34795	320	458	6756	1	450	7	487.306
696	713	034965-S	Hordeum vulgare	Navigator	S	2	4	NW	2	17	6/25/2014 2:39	25.69	26	5.69	6	4395	4395	117	18862	RGB_SV1	7479	87465900	20743700	1.56369	0.37085	4.21651	7416	0.991576	63	0.00842359	2696	971.843	0.360476	473.431	1062.18	-10.9545	1113.49	1966.86	0.110512	67676	1171.57	0.380198	323	452	7479	1	445	6	486.928
697	714	034965-S	Hordeum vulgare	Navigator	S	2	4	NW	2	17	6/26/2014 2:39	26.69	27	6.69	7	4386	4386	126	20836	RGB_SV1	8035	94082500	28841500	1.45726	0.446731	3.26205	7972	0.992159	63	0.0078407	2871	1025.84	0.357312	471.429	973.311	-16.7279	1096.93	1967.9	0.104908	76591	1196.35	0.281688	321	455	8035	1	447	7	485.131
698	715	034965-S	Hordeum vulgare	Navigator	S	2	4	NW	2	17	6/27/2014 2:39	27.69	28	7.69	8	4378	4378	134	22058	RGB_SV1	8266	97929800	32855400	1.43326	0.480856	2.98063	8197	0.991652	69	0.00834745	3020	1103.36	0.365352	472.038	1454.12	-2.60352	1089.05	1961.39	0.100495	82253	1225.15	0.247573	311	457	8266	1	449	7	489.506
699	716	034965-S	Hordeum vulgare	Navigator	S	2	4	NW	2	17	6/28/2014 2:39	28.69	29	8.69	9	4365	4365	147	24056	RGB_SV1	9100	132130000	42944800	1.59558	0.518595	3.07673	9035	0.992857	65	0.00714286	3404	1273.32	0.374066	511.476	1607.76	0.514438	1075.51	1942.15	0.0936021	97220	1319.4	0.2595	311	480	9100	1	472	7	531.195
700	717	034965-S	Hordeum vulgare	Navigator	S	2	4	NW	2	17	6/29/2014 2:39	29.69	30	9.69	10	4352	4352	160	25275	RGB_SV1	9430	137164000	46597400	1.54247	0.524009	2.9436	9364	0.993001	66	0.00699894	3598	1372.81	0.381548	504.073	2332.83	-1.36897	1088.69	1938.61	0.0929009	101506	1332.29	0.2429	343	480	9430	1	471	8	528.211
701	718	034965-S	Hordeum vulgare	Navigator	S	2	4	NW	2	17	6/30/2014 2:39	30.69	31	10.69	11	4336	4336	176	26145	RGB_SV1	10046	160493000	47347100	1.59026	0.469145	3.3897	9996	0.995023	50	0.00497711	3748	1398.32	0.373084	515.009	649.279	1.89663	1088.88	1925.23	0.0861526	116607	1378.32	0.296358	379	516	10046	1	508	7	532.232
702	719	034965-S	Hordeum vulgare	Navigator	S	2	4	NW	2	17	7/1/2014 2:39	31.69	32	11.69	12	4326	4326	186	28086	RGB_SV1	10689	174381000	48059900	1.52625	0.420639	3.6284	10635	0.994948	54	0.00505192	3808	1356.62	0.356254	563.993	1868.5	0.536708	1074.48	1923.76	0.0940006	113712	1386.59	0.322494	335	560	10689	1	552	7	580.14
703	720	034965-S	Hordeum vulgare	Navigator	S	2	4	NW	2	17	7/2/2014 10:15	33.01	33	13.01	13	4315	4315	197	28594	RGB_SV1	11305	214794000	51913800	1.68067	0.406202	4.13752	11162	0.987351	143	0.0126493	3892	1339.91	0.344272	623.542	2296.81	0.801195	1081.73	1913.32	0.0881997	128175	1481.53	0.372963	350	624	11297	0.999292	608	15	641.809
704	721	034966-C	Hordeum vulgare	Navigator	C	1	4	NW	2	18	6/13/2014 2:40	13.69	14	-6.31	-6	4274	4281	NA	5486	RGB_SV1	1964	6377330	32580.1	1.65332	0.00844636	195.743	1922	0.978615	42	0.0213849	563	161.389	0.28666	240.832	243.338	5.17982	1111.82	2056.87	0.594971	3301	489.908	0.979772	28	241	1964	1	232	8	248.057
705	722	034966-C	Hordeum vulgare	Navigator	C	1	4	NW	2	18	6/14/2014 2:40	14.69	15	-5.31	-5	4271	4280	10	6289	RGB_SV1	2081	9100520	27723.1	2.10146	0.00640174	328.265	1991	0.956752	90	0.0432484	561	151.236	0.269582	269.067	258.569	4.82731	1108.19	2051.39	0.614045	3389	543.399	0.987889	18	270	2081	1	255	14	277.139
706	723	034966-C	Hordeum vulgare	Navigator	C	1	4	NW	2	18	6/15/2014 2:40	15.69	16	-4.31	-4	4271	4280	19	7778	RGB_SV1	2462	14110800	35881.2	2.32797	0.00591959	393.265	2372	0.963444	90	0.0365556	629	160.699	0.255483	330.014	107.912	5.08131	1108.34	2041.64	0.539085	4567	665.903	0.98988	20	331	2462	1	316	14	339.914
707	724	034966-C	Hordeum vulgare	Navigator	C	1	4	NW	2	18	6/16/2014 2:40	16.69	17	-3.31	-3	4272	4280	27	8656	RGB_SV1	2821	14323500	197219	1.79987	0.0247824	72.6272	2734	0.96916	87	0.0308401	912	294.84	0.32329	322.399	104.497	-4.8936	1114.12	2044.62	0.428268	6587	653.56	0.94641	50	322	2821	1	308	13	332.071
708	725	034966-C	Hordeum vulgare	Navigator	C	1	4	NW	2	18	6/17/2014 2:40	17.69	18	-2.31	-2	4272	4280	35	9767	RGB_SV1	2997	14682600	395640	1.63467	0.044048	37.111	2878	0.960294	119	0.0397064	893	266.082	0.297965	293.343	566.421	-4.28318	1109.28	2046.91	0.302422	9910	616.073	0.897798	66	292	2997	1	277	14	302.143
709	726	034966-C	Hordeum vulgare	Navigator	C	1	4	NW	2	18	6/18/2014 2:40	18.69	19	-1.31	-1	4269	4281	46	11304	RGB_SV1	3822	21342800	913302	1.46107	0.062522	23.3689	3696	0.967033	126	0.032967	1274	424.667	0.333333	336.268	165.255	-1.24731	1128.19	2034.36	0.252694	15125	713.601	0.842592	101	326	3822	1	311	14	345.75
710	727	034966-C	Hordeum vulgare	Navigator	C	1	4	NW	2	18	6/20/2014 2:40	20.69	21	0.69	1	4450	4450	61.5	14279	RGB_SV1	4805	38532000	1046220	1.66892	0.0453142	36.8299	4767	0.992092	38	0.00790843	1455	440.588	0.30281	372.521	1077.59	1.09823	1159.17	2010.08	0.328188	14641	764.015	0.897058	124	355	4805	1	347	7	383.377
711	728	034966-C	Hordeum vulgare	Navigator	C	1	4	NW	2	18	6/21/2014 2:40	21.69	22	1.69	2	4436	4436	75.5	17148	RGB_SV1	4877	54528600	4550050	2.29255	0.191298	11.9842	4831	0.990568	46	0.00943203	1617	536.127	0.331556	445.497	398.96	-0.771679	1021.64	2025.32	0.140164	34795	985.39	0.715659	315	319	4877	1	312	6	456.657
712	729	034966-C	Hordeum vulgare	Navigator	C	1	4	NW	2	18	6/22/2014 2:40	22.69	23	2.69	3	4424	4424	87.5	18403	RGB_SV1	5479	79869900	11749900	2.66061	0.39141	6.79749	5384	0.982661	95	0.0173389	1927	677.739	0.351707	473.206	946.985	-12.6111	1013.15	2016.99	0.0968107	56595	1154.94	0.552803	417	270	5479	1	262	7	483.001
713	730	034966-C	Hordeum vulgare	Navigator	C	1	4	NW	2	18	6/23/2014 2:40	23.69	24	3.69	4	4409	4409	102.5	20524	RGB_SV1	6989	92127400	40408000	1.88607	0.82725	2.27993	6905	0.987981	84	0.0120189	2534	918.752	0.36257	507.167	1818.38	-26.8923	1057.95	1999.49	0.0845236	82687	1282.52	0.15228	508	314	6989	1	306	7	526.757
714	731	034966-C	Hordeum vulgare	Navigator	C	1	4	NW	2	18	6/24/2014 2:40	24.69	25	4.69	5	4394	4394	117.5	23316	RGB_SV1	7489	80974500	63186900	1.44378	1.12663	1.28151	7438	0.99319	51	0.00680999	2589	895.036	0.345707	492.229	1548.08	-35.3319	1065.09	1993.58	0.0782918	95655	1310.72	0.0152243	493	377	7489	1	368	8	509.306
715	732	034966-C	Hordeum vulgare	Navigator	C	1	4	NW	2	18	6/25/2014 2:40	25.69	26	5.69	6	4380	4380	131.5	27763	RGB_SV1	9031	85383200	71879000	1.04689	0.881313	1.18788	8981	0.994464	50	0.00553648	2666	787.018	0.295205	485.202	1416.65	-20.2007	1063.78	1987.72	0.0897812	100589	1309.1	0.00737381	486	399	9031	1	392	6	501.764
716	733	034966-C	Hordeum vulgare	Navigator	C	1	4	NW	2	18	6/26/2014 2:40	26.69	27	6.69	7	4368	4368	143.5	30375	RGB_SV1	9973	143250000	66570900	1.44027	0.669318	2.15184	9909	0.993583	64	0.00641733	3226	1043.53	0.323473	544.772	1961.73	-11.0118	1100.78	1979.87	0.0886087	112551	1440.05	0.133554	525	456	9973	1	448	7	568.397
717	734	034966-C	Hordeum vulgare	Navigator	C	1	4	NW	2	18	6/27/2014 2:40	27.69	28	7.69	8	4356	4355	155.5	34848	RGB_SV1	10026	121936000	31623200	1.21304	0.314593	3.8559	9980	0.995412	46	0.00458807	3567	1269.05	0.355775	502.036	2903.35	-5.3344	1032.96	2007.74	0.117354	85434	1266.29	0.345897	503	329	10026	1	321	7	520.628
718	735	034966-C	Hordeum vulgare	Navigator	C	1	4	NW	2	18	6/28/2014 2:40	28.69	29	8.69	9	4339	4339	171.5	39158	RGB_SV1	12072	141928000	57403000	0.973892	0.393891	2.47249	11986	0.992876	86	0.00712392	3923	1274.84	0.324967	455.054	2599.68	-8.99359	1049.55	1988.09	0.116008	104062	1285.18	0.179814	456	415	12072	1	407	7	477.754
719	736	034966-C	Hordeum vulgare	Navigator	C	1	4	NW	2	18	6/29/2014 2:40	29.69	30	9.69	10	4320	4320	190.5	42213	RGB_SV1	14255	183217000	70353000	0.901637	0.346217	2.60426	14154	0.992915	101	0.00708523	4367	1337.82	0.306349	522.464	3269.81	-4.60254	1063.2	1962.65	0.116834	122011	1397.4	0.198115	434	516	14255	1	506	9	540.859
720	737	034966-C	Hordeum vulgare	Navigator	C	1	4	NW	2	18	6/30/2014 2:40	30.69	31	10.69	11	4297	4297	213.5	46741	RGB_SV1	15727	266531000	67189900	1.0776	0.271652	3.96683	15618	0.993069	109	0.00693076	4514	1295.62	0.287022	589.449	405.588	3.05947	1063.18	1949.86	0.112244	140114	1480.1	0.356802	414	561	15727	1	552	8	607.132
721	738	034966-C	Hordeum vulgare	Navigator	C	1	4	NW	2	18	7/1/2014 2:40	31.69	32	11.69	12	4280	4279	230.5	51862	RGB_SV1	17667	315696000	72420900	1.01145	0.232027	4.35919	17521	0.991736	146	0.00826399	4863	1338.58	0.275259	589.123	3357.27	6.46346	1068.08	1935.19	0.127093	139008	1487.53	0.392889	412	573	17667	1	565	7	595.63
722	739	034966-C	Hordeum vulgare	Navigator	C	1	4	NW	2	18	7/2/2014 10:16	33.01	33	13.01	13	4261	4273	248.5	61751	RGB_SV1	18893	384861000	100568000	1.07821	0.281746	3.82688	18455	0.976817	438	0.0231832	5402	1544.57	0.285926	560.316	1605.59	-14.0205	1036.04	1945.73	0.126292	149598	1492.47	0.34299	458	504	18782	0.994125	488	15	577.125
723	740	034967-C	Hordeum vulgare	HEB-23-137	C	1	1	NW	2	19	6/13/2014 2:40	13.69	14	-6.31	-6	4271	4281	NA	4908	RGB_SV1	2049	10360600	825505	2.46776	0.196624	12.5507	2015	0.983406	34	0.0165935	889	385.711	0.43387	299.708	388.688	-9.61688	1002.75	2045.31	0.142331	14396	663.984	0.726596	141	266	2049	1	256	9	307.789
724	741	034967-C	Hordeum vulgare	HEB-23-137	C	1	1	NW	2	19	6/14/2014 2:40	14.69	15	-5.31	-5	4270	4281	11	6553	RGB_SV1	2274	10523800	1276520	2.03512	0.246857	8.24412	2254	0.991205	20	0.00879508	875	336.686	0.384784	301.644	204.568	-10.7196	1026.59	2045.32	0.169398	13424	646.274	0.614102	111	291	2274	1	281	9	310.411
725	742	034967-C	Hordeum vulgare	HEB-23-137	C	1	1	NW	2	19	6/15/2014 2:40	15.69	16	-4.31	-4	4271	4280	21	7044	RGB_SV1	2963	21189900	4379990	2.4136	0.498895	4.83789	2907	0.9811	56	0.0188998	1168	460.42	0.394195	373.873	319.764	-18.2073	1010.78	2029.93	0.113477	26111	836.153	0.432189	196	337	2963	1	321	15	384.633
726	743	034967-C	Hordeum vulgare	HEB-23-137	C	1	1	NW	2	19	6/16/2014 2:40	16.69	17	-3.31	-3	4272	4280	29	8102	RGB_SV1	2924	13210900	5741900	1.54517	0.671585	2.30078	2877	0.983926	47	0.0160739	1131	437.47	0.386799	324.766	84.4975	-10.1785	1032.01	2046.87	0.103633	28215	792.707	0.155301	220	288	2924	1	273	14	333.55
727	744	034967-C	Hordeum vulgare	HEB-23-137	C	1	1	NW	2	19	6/17/2014 2:40	17.69	18	-2.31	-2	4271	4281	38	8257	RGB_SV1	3366	20052000	6023840	1.76982	0.531673	3.32877	3327	0.988414	39	0.0115865	1376	562.5	0.408794	355.169	395.191	2.26584	1030.25	2031.23	0.111339	30232	843.045	0.289417	228	322	3366	1	308	13	365.824
728	745	034967-C	Hordeum vulgare	HEB-23-137	C	1	1	NW	2	19	6/18/2014 2:40	18.69	19	-1.31	-1	4270	4280	49	8253	RGB_SV1	3651	21788100	7275300	1.63454	0.545792	2.99481	3604	0.987127	47	0.0128732	1598	699.426	0.437688	369.385	298.564	-1.0506	1023.61	2020.97	0.101796	35866	883.658	0.249351	250	323	3651	1	308	14	379.461
729	746	034967-C	Hordeum vulgare	HEB-23-137	C	1	1	NW	2	19	6/20/2014 2:40	20.69	21	0.69	1	4451	4451	63.5	13030	RGB_SV1	4278	27560900	7868390	1.50595	0.429937	3.50273	4253	0.994156	25	0.00584385	1736	704.464	0.405797	374.354	327.196	-1.22259	1054.85	2009.58	0.0945498	45246	922.531	0.308942	234	372	4278	1	362	9	385.585
730	747	034967-C	Hordeum vulgare	HEB-23-137	C	1	1	NW	2	19	6/21/2014 2:40	21.69	22	1.69	2	4441	4441	73.5	13787	RGB_SV1	4692	46151400	12099400	2.09638	0.549603	3.81435	4667	0.994672	25	0.00532822	1905	773.45	0.40601	447.045	640.014	-7.91818	1018.92	1996.98	0.0732495	64055	1069.53	0.341728	292	444	4692	1	435	8	460.184
731	748	034967-C	Hordeum vulgare	HEB-23-137	C	1	1	NW	2	19	6/22/2014 2:40	22.7	23	2.7	3	4429	4429	85.5	17390	RGB_SV1	5932	102752000	27571600	2.92003	0.783539	3.72672	5908	0.995954	24	0.00404585	2543	1090.16	0.428692	548.352	479.558	-11.9836	1111.53	1972.34	0.0600478	98788	1471.72	0.332783	538	431	5932	1	423	7	597.253
732	749	034967-C	Hordeum vulgare	HEB-23-137	C	1	1	NW	2	19	6/23/2014 2:40	23.7	24	3.7	4	4415	4415	99.5	18305	RGB_SV1	5756	90937500	26879500	2.74474	0.811297	3.38315	5754	0.999653	2	0.000347464	2686	1253.4	0.466644	592.054	500.191	-4.26537	1119.71	1983.29	0.0604539	95213	1455.73	0.295617	593	320	5756	1	317	2	611.526
733	750	034967-C	Hordeum vulgare	HEB-23-137	C	1	1	NW	2	19	6/24/2014 2:40	24.69	25	4.69	5	4400	4400	114.5	20013	RGB_SV1	5778	65075800	32326700	1.94923	0.968293	2.01306	5744	0.994116	34	0.00588439	2658	1222.73	0.460021	542.015	2255.96	-9.39456	1085.12	1987.6	0.0630215	91683	1362.12	0.113046	543	336	5778	1	328	7	562.176
734	751	034967-C	Hordeum vulgare	HEB-23-137	C	1	1	NW	2	19	6/25/2014 2:40	25.69	26	5.69	6	4388	4388	126.5	23118	RGB_SV1	7032	78906000	46848900	1.5957	0.947418	1.68427	6995	0.994738	37	0.00526166	2888	1186.08	0.410694	515.633	7816.49	-3.73388	1062.73	1956.09	0.0664694	105793	1347.98	0.0649827	515	410	7032	1	402	7	535.781
735	752	034967-C	Hordeum vulgare	HEB-23-137	C	1	1	NW	2	19	6/26/2014 2:40	26.7	27	6.7	7	4377	4377	137.5	24948	RGB_SV1	8129	154263000	62876700	2.33447	0.951515	2.45342	8097	0.996063	32	0.00393652	3274	1318.62	0.402756	562.014	394.794	0.603238	1014.24	1933.55	0.054641	148771	1540.8	0.177126	557	496	8129	1	487	8	578.725
736	753	034967-C	Hordeum vulgare	HEB-23-137	C	1	1	NW	2	19	6/27/2014 2:40	27.7	28	7.7	8	4365	4365	149.5	30311	RGB_SV1	8527	160010000	80112800	2.20068	1.10182	1.99731	8498	0.996599	29	0.00340096	3405	1359.68	0.39932	674.016	8874.29	-3.32699	1029.68	1964.11	0.0624941	136445	1597.63	0.110713	674	394	8527	1	385	8	694.237
737	754	034967-C	Hordeum vulgare	HEB-23-137	C	1	1	NW	2	19	6/28/2014 2:40	28.7	29	8.7	9	4351	4351	163.5	30999	RGB_SV1	9200	154033000	36253800	1.81986	0.42833	4.24873	8782	0.954565	418	0.0454348	2901	914.761	0.315326	691.37	196.456	-4.66549	1027.36	2026.55	0.066762	137803	1623.87	0.383106	687	388	9200	1	334	53	711.983
738	755	034967-C	Hordeum vulgare	HEB-23-137	C	1	1	NW	2	19	6/29/2014 2:40	29.7	30	9.7	10	4334	4334	180.5	33064	RGB_SV1	9735	184999000	62008900	1.95208	0.654308	2.98342	8985	0.922958	750	0.0770416	3270	1098.4	0.335901	725.337	849.619	-24.7628	1000.86	2028.18	0.0505512	192577	1893.5	0.247923	678	574	9735	1	362	211	753.514
739	756	034967-C	Hordeum vulgare	HEB-23-137	C	1	1	NW	2	19	6/30/2014 2:40	30.7	31	10.7	11	4316	4316	198.5	34835	RGB_SV1	10237	429138000	71625100	4.09497	0.68347	5.99144	9415	0.919703	822	0.080297	4065	1614.17	0.397089	871.441	6511.8	-60.2409	920.264	2031.91	0.0522613	195881	2018.07	0.509705	769	547	10237	1	368	178	897.181
740	757	034967-C	Hordeum vulgare	HEB-23-137	C	1	1	NW	2	19	7/1/2014 2:40	31.7	32	11.7	12	4301	4301	213.5	39005	RGB_SV1	10862	326911000	149331000	2.77083	1.2657	2.18917	10185	0.937673	677	0.0623274	4323	1720.52	0.397993	763.469	9223.97	-37.7399	956.59	1994.96	0.0495751	219102	1981.95	0.139038	731	595	10862	1	459	135	792.103
741	758	034967-C	Hordeum vulgare	HEB-23-137	C	1	1	NW	2	19	7/2/2014 10:16	33.01	33	13.01	13	4285	4285	229.5	42630	RGB_SV1	12893	430800000	169835000	2.5916	1.02169	2.53658	11169	0.866284	1724	0.133716	4473	1551.83	0.346932	770.248	4118.09	-7.50913	977.501	1973.61	0.0525428	245381	2099	0.188774	722	727	12881	0.999069	544	182	798.123
742	759	034968-S	Hordeum vulgare	HEB-23-137	S	2	1	NW	2	20	6/13/2014 2:41	13.7	14	-6.3	-6	4278	4281	NA	5816	RGB_SV1	2748	14430200	481641	1.9109	0.0637808	29.9605	2744	0.998544	4	0.0014556	872	276.704	0.317322	349.521	371.274	-6.23927	1117.24	2022.95	0.262539	10467	717.094	0.874976	105	335	2748	1	331	3	360.007
743	760	034968-S	Hordeum vulgare	HEB-23-137	S	2	1	NW	2	20	6/14/2014 2:41	14.7	15	-5.3	-5	4271	4281	10	6971	RGB_SV1	3229	26698800	653591	2.56068	0.0626859	40.8494	3184	0.986064	45	0.0139362	1152	410.995	0.356767	397.839	316.103	-3.8686	1125.81	2012.81	0.233057	13855	816.477	0.906703	133	377	3229	1	362	14	409.774
744	761	034968-S	Hordeum vulgare	HEB-23-137	S	2	1	NW	2	20	6/15/2014 2:41	15.7	16	-4.3	-4	4271	4281	20	8252	RGB_SV1	3315	31225500	559242	2.84147	0.05089	55.8354	3276	0.988235	39	0.0117647	1050	332.579	0.316742	426.432	231.978	-0.87347	1114.85	2013.14	0.230753	14366	871.524	0.93086	123	413	3315	1	399	13	439.225
745	762	034968-S	Hordeum vulgare	HEB-23-137	S	2	1	NW	2	20	6/16/2014 2:41	16.7	17	-3.3	-3	4272	4280	29	9092	RGB_SV1	3559	36512400	1150320	2.8826	0.0908159	31.7411	3510	0.986232	49	0.0137679	1261	446.789	0.354313	462.914	135.853	-5.16409	1148.02	2016.7	0.162541	21896	962.793	0.881561	235	401	3558	0.999719	386	14	476.801
746	763	034968-S	Hordeum vulgare	HEB-23-137	S	2	1	NW	2	20	6/17/2014 2:41	17.7	18	-2.3	-2	4271	4281	38	9224	RGB_SV1	3701	45206600	1415710	3.30037	0.103356	31.9321	3658	0.988382	43	0.0116185	1181	376.861	0.319103	462.716	737.779	-3.92894	1153.07	2007	0.160119	23114	961.545	0.882226	243	397	3701	1	383	13	476.597
747	764	034968-S	Hordeum vulgare	HEB-23-137	S	2	1	NW	2	20	6/18/2014 2:41	18.7	19	-1.3	-1	4269	4281	50	10421	RGB_SV1	4017	48380700	6084580	2.99825	0.377074	7.95136	3961	0.986059	56	0.0139407	1541	591.158	0.38362	456.002	994.705	-13.1964	1113.94	1965.6	0.092207	43565	1062.09	0.603061	222	434	4017	1	419	14	469.682
748	765	034968-S	Hordeum vulgare	HEB-23-137	S	2	1	NW	2	20	6/20/2014 2:41	20.7	21	0.7	1	4456	4456	62.5	14802	RGB_SV1	5920	77388100	3953760	2.20816	0.112815	19.5733	5914	0.998986	6	0.00101351	1920	622.703	0.324324	464.785	1255.35	-4.77387	1157.72	1952.71	0.158837	37271	1019.77	0.815024	206	454	5920	1	448	5	478.728
749	766	034968-S	Hordeum vulgare	HEB-23-137	S	2	1	NW	2	20	6/21/2014 2:41	21.7	22	1.7	2	4446	4446	72.5	15413	RGB_SV1	5224	87451300	2584610	3.2045	0.0947084	33.8354	5203	0.99598	21	0.00401991	1681	540.919	0.321784	524.07	502.191	-5.05999	1040	1938.21	0.16212	32223	1099.28	0.888471	181	501	5224	1	492	8	539.792
750	767	034968-S	Hordeum vulgare	HEB-23-137	S	2	1	NW	2	20	6/22/2014 2:41	22.7	23	2.7	3	4434	4434	84.5	17795	RGB_SV1	6374	135250000	10988000	3.32901	0.270454	12.3089	6357	0.997333	17	0.00266709	2276	812.704	0.357076	588.294	1127.93	-2.8599	1121.06	1931.9	0.100364	63509	1303.32	0.722032	217	588	6374	1	581	6	605.943
751	768	034968-S	Hordeum vulgare	HEB-23-137	S	2	1	NW	2	20	6/23/2014 2:41	23.7	24	3.7	4	4421	4421	97.5	19385	RGB_SV1	6414	142913000	15211800	3.47387	0.369762	9.39487	6400	0.997817	14	0.00218272	2563	1024.16	0.399595	600.608	1737.31	0.607966	1119.39	1922.53	0.0906457	70759	1361.89	0.652214	285	592	6414	1	585	6	618.263
752	769	034968-S	Hordeum vulgare	HEB-23-137	S	2	1	NW	2	20	6/24/2014 2:41	24.7	25	4.7	5	4407	4407	111.5	20603	RGB_SV1	6662	154729000	14015600	3.48628	0.315793	11.0397	6639	0.996548	23	0.00345242	2574	994.518	0.386371	602.163	1451.4	-2.75131	1087.73	1916.31	0.0890142	74842	1358.22	0.695362	313	575	6662	1	567	7	619.608
753	770	034968-S	Hordeum vulgare	HEB-23-137	S	2	1	NW	2	20	6/25/2014 2:41	25.7	26	5.7	6	4397	4397	121.5	22671	RGB_SV1	7517	163695000	30704900	2.89698	0.543399	5.33122	7494	0.99694	23	0.00305973	2780	1028.12	0.369828	611.268	2122.47	-16.3645	1101.04	1903.77	0.0823375	91295	1452.27	0.468	333	581	7517	1	573	7	629.606
754	771	034968-S	Hordeum vulgare	HEB-23-137	S	2	1	NW	2	20	6/26/2014 2:41	26.7	27	6.7	7	4388	4388	130.5	24582	RGB_SV1	8220	179498000	50537500	2.65654	0.747946	3.55178	8195	0.996959	25	0.00304136	3048	1130.21	0.370803	612.281	1886.24	-32.1869	1114.48	1892.46	0.0666526	123326	1607.06	0.314285	401	579	8220	1	572	6	657.049
755	772	034968-S	Hordeum vulgare	HEB-23-137	S	2	1	NW	2	20	6/27/2014 2:41	27.7	28	7.7	8	4379	4379	139.5	26762	RGB_SV1	8853	223848000	68315900	2.85609	0.871647	3.27666	8825	0.996837	28	0.00316277	3275	1211.52	0.369931	651.169	2165.26	-30.5606	1131.94	1875.54	0.0660529	134029	1676.18	0.283392	410	616	8853	1	607	8	689.011
756	773	034968-S	Hordeum vulgare	HEB-23-137	S	2	1	NW	2	20	6/28/2014 2:41	28.7	29	8.7	9	4367	4367	151.5	28670	RGB_SV1	9896	285794000	74705300	2.91833	0.762838	3.82562	9869	0.997272	27	0.00272837	3414	1177.79	0.344988	719.028	2044.38	-22.947	1149.44	1855.14	0.0692251	142954	1767.16	0.342864	431	677	9896	1	668	8	742.627
757	774	034968-S	Hordeum vulgare	HEB-23-137	S	2	1	NW	2	20	6/29/2014 2:41	29.7	30	9.7	10	4354	4354	164.5	30952	RGB_SV1	10107	299694000	85504200	2.93382	0.837034	3.50502	10074	0.996735	33	0.00326506	3115	960.05	0.308202	751.715	1857.23	-23.7469	1153.73	1825.62	0.0687818	146943	1836.66	0.309192	468	701	10107	1	691	9	773.249
758	775	034968-S	Hordeum vulgare	HEB-23-137	S	2	1	NW	2	20	6/30/2014 2:41	30.7	31	10.7	11	4341	4341	177.5	30898	RGB_SV1	10851	304505000	39101600	2.58616	0.33209	7.78753	10813	0.996498	38	0.00350198	3056	860.67	0.281633	701.02	1810.9	-8.77274	1083.72	1844.05	0.11266	96316	1584.23	0.596609	254	699	10851	1	689	9	722.05
759	776	034968-S	Hordeum vulgare	HEB-23-137	S	2	1	NW	2	20	7/1/2014 2:41	31.7	32	11.7	12	4331	4331	187.5	32480	RGB_SV1	10995	376945000	63470600	3.11808	0.525028	5.93889	10960	0.996817	35	0.00318326	3289	983.858	0.299136	781.794	1815.51	-8.91221	1160.24	1830.92	0.0797473	137873	1836.78	0.506616	440	725	10995	1	716	8	805.247
760	777	034968-S	Hordeum vulgare	HEB-23-137	S	2	1	NW	2	20	7/2/2014 10:17	33.01	33	13.01	13	4320	4320	198.5	33093	RGB_SV1	9988	225122000	28868500	2.25663	0.289379	7.7982	9899	0.991089	89	0.00891069	3412	1165.57	0.34161	613.333	361.421	-2.19476	1112.85	1865.45	0.0925286	107945	1491.56	0.597036	287	592	9963	0.997497	575	16	630.866
761	778	034969-S	Hordeum vulgare	HEB-25-079	S	2	1	NW	2	21	6/13/2014 2:42	13.7	14	-6.3	-6	4283	4283	NA	3652	RGB_SV1	1383	3816620	21029.4	1.99542	0.0109947	181.489	1358	0.981923	25	0.0180767	442	141.261	0.319595	185.607	406.338	0.486348	1093.57	2061.78	0.586514	2358	377.146	0.978201	25	186	1383	1	176	9	191.175
762	779	034969-S	Hordeum vulgare	HEB-25-079	S	2	1	NW	2	21	6/14/2014 2:41	14.7	15	-5.3	-5	4276	4280	7	4392	RGB_SV1	1525	4015770	20555.6	1.72675	0.00883872	195.362	1477	0.968525	48	0.0314754	471	145.469	0.308852	203	137.113	1.25924	1091.82	2065.43	0.610244	2499	410.156	0.979733	19	204	1525	1	190	13	209.09
763	780	034969-S	Hordeum vulgare	HEB-25-079	S	2	1	NW	2	21	6/15/2014 2:41	15.7	16	-4.3	-4	4274	4279	13	5129	RGB_SV1	1900	5833480	23442.9	1.61592	0.00649387	248.838	1821	0.958421	79	0.0415789	498	130.528	0.262105	226.716	69.7279	3.54804	1083.45	2068.91	0.673998	2819	458.936	0.984054	22	227	1900	1	211	15	233.517
764	781	034969-S	Hordeum vulgare	HEB-25-079	S	2	1	NW	2	21	6/16/2014 2:41	16.7	17	-3.3	-3	4272	4280	20	5673	RGB_SV1	2129	8414390	30112.4	1.8564	0.00664346	279.433	2062	0.96853	67	0.0314702	577	156.378	0.271019	251.348	303.882	6.12125	1078.89	2060.67	0.671609	3170	508.375	0.985787	31	251	2129	1	237	13	258.587
765	782	034969-S	Hordeum vulgare	HEB-25-079	S	2	1	NW	2	21	6/17/2014 2:42	17.7	18	-2.3	-2	4272	4280	28	6795	RGB_SV1	2748	13621200	158027	1.80377	0.0209265	86.1951	2681	0.975619	67	0.0243814	841	257.38	0.306041	285.044	334.882	-6.41713	1088.68	2045.59	0.502928	5464	577.942	0.954652	30	286	2748	1	271	14	293.566
766	783	034969-S	Hordeum vulgare	HEB-25-079	S	2	1	NW	2	21	6/18/2014 2:42	18.7	19	-1.3	-1	4270	4280	38	7869	RGB_SV1	2991	16643900	443280	1.86047	0.0495501	37.5472	2912	0.973588	79	0.0264126	1068	381.352	0.357071	316.665	425.823	1.44475	1099.57	2039.77	0.364801	8199	643.928	0.898923	60	315	2991	1	300	14	326.165
767	784	034969-S	Hordeum vulgare	HEB-25-079	S	2	1	NW	2	21	6/20/2014 2:42	20.7	21	0.7	1	4457	4457	49.5	9877	RGB_SV1	3876	20935100	1514610	1.3935	0.100817	13.8221	3807	0.982198	69	0.0178019	1346	467.419	0.347265	317.586	756.085	1.97372	1108.89	2025.76	0.263817	14692	671.656	0.74834	111	307	3876	1	297	9	326.84
768	785	034969-S	Hordeum vulgare	HEB-25-079	S	2	1	NW	2	21	6/21/2014 2:42	21.7	22	1.7	2	4446	4446	60.5	11583	RGB_SV1	4636	30015300	1769340	1.39655	0.0823237	16.9641	4587	0.98943	49	0.0105695	1539	510.898	0.331967	326.841	822.191	2.8928	1116.18	2010.36	0.269066	17230	708.204	0.789729	115	325	4636	1	317	7	336.646
769	786	034969-S	Hordeum vulgare	HEB-25-079	S	2	1	NW	2	21	6/22/2014 2:42	22.7	23	2.7	3	4435	4435	71.5	12662	RGB_SV1	5238	48637400	2980820	1.77272	0.108644	16.3168	5186	0.990072	52	0.00992745	1738	576.679	0.331806	394.367	1293.88	1.40044	1095.6	1986.88	0.222071	23587	837.591	0.78235	105	395	5238	1	387	7	406.008
770	787	034969-S	Hordeum vulgare	HEB-25-079	S	2	1	NW	2	21	6/23/2014 2:42	23.7	24	3.7	4	4423	4423	83.5	15678	RGB_SV1	5646	64226500	2342400	2.0148	0.0734816	27.4191	5602	0.992207	44	0.00779313	1856	610.12	0.328728	432.315	3677.41	-1.32575	1171.97	1984.16	0.238218	23701	897.098	0.864202	174	402	5646	1	393	8	443.935
771	788	034969-S	Hordeum vulgare	HEB-25-079	S	2	1	NW	2	21	6/24/2014 2:42	24.7	25	4.7	5	4410	4410	96.5	16387	RGB_SV1	5562	75755600	1033280	2.4488	0.0334007	73.3158	5508	0.990291	54	0.00970874	1643	485.338	0.295397	488.181	75.9411	-4.39104	1152.83	1966.86	0.309602	17965	995.43	0.9469	118	481	5562	1	472	8	502.827
772	789	034969-S	Hordeum vulgare	HEB-25-079	S	2	1	NW	2	21	6/25/2014 2:42	25.7	26	5.7	6	4400	4400	106.5	18355	RGB_SV1	5872	74146900	3744980	2.15041	0.108612	19.799	5835	0.993699	37	0.00630109	1689	485.818	0.287636	445.3	1076.2	-4.121	1051.5	1968.82	0.191776	30619	958.176	0.81693	190	415	5872	1	407	7	457.53
773	790	034969-S	Hordeum vulgare	HEB-25-079	S	2	1	NW	2	21	6/26/2014 2:42	26.7	27	6.7	7	4391	4391	115.5	20513	RGB_SV1	6953	72121300	4202730	1.49183	0.0869334	17.1606	6904	0.992953	49	0.00704732	1793	462.369	0.257874	429.514	1538.19	-3.67386	1051.51	1971.32	0.270661	25689	918.869	0.791871	166	400	6952	0.999856	392	7	441.641
774	791	034969-S	Hordeum vulgare	HEB-25-079	S	2	1	NW	2	21	6/27/2014 2:42	27.7	28	7.7	8	4383	4383	123.5	21038	RGB_SV1	7618	81649600	7692770	1.40693	0.132556	10.6138	7541	0.989892	77	0.0101076	2328	711.418	0.305592	418.785	1177.58	-5.72532	1052.15	1967.06	0.212811	35797	986.894	0.685238	165	400	7618	1	392	7	428.921
775	792	034969-S	Hordeum vulgare	HEB-25-079	S	2	1	NW	2	21	6/28/2014 2:42	28.7	29	8.7	9	4371	4371	135.5	23634	RGB_SV1	8113	109800000	12932000	1.66816	0.196473	8.49056	8049	0.992111	64	0.00788857	2361	687.085	0.291014	459.004	3273.91	-5.75649	1048.1	1946.96	0.131085	61891	1107.45	0.622938	156	459	8113	1	449	9	474.065
776	793	034969-S	Hordeum vulgare	HEB-25-079	S	2	1	NW	2	21	6/29/2014 2:42	29.7	30	9.7	10	4358	4358	148.5	25474	RGB_SV1	8383	132532000	19746200	1.88592	0.280986	6.71177	8328	0.993439	55	0.0065609	2474	730.13	0.295121	554.279	1157.12	-0.987413	1029.08	1949.63	0.110431	75912	1281.71	0.548572	215	541	8383	1	531	9	570.676
777	794	034969-S	Hordeum vulgare	HEB-25-079	S	2	1	NW	2	21	6/30/2014 2:42	30.7	31	10.7	11	4343	4343	163.5	27015	RGB_SV1	9117	181728000	18701000	2.18634	0.224988	9.71756	9050	0.992651	67	0.00734891	2646	767.941	0.290227	591.068	1848.65	1.40644	1027.35	1931.6	0.110423	82564	1340	0.661604	203	570	9117	1	560	9	607.971
778	795	034969-S	Hordeum vulgare	HEB-25-079	S	2	1	NW	2	21	7/1/2014 2:42	31.7	32	11.7	12	4332	4332	174.5	28755	RGB_SV1	10381	262327000	29348000	2.43425	0.272333	8.9385	10348	0.996821	33	0.00317888	3016	876.241	0.290531	645.36	1668.68	-27.4254	1047.3	1904.23	0.103074	100714	1478.02	0.638021	241	641	10381	1	633	7	664.459
779	796	034969-S	Hordeum vulgare	HEB-25-079	S	2	1	NW	2	21	7/2/2014 10:18	33.01	33	13.01	13	4321	4321	185.5	32722	RGB_SV1	10631	246644000	34965400	2.18234	0.309378	7.05395	10316	0.97037	315	0.0296303	2867	773.181	0.269683	641.849	426.588	-16.2351	1109.73	1923.49	0.104895	101349	1489.95	0.565015	325	593	10578	0.995015	576	16	655.714
780	797	034970-C	Hordeum vulgare	HEB-25-079	C	1	1	NW	2	22	6/13/2014 2:42	13.7	14	-6.3	-6	4277	4280	NA	3817	RGB_SV1	1639	5318340	16273.2	1.97978	0.00605781	326.815	1634	0.996949	5	0.00305064	501	153.143	0.305674	218.323	94.2843	3.32634	1100.31	2052.65	0.673377	2434	442.899	0.987835	28	218	1639	1	215	2	224.762
781	798	034970-C	Hordeum vulgare	HEB-25-079	C	1	1	NW	2	22	6/14/2014 2:42	14.7	15	-5.3	-5	4270	4282	10	4622	RGB_SV1	2158	6533580	38880.5	1.40297	0.0083489	168.043	2116	0.980537	42	0.0194625	561	145.839	0.259963	224.804	103.941	4.70665	1105.68	2057.47	0.726599	2970	457.637	0.976477	26	225	2158	1	211	13	231.383
782	799	034970-C	Hordeum vulgare	HEB-25-079	C	1	1	NW	2	22	6/15/2014 2:42	15.7	16	-4.3	-4	4271	4281	21	4993	RGB_SV1	2048	7558220	26767.7	1.80202	0.00638192	282.363	2003	0.978027	45	0.0219727	558	152.033	0.272461	246.033	133.971	4.47079	1105.46	2050.68	0.643014	3185	498.747	0.985934	26	247	2048	1	234	12	253.399
783	800	034970-C	Hordeum vulgare	HEB-25-079	C	1	1	NW	2	22	6/16/2014 2:42	16.7	17	-3.3	-3	4272	4280	30	5441	RGB_SV1	1874	9249840	14322.6	2.63387	0.00407833	645.821	1841	0.982391	33	0.0176094	614	201.172	0.327641	282.023	252.64	3.29435	1093.28	2032.33	0.658931	2844	566.795	0.993825	33	282	1874	1	270	11	290.484
784	801	034970-C	Hordeum vulgare	HEB-25-079	C	1	1	NW	2	22	6/17/2014 2:42	17.7	18	-2.3	-2	4271	4280	39	5682	RGB_SV1	1957	12968200	11823.2	3.3861	0.00308712	1096.85	1912	0.977006	45	0.0229944	658	221.239	0.336229	317.006	319.367	2.47432	1110.47	2019.91	0.70421	2779	636.517	0.99636	12	318	1957	1	304	13	326.517
785	802	034970-C	Hordeum vulgare	HEB-25-079	C	1	1	NW	2	22	6/18/2014 2:42	18.7	19	-1.3	-1	4268	4280	51	8201	RGB_SV1	3056	21951500	223462	2.35049	0.0239274	98.2339	2991	0.97873	65	0.0212696	1052	362.141	0.344241	379.526	108.397	-1.70275	1060.7	2024.95	0.386542	7906	767.372	0.960097	130	359	3056	1	345	13	390.233
786	803	034970-C	Hordeum vulgare	HEB-25-079	C	1	1	NW	2	22	6/20/2014 2:42	20.7	21	0.7	1	4450	4450	66	10894	RGB_SV1	3861	20020700	2327290	1.34301	0.156117	8.60258	3822	0.989899	39	0.010101	1385	496.821	0.358715	334.624	626.843	-9.49069	1082.92	2026.77	0.210042	18382	725.876	0.626825	150	304	3861	1	295	8	343.793
787	804	034970-C	Hordeum vulgare	HEB-25-079	C	1	1	NW	2	22	6/21/2014 2:42	21.7	22	1.7	2	4438	4438	78	12438	RGB_SV1	4337	27114000	1653110	1.4415	0.0878864	16.4019	4311	0.994005	26	0.00599493	1348	418.977	0.310814	347.52	446.132	-9.9773	1071.38	1998.66	0.241845	17933	762.147	0.783349	134	342	4337	1	335	6	357.945
788	805	034970-C	Hordeum vulgare	HEB-25-079	C	1	1	NW	2	22	6/22/2014 2:42	22.7	23	2.7	3	4425	4425	91	15082	RGB_SV1	4962	51822300	1712850	2.10476	0.0695673	30.2551	4938	0.995163	24	0.00483676	1550	484.18	0.312374	446.346	880.884	-9.24421	1061.48	1969.58	0.228054	21758	920.588	0.876115	137	436	4962	1	429	6	459.507
789	806	034970-C	Hordeum vulgare	HEB-25-079	C	1	1	NW	2	22	6/23/2014 2:42	23.7	24	3.7	4	4408	4408	108	17849	RGB_SV1	6343	99301800	1087590	2.46813	0.0270319	91.3044	6304	0.993851	39	0.00614851	1676	442.847	0.264228	525.547	709.117	-8.41109	1042.12	1955.94	0.31945	19856	1065.34	0.957135	192	491	6343	1	483	7	540.204
790	807	034970-C	Hordeum vulgare	HEB-25-079	C	1	1	NW	2	22	6/24/2014 2:42	24.7	25	4.7	5	4391	4391	125	20921	RGB_SV1	5862	62513200	19817400	1.8192	0.576708	3.15445	5819	0.992665	43	0.00733538	1712	499.99	0.292051	428.445	600.563	-24.4387	1123.1	1979.32	0.110375	53110	1068.54	0.268935	273	414	5862	1	405	8	440.56
791	808	034970-C	Hordeum vulgare	HEB-25-079	C	1	1	NW	2	22	6/25/2014 2:42	25.7	26	5.7	6	4378	4378	138	24577	RGB_SV1	8306	181948000	32628700	2.63733	0.472951	5.57632	8255	0.99386	51	0.00614014	3022	1099.5	0.363833	581.237	140.711	-12.7975	1179.25	1958.86	0.0830766	99980	1510.61	0.484247	547	462	8306	1	454	7	621.206
792	809	034970-C	Hordeum vulgare	HEB-25-079	C	1	1	NW	2	22	6/26/2014 2:42	26.7	27	6.7	7	4366	4366	150	26768	RGB_SV1	7903	80894800	44008300	1.2952	0.704614	1.83817	7849	0.993167	54	0.00683285	2756	961.095	0.348728	457.28	1027.76	-22.9741	1123.25	1982.41	0.109507	72169	1230.75	0.0872141	458	320	7903	1	312	7	492.771
793	810	034970-C	Hordeum vulgare	HEB-25-079	C	1	1	NW	2	22	6/27/2014 2:42	27.7	28	7.7	8	4353	4353	163	28589	RGB_SV1	7869	79815800	41386100	1.28899	0.668368	1.92856	7831	0.995171	38	0.00482908	2547	824.401	0.323675	411.534	1292.84	1.52668	1098.15	1950.99	0.094408	83351	1169.83	0.100534	383	409	7869	1	401	7	436.566
794	811	034970-C	Hordeum vulgare	HEB-25-079	C	1	1	NW	2	22	6/28/2014 2:42	28.7	29	8.7	9	4336	4336	180	32116	RGB_SV1	9696	149394000	48598600	1.58909	0.516938	3.07405	9635	0.993709	61	0.00629125	2722	764.159	0.280734	472.697	2290.09	0.399258	1100.32	1936.76	0.091364	106125	1303.74	0.25917	406	470	9696	1	462	7	497.732
795	812	034970-C	Hordeum vulgare	HEB-25-079	C	1	1	NW	2	22	6/29/2014 2:42	29.7	30	9.7	10	4316	4316	200	35377	RGB_SV1	10905	249021000	42624200	2.09403	0.358431	5.84223	10789	0.989363	116	0.0106373	3232	957.893	0.296378	552.232	2633.77	2.73813	1113.58	1920.91	0.0858905	126964	1414.92	0.500836	396	553	10905	1	543	9	568.743
796	813	034970-C	Hordeum vulgare	HEB-25-079	C	1	1	NW	2	22	6/30/2014 2:42	30.7	31	10.7	11	4297	4297	219	41414	RGB_SV1	13752	416451000	69384700	2.20208	0.366887	6.00206	13667	0.993819	85	0.00618092	3950	1134.56	0.287231	663.304	2317.09	-22.6445	1054.74	1907.33	0.0888435	154789	1727.3	0.510324	565	624	13752	1	614	9	678.213
797	814	034970-C	Hordeum vulgare	HEB-25-079	C	1	1	NW	2	22	7/1/2014 2:42	31.7	32	11.7	12	4282	4282	234	47006	RGB_SV1	16074	538355000	68326900	2.08363	0.26445	7.87911	16007	0.995832	67	0.00416822	4470	1243.06	0.278089	681.823	3241.29	3.86245	1066.11	1886.71	0.0972997	165201	1773.78	0.600241	565	654	16074	1	646	7	694.049
798	815	034970-C	Hordeum vulgare	HEB-25-079	C	1	1	NW	2	22	7/2/2014 10:18	33.01	33	13.01	13	4265	4274	251	53052	RGB_SV1	17108	618295000	36906000	2.1125	0.126095	16.7532	16865	0.985796	243	0.0142039	4521	1194.73	0.264262	716.092	2504.09	-8.98262	1051.03	1891.39	0.129843	131759	1661.85	0.78738	464	670	17011	0.99433	654	15	730.346
799	816	034971-C	Hordeum vulgare	HEB-25-040	C	1	1	NW	2	23	6/13/2014 2:43	13.7	14	-6.3	-6	4289	4289	NA	7068	RGB_SV1	3442	11603100	233500	0.97938	0.019709	49.692	3404	0.98896	38	0.0110401	705	144.4	0.204823	265.453	712.617	11.5269	1095.83	2047.98	0.545138	6314	546.624	0.922649	51	264	3442	1	254	9	273.144
800	817	034971-C	Hordeum vulgare	HEB-25-040	C	1	1	NW	2	23	6/14/2014 2:43	14.7	15	-5.3	-5	4278	4280	11	7957	RGB_SV1	3677	16695200	181971	1.23482	0.0134591	91.7467	3592	0.976883	85	0.0231167	693	130.609	0.188469	296.138	936.127	9.33273	1091.32	2041.61	0.565779	6499	603.562	0.957337	54	294	3677	1	278	15	304.875
801	818	034971-C	Hordeum vulgare	HEB-25-040	C	1	1	NW	2	23	6/15/2014 2:43	15.7	16	-4.3	-4	4272	4280	19	9763	RGB_SV1	4401	24798200	1110000	1.28032	0.0573087	22.3407	4315	0.980459	86	0.019541	1204	329.383	0.273574	366.456	166.367	-3.89594	1076.82	2040.24	0.276271	15930	767.141	0.835968	140	344	4401	1	327	16	376.729
802	819	034971-C	Hordeum vulgare	HEB-25-040	C	1	1	NW	2	23	6/16/2014 2:43	16.7	17	-3.3	-3	4271	4281	28	10718	RGB_SV1	4844	32229800	1400680	1.37357	0.0596938	23.0102	4771	0.98493	73	0.0150702	1353	377.913	0.279315	392.44	239.35	-6.49051	1081.48	2024.27	0.27529	17596	819.833	0.840343	142	373	4844	1	357	15	403.562
803	820	034971-C	Hordeum vulgare	HEB-25-040	C	1	1	NW	2	23	6/17/2014 2:43	17.7	18	-2.3	-2	4272	4280	37	11703	RGB_SV1	5250	36017500	2646260	1.30676	0.0960094	13.6107	5162	0.983238	88	0.0167619	1601	488.229	0.304952	401.932	212.309	-6.54293	1085.46	2015.94	0.201219	26091	878.495	0.744966	173	383	5250	1	366	16	413.67
804	821	034971-C	Hordeum vulgare	HEB-25-040	C	1	1	NW	2	23	6/18/2014 2:43	18.7	19	-1.3	-1	4268	4280	49	12428	RGB_SV1	5706	42373700	3141560	1.30147	0.0964898	13.4881	5619	0.984753	87	0.0152471	1715	515.462	0.300561	400.671	267.279	-4.44554	1084.8	2004.56	0.20388	27987	893.476	0.742968	150	382	5706	1	367	14	412.373
805	822	034971-C	Hordeum vulgare	HEB-25-040	C	1	1	NW	2	23	6/20/2014 2:43	20.7	21	0.7	1	4449	4449	64.5	15783	RGB_SV1	7089	91377900	3744940	1.81833	0.0745204	24.4004	7019	0.990125	70	0.00987445	2095	619.132	0.295528	467.21	890.352	-1.60665	1070.41	1973.21	0.192636	36800	997.076	0.848722	174	452	7089	1	442	9	480.428
806	823	034971-C	Hordeum vulgare	HEB-25-040	C	1	1	NW	2	23	6/21/2014 2:43	21.7	22	1.7	2	4436	4436	77.5	20667	RGB_SV1	6874	63115900	5451470	1.33573	0.11537	11.5778	6798	0.988944	76	0.0110562	1836	490.384	0.267093	377.737	961.706	0.990792	1040.94	2006.32	0.184537	37250	864.015	0.707263	232	333	6874	1	324	8	386.557
807	824	034971-C	Hordeum vulgare	HEB-25-040	C	1	1	NW	2	23	6/22/2014 2:43	22.7	23	2.7	3	4421	4421	92.5	22202	RGB_SV1	7656	69396700	5000960	1.18395	0.0853197	13.8767	7579	0.989943	77	0.0100575	2241	655.967	0.292712	387.332	960.661	-2.65138	1028.35	2006.14	0.229359	33380	876.294	0.749197	268	296	7656	1	287	8	397.62
808	825	034971-C	Hordeum vulgare	HEB-25-040	C	1	1	NW	2	23	6/23/2014 2:43	23.7	24	3.7	4	4404	4404	109.5	25638	RGB_SV1	9460	172948000	22639400	1.93256	0.252978	7.63926	9369	0.990381	91	0.00961945	2502	661.734	0.264482	560.204	1119.57	1.58105	1153.6	1951.46	0.115607	81829	1317.09	0.59059	334	528	9460	1	518	9	576.315
809	826	034971-C	Hordeum vulgare	HEB-25-040	C	1	1	NW	2	23	6/24/2014 2:43	24.7	25	4.7	5	4386	4386	127.5	27239	RGB_SV1	9358	94486100	56507700	1.07895	0.64527	1.67209	9272	0.99081	86	0.00919	2321	575.662	0.248023	468.262	153.64	-14.1168	1143.11	1982.24	0.106836	87592	1308.12	0.0632639	393	464	9358	1	454	9	519.822
810	827	034971-C	Hordeum vulgare	HEB-25-040	C	1	1	NW	2	23	6/25/2014 2:43	25.7	26	5.7	6	4370	4370	143.5	32040	RGB_SV1	8210	123169000	16724600	1.82733	0.248125	7.36454	8119	0.988916	91	0.011084	2156	566.18	0.262607	499.73	683.24	0.897408	1033.56	1974.78	0.104956	78223	1256.1	0.578962	479	356	8210	1	347	8	525.171
811	828	034971-C	Hordeum vulgare	HEB-25-040	C	1	1	NW	2	23	6/26/2014 2:43	26.7	27	6.7	7	4355	4355	158.5	37300	RGB_SV1	9726	215010000	29284800	2.27295	0.309581	7.34202	9626	0.989718	100	0.0102817	2350	567.808	0.24162	600.624	171.882	-6.65678	1029.42	1979.83	0.0916734	106094	1431.16	0.57798	596	344	9726	1	335	8	618.503
812	829	034971-C	Hordeum vulgare	HEB-25-040	C	1	1	NW	2	23	6/27/2014 2:43	27.7	28	7.7	8	4340	4340	173.5	39932	RGB_SV1	10670	226417000	50071100	1.98875	0.439803	4.52191	10508	0.984817	162	0.0151828	2829	750.07	0.265136	607.8	391.12	-45.8641	986.668	2018.49	0.0928383	114931	1454.35	0.406797	571	340	10670	1	326	13	626.034
813	830	034971-C	Hordeum vulgare	HEB-25-040	C	1	1	NW	2	23	6/28/2014 2:43	28.7	29	8.7	9	4321	4321	192.5	42916	RGB_SV1	12257	268890000	82323300	1.78981	0.547967	3.26627	12058	0.983764	199	0.0162356	3322	900.358	0.271029	615.029	1381.13	-48.6591	993.914	2010.71	0.0919126	133355	1567.42	0.282181	571	432	12257	1	392	39	642.859
814	831	034971-C	Hordeum vulgare	HEB-25-040	C	1	1	NW	2	23	6/29/2014 2:43	29.7	30	9.7	10	4300	4300	213.5	46344	RGB_SV1	13614	309121000	136235000	1.66785	0.735052	2.26902	13409	0.984942	205	0.015058	3356	827.291	0.246511	697.316	896.274	-38.2483	1004.93	1998.98	0.0782666	173944	1782.01	0.150696	596	546	13614	1	510	35	718.317
815	832	034971-C	Hordeum vulgare	HEB-25-040	C	1	1	NW	2	23	6/30/2014 2:43	30.7	31	10.7	11	4277	4278	236.5	52820	RGB_SV1	16191	224405000	220978000	0.856023	0.842951	1.01551	15834	0.977951	357	0.0220493	4275	1128.75	0.264036	658.746	2429.06	-2.4558	1037.01	1990.44	0.100264	161484	1698.45	5.92e-05	466	590	16191	1	552	37	686.112
816	833	034971-C	Hordeum vulgare	HEB-25-040	C	1	1	NW	2	23	7/1/2014 2:43	31.7	32	11.7	12	4262	4271	252.5	57655	RGB_SV1	19176	424614000	277805000	1.15472	0.755482	1.52846	18355	0.957186	821	0.0428139	5111	1362.24	0.266531	819.859	495.529	-1.08814	1028.02	1975.63	0.0914859	209606	2008.98	0.043683	510	764	19176	1	641	122	844.455
817	834	034971-C	Hordeum vulgare	HEB-25-040	C	1	1	NW	2	23	7/2/2014 10:19	33.01	33	13.01	13	4252	4267	271.5	62104	RGB_SV1	20852	458350000	295316000	1.05415	0.679191	1.55206	19434	0.931997	1418	0.0680031	5992	1721.85	0.287358	750.757	6275.95	2.98137	1032.98	1976.99	0.104584	199380	1853.1	0.0467946	464	714	20727	0.994005	548	165	771.339
818	835	034972-S	Hordeum vulgare	HEB-25-040	S	2	1	NW	2	24	6/13/2014 2:43	13.7	14	-6.3	-6	4286	4286	NA	5771	RGB_SV1	2214	9012720	53748.6	1.83866	0.0109651	167.683	2017	0.911021	197	0.0889792	482	104.934	0.217706	202.8	469.196	0.88157	1074.88	2062.91	0.462309	4789	439.125	0.976427	37	203	2214	1	194	8	208.796
819	836	034972-S	Hordeum vulgare	HEB-25-040	S	2	1	NW	2	24	6/14/2014 2:43	14.7	15	-5.3	-5	4277	4280	9	7261	RGB_SV1	3126	13872700	372047	1.41966	0.0380733	37.2875	2899	0.927383	227	0.0726168	739	174.703	0.236404	281.397	376.853	6.94467	1073.42	2051.36	0.242232	12905	625.789	0.898256	70	281	3126	1	265	15	289.371
820	837	034972-S	Hordeum vulgare	HEB-25-040	S	2	1	NW	2	24	6/15/2014 2:43	15.7	16	-4.3	-4	4271	4281	18	8533	RGB_SV1	3259	17648300	278894	1.66163	0.0262586	63.2796	3080	0.945075	179	0.0549248	746	170.763	0.228905	303.117	416.309	5.83587	1074.9	2038.83	0.211692	15395	681.278	0.93874	81	303	3259	1	288	14	312.714
821	838	034972-S	Hordeum vulgare	HEB-25-040	S	2	1	NW	2	24	6/16/2014 2:43	16.7	17	-3.3	-3	4272	4280	27	9428	RGB_SV1	3354	22393000	141818	1.99061	0.0126068	157.9	3198	0.953488	156	0.0465116	736	161.507	0.21944	323.501	338.367	3.11311	1075.31	2026.91	0.544304	6162	658.271	0.974985	36	324	3354	1	309	14	333.002
822	839	034972-S	Hordeum vulgare	HEB-25-040	S	2	1	NW	2	24	6/17/2014 2:43	17.7	18	-2.3	-2	4270	4280	37	10760	RGB_SV1	3854	27147100	196742	1.82768	0.0132456	137.984	3678	0.954333	176	0.0456668	843	184.393	0.218734	334.54	344.711	2.05731	1075.02	2025.37	0.468971	8218	688.677	0.971427	40	335	3854	1	319	15	344.322
823	840	034972-S	Hordeum vulgare	HEB-25-040	S	2	1	NW	2	24	6/18/2014 2:43	18.7	19	-1.3	-1	4269	4280	48	11698	RGB_SV1	4076	29283500	237839	1.7626	0.0143158	123.123	3922	0.962218	154	0.0377821	966	228.939	0.236997	342.231	625.019	1.43892	1068.58	2023.74	0.429143	9498	698.776	0.968034	55	342	4076	1	327	14	352.028
824	841	034972-S	Hordeum vulgare	HEB-25-040	S	2	1	NW	2	24	6/20/2014 2:43	20.7	21	0.7	1	4453	4453	61.5	13623	RGB_SV1	5240	54033500	509543	1.96789	0.0185574	106.043	5137	0.980344	103	0.0196565	1287	316.101	0.245611	411.757	311.823	3.03272	1089.97	1986.11	0.35673	14689	849.015	0.962981	50	411	5240	1	401	9	424.11
825	842	034972-S	Hordeum vulgare	HEB-25-040	S	2	1	NW	2	24	6/21/2014 2:44	21.7	22	1.7	2	4442	4443	72.5	15557	RGB_SV1	5309	78381300	1937540	2.78091	0.0687425	40.454	5201	0.979657	108	0.0203428	1578	469.031	0.297231	460.192	672.097	-2.89369	1023.89	1988.17	0.165014	32173	969.875	0.905835	165	445	5309	1	436	8	469.934
826	843	034972-S	Hordeum vulgare	HEB-25-040	S	2	1	NW	2	24	6/22/2014 2:44	22.7	23	2.7	3	4431	4431	84.5	18057	RGB_SV1	6480	111093000	3007040	2.64569	0.0716127	36.9444	6386	0.985494	94	0.0145062	1980	605	0.305556	510.93	700.191	-3.79206	1017.9	1985.56	0.196931	32905	1073.68	0.897361	238	469	6480	1	459	9	526.257
827	844	034972-S	Hordeum vulgare	HEB-25-040	S	2	1	NW	2	24	6/23/2014 2:44	23.7	24	3.7	4	4418	4418	97.5	19206	RGB_SV1	6231	133040000	4439420	3.42663	0.114343	29.9678	6114	0.981223	117	0.0187771	2124	724.021	0.340876	545.206	699.078	0.601536	983.625	1983.47	0.149206	41761	1166.99	0.875005	341	446	6231	1	436	9	555.675
828	845	034972-S	Hordeum vulgare	HEB-25-040	S	2	1	NW	2	24	6/24/2014 2:43	24.7	25	4.7	5	4405	4405	110.5	20481	RGB_SV1	6795	115589000	6429980	2.50344	0.139261	17.9765	6674	0.982193	121	0.0178072	2316	789.383	0.340839	509.181	1128.39	0.0948506	1006.08	1981.04	0.136197	49891	1111.56	0.800321	297	437	6795	1	427	9	517.667
829	846	034972-S	Hordeum vulgare	HEB-25-040	S	2	1	NW	2	24	6/25/2014 2:43	25.7	26	5.7	6	4395	4395	120.5	22384	RGB_SV1	7375	126844000	10063400	2.33209	0.185022	12.6044	7255	0.983729	120	0.0162712	2381	768.7	0.322847	518.684	649.279	-3.7035	997.197	1975.02	0.117143	62957	1179.41	0.72759	324	429	7375	1	419	9	529.633
830	847	034972-S	Hordeum vulgare	HEB-25-040	S	2	1	NW	2	24	6/26/2014 2:43	26.7	27	6.7	7	4385	4385	130.5	23601	RGB_SV1	8027	132157000	6903810	2.05108	0.107147	19.1426	7919	0.986545	108	0.0134546	2195	600.227	0.273452	478.803	1228.69	1.20339	1039.2	1956.01	0.166432	48230	1089.33	0.811275	200	466	8027	1	457	8	489.831
831	848	034972-S	Hordeum vulgare	HEB-25-040	S	2	1	NW	2	24	6/27/2014 2:44	27.7	28	7.7	8	4376	4376	139.5	25123	RGB_SV1	8408	152578000	7278750	2.15827	0.102961	20.9621	8287	0.985609	121	0.0143911	2540	767.317	0.302093	546.923	723.259	3.20897	1020.7	1949.27	0.15787	53259	1174.76	0.826161	236	531	8408	1	521	9	560.408
832	849	034972-S	Hordeum vulgare	HEB-25-040	S	2	1	NW	2	24	6/28/2014 2:44	28.7	29	8.7	9	4363	4363	152.5	28116	RGB_SV1	9250	196818000	12317200	2.30028	0.143956	15.9791	9100	0.983784	150	0.0162162	2776	833.1	0.300108	594.821	1025.69	-11.0553	980.14	1939.22	0.129458	71452	1302.36	0.778291	331	547	9250	1	536	10	608.652
833	850	034972-S	Hordeum vulgare	HEB-25-040	S	2	1	NW	2	24	6/29/2014 2:44	29.7	30	9.7	10	4351	4350	164.5	28441	RGB_SV1	9399	245264000	3224470	2.77632	0.0365002	76.0631	9243	0.983402	156	0.0165975	2613	726.436	0.278008	646.562	1532.72	-5.81084	1032.21	1930.49	0.19213	48920	1336.6	0.948768	176	632	9399	1	620	11	664.21
834	851	034972-S	Hordeum vulgare	HEB-25-040	S	2	1	NW	2	24	6/30/2014 2:44	30.7	31	10.7	11	4335	4335	179.5	30432	RGB_SV1	10604	295106000	2958540	2.62445	0.026311	99.7472	10442	0.984723	162	0.0152772	2772	724.631	0.261411	730.645	1413.38	-2.64634	1032.65	1915.93	0.129248	82044	1591.87	0.960691	209	730	10604	1	661	68	752.564
835	852	034972-S	Hordeum vulgare	HEB-25-040	S	2	1	NW	2	24	7/1/2014 2:44	31.7	32	11.7	12	4327	4326	187.5	32641	RGB_SV1	11451	297372000	7100070	2.26784	0.0541472	41.8829	11298	0.986639	153	0.0133613	3263	929.803	0.284953	679.854	1483.84	-6.42907	1031.45	1914.58	0.152316	75179	1429.98	0.908898	200	662	11451	1	651	10	698.831
836	853	034972-S	Hordeum vulgare	HEB-25-040	S	2	1	NW	2	24	7/2/2014 10:19	33.01	33	13.01	13	4315	4315	198.5	32447	RGB_SV1	10379	292265000	5323200	2.71309	0.0494153	54.9039	10087	0.971866	292	0.0281337	2892	805.826	0.27864	678.955	1134.56	0.541613	1008.43	1916.68	0.15485	67026	1446.99	0.929729	329	617	10362	0.998362	599	17	693.126
837	854	034973-C	Hordeum vulgare	Barke	C	1	1	NW	2	25	6/13/2014 2:44	13.7	14	-6.3	-6	4325	4325	NA	4989	RGB_SV1	1668	6503120	63938.2	2.33738	0.022981	101.71	1632	0.978417	36	0.0215827	680	277.218	0.407674	255.979	303.882	0.320474	1016.88	2056.29	0.380301	4386	520.981	0.961434	61	251	1668	1	244	6	263.223
838	855	034973-C	Hordeum vulgare	Barke	C	1	1	NW	2	25	6/14/2014 2:44	14.7	15	-5.3	-5	4315	4315	10	5445	RGB_SV1	1578	9674130	30851.8	3.88506	0.0123899	313.567	1535	0.97275	43	0.0272497	738	345.148	0.467681	328.381	198.9	1.15282	1015.85	2031.11	0.322502	4893	661.651	0.987324	49	326	1578	1	314	11	337.944
839	856	034973-C	Hordeum vulgare	Barke	C	1	1	NW	2	25	6/15/2014 2:44	15.7	16	-4.3	-4	4306	4306	19	6620	RGB_SV1	2111	16394000	39326.1	3.67882	0.00882479	416.873	2066	0.978683	45	0.0213169	872	360.201	0.413074	369.486	131.213	2.79451	1007.29	2004.21	0.335239	6297	745.041	0.990451	75	363	2111	1	350	12	379.767
840	857	034973-C	Hordeum vulgare	Barke	C	1	1	NW	2	25	6/16/2014 2:44	16.7	17	-3.3	-3	4298	4298	27	7524	RGB_SV1	2424	17878600	82142	3.04277	0.0139798	217.655	2400	0.990099	24	0.00990099	786	254.866	0.324257	342.032	795.529	3.3863	1003.39	1996.9	0.307614	7880	695.607	0.98179	74	336	2424	1	325	10	352.293
841	858	034973-C	Hordeum vulgare	Barke	C	1	1	NW	2	25	6/17/2014 2:44	17.7	18	-2.3	-2	4290	4290	35	8191	RGB_SV1	3047	24148900	367475	2.60108	0.0395807	65.7158	2999	0.984247	48	0.0157532	1059	368.061	0.347555	403.407	190.971	2.44888	1019.56	1997.11	0.245984	12387	821.171	0.940943	66	402	3047	1	389	12	415.289
842	859	034973-C	Hordeum vulgare	Barke	C	1	1	NW	2	25	6/18/2014 2:44	18.7	19	-1.3	-1	4282	4282	43	9926	RGB_SV1	3686	26827700	659993	1.97457	0.0485768	40.6485	3621	0.982366	65	0.0176343	1062	305.98	0.288117	387.351	166.971	1.34739	1009.81	1999.33	0.274849	13411	801.641	0.906264	83	380	3686	1	367	12	398.972
843	860	034973-C	Hordeum vulgare	Barke	C	1	1	NW	2	25	6/20/2014 2:44	20.7	21	0.7	1	4457	4457	55.5	15147	RGB_SV1	5712	69499400	5777980	2.13012	0.177092	12.0283	5650	0.989146	62	0.0108543	1862	606.976	0.32598	459.579	554.784	-9.2293	1135.28	1999.68	0.149018	38331	1009.34	0.716542	309	344	5712	1	336	7	473.366
844	861	034973-C	Hordeum vulgare	Barke	C	1	1	NW	2	25	6/21/2014 2:44	21.7	22	1.7	2	4447	4447	65.5	16053	RGB_SV1	3565	30344800	1195600	2.38762	0.0940733	25.3804	3556	0.997475	9	0.00252454	1408	556.091	0.394951	419.338	216.64	-10.4533	1017.45	1968.11	0.193655	18409	872.95	0.85412	94	411	3565	1	405	5	431.918
845	862	034973-C	Hordeum vulgare	Barke	C	1	1	NW	2	25	6/22/2014 2:44	22.7	23	2.7	3	4433	4433	79.5	17750	RGB_SV1	3772	27725600	3862340	1.94867	0.271461	7.17846	3762	0.997349	10	0.00265111	1454	560.476	0.385472	389.005	612.11	-8.90373	1026.23	1972.8	0.127484	29588	890.079	0.570712	159	375	3772	1	369	5	400.393
846	863	034973-C	Hordeum vulgare	Barke	C	1	1	NW	2	25	6/23/2014 2:44	23.7	24	3.7	4	4418	4418	94.5	18997	RGB_SV1	5348	66827900	1876020	2.33655	0.0655927	35.6221	5312	0.993268	36	0.00673149	1769	585.146	0.330778	531.752	354.154	-3.66847	1022.26	1954.68	0.201454	26547	1093.2	0.893759	109	527	5348	1	520	6	547.406
847	864	034973-C	Hordeum vulgare	Barke	C	1	1	NW	2	25	6/24/2014 2:44	24.7	25	4.7	5	4401	4401	111.5	22123	RGB_SV1	5176	50505300	3386270	1.88516	0.126396	14.9147	5126	0.99034	50	0.00965997	1806	630.146	0.348918	379.036	2753.91	0.684112	1028.54	1976.42	0.170983	30272	881.657	0.764453	152	379	5176	1	372	6	389.94
848	865	034973-C	Hordeum vulgare	Barke	C	1	1	NW	2	25	6/25/2014 2:44	25.7	26	5.7	6	4387	4387	125.5	24896	RGB_SV1	6743	102928000	6536860	2.26374	0.143768	15.7458	6711	0.995254	32	0.00474566	2158	690.637	0.320036	486.77	1609.41	1.08689	1046.02	1919.46	0.140316	48056	1114.6	0.775398	211	475	6743	1	468	6	501.194
849	866	034973-C	Hordeum vulgare	Barke	C	1	1	NW	2	25	6/26/2014 2:44	26.7	27	6.7	7	4375	4375	137.5	29648	RGB_SV1	7928	174260000	9903580	2.77249	0.157567	17.5956	7928	1	0	0	2222	622.765	0.280273	603.566	1582.55	-2.86926	1067.46	1912.66	0.112925	70206	1346.6	0.796463	388	498	7926	0.999748	508	0	619.963
850	867	034973-C	Hordeum vulgare	Barke	C	1	1	NW	2	25	6/27/2014 2:44	27.7	28	7.7	8	4361	4361	151.5	33909	RGB_SV1	8864	270880000	13685600	3.4476	0.174182	19.7931	8837	0.996954	27	0.00304603	2712	829.755	0.305957	691.712	2079.36	-5.47342	1073.69	1895.19	0.089098	99486	1554.01	0.81688	438	584	8864	1	577	6	711.516
851	868	034973-C	Hordeum vulgare	Barke	C	1	1	NW	2	25	6/28/2014 2:44	28.7	29	8.7	9	4344	4344	168.5	37364	RGB_SV1	9225	327801000	14930900	3.85192	0.17545	21.9546	9207	0.998049	18	0.00195122	2982	963.938	0.323252	735.697	2081.62	2.54879	1091.38	1868.14	0.0698768	132018	1674.16	0.833334	536	575	9225	1	567	7	757.061
852	869	034973-C	Hordeum vulgare	Barke	C	1	1	NW	2	25	6/29/2014 2:44	29.7	30	9.7	10	4323	4323	189.5	39600	RGB_SV1	10527	343346000	28526200	3.0983	0.257416	12.0362	10469	0.99449	58	0.00550964	3148	941.38	0.299041	713.597	2155.03	2.0122	1066.02	1881.24	0.0708231	148638	1689.51	0.716699	496	572	10527	1	563	8	735.005
853	870	034973-C	Hordeum vulgare	Barke	C	1	1	NW	2	25	6/30/2014 2:44	30.7	31	10.7	11	4302	4302	210.5	42775	RGB_SV1	12294	353925000	22294100	2.34167	0.147504	15.8753	12242	0.99577	52	0.0042297	3059	761.142	0.248821	692.864	1490.27	-6.27001	1084.73	1872.79	0.0913672	134556	1630.44	0.777013	472	574	12294	1	567	6	712.779
854	871	034973-C	Hordeum vulgare	Barke	C	1	1	NW	2	25	7/1/2014 2:44	31.7	32	11.7	12	4286	4286	226.5	49521	RGB_SV1	13752	339344000	25139200	1.79435	0.132929	13.4986	13705	0.996582	47	0.00341768	3295	789.487	0.239601	657.389	1436.03	4.24657	1085.56	1864.52	0.0957727	143590	1610.46	0.74314	494	578	13752	1	571	6	676.519
855	872	034973-C	Hordeum vulgare	Barke	C	1	1	NW	2	25	7/2/2014 10:20	33.01	33	13.01	13	4267	4273	245.5	53438	RGB_SV1	13076	354177000	37638300	2.07143	0.22013	9.41002	12947	0.990135	129	0.0098654	3709	1052.06	0.283649	642.889	826.039	-8.46727	1067.46	1861.33	0.0982744	133056	1608.73	0.652666	442	589	13046	0.997706	574	14	657.851
856	873	034974-C	Hordeum vulgare	Navigator	C	1	5	NW	3	2	6/13/2014 2:46	13.7	14	-6.3	-6	4310	4310	NA	6132	RGB_SV1	2831	11375800	2196920	1.41939	0.274116	5.17806	2769	0.9781	62	0.0219004	901	286.754	0.318262	450.565	73.4558	-13.7417	1082.52	2065.32	0.0877884	32248	961.636	0.457347	159	441	2831	1	431	9	463.643
857	874	034974-C	Hordeum vulgare	Navigator	C	1	5	NW	3	2	6/14/2014 2:46	14.7	15	-5.3	-5	4301	4301	9	6590	RGB_SV1	3066	14712800	2005110	1.56514	0.213301	7.33769	2957	0.964449	109	0.0355512	999	325.506	0.325832	298.101	382.279	-8.96725	1083.05	2059.53	0.195785	15660	658.994	0.57779	126	293	3066	1	278	14	307.044
858	875	034974-C	Hordeum vulgare	Navigator	C	1	5	NW	3	2	6/15/2014 2:46	15.7	16	-4.3	-4	4294	4294	16	8628	RGB_SV1	3936	18492600	2513630	1.19368	0.162252	7.35694	3813	0.96875	123	0.03125	1081	296.891	0.274644	307.327	305.421	1.35104	1089.32	2056.73	0.225649	17443	685.706	0.578631	144	299	3936	1	283	15	316.512
859	876	034974-C	Hordeum vulgare	Navigator	C	1	5	NW	3	2	6/16/2014 2:46	16.7	17	-3.3	-3	4287	4287	23	9651	RGB_SV1	4111	20536100	3248390	1.21513	0.192208	6.32195	3980	0.968134	131	0.0318657	1301	411.725	0.316468	315.431	444.073	-1.5592	1094.56	2054.08	0.206791	19880	716.602	0.528309	177	297	4111	1	282	14	324.894
860	877	034974-C	Hordeum vulgare	Navigator	C	1	5	NW	3	2	6/17/2014 2:46	17.7	18	-2.3	-2	4280	4280	30	11243	RGB_SV1	4721	22981900	5040110	1.03114	0.226137	4.5598	4568	0.967592	153	0.0324084	1497	474.69	0.317094	316.128	494.683	3.72266	1091.29	2046.28	0.165713	28489	776.947	0.409952	191	297	4721	1	281	15	325.498
861	878	034974-C	Hordeum vulgare	Navigator	C	1	5	NW	3	2	6/18/2014 2:46	18.7	19	-1.3	-1	4274	4280	36	12537	RGB_SV1	5215	34113500	5987000	1.25435	0.220141	5.69793	5069	0.972004	146	0.0279962	1686	545.081	0.323298	346.023	248.333	-2.052	1084.62	2030.74	0.150805	34581	819.34	0.491962	184	347	5215	1	331	15	356.386
862	879	034974-C	Hordeum vulgare	Navigator	C	1	5	NW	3	2	6/20/2014 2:46	20.7	21	0.7	1	4456	4456	48	15757	RGB_SV1	5915	46492800	9025060	1.32885	0.257953	5.15152	5813	0.982756	102	0.0172443	1791	542.296	0.30279	382.413	686.96	-5.00321	1056.93	2022.9	0.138804	42614	915.198	0.455459	212	369	5915	1	359	9	392.517
863	880	034974-C	Hordeum vulgare	Navigator	C	1	5	NW	3	2	6/21/2014 2:46	21.7	22	1.7	2	4446	4446	58	16835	RGB_SV1	6597	76490900	9176640	1.75759	0.210858	8.33539	6499	0.985145	98	0.0148552	2270	781.097	0.344096	465.639	682.134	-2.2541	1112.13	1996.73	0.119743	55093	1045.89	0.617421	243	459	6597	1	450	8	479.608
864	881	034974-C	Hordeum vulgare	Navigator	C	1	5	NW	3	2	6/22/2014 2:46	22.7	23	2.7	3	4434	4434	70	18392	RGB_SV1	6670	81619600	11681000	1.83461	0.262559	6.9874	6572	0.985307	98	0.0146927	2133	682.112	0.31979	476.115	294.853	-5.35012	1074.34	1989.34	0.115057	57971	1095.49	0.561909	226	470	6670	1	461	8	488.729
865	882	034974-C	Hordeum vulgare	Navigator	C	1	5	NW	3	2	6/23/2014 2:46	23.7	24	3.7	4	4422	4422	82	20791	RGB_SV1	8233	103022000	8174560	1.51989	0.1206	12.6027	8127	0.987125	106	0.012875	2272	626.987	0.275963	478.934	765.12	0.467147	1092.32	1976.66	0.15586	52823	1072.15	0.727558	209	478	8233	1	469	8	492.556
866	883	034974-C	Hordeum vulgare	Navigator	C	1	5	NW	3	2	6/24/2014 2:46	24.7	25	4.7	5	4407	4407	97	22880	RGB_SV1	8797	138724000	7798770	1.79259	0.100776	17.7879	8663	0.984768	134	0.0152325	2473	695.206	0.281119	522.931	151.882	4.46712	1084.57	1959.45	0.148503	59238	1148.47	0.798429	196	520	8797	1	510	9	538.013
867	884	034974-C	Hordeum vulgare	Navigator	C	1	5	NW	3	2	6/25/2014 2:46	25.7	26	5.7	6	4395	4395	109	26613	RGB_SV1	9252	167216000	8410990	1.95347	0.0982598	19.8806	9150	0.988975	102	0.0110246	2384	614.295	0.257674	572.372	1058.56	-4.30313	1135.3	1952.17	0.101046	91562	1330.27	0.817609	280	545	9252	1	535	9	585.229
868	885	034974-C	Hordeum vulgare	Navigator	C	1	5	NW	3	2	6/26/2014 2:46	26.7	27	6.7	7	4384	4384	120	29864	RGB_SV1	10359	206599000	13211300	1.92528	0.123115	15.638	10254	0.989864	105	0.0101361	3018	879.267	0.291341	587.396	250.593	-4.84033	1063.84	1942	0.132641	78098	1292.73	0.774037	230	586	10359	1	578	7	603.451
869	886	034974-C	Hordeum vulgare	Navigator	C	1	5	NW	3	2	6/27/2014 2:46	27.7	28	7.7	8	4374	4374	130	34244	RGB_SV1	12285	244149000	25829200	1.61772	0.171144	9.45242	12132	0.987546	153	0.0124542	3593	1050.85	0.292471	606.637	274.706	1.6754	1085.65	1945.27	0.118674	103519	1390.69	0.653926	276	600	12285	1	590	9	622.179
870	887	034974-C	Hordeum vulgare	Navigator	C	1	5	NW	3	2	6/28/2014 2:46	28.7	29	8.7	9	4360	4360	144	37187	RGB_SV1	14180	288545000	26925600	1.43503	0.13391	10.7164	14050	0.990832	130	0.00916784	3740	986.432	0.263752	620.417	603.25	8.31554	1094.7	1942.46	0.137439	103173	1419.6	0.687737	271	602	14180	1	592	9	638.521
871	888	034974-C	Hordeum vulgare	Navigator	C	1	5	NW	3	2	6/29/2014 2:46	29.7	30	9.7	10	4343	4343	161	40744	RGB_SV1	15573	317632000	38173000	1.30972	0.157402	8.32086	15412	0.989662	161	0.0103384	3926	989.756	0.252103	620.417	682.09	1.98275	1087.02	1934.94	0.141102	110367	1455.74	0.616896	280	603	15573	1	591	11	634.571
872	889	034974-C	Hordeum vulgare	Navigator	C	1	5	NW	3	2	6/30/2014 2:46	30.7	31	10.7	11	4320	4320	184	45013	RGB_SV1	18146	386487000	39604200	1.17374	0.120276	9.75873	17954	0.989419	192	0.0105808	3913	843.799	0.21564	629.664	1139.44	-0.809234	1085.73	1923.34	0.171563	105769	1454.66	0.662766	273	608	18146	1	597	10	643.041
873	890	034974-C	Hordeum vulgare	Navigator	C	1	5	NW	3	2	7/1/2014 2:46	31.7	32	11.7	12	4304	4304	200	52282	RGB_SV1	19961	420457000	73436900	1.05526	0.18431	5.72542	19774	0.990632	187	0.00936827	4467	999.654	0.223786	637.41	2919.08	0.625691	1080.38	1913.98	0.149898	133164	1610.89	0.493676	338	600	19961	1	590	9	664.264
874	891	034974-C	Hordeum vulgare	Navigator	C	1	5	NW	3	2	7/2/2014 10:22	33.02	33	13.02	13	4285	4285	219	56414	RGB_SV1	20568	487788000	106596000	1.15305	0.251974	4.57605	20135	0.978948	433	0.0210521	5877	1679.27	0.285735	661.245	2324.57	0.936737	1058.81	1905.46	0.120985	170004	1750.96	0.411295	462	627	20519	0.997618	609	17	697.693
875	892	034975-S	Hordeum vulgare	Navigator	S	2	5	NW	3	3	6/13/2014 2:47	13.7	14	-6.3	-6	4321	4321	NA	6467	RGB_SV1	2628	7638060	114130	1.10594	0.0165253	66.924	2606	0.991629	22	0.00837138	586	130.668	0.222983	246.089	337.581	8.87484	1102.4	2048.82	0.5256	5000	509.425	0.941978	43	245	2628	1	238	6	253.472
876	893	034975-S	Hordeum vulgare	Navigator	S	2	5	NW	3	3	6/14/2014 2:46	14.7	15	-5.3	-5	4312	4312	9	7104	RGB_SV1	2717	12257000	124452	1.66037	0.0168587	98.4875	2664	0.980493	53	0.0195068	685	172.7	0.252116	316.665	82.6274	6.74645	1102.06	2038.4	0.401864	6761	644.966	0.960198	53	315	2717	1	301	13	326.034
877	894	034975-S	Hordeum vulgare	Navigator	S	2	5	NW	3	3	6/15/2014 2:46	15.7	16	-4.3	-4	4304	4304	17	8475	RGB_SV1	3215	19343400	549245	1.87142	0.0531379	35.2182	3154	0.981026	61	0.0189736	972	293.867	0.302333	352.979	234.853	-4.22265	1117.3	2036.96	0.247536	12988	734.135	0.892608	114	338	3215	1	324	13	363.568
878	895	034975-S	Hordeum vulgare	Navigator	S	2	5	NW	3	3	6/16/2014 2:46	16.7	17	-3.3	-3	4297	4297	24	9068	RGB_SV1	3219	20799300	702999	2.00728	0.0678442	29.5865	3159	0.981361	60	0.0186393	1047	340.543	0.325256	363.352	146.296	-5.08734	1121.04	2028.85	0.200486	16056	766.333	0.873499	137	345	3219	1	332	12	374.253
879	896	034975-S	Hordeum vulgare	Navigator	S	2	5	NW	3	3	6/17/2014 2:47	17.7	18	-2.3	-2	4290	4290	31	10038	RGB_SV1	3553	24358200	1050530	1.92954	0.0832185	23.1865	3475	0.978047	78	0.0219533	1045	307.353	0.294118	412.433	171.882	-5.36491	1130.36	2021.09	0.109055	32580	909.232	0.841456	227	346	3553	1	333	12	424.806
880	897	034975-S	Hordeum vulgare	Navigator	S	2	5	NW	3	3	6/18/2014 2:47	18.7	19	-1.3	-1	4284	4283	37	11209	RGB_SV1	3928	29340000	1212710	1.90159	0.0785987	24.1936	3853	0.980906	75	0.0190937	1203	368.434	0.306263	399.851	580.103	-5.44992	1117.05	1997.04	0.121689	32279	914.39	0.847532	186	361	3928	1	348	12	407.762
881	898	034975-S	Hordeum vulgare	Navigator	S	2	5	NW	3	3	6/20/2014 2:47	20.7	21	0.7	1	4468	4468	44.5	14419	RGB_SV1	4994	54572300	794263	2.18814	0.0318469	68.7081	4959	0.992992	35	0.00700841	1531	469.355	0.306568	444.109	341.99	-2.40029	1122.36	1974.45	0.295067	16925	912.308	0.943441	109	433	4994	1	425	7	457.432
882	899	034975-S	Hordeum vulgare	Navigator	S	2	5	NW	3	3	6/21/2014 2:47	21.7	22	1.7	2	4459	4459	53.5	15554	RGB_SV1	5404	64771500	1559740	2.21796	0.0534097	41.5272	5364	0.992598	40	0.00740193	1657	508.077	0.306625	487.94	211.669	-7.25721	1077.68	1972.16	0.175489	30794	1007.73	0.908154	119	482	5404	1	474	7	502.068
883	900	034975-S	Hordeum vulgare	Navigator	S	2	5	NW	3	3	6/22/2014 2:47	22.7	23	2.7	3	4449	4449	63.5	16566	RGB_SV1	5612	70332300	772624	2.23316	0.024532	91.0304	5578	0.993941	34	0.00605845	1516	409.525	0.270135	509.174	442.654	0.268238	1109.86	1954.23	0.265883	21107	1036.89	0.957008	77	508	5612	1	500	7	524.263
884	901	034975-S	Hordeum vulgare	Navigator	S	2	5	NW	3	3	6/23/2014 2:47	23.7	24	3.7	4	4439	4439	73.5	18749	RGB_SV1	6133	75719700	3338870	2.01309	0.0887674	22.6782	6093	0.993478	40	0.00652209	1840	552.03	0.300016	507.252	653.921	-9.52319	1090.96	1943.77	0.205516	29842	1048.45	0.838203	109	508	6133	1	499	8	522.47
885	902	034975-S	Hordeum vulgare	Navigator	S	2	5	NW	3	3	6/24/2014 2:47	24.7	25	4.7	5	4428	4428	84.5	19003	RGB_SV1	5868	68768300	902953	1.99714	0.0262231	76.1594	5815	0.990968	53	0.00903204	1597	434.63	0.272154	477.582	454.588	-5.82668	1108.37	1945.27	0.298004	19691	985.89	0.948831	83	474	5868	1	464	9	491.91
886	903	034975-S	Hordeum vulgare	Navigator	S	2	5	NW	3	3	6/25/2014 2:47	25.7	26	5.7	6	4419	4419	93.5	21604	RGB_SV1	6614	88570800	488192	2.02471	0.0111599	181.426	6573	0.993801	41	0.00619897	1595	384.642	0.241155	489.004	384.203	-3.2691	1145.46	1928.95	0.428257	15444	997.268	0.978194	139	471	6612	0.999698	463	7	503.391
887	904	034975-S	Hordeum vulgare	Navigator	S	2	5	NW	3	3	6/26/2014 2:47	26.7	27	6.7	7	4411	4411	101.5	22823	RGB_SV1	8021	129313000	810171	2.00994	0.0125927	159.612	7976	0.99439	45	0.00561027	1643	336.548	0.204837	514.817	810.772	1.42246	1111.59	1927.18	0.32395	24760	1077.51	0.97525	80	515	8021	1	507	7	529.997
888	905	034975-S	Hordeum vulgare	Navigator	S	2	5	NW	3	3	6/27/2014 2:47	27.7	28	7.7	8	4404	4404	108.5	24708	RGB_SV1	8236	163792000	2520020	2.41468	0.037151	64.9963	8184	0.993686	52	0.00631374	2787	943.1	0.338392	559.328	1333.77	3.70388	1065.68	1922.57	0.22286	36956	1184.13	0.940309	179	549	8236	1	539	9	575.297
889	906	034975-S	Hordeum vulgare	Navigator	S	2	5	NW	3	3	6/28/2014 2:47	28.7	29	8.7	9	4394	4394	118.5	25471	RGB_SV1	7979	168816000	1201780	2.65166	0.0188767	140.473	7932	0.99411	47	0.00589046	1782	397.985	0.223336	573.502	702.196	2.46218	1120.55	1906.73	0.206903	38564	1221.9	0.971926	110	574	7979	1	564	9	590.45
890	907	034975-S	Hordeum vulgare	Navigator	S	2	5	NW	3	3	6/29/2014 2:47	29.7	30	9.7	10	4382	4382	130.5	26943	RGB_SV1	8705	186914000	3023540	2.46663	0.0399004	61.8195	8646	0.993222	59	0.00677771	2319	617.778	0.266399	567.974	1269.23	1.8672	1092.26	1898.33	0.156012	55797	1247.79	0.937339	174	564	8705	1	554	9	584.744
891	908	034975-S	Hordeum vulgare	Navigator	S	2	5	NW	3	3	6/30/2014 2:47	30.7	31	10.7	11	4369	4369	143.5	27638	RGB_SV1	9483	219878000	2384130	2.44507	0.0265118	92.2257	9418	0.993146	65	0.00685437	1977	412.162	0.208478	614.684	218.284	11.8285	1099.17	1894.8	0.173939	54519	1296.66	0.957554	153	615	9483	1	606	8	632.944
892	909	034975-S	Hordeum vulgare	Navigator	S	2	5	NW	3	3	7/1/2014 2:47	31.7	32	11.7	12	4360	4360	152.5	31750	RGB_SV1	10900	229277000	5418350	1.92978	0.0456051	42.3149	10833	0.993853	67	0.00614679	2714	675.761	0.248991	646.481	452.843	9.50348	1137.85	1883.42	0.180985	60226	1398.98	0.909785	172	625	10900	1	616	8	665.606
893	910	034975-S	Hordeum vulgare	Navigator	S	2	5	NW	3	3	7/2/2014 10:22	33.02	33	13.02	13	4349	4349	163.5	30410	RGB_SV1	8524	218063000	3258050	3.00119	0.0448405	66.9304	8351	0.979704	173	0.0202956	2142	538.264	0.251291	670.758	525.352	-0.895749	1131.86	1883.24	0.138658	61475	1423.4	0.941983	170	655	8519	0.999413	638	16	690.881
894	911	034976-S	Hordeum vulgare	HEB-17-010	S	2	1	NW	3	4	6/13/2014 2:47	13.7	14	-6.3	-6	4315	4315	NA	4327	RGB_SV1	1901	4348840	26679.2	1.2034	0.00738259	163.005	1872	0.984745	29	0.0152551	417	91.4724	0.219358	173.488	393.468	4.46273	1013.11	2078.19	0.75317	2524	364.389	0.975759	21	174	1901	1	170	3	178.692
895	912	034976-S	Hordeum vulgare	HEB-17-010	S	2	1	NW	3	4	6/14/2014 2:47	14.7	15	-5.3	-5	4306	4306	9	4519	RGB_SV1	1700	4367650	26882.8	1.5113	0.00930201	162.47	1601	0.941765	99	0.0582353	439	113.365	0.258235	207.28	29.3137	2.80545	1012.23	2085.55	0.466776	3642	428.812	0.97568	31	207	1700	1	196	10	213.498
896	913	034976-S	Hordeum vulgare	HEB-17-010	S	2	1	NW	3	4	6/15/2014 2:47	15.7	16	-4.3	-4	4299	4299	16	5082	RGB_SV1	1810	6648020	62078.7	2.02925	0.018949	107.09	1696	0.937016	114	0.0629834	697	268.403	0.385083	263.471	72.2843	0.252829	1006.1	2068.23	0.251984	7183	549.258	0.963336	50	262	1810	1	250	11	270.72
897	914	034976-S	Hordeum vulgare	HEB-17-010	S	2	1	NW	3	4	6/16/2014 2:47	16.7	17	-3.3	-3	4292	4292	23	5736	RGB_SV1	1770	10438100	52894.1	3.33176	0.0168834	197.339	1662	0.938983	108	0.061017	682	262.782	0.385311	283.436	326.924	1.61225	998.402	2050.22	0.302771	5846	581.872	0.979934	53	281	1770	1	269	11	291.626
898	915	034976-S	Hordeum vulgare	HEB-17-010	S	2	1	NW	3	4	6/17/2014 2:47	17.7	18	-2.3	-2	4286	4286	29	6460	RGB_SV1	2093	16160300	50054.4	3.68901	0.0114263	322.854	2000	0.955566	93	0.0444338	801	306.546	0.382704	319.507	834.25	0.281416	1000.78	2032.83	0.291504	7180	651.536	0.987687	44	319	2093	1	306	12	328.719
899	916	034976-S	Hordeum vulgare	HEB-17-010	S	2	1	NW	3	4	6/18/2014 2:47	18.7	19	-1.3	-1	4280	4280	35	7215	RGB_SV1	2399	21287800	97142.7	3.69887	0.0168791	219.139	2272	0.947061	127	0.0529387	983	402.788	0.409754	355.508	1120.56	-1.10958	1007.94	2027.34	0.322967	7428	723.74	0.981912	34	356	2399	1	342	13	366.021
900	917	034976-S	Hordeum vulgare	HEB-17-010	S	2	1	NW	3	4	6/20/2014 2:47	20.7	21	0.7	1	4462	4462	44	8307	RGB_SV1	2712	13979600	275270	1.9007	0.0374265	50.785	2625	0.96792	87	0.0320796	1014	379.128	0.373894	277.065	286.912	-1.73847	1016.31	2026.6	0.316601	8566	578.688	0.924249	52	278	2712	1	270	7	285.377
901	918	034976-S	Hordeum vulgare	HEB-17-010	S	2	1	NW	3	4	6/21/2014 2:47	21.7	22	1.7	2	4453	4453	53	7670	RGB_SV1	2865	25120000	148657	3.06034	0.0181108	168.979	2817	0.983246	48	0.0167539	1037	375.347	0.361955	371.381	1162.92	0.259206	1002.11	2011.76	0.348032	8232	756.782	0.976606	41	371	2865	1	364	6	382.351
902	919	034976-S	Hordeum vulgare	HEB-17-010	S	2	1	NW	3	4	6/22/2014 2:47	22.7	23	2.7	3	4444	4444	62	10291	RGB_SV1	3766	41721600	201714	2.94171	0.0142225	206.835	3698	0.981944	68	0.0180563	1118	331.897	0.296867	394.857	291.569	-2.76958	1001.72	1989.32	0.432029	8717	802.5	0.980847	38	395	3766	1	387	7	406.572
903	920	034976-S	Hordeum vulgare	HEB-17-010	S	2	1	NW	3	4	6/23/2014 2:47	23.7	24	3.7	4	4434	4434	72	11461	RGB_SV1	3920	46142100	464584	3.00279	0.0302338	99.3191	3841	0.979847	79	0.0201531	1248	397.322	0.318367	449.445	837.161	-4.74087	1006.26	2000.18	0.33181	11814	916.109	0.960525	41	450	3920	1	442	7	462.664
904	921	034976-S	Hordeum vulgare	HEB-17-010	S	2	1	NW	3	4	6/24/2014 2:47	24.7	25	4.7	5	4423	4424	83	11161	RGB_SV1	4002	64739000	304046	4.04214	0.0189839	212.925	3939	0.984258	63	0.0157421	1345	452.03	0.336082	488.496	108.426	-1.50151	1002.55	1965.38	0.34955	11449	993.616	0.981389	38	489	4002	1	482	6	502.877
905	922	034976-S	Hordeum vulgare	HEB-17-010	S	2	1	NW	3	4	6/25/2014 2:47	25.7	26	5.7	6	4415	4415	92	13219	RGB_SV1	5033	83656900	1214140	3.30254	0.0479309	68.902	5006	0.994635	27	0.00536459	1675	557.446	0.332803	510.539	547.99	-5.86732	988.147	1945.41	0.220687	22806	1046.71	0.943596	86	506	5033	1	500	5	525.855
906	923	034976-S	Hordeum vulgare	HEB-17-010	S	2	1	NW	3	4	6/26/2014 2:47	26.7	27	6.7	7	4407	4407	100	14060	RGB_SV1	4826	83756900	1051410	3.59622	0.0451439	79.6612	4796	0.993784	30	0.00621633	1701	599.544	0.352466	506.582	605.563	-6.96859	995.853	1948.28	0.251892	19159	1033.97	0.951025	55	506	4826	1	500	5	521.398
907	924	034976-S	Hordeum vulgare	HEB-17-010	S	2	1	NW	3	4	6/27/2014 2:47	27.7	28	7.7	8	4401	4401	106	14707	RGB_SV1	5104	83555800	1784960	3.20742	0.0685184	46.811	5047	0.988832	57	0.0111677	1619	513.55	0.317202	507.167	707.451	-11.5484	1003.3	1963.04	0.2435	20961	1043.5	0.918087	66	508	5104	1	500	7	522.382
908	925	034976-S	Hordeum vulgare	HEB-17-010	S	2	1	NW	3	4	6/28/2014 2:47	28.7	29	8.7	9	4391	4391	116	16902	RGB_SV1	6025	103294000	2164200	2.84552	0.0596189	47.7285	5963	0.98971	62	0.0102905	2066	708.441	0.342905	524.295	1090.31	-3.35604	983.664	1933.64	0.207666	29013	1085.49	0.919597	88	519	6025	1	512	6	539.252
909	926	034976-S	Hordeum vulgare	HEB-17-010	S	2	1	NW	3	4	6/29/2014 2:47	29.7	30	9.7	10	4380	4380	127	18060	RGB_SV1	6024	135713000	8113480	3.73984	0.223582	16.7269	5965	0.990206	59	0.00979416	1941	625.412	0.322211	541.489	641.823	-17.243	975.097	1937.41	0.10269	58662	1214.84	0.787083	162	542	6024	1	533	8	557.733
910	927	034976-S	Hordeum vulgare	HEB-17-010	S	2	1	NW	3	4	6/30/2014 2:47	30.7	31	10.7	11	4366	4366	141	19285	RGB_SV1	7139	169378000	9075080	3.3234	0.178064	18.6641	7079	0.991595	60	0.00840454	1859	484.085	0.260401	582.91	707.882	-6.85286	1013.49	1926.13	0.118785	60100	1317.52	0.806928	228	581	7139	1	572	8	600.38
911	928	034976-S	Hordeum vulgare	HEB-17-010	S	2	1	NW	3	4	7/1/2014 2:47	31.7	32	11.7	12	4357	4357	150	18964	RGB_SV1	7102	174307000	10091100	3.45584	0.200068	17.2733	7062	0.994368	40	0.00563222	2289	737.753	0.322304	633.448	913.458	-7.68744	980.326	1903.46	0.0975978	72768	1392.09	0.793081	176	631	7102	1	623	7	652.345
912	929	034976-S	Hordeum vulgare	HEB-17-010	S	2	1	NW	3	4	7/2/2014 10:23	33.02	33	13.02	13	4348	4348	159	18742	RGB_SV1	6105	177216000	9346190	4.7548	0.250763	18.9613	6010	0.984439	95	0.015561	1947	620.935	0.318919	663.453	488.995	-20.5394	977.551	1908.4	0.0878089	69526	1444.59	0.809651	175	662	6101	0.999345	646	15	683.357
913	930	034977-C	Hordeum vulgare	HEB-17-010	C	1	1	NW	3	5	6/13/2014 2:48	13.7	14	-6.3	-6	4305	4305	NA	4035	RGB_SV1	1287	3969550	14465.3	2.39654	0.00873314	274.419	1222	0.949495	65	0.050505	464	167.285	0.360528	221.416	212.699	2.11355	1011.1	2074.79	0.532919	2415	452.582	0.985529	28	221	1287	1	211	9	227.63
914	931	034977-C	Hordeum vulgare	HEB-17-010	C	1	1	NW	3	5	6/14/2014 2:48	14.7	15	-5.3	-5	4296	4296	9	4568	RGB_SV1	1442	4173310	17347.4	2.00701	0.00834265	240.573	1324	0.918169	118	0.0818308	473	155.152	0.328017	218.083	100.627	2.06105	1020.06	2071.99	0.535661	2692	447.131	0.98351	18	219	1442	1	204	14	224.561
915	932	034977-C	Hordeum vulgare	HEB-17-010	C	1	1	NW	3	5	6/15/2014 2:48	15.7	16	-4.3	-4	4289	4289	16	4874	RGB_SV1	1659	5634800	22968.7	2.04732	0.00834533	245.325	1532	0.923448	127	0.0765521	502	151.901	0.302592	218.009	472.196	1.78883	1022.73	2060.57	0.573255	2894	447.046	0.983827	19	219	1659	1	203	15	224.542
916	933	034977-C	Hordeum vulgare	HEB-17-010	C	1	1	NW	3	5	6/16/2014 2:48	16.7	17	-3.3	-3	4282	4282	23	4951	RGB_SV1	1744	6180270	27906.1	2.03196	0.00917501	221.466	1632	0.93578	112	0.0642202	518	153.855	0.297018	238.355	43.3137	1.61811	1022.61	2061.17	0.441967	3946	488.127	0.9821	26	239	1744	1	223	15	245.451
917	934	034977-C	Hordeum vulgare	HEB-17-010	C	1	1	NW	3	5	6/17/2014 2:48	17.7	18	-2.3	-2	4277	4280	28	4778	RGB_SV1	2132	9612440	65134.8	2.11475	0.0143298	147.577	2001	0.938555	131	0.0614447	623	182.049	0.292214	265.008	267.853	2.48588	1025.48	2053.89	0.252427	8446	577.509	0.973259	61	266	2132	1	249	16	272.958
918	935	034977-C	Hordeum vulgare	HEB-17-010	C	1	1	NW	3	5	6/18/2014 2:48	18.7	19	-1.3	-1	4274	4279	34	5467	RGB_SV1	2475	14839400	31909.6	2.4225	0.00520919	465.044	2370	0.957576	105	0.0424242	648	169.658	0.261818	311.103	281.74	3.16196	1028.62	2043.23	0.608706	4066	630.951	0.991436	20	312	2475	1	297	14	320.436
919	936	034977-C	Hordeum vulgare	HEB-17-010	C	1	1	NW	3	5	6/20/2014 2:48	20.7	21	0.7	1	4458	4458	44.5	7469	RGB_SV1	2679	20479200	66112	2.85344	0.0092116	309.766	2626	0.980217	53	0.0197835	736	202.201	0.274729	389.679	279.497	-1.91398	1011.09	2026.15	0.412662	6492	786.414	0.98717	38	390	2679	1	381	8	401.37
920	937	034977-C	Hordeum vulgare	HEB-17-010	C	1	1	NW	3	5	6/21/2014 2:48	21.7	22	1.7	2	4448	4449	54.5	8061	RGB_SV1	3135	29671800	146986	3.01904	0.0149555	201.868	3079	0.982137	56	0.0178628	946	285.46	0.301754	420.811	294.497	-0.793062	1007.78	2012.14	0.335043	9357	851.102	0.98038	51	420	3135	1	412	7	433.249
921	938	034977-C	Hordeum vulgare	HEB-17-010	C	1	1	NW	3	5	6/22/2014 2:48	22.7	23	2.7	3	4439	4439	64.5	8779	RGB_SV1	3051	27436700	120014	2.94745	0.0128928	228.612	2997	0.982301	54	0.0176991	971	309.027	0.318256	407.593	354.426	1.08024	1003.06	2015.23	0.319811	9540	825.501	0.982655	58	405	3051	1	397	7	419.685
922	939	034977-C	Hordeum vulgare	HEB-17-010	C	1	1	NW	3	5	6/23/2014 2:48	23.7	24	3.7	4	4428	4428	75.5	11796	RGB_SV1	4636	43737100	2450540	2.035	0.114018	17.848	4581	0.988136	55	0.0118637	1729	644.832	0.372951	421.294	803.553	0.110945	1055.11	1990.99	0.172336	26901	890.704	0.799035	158	409	4636	1	401	7	433.678
923	940	034977-C	Hordeum vulgare	HEB-17-010	C	1	1	NW	3	5	6/24/2014 2:48	24.7	25	4.7	5	4416	4416	87.5	12853	RGB_SV1	4861	54347800	291322	2.30002	0.0123288	186.556	4814	0.990331	47	0.00966879	1440	426.579	0.296235	419.863	1350.23	7.69877	975.113	1966.44	0.517954	9385	850.49	0.978787	110	407	4861	1	399	7	431.682
924	941	034977-C	Hordeum vulgare	HEB-17-010	C	1	1	NW	3	5	6/25/2014 2:48	25.7	26	5.7	6	4406	4406	97.5	14175	RGB_SV1	4576	67997500	2019770	3.24729	0.0964561	33.666	4512	0.986014	64	0.013986	1424	443.133	0.311189	479.805	1541.45	-1.23046	979.228	1952.07	0.157559	29043	1022.61	0.887941	146	459	4576	1	451	7	493.287
925	942	034977-C	Hordeum vulgare	HEB-17-010	C	1	1	NW	3	5	6/26/2014 2:48	26.7	27	6.7	7	4397	4397	106.5	17334	RGB_SV1	5707	64762800	10226200	1.98843	0.313977	6.33305	5636	0.987559	71	0.0124409	1695	503.421	0.297004	449.365	262.279	-3.25589	1006.24	1978.3	0.110084	51842	1090.06	0.52891	258	428	5707	1	420	7	460.998
926	943	034977-C	Hordeum vulgare	HEB-17-010	C	1	1	NW	3	5	6/27/2014 2:48	27.7	28	7.7	8	4389	4389	114.5	16804	RGB_SV1	4821	47390300	1584870	2.03899	0.0681899	29.9017	4749	0.985065	72	0.0149347	1687	590.328	0.349927	399.02	850.441	-2.32554	1011.32	1975.84	0.206901	23301	851.67	0.874746	93	400	4821	1	391	8	410.991
927	944	034977-C	Hordeum vulgare	HEB-17-010	C	1	1	NW	3	5	6/28/2014 2:48	28.7	29	8.7	9	4378	4378	125.5	18568	RGB_SV1	5451	71749400	4116270	2.41472	0.138532	17.4307	5362	0.983673	89	0.0163273	2003	736.013	0.367456	536.973	916.548	0.672809	1016.55	1967.5	0.0886341	61500	1189.29	0.794746	191	527	5451	1	476	50	552.876
928	945	034977-C	Hordeum vulgare	HEB-17-010	C	1	1	NW	3	5	6/29/2014 2:48	29.7	30	9.7	10	4364	4364	139.5	20283	RGB_SV1	6310	96528900	4682320	2.42437	0.117599	20.6156	6209	0.983994	101	0.0160063	2130	719.002	0.337559	597.396	1088.46	-3.25235	1018.79	1953.53	0.0927764	68013	1305.2	0.82351	210	582	6310	1	537	44	614.842
929	946	034977-C	Hordeum vulgare	HEB-17-010	C	1	1	NW	3	5	6/30/2014 2:48	30.7	31	10.7	11	4348	4348	155.5	22640	RGB_SV1	6691	141570000	6424380	3.16221	0.143499	22.0364	6585	0.984158	106	0.0158422	2309	796.814	0.34509	696.831	355.387	3.43387	1028.84	1937.65	0.0762977	87696	1511.6	0.833899	213	683	6691	1	635	47	717.108
930	947	034977-C	Hordeum vulgare	HEB-17-010	C	1	1	NW	3	5	7/1/2014 2:48	31.7	32	11.7	12	4336	4336	167.5	24789	RGB_SV1	7971	188319000	7624400	2.96393	0.12	24.6995	7882	0.988835	89	0.0111655	2246	632.859	0.281771	670.099	334.853	0.858402	1012.2	1892.32	0.109787	72604	1453.87	0.850411	265	655	7971	1	645	9	689.098
931	948	034977-C	Hordeum vulgare	HEB-17-010	C	1	1	NW	3	5	7/2/2014 10:24	33.02	33	13.02	13	4323	4323	180.5	28740	RGB_SV1	8999	203550000	9641740	2.51353	0.11906	21.1114	8825	0.980664	174	0.0193355	2717	820.323	0.301922	629.814	367.882	1.14752	1055.93	1902.42	0.113698	79148	1358.16	0.827279	247	622	8964	0.996111	605	16	648.709
932	949	034978-C	Hordeum vulgare	HEB-25-103	C	1	1	NW	3	6	6/13/2014 2:48	13.7	14	-6.3	-6	4319	4319	NA	3874	RGB_SV1	1877	7258080	15450.5	2.06012	0.00438544	469.764	1869	0.995738	8	0.00426212	503	134.794	0.267981	224.056	100.627	0.549992	1010.49	2047.79	0.763008	2460	454.24	0.991521	15	225	1877	1	222	2	230.757
933	950	034978-C	Hordeum vulgare	HEB-25-103	C	1	1	NW	3	6	6/14/2014 2:48	14.7	15	-5.3	-5	4310	4310	9	5039	RGB_SV1	2301	8438270	29616	1.59375	0.00559362	284.923	2244	0.975228	57	0.0247718	528	121.158	0.229465	229.079	111.456	-2.98743	1003.69	2054.31	0.785324	2930	464.26	0.986059	18	230	2301	1	218	11	235.951
934	951	034978-C	Hordeum vulgare	HEB-25-103	C	1	1	NW	3	6	6/15/2014 2:48	15.7	16	-4.3	-4	4301	4301	18	5358	RGB_SV1	1731	7746720	33746.2	2.58538	0.0112624	229.558	1669	0.964183	62	0.0358175	648	242.579	0.37435	227.22	219.598	-2.07241	1000.93	2052.06	0.493162	3510	468.117	0.982726	25	228	1731	1	216	11	234.037
935	952	034978-C	Hordeum vulgare	HEB-25-103	C	1	1	NW	3	6	6/16/2014 2:48	16.7	17	-3.3	-3	4294	4294	25	6926	RGB_SV1	2669	17232000	34120.6	2.41901	0.00478983	505.032	2616	0.980142	53	0.0198576	711	189.405	0.266392	306.08	536.823	5.49428	1003.49	2022.7	0.695596	3837	618.239	0.992111	21	307	2669	1	295	11	315.241
936	953	034978-C	Hordeum vulgare	HEB-25-103	C	1	1	NW	3	6	6/17/2014 2:48	17.7	18	-2.3	-2	4287	4287	32	7296	RGB_SV1	2164	15385700	159806	3.28551	0.0341255	96.2772	2164	1	0	0	963	428.544	0.445009	329.735	833.647	-1.31008	972.216	1991.51	0.276514	7826	667.788	0.959303	74	323	2164	1	326	0	339.627
937	954	034978-C	Hordeum vulgare	HEB-25-103	C	1	1	NW	3	6	6/18/2014 2:48	18.7	19	-1.3	-1	4280	4281	39	8069	RGB_SV1	2342	20880700	40630.9	3.8069	0.00740769	513.912	2338	0.998292	4	0.00170794	892	339.737	0.380871	370.277	702.279	-1.97665	982.512	1976.08	0.384123	6097	746.723	0.992247	54	369	2342	1	364	4	381.385
938	955	034978-C	Hordeum vulgare	HEB-25-103	C	1	1	NW	3	6	6/20/2014 2:48	20.7	21	0.7	1	4459	4459	50	10363	RGB_SV1	2973	31988900	767880	3.61918	0.0868767	41.6588	2943	0.989909	30	0.0100908	1042	365.208	0.350488	399.552	987.078	-10.9147	1016.65	1987.38	0.179724	16542	831.301	0.908431	81	400	2973	1	394	5	411.3
939	956	034978-C	Hordeum vulgare	HEB-25-103	C	1	1	NW	3	6	6/21/2014 2:48	21.7	22	1.7	2	4450	4450	59	13263	RGB_SV1	4274	49608700	2039550	2.71574	0.111652	24.3234	4249	0.994151	25	0.00584932	1362	434.03	0.318671	414.108	560.061	0.115211	961.891	1982.04	0.171895	24864	881.961	0.848281	184	390	4274	1	384	5	426.179
940	957	034978-C	Hordeum vulgare	HEB-25-103	C	1	1	NW	3	6	6/22/2014 2:49	22.7	23	2.7	3	4439	4439	70	15171	RGB_SV1	5487	66471500	1768980	2.20783	0.0587562	37.5761	5447	0.99271	40	0.00728996	1581	455.542	0.288136	445.687	645.286	-0.93079	970.033	1965.07	0.231578	23694	938.757	0.898997	176	427	5487	1	421	5	458.756
941	958	034978-C	Hordeum vulgare	HEB-25-103	C	1	1	NW	3	6	6/23/2014 2:48	23.7	24	3.7	4	4426	4426	83	15860	RGB_SV1	6161	89508700	4050960	2.3581	0.106722	22.0957	6131	0.995131	30	0.00486934	1966	627.359	0.319104	507.799	615.765	-3.42467	978.576	1955.04	0.15714	39207	1070.93	0.834306	172	505	6161	1	500	4	522.429
942	959	034978-C	Hordeum vulgare	HEB-25-103	C	1	1	NW	3	6	6/24/2014 2:48	24.7	25	4.7	5	4413	4413	96	20320	RGB_SV1	6916	104092000	9592380	2.17623	0.200547	10.8515	6873	0.993783	43	0.00621747	2154	670.867	0.311452	491.435	694.014	-10.7013	982.305	1951.38	0.128967	53626	1103.83	0.690968	239	489	6916	1	483	5	505.822
943	960	034978-C	Hordeum vulgare	HEB-25-103	C	1	1	NW	3	6	6/25/2014 2:48	25.7	26	5.7	6	4402	4402	107	21702	RGB_SV1	7746	166254000	3804000	2.77088	0.0633994	43.7052	7695	0.993416	51	0.00658404	2260	659.385	0.291764	596.471	840.666	0.346652	949.049	1926.34	0.172356	44942	1263.81	0.912526	270	564	7746	1	558	5	613.688
944	961	034978-C	Hordeum vulgare	HEB-25-103	C	1	1	NW	3	6	6/26/2014 2:48	26.7	27	6.7	7	4391	4391	118	22683	RGB_SV1	7809	170298000	10014100	2.79266	0.164218	17.0058	7775	0.995646	34	0.00435395	2455	771.805	0.314381	648.038	203.137	-4.79201	999.211	1923.82	0.106727	73168	1375.75	0.790187	203	649	7809	1	643	5	667.479
945	962	034978-C	Hordeum vulgare	HEB-25-103	C	1	1	NW	3	6	6/27/2014 2:48	27.7	28	7.7	8	4381	4381	128	26574	RGB_SV1	7919	101748000	8956630	1.6225	0.142825	11.3601	7872	0.994065	47	0.00593509	2229	627.408	0.281475	469.881	555.078	7.54917	990.873	1945.51	0.14095	56183	1066.88	0.70256	207	469	7919	1	463	5	483.711
946	963	034978-C	Hordeum vulgare	HEB-25-103	C	1	1	NW	3	6	6/28/2014 2:48	28.7	29	8.7	9	4367	4367	142	30088	RGB_SV1	8977	125522000	6477190	1.5576	0.0803756	19.379	8908	0.992314	69	0.00768631	2739	835.705	0.305113	493.447	690.416	0.296203	959.213	1930.79	0.214838	41785	1060.93	0.813351	204	484	8977	1	477	6	507.423
947	964	034978-C	Hordeum vulgare	HEB-25-103	C	1	1	NW	3	6	6/29/2014 2:49	29.7	30	9.7	10	4349	4349	160	32920	RGB_SV1	10063	152953000	31579200	1.51044	0.31185	4.84347	9985	0.992249	78	0.00775117	2995	891.387	0.297625	453.194	1882.79	-7.52818	968.926	1923.45	0.121447	82859	1187.86	0.432619	313	429	10063	1	421	7	467.906
948	965	034978-C	Hordeum vulgare	HEB-25-103	C	1	1	NW	3	6	6/30/2014 2:49	30.7	31	10.7	11	4332	4332	177	36710	RGB_SV1	11027	202644000	34417600	1.66655	0.283051	5.88782	10944	0.992473	83	0.00752698	3043	839.743	0.275959	507.868	8727.37	0.495069	968.632	1904.33	0.118603	92974	1278.95	0.503578	335	482	11027	1	474	7	523.104
949	966	034978-C	Hordeum vulgare	HEB-25-103	C	1	1	NW	3	6	7/1/2014 2:48	31.7	32	11.7	12	4317	4317	192	38339	RGB_SV1	11376	215992000	13487500	1.66901	0.10422	16.0142	11298	0.993143	78	0.00685654	2769	673.994	0.243407	669.269	392.995	6.17992	965.073	1893.75	0.139514	81540	1438.67	0.778721	258	661	11376	1	654	6	688.676
950	967	034978-C	Hordeum vulgare	HEB-25-103	C	1	1	NW	3	6	7/2/2014 10:24	33.02	33	13.02	13	4302	4302	207	40453	RGB_SV1	12578	262857000	21916400	1.66149	0.138531	11.9936	11380	0.904754	1198	0.0952457	3318	875.268	0.263794	733.542	965.696	0.0738851	976.964	1962.94	0.14449	87051	1571.43	0.715849	200	731	12560	0.998569	582	148	755.548
951	968	034979-S	Hordeum vulgare	HEB-25-103	S	2	1	NW	3	7	6/13/2014 2:49	13.7	14	-6.3	-6	4299	4299	NA	5586	RGB_SV1	2055	5164860	186767	1.22302	0.0442259	27.654	2035	0.990268	20	0.00973236	680	225.012	0.3309	198.658	1189.9	-2.96836	985.96	2058.23	0.382112	5378	418.474	0.865275	57	193	2055	1	186	6	204.618
952	969	034979-S	Hordeum vulgare	HEB-25-103	S	2	1	NW	3	7	6/14/2014 2:49	14.7	15	-5.3	-5	4290	4290	9	6333	RGB_SV1	2555	6025910	573968	0.923083	0.0879237	10.4987	2513	0.983562	42	0.0164384	793	246.125	0.310372	203.121	737.877	-8.10786	991.106	2056.17	0.382485	6680	457.237	0.682387	56	204	2555	1	192	11	209.214
953	970	034979-S	Hordeum vulgare	HEB-25-103	S	2	1	NW	3	7	6/15/2014 2:49	15.7	16	-4.3	-4	4282	4282	17	7051	RGB_SV1	2981	11238700	884184	1.26471	0.099499	12.7108	2950	0.989601	31	0.0103992	973	317.588	0.3264	266.188	226.568	-8.19058	993.81	2036.87	0.340413	8757	559.669	0.729537	61	267	2981	1	255	11	274.137
954	971	034979-S	Hordeum vulgare	HEB-25-103	S	2	1	NW	3	7	6/16/2014 2:49	16.7	17	-3.3	-3	4275	4281	24	7898	RGB_SV1	3343	19110900	933338	1.71005	0.0835153	20.4759	3303	0.988035	40	0.0119653	1050	329.794	0.314089	316.228	495.551	-8.93893	996.066	2019.71	0.338669	9871	652.942	0.822417	58	317	3343	1	306	10	325.715
955	972	034979-S	Hordeum vulgare	HEB-25-103	S	2	1	NW	3	7	6/17/2014 2:49	17.7	18	-2.3	-2	4273	4281	32	8515	RGB_SV1	2972	23616000	1169920	2.67368	0.132452	20.186	2942	0.989906	30	0.0100942	1090	399.764	0.366756	362.442	596.735	-14.8805	1003.12	2017.87	0.234293	12685	747.291	0.820108	83	361	2972	1	349	11	373.315
956	973	034979-S	Hordeum vulgare	HEB-25-103	S	2	1	NW	3	7	6/18/2014 2:49	18.7	19	-1.3	-1	4271	4280	42	9492	RGB_SV1	3347	27520600	1236460	2.45666	0.110374	22.2576	3313	0.989842	34	0.0101583	1152	396.505	0.344189	400.106	439.48	-7.45244	1002.55	2010.76	0.23491	14248	823.053	0.835408	84	399	3347	1	388	10	412.109
957	974	034979-S	Hordeum vulgare	HEB-25-103	S	2	1	NW	3	7	6/20/2014 2:49	20.7	21	0.7	1	4456	4456	54	12267	RGB_SV1	4786	43495700	1421200	1.89889	0.0620455	30.6048	4780	0.998746	6	0.00125366	1581	522.265	0.330339	397.986	1995.62	-1.20899	1000.83	1971.71	0.273517	17498	826.518	0.877442	76	398	4786	1	393	4	409.926
958	975	034979-S	Hordeum vulgare	HEB-25-103	S	2	1	NW	3	7	6/21/2014 2:49	21.7	22	1.7	2	4447	4447	63	13728	RGB_SV1	5712	58981500	1865560	1.80776	0.0571785	31.616	5704	0.998599	8	0.00140056	1536	413.042	0.268908	430.669	174.497	-2.11493	1010.01	1958.72	0.287411	19874	889.857	0.881121	98	431	5712	1	426	4	443.589
959	976	034979-S	Hordeum vulgare	HEB-25-103	S	2	1	NW	3	7	6/22/2014 2:49	22.7	23	2.7	3	4435	4435	75	17026	RGB_SV1	5845	83139500	11692200	2.43354	0.342238	7.11066	5821	0.995894	24	0.00410607	2223	845.463	0.380325	468.902	1002.37	-16.8881	1089.83	1972.29	0.0945869	61795	1119.66	0.567628	374	367	5845	1	360	6	482.969
960	977	034979-S	Hordeum vulgare	HEB-25-103	S	2	1	NW	3	7	6/23/2014 2:49	23.7	24	3.7	4	4422	4422	88	17419	RGB_SV1	6083	90934100	2828080	2.45749	0.0764285	32.154	6068	0.997534	15	0.00246589	1826	548.13	0.300181	506.596	385.416	4.11928	1017.89	1946.79	0.177337	34302	1067.09	0.88299	189	489	6083	1	483	5	521.794
961	978	034979-S	Hordeum vulgare	HEB-25-103	S	2	1	NW	3	7	6/24/2014 2:49	24.7	25	4.7	5	4410	4410	100	18561	RGB_SV1	7435	131733000	3848680	2.38305	0.0696225	34.2281	7418	0.997714	17	0.00228648	2342	737.722	0.314997	572.031	563.482	-11.9412	983.187	1927.82	0.232707	31950	1170.47	0.889678	88	573	7435	1	566	6	589.192
962	979	034979-S	Hordeum vulgare	HEB-25-103	S	2	1	NW	3	7	6/25/2014 2:49	25.7	26	5.7	6	4400	4400	110	20537	RGB_SV1	7646	144428000	4970700	2.47049	0.0850255	29.0559	7618	0.996338	28	0.00366205	2397	751.453	0.313497	586.973	455.583	-3.14352	1006.86	1924.22	0.187498	40779	1214.45	0.871343	139	585	7646	1	578	6	604.479
963	980	034979-S	Hordeum vulgare	HEB-25-103	S	2	1	NW	3	7	6/26/2014 2:49	26.7	27	6.7	7	4391	4391	119	21444	RGB_SV1	8117	161686000	9051210	2.45403	0.137378	17.8634	8099	0.997782	18	0.00221757	2757	936.436	0.339657	612.099	648.406	-8.87658	995.409	1912.77	0.152058	53381	1274.91	0.799191	156	613	8117	1	608	4	630.444
964	981	034979-S	Hordeum vulgare	HEB-25-103	S	2	1	NW	3	7	6/27/2014 2:49	27.7	28	7.7	8	4382	4382	128	22656	RGB_SV1	8847	174059000	9121320	2.22384	0.116537	19.0826	8821	0.997061	26	0.00293885	2894	946.675	0.327116	625.231	552.838	-1.75779	990.255	1906.79	0.160278	55198	1303.27	0.810741	154	626	8847	1	620	5	643.911
965	982	034979-S	Hordeum vulgare	HEB-25-103	S	2	1	NW	3	7	6/28/2014 2:49	28.7	29	8.7	9	4370	4370	140	24782	RGB_SV1	9101	169708000	8129130	2.04891	0.0981445	20.8765	9067	0.996264	34	0.00373585	2997	986.925	0.329304	601.468	574.021	-7.13269	1008.88	1905.56	0.178384	51019	1254.27	0.825513	167	601	9101	1	593	7	619.512
966	983	034979-S	Hordeum vulgare	HEB-25-103	S	2	1	NW	3	7	6/29/2014 2:49	29.7	30	9.7	10	4355	4355	155	26013	RGB_SV1	9543	184817000	8699100	2.02942	0.0955223	21.2455	9502	0.995704	41	0.00429634	3013	951.291	0.315729	600.75	529.411	-6.38768	1004.72	1898.84	0.178936	53332	1256.23	0.828272	169	601	9543	1	593	7	618.721
967	984	034979-S	Hordeum vulgare	HEB-25-103	S	2	1	NW	3	7	6/30/2014 2:49	30.7	31	10.7	11	4342	4342	168	24538	RGB_SV1	11094	277721000	12447200	2.25649	0.101134	22.312	11054	0.996395	40	0.00360555	3547	1134.06	0.319722	663.591	1651.53	-3.38963	981.462	1869.25	0.163308	67933	1398.51	0.835775	162	664	11094	1	656	7	683.499
968	985	034979-S	Hordeum vulgare	HEB-25-103	S	2	1	NW	3	7	7/1/2014 2:49	31.7	32	11.7	12	4331	4331	179	29283	RGB_SV1	12130	331913000	10326900	2.25581	0.0701854	32.1407	12089	0.99662	41	0.00338005	3677	1114.62	0.303133	707.571	2316.39	-6.64126	1019.37	1860.64	0.18877	64258	1466.86	0.882945	182	705	12130	1	698	6	728.798
969	986	034979-S	Hordeum vulgare	HEB-25-103	S	2	1	NW	3	7	7/2/2014 10:25	33.02	33	13.02	13	4322	4322	188	32532	RGB_SV1	10174	374878000	6604170	3.62165	0.0638021	56.7638	10010	0.983881	164	0.0161195	2944	851.891	0.289365	754.022	557.696	-3.85684	1117.37	1881.88	0.115736	87907	1621.57	0.931951	441	659	10024	0.985257	644	14	776.643
970	987	034980-S	Hordeum vulgare	HEB-17-141	S	2	1	NW	3	8	6/13/2014 2:50	13.7	14	-6.3	-6	4332	4332	NA	6842	RGB_SV1	3282	17104300	560850	1.58792	0.0520678	30.4971	3255	0.991773	27	0.00822669	900	246.801	0.274223	310.466	695.078	-7.22832	1052.23	2026.19	0.336788	9745	637.908	0.877036	54	311	3282	1	301	9	319.674
971	988	034980-S	Hordeum vulgare	HEB-17-141	S	2	1	NW	3	8	6/14/2014 2:50	14.7	15	-5.3	-5	4321	4321	11	8328	RGB_SV1	3523	25588400	871916	2.06167	0.0702505	29.3473	3467	0.984105	56	0.0158955	1013	291.277	0.287539	382.427	164.309	-6.41606	1069.41	2016.36	0.242347	14537	781.224	0.872536	68	382	3523	1	367	14	393.899
972	989	034980-S	Hordeum vulgare	HEB-17-141	S	2	1	NW	3	8	6/15/2014 2:50	15.7	16	-4.3	-4	4311	4311	21	9937	RGB_SV1	3900	34140300	1810860	2.24459	0.119057	18.8531	3828	0.981538	72	0.0184615	1285	423.391	0.329487	385.689	1033.28	-4.4376	1045.56	2013.84	0.200298	19471	809.289	0.808668	110	381	3900	1	365	15	396.912
973	990	034980-S	Hordeum vulgare	HEB-17-141	S	2	1	NW	3	8	6/16/2014 2:49	16.7	17	-3.3	-3	4301	4301	31	10097	RGB_SV1	3915	35970300	1558550	2.34682	0.101685	23.0793	3870	0.988506	45	0.0114943	1298	430.346	0.331545	402.515	1254.29	-8.77658	1032.96	1997.47	0.217186	18026	835.64	0.840781	116	394	3915	1	380	13	414.15
974	991	034980-S	Hordeum vulgare	HEB-17-141	S	2	1	NW	3	8	6/17/2014 2:50	17.7	18	-2.3	-2	4294	4294	38	11936	RGB_SV1	4756	39185600	3360500	1.73238	0.148566	11.6607	4707	0.989697	49	0.0103028	1433	431.768	0.301304	402.011	856.421	-12.7219	1074.47	1982.8	0.19491	24401	869.036	0.709015	116	403	4756	1	387	15	414.072
975	992	034980-S	Hordeum vulgare	HEB-17-141	S	2	1	NW	3	8	6/18/2014 2:50	18.7	19	-1.3	-1	4286	4286	46	13562	RGB_SV1	5134	45246300	4426410	1.71661	0.167934	10.2219	5087	0.990845	47	0.00915466	1744	592.43	0.339696	417.433	239.196	-4.4866	1069.18	1978.66	0.165107	31095	922.91	0.675317	112	412	5134	1	397	14	429.956
976	993	034980-S	Hordeum vulgare	HEB-17-141	S	2	1	NW	3	8	6/20/2014 2:50	20.7	21	0.7	1	4465	4465	56.5	16001	RGB_SV1	6525	87392900	2733750	2.05265	0.0642092	31.9682	6497	0.995709	28	0.00429119	1932	572.05	0.296092	530.352	925.191	-2.26264	1087.76	1939.72	0.241918	26972	1082.92	0.882351	99	524	6525	1	515	8	546.092
977	994	034980-S	Hordeum vulgare	HEB-17-141	S	2	1	NW	3	8	6/21/2014 2:50	21.7	22	1.7	2	4454	4454	67.5	19045	RGB_SV1	6166	106200000	9201170	2.79329	0.242012	11.542	6136	0.995135	30	0.00486539	2059	687.558	0.333928	539.371	1969.07	-14.433	1144.64	1944.29	0.136749	45090	1165.82	0.7065	283	462	6166	1	452	9	555.552
978	995	034980-S	Hordeum vulgare	HEB-17-141	S	2	1	NW	3	8	6/22/2014 2:50	22.7	23	2.7	3	4443	4443	78.5	20365	RGB_SV1	6602	131476000	14060400	3.01645	0.322586	9.35085	6592	0.998485	10	0.00151469	2596	1020.78	0.393214	573.844	2151.24	-5.12062	1152.14	1926.64	0.114568	57625	1262.78	0.650892	318	480	6602	1	476	3	591.059
979	996	034980-S	Hordeum vulgare	HEB-17-141	S	2	1	NW	3	8	6/23/2014 2:50	23.7	24	3.7	4	4431	4431	90.5	21086	RGB_SV1	7053	147636000	13040300	2.96786	0.262143	11.3215	7028	0.996455	25	0.00354459	2689	1025.2	0.381256	598.304	2067.35	0.459178	1096.39	1915.24	0.118785	59376	1296.12	0.701712	233	569	7053	1	559	9	616.253
980	997	034980-S	Hordeum vulgare	HEB-17-141	S	2	1	NW	3	8	6/24/2014 2:50	24.7	25	4.7	5	4418	4418	103.5	22036	RGB_SV1	7199	149352000	25461200	2.88181	0.491285	5.86586	7166	0.995416	33	0.00458397	2744	1045.91	0.381164	570.562	648.392	-15.8077	1126.04	1917.66	0.0760407	94673	1397.41	0.502261	362	518	7199	1	509	8	589.422
981	998	034980-S	Hordeum vulgare	HEB-17-141	S	2	1	NW	3	8	6/25/2014 2:50	25.7	26	5.7	6	4408	4408	113.5	25093	RGB_SV1	8357	176421000	39649600	2.52609	0.567725	4.44949	8320	0.995573	37	0.00442743	2911	1013.99	0.348331	602.628	892.264	-14.2776	1160.73	1901.92	0.0718517	116309	1497.22	0.400681	409	582	8357	1	573	8	625.682
982	999	034980-S	Hordeum vulgare	HEB-17-141	S	2	1	NW	3	8	6/26/2014 2:50	26.7	27	6.7	7	4399	4399	122.5	27123	RGB_SV1	8914	203161000	63588100	2.55679	0.800259	3.19496	8894	0.997756	20	0.00224366	2934	965.712	0.329145	666.773	1176.47	-25.6013	1174.5	1896.42	0.064848	137460	1626.31	0.273777	428	646	8914	1	639	6	686.776
983	1000	034980-S	Hordeum vulgare	HEB-17-141	S	2	1	NW	3	8	6/27/2014 2:50	27.7	28	7.7	8	4391	4391	130.5	30043	RGB_SV1	9936	266839000	78581600	2.70287	0.795972	3.39569	9900	0.996377	36	0.00362319	3307	1100.67	0.33283	742.004	811.465	-30.6778	1185.67	1893.12	0.0649624	152950	1762.82	0.297035	437	718	9936	1	709	8	764.264
984	1001	034980-S	Hordeum vulgare	HEB-17-141	S	2	1	NW	3	8	6/28/2014 2:50	28.7	29	8.7	9	4380	4380	141.5	31008	RGB_SV1	11355	345131000	103073000	2.67676	0.79941	3.34842	11311	0.996125	44	0.00387494	3947	1371.98	0.3476	786.292	509.558	0.501504	1046.62	1862.33	0.0629689	180327	1962.06	0.291667	567	721	11355	1	711	9	813.292
985	1002	034980-S	Hordeum vulgare	HEB-17-141	S	2	1	NW	3	8	6/29/2014 2:50	29.7	30	9.7	10	4366	4366	155.5	33234	RGB_SV1	11606	292736000	92287100	2.17326	0.685135	3.17201	11541	0.994399	65	0.00560055	3985	1368.28	0.343357	672.655	1794.47	-9.02909	1061.83	1876.14	0.0795629	145872	1731.35	0.27104	463	648	11606	1	636	11	705.362
986	1003	034980-S	Hordeum vulgare	HEB-17-141	S	2	1	NW	3	8	6/30/2014 2:50	30.7	31	10.7	11	4351	4351	170.5	34907	RGB_SV1	11689	271134000	94984300	1.9844	0.69518	2.85451	11643	0.996065	46	0.00393532	3980	1355.15	0.340491	633.925	1370.14	-13.307	1076.52	1883.49	0.0760908	153619	1674.47	0.231484	468	626	11689	1	616	9	671.234
987	1004	034980-S	Hordeum vulgare	HEB-17-141	S	2	1	NW	3	8	7/1/2014 2:50	31.7	32	11.7	12	4340	4340	181.5	35688	RGB_SV1	11997	250042000	103960000	1.73727	0.722306	2.40517	11959	0.996832	38	0.00316746	3704	1143.59	0.308744	602.625	2263.37	-11.9782	1088.97	1868.53	0.0779335	153939	1645.87	0.170286	498	600	11997	1	590	9	648.538
988	1005	034980-S	Hordeum vulgare	HEB-17-141	S	2	1	NW	3	8	7/2/2014 10:25	33.02	33	13.02	13	4330	4330	191.5	36277	RGB_SV1	10346	222292000	135439000	2.07673	1.26532	1.64127	10232	0.988981	114	0.0110188	3536	1208.52	0.341775	573.665	4093.16	-37.6999	1168.02	1906.15	0.0580747	178150	1659.09	0.0589461	548	534	10323	0.997777	517	16	607.408
989	1006	034981-C	Hordeum vulgare	HEB-17-141	C	1	1	NW	3	9	6/13/2014 2:50	13.7	14	-6.3	-6	4326	4326	NA	8120	RGB_SV1	3056	20985300	2646960	2.24702	0.283426	7.92808	2984	0.97644	72	0.0235602	891	259.778	0.291558	312.405	966.725	-9.97182	1061.04	2027.62	0.124293	24587	758.273	0.602157	134	310	3056	1	300	9	326.341
990	1007	034981-C	Hordeum vulgare	HEB-17-141	C	1	1	NW	3	9	6/14/2014 2:50	14.7	15	-5.3	-5	4314	4314	12	9010	RGB_SV1	3349	25441200	2300170	2.26834	0.205083	11.0606	3225	0.962974	124	0.037026	1068	340.586	0.318901	360.311	801.375	-2.88046	1084.82	2025.76	0.127111	26347	836.277	0.695841	160	340	3349	1	324	15	368.001
991	1008	034981-C	Hordeum vulgare	HEB-17-141	C	1	1	NW	3	9	6/15/2014 2:50	15.7	16	-4.3	-4	4305	4305	21	9754	RGB_SV1	2710	16872200	1996940	2.29738	0.271911	8.44902	2579	0.951661	131	0.0483395	766	216.515	0.282657	297.599	456.676	-6.5786	1073.44	2036.45	0.115941	23374	723.644	0.621476	137	290	2710	1	272	17	307.501
992	1009	034981-C	Hordeum vulgare	HEB-17-141	C	1	1	NW	3	9	6/16/2014 2:50	16.7	17	-3.3	-3	4297	4297	29	11018	RGB_SV1	3600	20537200	2427530	1.58466	0.18731	8.46009	3490	0.969445	110	0.0305556	1035	297.562	0.2875	317.592	485.564	0.476154	1084.57	2034.8	0.15544	23160	750.253	0.621867	156	296	3599	0.999722	279	16	325.159
993	1010	034981-C	Hordeum vulgare	HEB-17-141	C	1	1	NW	3	9	6/17/2014 2:50	17.7	18	-2.3	-2	4290	4289	36	12473	RGB_SV1	4039	23818400	3573770	1.46004	0.219068	6.66478	3905	0.966824	134	0.0331765	1215	365.493	0.300817	322.224	432.64	0.803993	1053.78	2020.21	0.119515	33795	804.009	0.546219	135	319	4039	1	302	16	335.091
994	1011	034981-C	Hordeum vulgare	HEB-17-141	C	1	1	NW	3	9	6/18/2014 2:50	18.7	19	-1.3	-1	4281	4281	44	13180	RGB_SV1	4635	35651400	3348640	1.6595	0.155872	10.6466	4483	0.967206	152	0.032794	1328	380.493	0.286516	393.544	1115.27	-0.633633	1064.29	2005.56	0.130317	35567	918.699	0.68604	133	386	4635	1	370	15	403.379
995	1012	034981-C	Hordeum vulgare	HEB-17-141	C	1	1	NW	3	9	6/20/2014 2:50	20.7	21	0.7	1	4456	4456	56.5	17225	RGB_SV1	5806	94187200	3334480	2.79407	0.0989178	28.2464	5724	0.985877	82	0.0141233	1633	459.299	0.281261	559.317	260.451	2.81287	1010.09	1971.12	0.137687	42168	1207.37	0.867908	208	521	5806	1	510	10	576.097
996	1013	034981-C	Hordeum vulgare	HEB-17-141	C	1	1	NW	3	9	6/21/2014 2:50	21.7	22	1.7	2	4445	4445	67.5	20135	RGB_SV1	6967	165033000	4086800	3.4	0.084196	40.3819	6884	0.988087	83	0.0119133	1988	567.266	0.285345	631.804	963.97	-4.76224	1115.6	1947.19	0.127323	54719	1372.29	0.905675	235	597	6967	1	588	8	643.232
997	1014	034981-C	Hordeum vulgare	HEB-17-141	C	1	1	NW	3	9	6/22/2014 2:50	22.7	23	2.7	3	4432	4432	80.5	20981	RGB_SV1	6277	150955000	3952370	3.83127	0.100312	38.1936	6224	0.991557	53	0.00844352	1577	396.197	0.251235	610.029	983.558	0.306484	1059.85	1913.73	0.123483	50833	1343.86	0.900546	139	611	6277	1	602	8	628.321
998	1015	034981-C	Hordeum vulgare	HEB-17-141	C	1	1	NW	3	9	6/23/2014 2:50	23.7	24	3.7	4	4418	4418	94.5	23332	RGB_SV1	7052	162059000	9088940	3.25873	0.182763	17.8303	6986	0.990641	66	0.00935905	2335	773.146	0.331112	609.513	1104.93	-7.21246	1083.94	1922.05	0.0910194	77478	1393.81	0.798858	211	610	7052	1	601	8	627.757
999	1016	034981-C	Hordeum vulgare	HEB-17-141	C	1	1	NW	3	9	6/24/2014 2:50	24.7	25	4.7	5	4402	4402	110.5	25579	RGB_SV1	8586	193437000	8432460	2.62396	0.114386	22.9396	8477	0.987305	109	0.0126951	2378	658.617	0.276962	608.817	1183.38	0.521572	1077.47	1905.77	0.121448	70697	1381.34	0.839892	178	608	8586	1	597	10	627.081
1000	1017	034981-C	Hordeum vulgare	HEB-17-141	C	1	1	NW	3	9	6/25/2014 2:50	25.7	26	5.7	6	4388	4388	124.5	29806	RGB_SV1	10125	266569000	33271600	2.60028	0.324551	8.01193	10017	0.989333	108	0.0106667	2982	878.254	0.294519	669.451	2300.31	-22.0778	1104.05	1894.8	0.0872973	115983	1603.98	0.605396	288	616	10125	1	607	8	683.245
1001	1018	034981-C	Hordeum vulgare	HEB-17-141	C	1	1	NW	3	9	6/26/2014 2:50	26.7	27	6.7	7	4376	4375	136.5	33768	RGB_SV1	12169	401077000	52521300	2.70843	0.354671	7.63645	12064	0.991372	105	0.00862848	3431	967.357	0.281946	830.292	860.33	-12.4126	1119.41	1861.19	0.0725321	167774	1924.74	0.590474	416	730	12169	1	721	8	843.874
1002	1019	034981-C	Hordeum vulgare	HEB-17-141	C	1	1	NW	3	9	6/27/2014 2:50	27.7	28	7.7	8	4364	4364	147.5	37214	RGB_SV1	12445	493862000	71614100	3.18872	0.46239	6.89616	12297	0.988108	148	0.0118923	3751	1130.57	0.301406	861.929	3198.79	-5.51755	1131.8	1825.15	0.0576424	215900	2074.08	0.55758	544	694	12445	1	683	10	885.883
1003	1020	034981-C	Hordeum vulgare	HEB-17-141	C	1	1	NW	3	9	6/28/2014 2:50	28.7	29	8.7	9	4348	4348	163.5	39663	RGB_SV1	11301	455186000	67346200	3.56414	0.527326	6.7589	11181	0.989381	120	0.0106185	3773	1259.67	0.333864	784.312	1340.2	0.43756	1112.39	1828.81	0.0635498	177829	1894.76	0.550907	422	689	11301	1	678	10	801.152
1004	1021	034981-C	Hordeum vulgare	HEB-17-141	C	1	1	NW	3	9	6/29/2014 2:51	29.7	30	9.7	10	4328	4328	183.5	43220	RGB_SV1	12595	387279000	53087900	2.44134	0.334656	7.29506	12394	0.984041	201	0.0159587	3811	1153.13	0.30258	666.827	6682.74	-22.4281	1079.57	1856.13	0.0908802	138589	1688.91	0.575918	312	634	12595	1	622	11	678.889
1005	1022	034981-C	Hordeum vulgare	HEB-17-141	C	1	1	NW	3	9	6/30/2014 2:50	30.7	31	10.7	11	4307	4307	204.5	46134	RGB_SV1	13727	447222000	57377300	2.3734	0.304501	7.79441	13590	0.99002	137	0.00998033	3676	984.409	0.267793	652.175	3834.88	-26.4163	1070.01	1852.26	0.104778	131010	1624.84	0.596884	294	612	13727	1	600	11	668.784
1006	1023	034981-C	Hordeum vulgare	HEB-17-141	C	1	1	NW	3	9	7/1/2014 2:50	31.7	32	11.7	12	4290	4290	221.5	49477	RGB_SV1	16041	536749000	57543400	2.08597	0.223632	9.32771	15862	0.988841	179	0.0111589	4446	1232.28	0.277165	700.386	2646.37	-19.4587	1059.59	1837.41	0.112378	142742	1737.69	0.650194	300	691	16039	0.999875	680	10	714.776
1007	1024	034981-C	Hordeum vulgare	HEB-17-141	C	1	1	NW	3	9	7/2/2014 10:26	33.02	33	13.02	13	4274	4273	237.5	59737	RGB_SV1	19751	640719000	55360000	1.64244	0.141912	11.5737	19500	0.987292	251	0.0127082	5469	1514.35	0.276897	666.478	5556.41	-17.9731	1006.96	1845.73	0.151161	130662	1523.79	0.707176	322	610	19658	0.995291	591	18	677.287
1008	1025	034982-C	Hordeum vulgare	HEB-24-092	C	1	1	NW	3	10	6/13/2014 2:51	13.7	14	-6.3	-6	4313	4313	NA	6736	RGB_SV1	2248	8227530	563159	1.62808	0.111439	14.6096	2220	0.987544	28	0.0124555	867	334.381	0.385676	270.017	342.853	-1.88359	1041.15	2053.34	0.210113	10699	591.946	0.760164	77	271	2248	1	263	7	278.1
1009	1026	034982-C	Hordeum vulgare	HEB-24-092	C	1	1	NW	3	10	6/14/2014 2:51	14.7	15	-5.3	-5	4303	4303	10	7065	RGB_SV1	2431	12371400	627488	2.09338	0.106178	19.7157	2355	0.968737	76	0.0312629	820	276.594	0.33731	319.025	205.456	-3.53035	1041.47	2053.19	0.197964	12280	674.695	0.816231	78	320	2431	1	307	12	328.596
1010	1027	034982-C	Hordeum vulgare	HEB-24-092	C	1	1	NW	3	10	6/15/2014 2:51	15.7	16	-4.3	-4	4293	4293	20	9190	RGB_SV1	3618	21187400	1846620	1.6186	0.141072	11.4736	3566	0.985627	52	0.0143726	1068	315.264	0.295191	335.529	349.882	-15.1631	1020.16	2025.58	0.208518	17351	717.567	0.705031	102	335	3618	1	322	12	345.314
1011	1028	034982-C	Hordeum vulgare	HEB-24-092	C	1	1	NW	3	10	6/16/2014 2:51	16.7	17	-3.3	-3	4285	4285	28	10046	RGB_SV1	3770	30242100	2197310	2.12779	0.1546	13.7632	3696	0.980371	74	0.0196286	1222	396.097	0.324138	377.195	527.693	-2.97172	1021.96	2012.68	0.17707	21291	801.377	0.747409	112	377	3770	1	363	13	388.205
1012	1029	034982-C	Hordeum vulgare	HEB-24-092	C	1	1	NW	3	10	6/17/2014 2:51	17.7	18	-2.3	-2	4278	4280	35	10626	RGB_SV1	4145	35778600	2245640	2.08245	0.130705	15.9325	4079	0.984077	66	0.0159228	1397	470.835	0.337033	387.088	862.191	-5.03503	1021.98	2001.59	0.188744	21961	819.487	0.777719	112	387	4145	1	372	14	398.348
1013	1030	034982-C	Hordeum vulgare	HEB-24-092	C	1	1	NW	3	10	6/18/2014 2:51	18.7	19	-1.3	-1	4272	4279	43	11610	RGB_SV1	4453	38569000	3517410	1.94506	0.177385	10.9652	4401	0.988322	52	0.0116775	1552	540.917	0.348529	378.893	1336.62	-5.19921	1022.82	1984.56	0.158334	28124	842.822	0.693636	114	379	4453	1	365	13	390.191
1014	1031	034982-C	Hordeum vulgare	HEB-24-092	C	1	1	NW	3	10	6/20/2014 2:51	20.7	21	0.7	1	4455	4455	55	15771	RGB_SV1	5627	77130200	10429000	2.43596	0.329374	7.39574	5594	0.994135	33	0.00586458	2077	766.648	0.369113	514.421	246.676	-9.44627	1018.56	1948.23	0.107357	52414	1145.63	0.580315	201	506	5627	1	499	6	529.854
1015	1032	034982-C	Hordeum vulgare	HEB-24-092	C	1	1	NW	3	10	6/21/2014 2:51	21.7	22	1.7	2	4443	4443	67	20564	RGB_SV1	7703	133164000	16309500	2.24422	0.274866	8.16479	7670	0.995716	33	0.00428405	2021	530.24	0.262365	575.664	384.902	-2.02273	1076.3	1946.9	0.122845	62705	1283.57	0.61117	310	511	7703	1	503	7	592.934
1016	1033	034982-C	Hordeum vulgare	HEB-24-092	C	1	1	NW	3	10	6/22/2014 2:51	22.7	23	2.7	3	4430	4430	80	23337	RGB_SV1	7643	136562000	18942400	2.33776	0.32427	7.20931	7607	0.99529	36	0.00471019	2518	829.56	0.329452	561.614	870.124	-0.751771	1053.24	1933.71	0.11998	63702	1264.77	0.572102	301	512	7643	1	504	7	577.954
1017	1034	034982-C	Hordeum vulgare	HEB-24-092	C	1	1	NW	3	10	6/23/2014 2:51	23.7	24	3.7	4	4416	4416	94	24539	RGB_SV1	8499	154337000	24132400	2.13665	0.334091	6.39541	8462	0.995646	37	0.00435345	2789	915.228	0.328156	570.772	772.573	4.56568	1064.1	1933.35	0.118615	71652	1308.4	0.532261	338	506	8499	1	499	6	587.895
1018	1035	034982-C	Hordeum vulgare	HEB-24-092	C	1	1	NW	3	10	6/24/2014 2:51	24.7	25	4.7	5	4400	4400	110	27147	RGB_SV1	9282	155520000	35806600	1.8051	0.415604	4.34332	9252	0.996768	30	0.00323206	3052	1003.52	0.328808	570.268	808.94	-6.9614	1043.53	1917.42	0.106805	86906	1365.53	0.391501	327	515	9282	1	508	6	586.93
1019	1036	034982-C	Hordeum vulgare	HEB-24-092	C	1	1	NW	3	10	6/25/2014 2:51	25.7	26	5.7	6	4386	4386	124	31929	RGB_SV1	11117	226637000	30935700	1.83382	0.250313	7.32609	11079	0.996582	38	0.00341819	3309	984.931	0.297652	576.59	1382.94	-11.2184	1070.22	1901.12	0.117568	94558	1392.54	0.577282	348	567	11117	1	560	6	599.051
1020	1037	034982-C	Hordeum vulgare	HEB-24-092	C	1	1	NW	3	10	6/26/2014 2:51	26.7	27	6.7	7	4373	4373	137	32436	RGB_SV1	11378	301629000	36588300	2.32992	0.282625	8.24386	11329	0.995693	49	0.00430656	3440	1040.04	0.302338	698.33	266.912	-25.7788	1044.34	1871.76	0.101832	111733	1558.39	0.614092	316	697	11378	1	689	7	719.28
1021	1038	034982-C	Hordeum vulgare	HEB-24-092	C	1	1	NW	3	10	6/27/2014 2:51	27.7	28	7.7	8	4361	4361	149	39722	RGB_SV1	14255	408681000	95029000	2.01117	0.467651	4.30059	14216	0.997264	39	0.00273588	3881	1056.62	0.272255	700.765	1233.46	-27.0914	1008.09	1852.78	0.0921121	154757	1812.07	0.387735	497	669	14255	1	662	6	731.962
1022	1039	034982-C	Hordeum vulgare	HEB-24-092	C	1	1	NW	3	10	6/28/2014 2:51	28.7	29	8.7	9	4344	4344	166	41705	RGB_SV1	15903	657087000	78188600	2.59815	0.309161	8.40387	15864	0.997548	39	0.00245237	4438	1238.5	0.279067	830.557	1205.29	-4.89181	1041.11	1814.76	0.0884788	179738	1973.16	0.619875	447	816	15903	1	808	7	854.69
1023	1040	034982-C	Hordeum vulgare	HEB-24-092	C	1	1	NW	3	10	6/29/2014 2:51	29.7	30	9.7	10	4324	4324	186	43440	RGB_SV1	15485	602942000	79144200	2.51451	0.330063	7.61828	15432	0.996577	53	0.00342267	4151	1112.74	0.268066	830.855	671.647	-16.4822	1032.49	1810.38	0.0914038	169413	1958.2	0.589724	447	814	15485	1	805	8	854.874
1024	1041	034982-C	Hordeum vulgare	HEB-24-092	C	1	1	NW	3	10	6/30/2014 2:51	30.7	31	10.7	11	4301	4301	209	46988	RGB_SV1	14589	542189000	42864400	2.54742	0.201393	12.6489	14541	0.99671	48	0.00329015	4063	1131.54	0.278497	782.024	3459.07	-9.12951	1044.12	1818.53	0.115205	126635	1738.53	0.728409	303	782	14589	1	773	8	805.432
1025	1042	034982-C	Hordeum vulgare	HEB-24-092	C	1	1	NW	3	10	7/1/2014 2:51	31.7	32	11.7	12	4282	4282	228	55173	RGB_SV1	18940	616534000	56672200	1.71869	0.157983	10.879	18458	0.974551	482	0.0254488	4466	1053.07	0.235797	775.812	3250.58	-0.748396	1071.66	1814.65	0.104826	180680	1853.4	0.691617	318	770	18940	1	760	9	800.001
1026	1043	034982-C	Hordeum vulgare	HEB-24-092	C	1	1	NW	3	10	7/2/2014 10:27	33.02	33	13.02	13	4265	4269	245	61050	RGB_SV1	19296	711565000	50497500	1.91109	0.135623	14.0911	18450	0.956157	846	0.0438433	4849	1218.53	0.251296	758.81	1815.57	-2.15701	1114.84	1793.04	0.101929	189308	1830.13	0.752507	369	713	19258	0.998031	696	16	775.997
1027	1044	034983-S	Hordeum vulgare	HEB-24-092	S	2	1	NW	3	11	6/13/2014 2:52	13.7	14	-6.3	-6	4318	4318	NA	6247	RGB_SV1	2730	9066240	62664.5	1.21647	0.00840806	144.679	2730	1	0	0	600	131.868	0.21978	261.008	345.196	7.4789	1033.46	1999.45	0.737041	3704	526.013	0.972731	25	262	2730	1	294	0	268.838
1028	1045	034983-S	Hordeum vulgare	HEB-24-092	S	2	1	NW	3	11	6/14/2014 2:51	14.7	15	-5.3	-5	4307	4307	11	7159	RGB_SV1	2502	11376600	102588	1.81735	0.0163879	110.896	2502	1	0	0	653	170.427	0.260991	312.57	310.51	5.15412	1037.78	1981.04	0.473774	5281	631.474	0.964572	50	311	2502	1	347	0	321.947
1029	1046	034983-S	Hordeum vulgare	HEB-24-092	S	2	1	NW	3	11	6/15/2014 2:51	15.7	16	-4.3	-4	4298	4298	20	8455	RGB_SV1	2503	17708200	111882	2.82652	0.0178583	158.275	2480	0.990811	23	0.00918897	872	303.789	0.348382	394.035	1239.84	3.80011	1037.21	1959.71	0.328737	7614	795.495	0.975044	53	393	2503	1	380	12	405.753
1030	1047	034983-S	Hordeum vulgare	HEB-24-092	S	2	1	NW	3	11	6/16/2014 2:51	16.7	17	-3.3	-3	4290	4290	28	11012	RGB_SV1	3963	33300000	132910	2.1203	0.00846268	250.546	3904	0.985112	59	0.0148877	924	215.437	0.233157	418.346	177.657	3.22888	1009.77	1981.93	0.561809	7054	843.245	0.984162	36	419	3963	1	406	12	430.781
1031	1048	034983-S	Hordeum vulgare	HEB-24-092	S	2	1	NW	3	11	6/17/2014 2:51	17.7	18	-2.3	-2	4284	4284	34	12108	RGB_SV1	3524	24438300	264624	1.96789	0.0213087	92.3512	3472	0.985244	52	0.014756	1134	364.914	0.321793	389.129	855.919	0.494933	1017.26	1978.58	0.3856	9139	785.582	0.95761	42	390	3524	1	376	13	400.755
1032	1049	034983-S	Hordeum vulgare	HEB-24-092	S	2	1	NW	3	11	6/18/2014 2:51	18.7	19	-1.3	-1	4277	4280	41	15074	RGB_SV1	6002	48400900	1093070	1.34357	0.0303429	44.2796	5946	0.99067	56	0.00933022	1677	468.565	0.279407	427.542	352.693	1.70676	982.705	1987.07	0.443574	13531	868.206	0.913611	136	407	6002	1	394	12	440.046
1033	1050	034983-S	Hordeum vulgare	HEB-24-092	S	2	1	NW	3	11	6/20/2014 2:52	20.7	21	0.7	1	4458	4458	52	17649	RGB_SV1	5298	40988200	4061960	1.46028	0.144714	10.0907	5279	0.996414	19	0.00358626	1665	523.259	0.31427	423.143	183.196	-0.749186	1012.98	1953.25	0.209863	25245	913.049	0.671858	114	424	5298	1	417	6	435.837
1034	1051	034983-S	Hordeum vulgare	HEB-24-092	S	2	1	NW	3	11	6/21/2014 2:52	21.7	22	1.7	2	4450	4450	60	19391	RGB_SV1	5952	75311000	3244490	2.12585	0.0915843	23.2119	5930	0.996304	22	0.00369624	1532	394.325	0.257392	503.359	280.279	-4.93913	1003.7	1947.47	0.219178	27156	1043.3	0.841616	104	504	5952	1	497	6	518.459
1035	1052	034983-S	Hordeum vulgare	HEB-24-092	S	2	1	NW	3	11	6/22/2014 2:52	22.7	23	2.7	3	4439	4439	71	21784	RGB_SV1	6446	64418000	10850200	1.55034	0.26113	5.93705	6439	0.998914	7	0.00108595	1786	494.849	0.277071	479.935	443.078	-11.5594	1075.27	1954.76	0.143146	45031	1079.27	0.506507	245	434	6446	1	429	4	494.333
1036	1053	034983-S	Hordeum vulgare	HEB-24-092	S	2	1	NW	3	11	6/23/2014 2:52	23.7	24	3.7	4	4427	4427	83	25396	RGB_SV1	7674	129269000	17942400	2.19508	0.304675	7.20466	7674	1	0	0	2294	685.749	0.298931	541.679	342.588	-10.0537	1113.62	1957.17	0.114493	67026	1276.62	0.571893	403	411	7674	1	418	0	557.929
1037	1054	034983-S	Hordeum vulgare	HEB-24-092	S	2	1	NW	3	11	6/24/2014 2:51	24.7	25	4.7	5	4415	4415	95	28061	RGB_SV1	7981	199333000	37444700	3.12942	0.587863	5.32339	7981	1	0	0	2484	773.118	0.311239	587.981	657.007	-10.5556	1134.78	1945.95	0.0757764	105323	1536.39	0.467465	585	357	7981	1	368	0	634.974
1038	1055	034983-S	Hordeum vulgare	HEB-24-092	S	2	1	NW	3	11	6/25/2014 2:52	25.7	26	5.7	6	4405	4405	105	30382	RGB_SV1	8985	230573000	58112100	2.85609	0.71983	3.96772	8985	1	0	0	2814	881.313	0.313189	653.073	1472.31	-26.1271	1120.22	1933.68	0.0631457	142290	1658.44	0.356888	652	434	8985	1	448	0	680.153
1039	1056	034983-S	Hordeum vulgare	HEB-24-092	S	2	1	NW	3	11	6/26/2014 2:52	26.7	27	6.7	7	4396	4396	114	32134	RGB_SV1	9114	230984000	64798100	2.78076	0.780089	3.56467	9114	1	0	0	2789	853.469	0.306013	647.791	771.411	-30.3494	1121.27	1929.37	0.0677424	134539	1643.95	0.315678	648	416	9114	1	430	0	675.797
1040	1057	034983-S	Hordeum vulgare	HEB-24-092	S	2	1	NW	3	11	6/27/2014 2:52	27.7	28	7.7	8	4388	4388	122	33086	RGB_SV1	11547	247310000	140930000	1.85482	1.05697	1.75484	11547	1	0	0	3215	895.144	0.278427	682.879	2875.04	-47.2383	1099.15	1898.93	0.0719206	160552	1758.18	0.0750793	671	467	11547	1	482	0	714.835
1041	1058	034983-S	Hordeum vulgare	HEB-24-092	S	2	1	NW	3	11	6/28/2014 2:52	28.7	29	8.7	9	4376	4375	134	35930	RGB_SV1	12428	294434000	206861000	1.90628	1.33929	1.42335	12428	1	0	0	3628	1059.09	0.291921	749.539	1554.41	-50.8528	1087.49	1873.94	0.0615372	201959	1960.6	0.0305183	693	577	12428	1	592	0	790.31
1042	1059	034983-S	Hordeum vulgare	HEB-24-092	S	2	1	NW	3	11	6/29/2014 2:52	29.7	30	9.7	10	4362	4362	147	41168	RGB_SV1	13421	310570000	231558000	1.72421	1.28555	1.34122	13421	1	0	0	3556	942.19	0.264958	736.862	1783.39	-45.096	1094.09	1871.37	0.0648423	206979	1961.24	0.0212415	683	587	13421	1	594	0	784.474
1043	1060	034983-S	Hordeum vulgare	HEB-24-092	S	2	1	NW	3	11	6/30/2014 2:52	30.7	31	10.7	11	4348	4348	161	45191	RGB_SV1	14865	397415000	226660000	1.79851	1.02576	1.75335	14863	0.999865	2	0.000134544	3801	971.921	0.255701	716.045	3881.01	-39.5536	1090.55	1859.36	0.0702631	211562	1972.95	0.0748638	653	632	14865	1	630	1	778.519
1044	1061	034983-S	Hordeum vulgare	HEB-24-092	S	2	1	NW	3	11	7/1/2014 2:52	31.7	32	11.7	12	4338	4338	171	46926	RGB_SV1	15343	435561000	230720000	1.85024	0.980087	1.88783	15342	0.999935	1	6.52e-05	4208	1154.09	0.274262	697.829	7209.96	-40.6746	1077.67	1848.67	0.0713817	214943	1974.53	0.0945189	633	661	15343	1	659	1	762.835
1045	1062	034983-S	Hordeum vulgare	HEB-24-092	S	2	1	NW	3	11	7/2/2014 10:27	33.02	33	13.02	13	4328	4328	181	45971	RGB_SV1	13812	517678000	189314000	2.7136	0.992359	2.7345	13792	0.998552	20	0.00144802	3936	1121.64	0.28497	736.291	9213.46	-33.8777	1044.68	1834.35	0.0626463	220476	2002.94	0.215716	672	662	13805	0.999493	654	7	792.41
1046	1063	034984-C	Hordeum vulgare	HEB-17-040	C	1	1	NW	3	12	6/13/2014 2:52	13.7	14	-6.3	-6	4308	4308	NA	4045	RGB_SV1	1933	7773540	106134	2.08044	0.0284046	73.2429	1745	0.902742	188	0.0972582	511	135.086	0.264356	424.468	1344.29	2.36086	1118.58	2069.68	0.151715	12741	865.617	0.946849	100	414	1933	1	173	240	437.202
1047	1064	034984-C	Hordeum vulgare	HEB-17-040	C	1	1	NW	3	12	6/14/2014 2:52	14.7	15	-5.3	-5	4299	4299	9	4201	RGB_SV1	1866	9025340	80360.9	2.59203	0.0230793	112.31	1643	0.880493	223	0.119507	550	162.111	0.294748	475.386	242.699	1.7815	1121.22	2069.07	0.155461	12003	962.094	0.96501	105	467	1866	1	218	248	489.648
1048	1065	034984-C	Hordeum vulgare	HEB-17-040	C	1	1	NW	3	12	6/15/2014 2:52	15.7	16	-4.3	-4	4290	4290	18	4901	RGB_SV1	2230	10867300	93016.9	2.1853	0.0187047	116.831	2023	0.907175	207	0.0928251	604	163.595	0.270852	504.421	170.627	4.62993	1121.37	2060.08	0.1735	12853	1018.66	0.966341	109	495	2230	1	245	249	519.553
1049	1066	034984-C	Hordeum vulgare	HEB-17-040	C	1	1	NW	3	12	6/16/2014 2:52	16.7	17	-3.3	-3	4283	4283	25	5642	RGB_SV1	2684	16926700	352886	2.34967	0.0489857	47.9665	2475	0.922131	209	0.0778688	945	332.722	0.352086	557.216	184.497	-4.70003	1116.31	2054.29	0.126807	21166	1132.19	0.91998	113	552	2684	1	303	248	573.933
1050	1067	034984-C	Hordeum vulgare	HEB-17-040	C	1	1	NW	3	12	6/17/2014 2:52	17.7	18	-2.3	-2	4277	4280	31	6433	RGB_SV1	2789	18265800	230053	2.34824	0.0295754	79.3984	2552	0.915023	237	0.0849767	916	300.845	0.328433	344.703	253.669	-3.86203	1122.62	2045.87	0.281803	9897	717.96	0.950867	53	345	2789	1	328	16	355.044
1051	1068	034984-C	Hordeum vulgare	HEB-17-040	C	1	1	NW	3	12	6/18/2014 2:52	18.7	19	-1.3	-1	4272	4280	39	6233	RGB_SV1	2626	24702600	666773	3.58223	0.0966916	37.048	2436	0.927647	190	0.0723534	1002	382.332	0.381569	624.887	167.426	-2.55228	1111.5	2030.51	0.0811621	32355	1280.1	0.897633	119	623	2626	1	375	247	643.634
1052	1069	034984-C	Hordeum vulgare	HEB-17-040	C	1	1	NW	3	12	6/20/2014 2:52	20.7	21	0.7	1	4454	4454	52	7476	RGB_SV1	2981	30581000	536476	3.44134	0.0603707	57.0035	2882	0.96679	99	0.0332103	986	326.131	0.330761	622.013	501.137	0.48708	1108.94	2013.48	0.0940141	31708	1272.99	0.932228	112	621	2981	1	381	239	640.673
1053	1070	034984-C	Hordeum vulgare	HEB-17-040	C	1	1	NW	3	12	6/21/2014 2:52	21.7	22	1.7	2	4444	4444	62	9220	RGB_SV1	4007	34880300	558111	2.17241	0.0347602	62.4971	3921	0.978538	86	0.0214624	945	222.866	0.235837	620.008	550.108	6.09196	1110.08	1998.69	0.129546	30931	1266.77	0.937997	118	618	4007	1	378	239	638.608
1054	1071	034984-C	Hordeum vulgare	HEB-17-040	C	1	1	NW	3	12	6/22/2014 2:52	22.7	23	2.7	3	4434	4434	72	11311	RGB_SV1	4170	46850900	1359260	2.6943	0.0781682	34.468	4075	0.977218	95	0.0227818	1261	381.324	0.302398	599.964	1510.94	2.43311	1070.57	1998.94	0.0901583	46252	1263.44	0.890402	142	600	4170	1	361	238	617.743
1055	1072	034984-C	Hordeum vulgare	HEB-17-040	C	1	1	NW	3	12	6/23/2014 2:52	23.7	24	3.7	4	4422	4422	84	13981	RGB_SV1	4833	58272400	2521870	2.49476	0.107966	23.1068	4735	0.979723	98	0.0202773	1430	423.112	0.295882	670.72	1223.18	-7.13964	1151.88	1982.33	0.113374	42629	1396.34	0.840955	216	637	4833	1	397	239	690.841
1056	1073	034984-C	Hordeum vulgare	HEB-17-040	C	1	1	NW	3	12	6/24/2014 2:52	24.7	25	4.7	5	4409	4409	97	15040	RGB_SV1	5291	93574600	2104870	3.34259	0.0751881	44.4563	5182	0.979399	109	0.020601	1793	607.607	0.338877	731.134	293.225	-2.61297	1059.61	1971.91	0.0875645	60424	1511.66	0.913939	146	732	5291	1	492	239	753.031
1057	1074	034984-C	Hordeum vulgare	HEB-17-040	C	1	1	NW	3	12	6/25/2014 2:52	25.7	26	5.7	6	4399	4399	107	18382	RGB_SV1	5987	126592000	3860370	3.53175	0.107699	32.7928	5878	0.981794	109	0.0182061	2073	717.777	0.34625	707.096	1394.39	2.74833	1013.42	1970.94	0.0620466	96492	1556.54	0.885135	317	673	5987	1	434	238	726.722
1058	1075	034984-C	Hordeum vulgare	HEB-17-040	C	1	1	NW	3	12	6/26/2014 2:52	26.7	27	6.7	7	4389	4389	117	19518	RGB_SV1	6701	168973000	9403140	3.76303	0.209408	17.9698	6588	0.983137	113	0.0168632	2346	821.328	0.350097	734.774	1356.69	-4.20918	987.691	1954.6	0.0521621	128465	1681.54	0.800255	421	659	6701	1	420	238	754.539
1059	1076	034984-C	Hordeum vulgare	HEB-17-040	C	1	1	NW	3	12	6/27/2014 2:52	27.7	28	7.7	8	4379	4379	127	20607	RGB_SV1	7924	179259000	15491200	2.85491	0.246715	11.5717	7804	0.984856	120	0.0151439	2565	830.291	0.3237	754.923	1197.75	-5.93671	1014.75	1942.93	0.06021	131606	1736.88	0.707134	384	698	7924	1	458	239	777.571
1060	1077	034984-C	Hordeum vulgare	HEB-17-040	C	1	1	NW	3	12	6/28/2014 2:52	28.7	29	8.7	9	4366	4366	140	24207	RGB_SV1	8780	183176000	22361600	2.37618	0.290078	8.19153	8681	0.988724	99	0.0112756	2891	951.923	0.329271	729.472	689.411	-8.3868	1002.58	1941.74	0.0564783	155458	1761.53	0.612163	434	690	8780	1	449	240	752.216
1061	1078	034984-C	Hordeum vulgare	HEB-17-040	C	1	1	NW	3	12	6/29/2014 2:52	29.7	30	9.7	10	4350	4350	156	27076	RGB_SV1	9896	209561000	37301100	2.13988	0.380893	5.61808	9770	0.987268	126	0.0127324	2874	834.668	0.29042	761.726	1226.4	-19.5338	1000.63	1920.06	0.0575754	171879	1828.28	0.486921	445	756	9896	1	515	240	783.911
1062	1079	034984-C	Hordeum vulgare	HEB-17-040	C	1	1	NW	3	12	6/30/2014 2:52	30.7	31	10.7	11	4333	4333	173	30100	RGB_SV1	10504	232422000	40643000	2.10653	0.368363	5.71862	10376	0.987814	128	0.0121858	2908	805.071	0.276847	858.821	574.853	-3.17972	1082.15	1893.59	0.069348	151468	1965.77	0.493253	299	848	10504	1	608	239	884.585
1063	1080	034984-C	Hordeum vulgare	HEB-17-040	C	1	1	NW	3	12	7/1/2014 2:52	31.7	32	11.7	12	4319	4319	187	35430	RGB_SV1	11749	283373000	65940000	2.05284	0.477691	4.29743	11594	0.986807	155	0.0131926	3182	861.786	0.270832	857.037	733.683	-36.0868	1043.18	1898.82	0.0627493	187237	1979.26	0.387455	394	858	11749	1	618	239	882.732
1064	1081	034984-C	Hordeum vulgare	HEB-17-040	C	1	1	NW	3	12	7/2/2014 10:28	33.02	33	13.02	13	4306	4306	200	39259	RGB_SV1	12632	330269000	83589600	2.06978	0.523851	3.95108	12288	0.972768	344	0.0272324	3720	1095.5	0.29449	679.907	535.683	-43.3347	1018.73	1906.3	0.0850697	148490	1682.62	0.355272	466	658	12601	0.997546	640	17	696.89
1065	1082	034985-S	Hordeum vulgare	HEB-17-040	S	2	1	NW	3	13	6/13/2014 2:53	13.7	14	-6.3	-6	4291	4291	NA	4204	RGB_SV1	1437	4232360	16326	2.0496	0.00790619	259.24	1405	0.977731	32	0.0222686	474	156.351	0.329854	198.64	630.588	-0.568716	1014.44	2053.09	0.594785	2416	404.128	0.984689	52	194	1437	1	185	8	203.891
1066	1083	034985-S	Hordeum vulgare	HEB-17-040	S	2	1	NW	3	13	6/14/2014 2:53	14.7	15	-5.3	-5	4284	4284	7	4612	RGB_SV1	1589	5131780	64885.2	2.03245	0.0256979	79.0901	1512	0.951542	77	0.0484582	667	279.98	0.419761	199.685	805.416	-1.00382	1019.91	2050.58	0.445472	3567	414.076	0.95068	47	196	1589	1	182	13	205.032
1067	1084	034985-S	Hordeum vulgare	HEB-17-040	S	2	1	NW	3	13	6/15/2014 2:53	15.7	16	-4.3	-4	4278	4280	13	5234	RGB_SV1	1986	6795700	97492.4	1.72296	0.0247179	69.7049	1919	0.966264	67	0.0337362	736	272.757	0.370594	263.371	99.9411	-3.40786	1017.95	2042.3	0.41644	4769	535.396	0.944227	51	261	1986	1	246	14	271.272
1068	1085	034985-S	Hordeum vulgare	HEB-17-040	S	2	1	NW	3	13	6/16/2014 2:53	16.7	17	-3.3	-3	4274	4280	19	5702	RGB_SV1	2016	11191500	229194	2.75363	0.0563926	48.8297	1944	0.964286	72	0.0357143	872	377.175	0.43254	324.234	422.196	-7.09532	1020.91	2025.21	0.274472	7345	658.028	0.921338	53	323	2016	1	309	13	333.726
1069	1086	034985-S	Hordeum vulgare	HEB-17-040	S	2	1	NW	3	13	6/17/2014 2:53	17.7	18	-2.3	-2	4275	4280	24	6614	RGB_SV1	2356	14157800	196976	2.55062	0.0354865	71.8758	2288	0.971138	68	0.0288625	894	339.234	0.379457	348.059	268.64	-4.13958	1017.86	2019.81	0.323316	7287	702.898	0.945865	54	345	2356	1	330	14	358.501
1070	1087	034985-S	Hordeum vulgare	HEB-17-040	S	2	1	NW	3	13	6/18/2014 2:53	18.7	19	-1.3	-1	4273	4279	31	7415	RGB_SV1	2417	17579600	251379	3.00923	0.0430304	69.9327	2356	0.974762	61	0.0252379	1020	430.451	0.422011	361.757	341.823	-8.21372	1018.35	2015.99	0.279132	8659	732.848	0.944404	57	359	2417	1	345	13	372.609
1071	1088	034985-S	Hordeum vulgare	HEB-17-040	S	2	1	NW	3	13	6/20/2014 2:53	20.7	21	0.7	1	4459	4459	41	8334	RGB_SV1	3177	27844900	1165040	2.75874	0.115427	23.9004	3129	0.984891	48	0.0151086	1115	391.32	0.35096	394.994	159.941	-6.58557	1040.49	2013.01	0.197256	16106	817.539	0.845811	82	395	3177	1	387	7	406.703
1072	1089	034985-S	Hordeum vulgare	HEB-17-040	S	2	1	NW	3	13	6/21/2014 2:53	21.7	22	1.7	2	4449	4449	51	8881	RGB_SV1	3171	30196200	1144240	3.00304	0.113795	26.3898	3123	0.984863	48	0.0151372	1188	445.078	0.374645	397.364	444.397	-6.87177	1036.13	2010.92	0.195922	16185	822.518	0.859292	80	398	3171	1	391	6	409.285
1073	1090	034985-S	Hordeum vulgare	HEB-17-040	S	2	1	NW	3	13	6/22/2014 2:53	22.7	23	2.7	3	4440	4440	60	10794	RGB_SV1	4115	35229800	1794280	2.08051	0.105962	19.6345	4060	0.986634	55	0.0133657	1467	522.986	0.356501	388.24	200.568	1.00027	1036	1999.99	0.204097	20162	817.402	0.815544	93	388	4115	1	381	6	399.887
1074	1091	034985-S	Hordeum vulgare	HEB-17-040	S	2	1	NW	3	13	6/23/2014 2:53	23.7	24	3.7	4	4431	4431	69	11838	RGB_SV1	4526	51139900	1828390	2.49649	0.0892566	27.9699	4476	0.988953	50	0.0110473	1512	505.114	0.33407	412.011	715.563	-3.45195	1042.34	1981.86	0.18481	24490	880.254	0.866692	106	413	4526	1	405	7	424.365
1075	1092	034985-S	Hordeum vulgare	HEB-17-040	S	2	1	NW	3	13	6/24/2014 2:53	24.7	25	4.7	5	4419	4419	81	14085	RGB_SV1	5482	67757000	6675300	2.25463	0.222123	10.1504	5426	0.989785	56	0.0102152	1859	630.405	0.33911	480.375	188.995	-3.18048	1034.18	1972.16	0.132784	41285	1039.04	0.673441	152	475	5482	1	466	8	494.786
1076	1093	034985-S	Hordeum vulgare	HEB-17-040	S	2	1	NW	3	13	6/25/2014 2:53	25.7	26	5.7	6	4410	4410	90	14940	RGB_SV1	6676	103595000	6971350	2.32437	0.156417	14.8601	6641	0.994757	35	0.00524266	2107	664.986	0.315608	507.403	1482.94	-4.19419	992.922	1956.51	0.169214	39453	1089.57	0.763696	176	478	6676	1	470	7	522.275
1077	1094	034985-S	Hordeum vulgare	HEB-17-040	S	2	1	NW	3	13	6/26/2014 2:53	26.7	27	6.7	7	4402	4402	98	17007	RGB_SV1	6124	85454700	13930100	2.27859	0.371435	6.13455	6093	0.994938	31	0.00506205	2157	759.74	0.352221	489.32	1372.96	-4.84236	1002.84	1958.79	0.111567	54891	1136.42	0.517931	235	454	6124	1	447	6	504
1078	1095	034985-S	Hordeum vulgare	HEB-17-040	S	2	1	NW	3	13	6/27/2014 2:53	27.7	28	7.7	8	4396	4396	104	17951	RGB_SV1	7089	136901000	21047900	2.72418	0.418831	6.50424	7044	0.993652	45	0.00634786	2444	842.592	0.344759	579.353	1736.06	-3.48003	977.773	1934.9	0.0977214	72543	1332.7	0.537999	336	512	7089	1	505	6	590.542
1079	1096	034985-S	Hordeum vulgare	HEB-17-040	S	2	1	NW	3	13	6/28/2014 2:53	28.7	29	8.7	9	4387	4387	113	20367	RGB_SV1	7654	153968000	16225700	2.62817	0.276966	9.48913	7600	0.992945	54	0.00705513	2749	987.327	0.359159	588.562	2032.4	-0.628566	987.627	1941.95	0.114317	66954	1324.4	0.655009	340	531	7654	1	523	7	602.272
1080	1097	034985-S	Hordeum vulgare	HEB-17-040	S	2	1	NW	3	13	6/29/2014 2:53	29.7	30	9.7	10	4376	4376	124	21907	RGB_SV1	8050	157098000	24205200	2.42426	0.373523	6.49025	8000	0.993789	50	0.00621118	3020	1132.97	0.375155	586.926	1828.06	-6.02007	979.938	1942.01	0.099959	80533	1372.57	0.537269	406	500	8050	1	491	8	604.534
1081	1098	034985-S	Hordeum vulgare	HEB-17-040	S	2	1	NW	3	13	6/30/2014 2:53	30.7	31	10.7	11	4362	4362	138	22388	RGB_SV1	8853	173653000	34316700	2.21565	0.437849	5.0603	8800	0.994013	53	0.00598667	3352	1269.16	0.378629	589.726	1423.04	-15.5912	981.192	1926.15	0.0865227	102320	1437.73	0.448878	440	497	8853	1	489	7	600.822
1082	1099	034985-S	Hordeum vulgare	HEB-17-040	S	2	1	NW	3	13	7/1/2014 2:53	31.7	32	11.7	12	4352	4352	148	24409	RGB_SV1	9186	183450000	39093100	2.17402	0.463284	4.69264	9148	0.995863	38	0.00413673	3416	1270.31	0.37187	593.647	173.823	-17.3225	1000.68	1915.07	0.0869137	105691	1458.74	0.420771	426	529	9186	1	521	7	610.491
1083	1100	034985-S	Hordeum vulgare	HEB-17-040	S	2	1	NW	3	13	7/2/2014 10:29	33.02	33	13.02	13	4343	4343	157	27541	RGB_SV1	10724	257606000	36813300	2.23997	0.320104	6.99765	10595	0.987971	129	0.0120291	3361	1053.37	0.313409	590.051	2120.87	-0.807235	938.718	1918.63	0.100351	106865	1508.51	0.56239	523	466	10482	0.977434	450	15	618.488
1084	1101	034986-C	Hordeum vulgare	HEB-17-057	C	1	1	NW	3	15	6/13/2014 2:54	13.7	14	-6.3	-6	4305	4305	NA	5864	RGB_SV1	2521	16547500	69781.2	2.60367	0.0109798	237.134	2296	0.91075	225	0.0892503	665	175.417	0.263784	296.446	276.426	3.45939	1086.46	2052.87	0.368029	6850	627.364	0.983273	48	296	2521	1	287	8	303.935
1085	1102	034986-C	Hordeum vulgare	HEB-17-057	C	1	1	NW	3	15	6/14/2014 2:54	14.7	15	-5.3	-5	4296	4296	9	7151	RGB_SV1	3286	19953600	356759	1.84793	0.03304	55.9301	2969	0.90353	317	0.0964699	979	291.674	0.297931	312.93	347.948	-4.04003	1104.86	2063.46	0.298782	10998	660.645	0.930973	74	306	3286	1	292	13	322.318
1086	1103	034986-C	Hordeum vulgare	HEB-17-057	C	1	1	NW	3	15	6/15/2014 2:54	15.7	16	-4.3	-4	4289	4289	16	7787	RGB_SV1	3077	15368000	439363	1.62316	0.0464054	34.9778	2761	0.897303	316	0.102697	913	270.903	0.296718	297.108	374.274	-5.01968	1100.35	2069.56	0.234438	13125	639.041	0.891911	78	289	3077	1	274	14	306.021
1087	1104	034986-C	Hordeum vulgare	HEB-17-057	C	1	1	NW	3	15	6/16/2014 2:54	16.7	17	-3.3	-3	4282	4282	23	9577	RGB_SV1	3821	24880300	1073340	1.70412	0.073516	23.1803	3543	0.927244	278	0.0727558	1179	363.79	0.308558	346.598	400.215	1.21886	1125.2	2059.8	0.217189	17593	738.356	0.841417	160	310	3821	1	296	13	356.996
1088	1105	034986-C	Hordeum vulgare	HEB-17-057	C	1	1	NW	3	15	6/17/2014 2:54	17.7	18	-2.3	-2	4277	4279	28	9196	RGB_SV1	3277	17058500	276040	1.58851	0.0257051	61.7974	2952	0.900824	325	0.0991761	861	226.219	0.26274	292.754	371.777	4.68513	1084.7	2053.15	0.286626	11433	630.769	0.937317	58	293	3277	1	278	14	301.537
1089	1106	034986-C	Hordeum vulgare	HEB-17-057	C	1	1	NW	3	15	6/18/2014 2:54	18.7	19	-1.3	-1	4273	4280	34	11311	RGB_SV1	4388	27433500	1209180	1.42478	0.0627995	22.6878	4042	0.921149	346	0.0788514	1300	385.141	0.296263	319.42	182.497	-3.37385	1112.66	2049.47	0.22273	19701	711.233	0.838265	129	304	4388	1	289	14	328.415
1090	1107	034986-C	Hordeum vulgare	HEB-17-057	C	1	1	NW	3	15	6/20/2014 2:54	20.7	21	0.7	1	4455	4455	46.5	13425	RGB_SV1	4795	51468400	6634030	2.23853	0.288536	7.75825	4659	0.971637	136	0.0283629	1633	556.14	0.340563	414.247	752.902	-3.49293	1052.8	2005.51	0.108127	44346	1002.69	0.595434	222	367	4795	1	358	8	422.874
1091	1108	034986-C	Hordeum vulgare	HEB-17-057	C	1	1	NW	3	15	6/21/2014 2:54	21.7	22	1.7	2	4445	4445	56.5	17203	RGB_SV1	5916	82454000	3775830	2.35589	0.107884	21.8373	5748	0.971602	168	0.0283976	1854	581.02	0.313387	464.014	811.014	2.09927	1149.42	2011.62	0.172846	34227	1000.94	0.832518	257	404	5916	1	396	7	477.934
1092	1109	034986-C	Hordeum vulgare	HEB-17-057	C	1	1	NW	3	15	6/22/2014 2:54	22.7	23	2.7	3	4434	4434	67.5	18255	RGB_SV1	6049	48381300	3019770	1.32224	0.0825291	16.0215	5903	0.975864	146	0.0241362	1677	464.925	0.277236	397.839	247.196	2.45877	1072.42	2019.57	0.199256	30358	886.49	0.778809	151	378	6049	1	370	7	409.774
1093	1110	034986-C	Hordeum vulgare	HEB-17-057	C	1	1	NW	3	15	6/23/2014 2:54	23.7	24	3.7	4	4422	4422	79.5	21664	RGB_SV1	7174	73364400	6686250	1.42549	0.129915	10.9724	7004	0.976303	170	0.0236967	2000	557.569	0.278785	420.601	729.137	4.49789	1105.5	2005.05	0.162565	44130	971.723	0.693805	168	405	7174	1	396	8	433.219
1094	1111	034986-C	Hordeum vulgare	HEB-17-057	C	1	1	NW	3	15	6/24/2014 2:54	24.7	25	4.7	5	4407	4407	94.5	24696	RGB_SV1	7325	84905000	23779700	1.58241	0.44319	3.57049	7183	0.980614	142	0.0193857	2460	826.157	0.335836	443.301	483.764	0.249468	1114.8	1986.85	0.0837756	87436	1240.08	0.316305	413	362	7325	1	353	8	485.346
1095	1112	034986-C	Hordeum vulgare	HEB-17-057	C	1	1	NW	3	15	6/25/2014 2:54	25.7	26	5.7	6	4394	4394	107.5	27657	RGB_SV1	9194	186332000	34090000	2.20434	0.40329	5.46588	9071	0.986622	123	0.0133783	3109	1051.32	0.338155	563.498	476.995	-3.61455	1153.56	1973.41	0.0761383	120754	1468.34	0.477045	550	362	9194	1	354	7	580.403
1096	1113	034986-C	Hordeum vulgare	HEB-17-057	C	1	1	NW	3	15	6/26/2014 2:54	26.7	27	6.7	7	4382	4382	119.5	32001	RGB_SV1	11369	325579000	49838100	2.51891	0.385583	6.53273	11181	0.983464	188	0.0165362	3656	1175.68	0.321576	644.352	539.309	0.184043	1180.95	1976.18	0.0765223	148571	1635.74	0.539479	643	356	11369	1	348	7	668.599
1097	1114	034986-C	Hordeum vulgare	HEB-17-057	C	1	1	NW	3	15	6/27/2014 2:54	27.7	28	7.7	8	4371	4371	130.5	35498	RGB_SV1	8512	61586600	6839830	0.850007	0.0944021	9.00411	8345	0.980381	167	0.0196194	2231	584.746	0.262101	411.214	473.912	-12.314	1032.72	2019.95	0.248547	34247	894.805	0.640131	247	335	8512	1	326	8	419.841
1098	1115	034986-C	Hordeum vulgare	HEB-17-057	C	1	1	NW	3	15	6/28/2014 2:54	28.7	29	8.7	9	4355	4355	146.5	38886	RGB_SV1	11135	149079000	8349050	1.20237	0.0673375	17.8559	9942	0.89286	1193	0.10714	2401	517.719	0.215626	617.603	437.007	-5.87262	1048.1	2037.24	0.200068	55656	1327.03	0.799115	220	589	11135	1	334	254	636.121
1099	1116	034986-C	Hordeum vulgare	HEB-17-057	C	1	1	NW	3	15	6/29/2014 2:54	29.7	30	9.7	10	4336	4336	165.5	44272	RGB_SV1	12279	186551000	21103600	1.23729	0.139969	8.83976	11185	0.910905	1094	0.0890952	3576	1041.44	0.291229	675.163	259.48	-8.86228	1061.85	2019.46	0.171696	71516	1440.45	0.634799	179	674	12279	1	430	243	695.336
1100	1117	034986-C	Hordeum vulgare	HEB-17-057	C	1	1	NW	3	15	6/30/2014 2:54	30.7	31	10.7	11	4315	4315	186.5	48268	RGB_SV1	15342	299404000	14748400	1.27202	0.0626587	20.3007	14161	0.923022	1181	0.0769782	3809	945.671	0.248273	725.724	1308.55	-1.19366	1049.11	1995.44	0.18083	84842	1521.71	0.821029	184	725	15342	1	496	228	747.224
1101	1118	034986-C	Hordeum vulgare	HEB-17-057	C	1	1	NW	3	15	7/1/2014 2:54	31.7	32	11.7	12	4296	4296	205.5	55573	RGB_SV1	17581	350600000	21785100	1.13429	0.0704811	16.0936	16493	0.938115	1088	0.061885	4140	974.893	0.235482	745.386	2399.56	-1.54292	1039.52	1974.53	0.204262	86071	1563.41	0.779684	189	746	17581	1	516	229	767.748
1102	1119	034986-C	Hordeum vulgare	HEB-17-057	C	1	1	NW	3	15	7/2/2014 10:30	33.02	33	13.02	13	4279	4279	222.5	63948	RGB_SV1	19406	447131000	45186700	1.1873	0.119988	9.89519	18059	0.930588	1347	0.0694115	4863	1218.63	0.250593	817.404	2785.69	-4.39211	1071.37	1964.47	0.111296	174363	1864.82	0.666562	352	808	19277	0.993353	545	262	841.281
1103	1120	034987-S	Hordeum vulgare	HEB-17-057	S	2	1	NW	3	16	6/13/2014 2:55	13.71	14	-6.29	-6	4295	4295	NA	5892	RGB_SV1	2316	7295750	86973.2	1.36017	0.0162147	83.885	2254	0.97323	62	0.0267703	634	173.556	0.273748	206.475	202.083	-3.39603	990.606	2066.89	0.580888	3987	426.858	0.953433	37	207	2316	1	198	8	212.54
1104	1121	034987-S	Hordeum vulgare	HEB-17-057	S	2	1	NW	3	16	6/14/2014 2:55	14.7	15	-5.3	-5	4288	4288	7	6228	RGB_SV1	2455	11290600	249142	1.87334	0.0413375	45.3181	2351	0.957637	104	0.0423625	821	274.558	0.334419	283.007	320.86	4.94374	972.389	2052.73	0.316938	7746	586.252	0.915505	111	263	2455	1	250	12	289.217
1105	1122	034987-S	Hordeum vulgare	HEB-17-057	S	2	1	NW	3	16	6/15/2014 2:55	15.7	16	-4.3	-4	4282	4282	13	6616	RGB_SV1	2492	14853800	401167	2.39189	0.0645995	37.0264	2375	0.95305	117	0.0469502	875	307.233	0.351124	315.317	305.86	1.65094	968.651	2041.96	0.23756	10490	654.023	0.897576	139	285	2492	1	270	14	324.777
1106	1123	034987-S	Hordeum vulgare	HEB-17-057	S	2	1	NW	3	16	6/16/2014 2:54	16.7	17	-3.3	-3	4276	4280	19	7061	RGB_SV1	2431	15280500	388989	2.58563	0.0658214	39.2825	2336	0.960921	95	0.0390786	822	277.945	0.338132	311.681	325.617	-3.04822	985.883	2043.19	0.215629	11274	649.769	0.903166	118	293	2431	1	280	12	319.267
1107	1124	034987-S	Hordeum vulgare	HEB-17-057	S	2	1	NW	3	16	6/17/2014 2:55	17.7	18	-2.3	-2	4274	4280	25	7511	RGB_SV1	2505	13828400	619685	2.20372	0.0987542	22.3151	2390	0.954092	115	0.0459082	802	256.768	0.32016	305.473	399.647	-4.03335	981.111	2048.93	0.201108	12456	645.571	0.835796	135	276	2505	1	262	13	311.996
1108	1125	034987-S	Hordeum vulgare	HEB-17-057	S	2	1	NW	3	16	6/18/2014 2:55	18.7	19	-1.3	-1	4272	4280	33	8631	RGB_SV1	3057	16794500	352325	1.79712	0.037701	47.6676	2935	0.960092	122	0.0399084	843	232.466	0.275761	314.331	469.558	2.39764	992.645	2056.63	0.255666	11957	657.665	0.919499	112	299	3057	1	285	13	323.112
1109	1126	034987-S	Hordeum vulgare	HEB-17-057	S	2	1	NW	3	16	6/20/2014 2:55	20.71	21	0.71	1	4461	4461	42.5	10769	RGB_SV1	3902	23839900	4658800	1.56578	0.305985	5.11718	3824	0.98001	78	0.0199897	1378	486.644	0.353152	314.746	951.058	-5.45196	1011.47	2032.87	0.134043	29110	804.544	0.452999	180	297	3902	1	289	7	333.015
1110	1127	034987-S	Hordeum vulgare	HEB-17-057	S	2	1	NW	3	16	6/21/2014 2:55	21.71	22	1.71	2	4452	4452	51.5	10821	RGB_SV1	3705	24941700	3138860	1.81698	0.228663	7.94609	3650	0.985155	55	0.0148448	1159	362.559	0.31282	339.324	700.794	-7.80675	1002.81	2024.01	0.139653	26530	798.136	0.602857	158	336	3705	1	329	6	349.504
1111	1128	034987-S	Hordeum vulgare	HEB-17-057	S	2	1	NW	3	16	6/22/2014 2:55	22.71	23	2.71	3	4442	4442	61.5	12708	RGB_SV1	4590	43421900	358079	2.06103	0.0169963	121.264	4519	0.984532	71	0.0154684	1501	490.85	0.327015	401.359	382.635	3.16683	972.917	2014.72	0.377716	12152	817.551	0.967551	124	384	4590	1	377	6	411.011
1112	1129	034987-S	Hordeum vulgare	HEB-17-057	S	2	1	NW	3	16	6/23/2014 2:55	23.71	24	3.71	4	4430	4430	73.5	14055	RGB_SV1	4271	52638400	655761	2.88565	0.035949	80.2708	4201	0.98361	70	0.0163896	1258	370.537	0.294545	450.006	243.492	-10.449	963.697	2002.34	0.257973	16556	922.455	0.951387	184	414	4271	1	406	7	462.81
1113	1130	034987-S	Hordeum vulgare	HEB-17-057	S	2	1	NW	3	16	6/24/2014 2:55	24.71	25	4.71	5	4418	4418	85.5	14969	RGB_SV1	5025	54421400	986250	2.15525	0.0390584	55.1801	4947	0.984478	78	0.0155224	1565	487.408	0.311443	444.06	152.096	-7.46345	972.54	1998.76	0.314968	15954	909.389	0.930068	162	417	5025	1	409	7	456.541
1114	1131	034987-S	Hordeum vulgare	HEB-17-057	S	2	1	NW	3	16	6/25/2014 2:55	25.71	26	5.71	6	4409	4409	94.5	15706	RGB_SV1	4132	43617400	3801880	2.55469	0.222678	11.4726	4076	0.986447	56	0.0135528	1731	725.16	0.418925	379.885	1696.16	-6.08045	984.932	1994.39	0.126597	32639	833.884	0.705009	119	373	4132	1	366	6	391.282
1115	1132	034987-S	Hordeum vulgare	HEB-17-057	S	2	1	NW	3	16	6/26/2014 2:55	26.7	27	6.7	7	4401	4401	102.5	17103	RGB_SV1	5162	53507000	6942630	2.00805	0.260548	7.70702	5134	0.994576	28	0.00542425	1871	678.156	0.362456	388.731	977.756	-4.23597	987.013	1973.64	0.107501	48018	981.802	0.593362	166	377	5162	1	370	6	405.753
1116	1133	034987-S	Hordeum vulgare	HEB-17-057	S	2	1	NW	3	16	6/27/2014 2:55	27.71	28	7.71	8	4393	4393	110.5	18575	RGB_SV1	5203	66390100	22775400	2.45242	0.841313	2.915	5165	0.992697	38	0.00730348	2248	971.267	0.432058	447.361	5929.37	-14.7305	1035.53	1963.18	0.0671234	77514	1170.11	0.239262	336	375	5203	1	367	7	463.627
1117	1134	034987-S	Hordeum vulgare	HEB-17-057	S	2	1	NW	3	16	6/28/2014 2:55	28.71	29	8.71	9	4382	4382	121.5	19499	RGB_SV1	5920	83978700	12480500	2.39621	0.356113	6.7288	5872	0.991892	48	0.00810811	2155	784.464	0.36402	505.954	245.451	-2.96583	1000.32	1958.15	0.0775712	76317	1228.99	0.549418	273	468	5920	1	460	7	519.395
1118	1135	034987-S	Hordeum vulgare	HEB-17-057	S	2	1	NW	3	16	6/29/2014 2:55	29.71	30	9.71	10	4370	4370	133.5	21099	RGB_SV1	7119	110700000	6570360	2.18429	0.129644	16.8484	7061	0.991853	58	0.00814721	2008	566.381	0.282062	504.723	710.688	-9.95695	987.292	1957.83	0.159169	44726	1112.54	0.788447	132	505	7119	1	496	8	519.758
1119	1136	034987-S	Hordeum vulgare	HEB-17-057	S	2	1	NW	3	16	6/30/2014 2:55	30.71	31	10.71	11	4357	4357	146.5	20580	RGB_SV1	5851	134859000	7515820	3.93931	0.219541	17.9434	5789	0.989403	62	0.0105965	2294	899.408	0.39207	562.468	1087.7	0.498775	1002.48	1928.13	0.0989833	59111	1255.14	0.799991	199	556	5851	1	547	8	576.709
1120	1137	034987-S	Hordeum vulgare	HEB-17-057	S	2	1	NW	3	16	7/1/2014 2:55	31.71	32	11.71	12	4346	4346	157.5	25138	RGB_SV1	8134	224827000	24092000	3.39813	0.364137	9.33203	8105	0.996435	29	0.00356528	3130	1204.44	0.384804	680	1823.57	-17.4401	1063.41	1933.63	0.0634774	128140	1598.16	0.650325	545	525	8134	1	516	8	700.4
1121	1138	034987-S	Hordeum vulgare	HEB-17-057	S	2	1	NW	3	16	7/2/2014 10:30	33.02	33	13.02	13	4338	4338	165.5	22895	RGB_SV1	6580	141964000	10091100	3.27888	0.233071	14.0682	6379	0.969453	201	0.0305471	2522	966.639	0.383283	571.021	915.97	-4.70535	984.399	1931.99	0.0755228	87126	1339.79	0.752157	277	570	6580	1	554	15	588.066
1122	1139	034988-C	Hordeum vulgare	HEB-10-051	C	1	1	NW	3	17	6/13/2014 2:55	13.71	14	-6.29	-6	4306	4306	NA	4567	RGB_SV1	1619	5612920	364138	2.14139	0.138922	15.4143	1384	0.854849	235	0.145151	713	314.002	0.440395	239.46	357.255	-4.196	1031.19	2060.18	0.14228	11379	552.85	0.771156	69	239	1619	1	230	8	248.458
1123	1140	034988-C	Hordeum vulgare	HEB-10-051	C	1	1	NW	3	17	6/14/2014 2:55	14.71	15	-5.29	-5	4297	4297	9	4624	RGB_SV1	1245	4658020	209013	3.00512	0.134845	22.2858	1134	0.910843	111	0.0891566	541	235.085	0.434538	267.479	413.397	-0.885594	1026.86	2056.2	0.133155	9350	573.135	0.835599	62	268	1245	1	253	14	275.503
1124	1141	034988-C	Hordeum vulgare	HEB-10-051	C	1	1	NW	3	17	6/15/2014 2:55	15.71	16	-4.29	-4	4291	4290	15	5931	RGB_SV1	2270	10006500	229302	1.94191	0.0444997	43.6387	2138	0.94185	132	0.0581498	834	306.412	0.367401	315.671	454.367	-1.16796	1028.37	2036.89	0.17966	12635	698.907	0.912399	73	313	2270	1	298	14	323.612
1125	1142	034988-C	Hordeum vulgare	HEB-10-051	C	1	1	NW	3	17	6/16/2014 2:55	16.71	17	-3.29	-3	4284	4284	21	6613	RGB_SV1	2541	16409000	554028	2.5414	0.0858068	29.6177	2456	0.966549	85	0.0334514	1052	435.539	0.41401	351.98	415.208	-6.28333	1045.72	2026.72	0.19611	12957	745.286	0.873623	84	346	2541	1	333	12	362.244
1126	1143	034988-C	Hordeum vulgare	HEB-10-051	C	1	1	NW	3	17	6/17/2014 2:55	17.71	18	-2.29	-2	4278	4280	27	7124	RGB_SV1	2705	25029200	781869	3.42068	0.106856	32.012	2575	0.951941	130	0.0480592	1166	502.608	0.431054	393.071	723.647	-6.98773	1059.61	2015.17	0.163503	16544	826.425	0.882502	126	376	2705	1	362	13	404.213
1127	1144	034988-C	Hordeum vulgare	HEB-10-051	C	1	1	NW	3	17	6/18/2014 2:55	18.71	19	-1.29	-1	4274	4279	33	7290	RGB_SV1	2737	27917600	553561	3.72673	0.0738951	50.4327	2644	0.966021	93	0.0339788	1245	566.323	0.454878	420.773	742.103	-7.4399	1059.21	2006.32	0.17519	15623	880.692	0.923741	122	407	2737	1	393	13	433.396
1128	1145	034988-C	Hordeum vulgare	HEB-10-051	C	1	1	NW	3	17	6/20/2014 2:55	20.71	21	0.71	1	4456	4456	44.5	8659	RGB_SV1	2987	27006000	872085	3.02685	0.0977436	30.9672	2938	0.983596	49	0.0164044	1255	527.293	0.420154	410.567	606.463	1.6501	1037.4	1992.61	0.147835	20205	866.145	0.878786	89	408	2987	1	400	7	422.884
1129	1146	034988-C	Hordeum vulgare	HEB-10-051	C	1	1	NW	3	17	6/21/2014 2:55	21.71	22	1.71	2	4445	4445	55.5	11681	RGB_SV1	4287	40812300	2490550	2.22067	0.135515	16.3869	4266	0.995102	21	0.00489853	1644	630.449	0.383485	384.766	1328.97	-0.850349	1101.31	1992.5	0.159244	26921	847.035	0.783173	215	340	4287	1	332	7	395.891
1130	1147	034988-C	Hordeum vulgare	HEB-10-051	C	1	1	NW	3	17	6/22/2014 2:55	22.71	23	2.71	3	4435	4435	65.5	11559	RGB_SV1	3804	40576100	1237050	2.80408	0.085488	32.8008	3783	0.994479	21	0.0055205	1396	512.307	0.366982	408.49	274.367	-5.58677	1049.01	1959.11	0.18703	20339	867.156	0.885161	78	409	3804	1	402	6	420.745
1131	1148	034988-C	Hordeum vulgare	HEB-10-051	C	1	1	NW	3	17	6/23/2014 2:55	23.71	24	3.71	4	4422	4422	78.5	15048	RGB_SV1	4390	45330100	2481630	2.35211	0.128768	18.2663	4368	0.994989	22	0.00501139	1595	579.505	0.363326	408.326	300.297	2.04497	1084.91	1983.73	0.141695	30982	895.844	0.803159	185	402	4390	1	395	6	420.576
1132	1149	034988-C	Hordeum vulgare	HEB-10-051	C	1	1	NW	3	17	6/24/2014 2:55	24.71	25	4.71	5	4408	4408	92.5	17494	RGB_SV1	5726	130532000	10929600	3.98119	0.333352	11.9429	5698	0.99511	28	0.00488998	2144	802.783	0.374432	563.113	342.392	-18.4937	1203.12	1985.03	0.0659032	86885	1347.86	0.714828	537	354	5726	1	347	6	575.792
1133	1150	034988-C	Hordeum vulgare	HEB-10-051	C	1	1	NW	3	17	6/25/2014 2:55	25.71	26	5.71	6	4397	4397	103.5	19175	RGB_SV1	5529	51408600	10266000	1.68168	0.335822	5.00764	5500	0.994755	29	0.00524507	2049	759.342	0.370591	401.061	115.314	-1.03651	1113.4	1987.04	0.0920196	60085	1017.85	0.445009	307	384	5529	1	377	6	413.664
1134	1151	034988-C	Hordeum vulgare	HEB-10-051	C	1	1	NW	3	17	6/26/2014 2:55	26.71	27	6.71	7	4386	4386	114.5	19918	RGB_SV1	4942	47251400	9492130	1.93468	0.388649	4.97796	4899	0.991299	43	0.00870093	1954	772.585	0.395386	378.893	739.176	1.94379	1053.08	1972.72	0.100551	49149	952.367	0.442807	236	367	4942	1	360	6	390.47
1135	1152	034988-C	Hordeum vulgare	HEB-10-051	C	1	1	NW	3	17	6/27/2014 2:55	27.71	28	7.71	8	4376	4376	124.5	22673	RGB_SV1	7509	112118000	44098300	1.98844	0.782092	2.54246	7452	0.992409	57	0.00759089	2466	809.849	0.328406	539.171	352.617	-2.2415	1103.24	1956.93	0.0574421	130723	1521.24	0.189591	512	496	7509	1	489	6	593.269
1136	1153	034988-C	Hordeum vulgare	HEB-10-051	C	1	1	NW	3	17	6/28/2014 2:56	28.71	29	8.71	9	4362	4362	138.5	25690	RGB_SV1	9219	203207000	94071600	2.39095	1.10686	2.16013	9122	0.989478	97	0.0105217	3055	1012.37	0.331381	731.544	1474.26	-20.1754	1184.31	1941.97	0.0468352	196839	1935.75	0.134773	717	578	9219	1	570	7	777.339
1137	1154	034988-C	Hordeum vulgare	HEB-10-051	C	1	1	NW	3	17	6/29/2014 2:56	29.71	30	9.71	10	4346	4346	154.5	31409	RGB_SV1	10667	228050000	127796000	2.00422	1.12313	1.78449	10542	0.988282	125	0.0117184	3211	966.581	0.301022	720.031	854.08	-32.2615	1183.75	1930.03	0.0520014	205129	1975.55	0.079375	715	590	10667	1	581	8	785.927
1138	1155	034988-C	Hordeum vulgare	HEB-10-051	C	1	1	NW	3	17	6/30/2014 2:56	30.71	31	10.71	11	4327	4327	173.5	35217	RGB_SV1	11660	319549000	66252900	2.35039	0.487313	4.82317	11559	0.991338	101	0.00866209	3586	1102.86	0.307547	759.084	2264.18	-22.453	1182.75	1910.69	0.0650339	179291	1850.3	0.43105	616	566	11660	1	557	8	780.496
1139	1156	034988-C	Hordeum vulgare	HEB-10-051	C	1	1	NW	3	17	7/1/2014 2:55	31.71	32	11.71	12	4311	4311	189.5	35952	RGB_SV1	9752	316583000	18308700	3.3289	0.192517	17.2915	9664	0.990976	88	0.00902379	3240	1076.46	0.33224	752.475	1785.24	-5.29707	1151.5	1878.79	0.0772987	126160	1692.33	0.793274	578	539	9752	1	530	8	775.049
1140	1157	034988-C	Hordeum vulgare	HEB-10-051	C	1	1	NW	3	17	7/2/2014 10:31	33.02	33	13.02	13	4296	4296	204.5	36561	RGB_SV1	8476	240586000	22593800	3.34879	0.314491	10.6483	8180	0.965078	296	0.0349221	2730	879.294	0.322086	672.025	4768.6	-3.1751	1122.18	1883.01	0.0566968	149497	1629.11	0.686083	528	519	8443	0.996107	503	15	690.91
1141	1158	034989-S	Hordeum vulgare	HEB-10-051	S	2	1	NW	3	18	6/13/2014 2:56	13.71	14	-6.29	-6	4307	4307	NA	4935	RGB_SV1	2050	4816780	67710.6	1.14617	0.016112	71.1378	1990	0.970732	60	0.0292683	612	182.704	0.298537	219.256	97.669	4.37634	1065.16	2075.64	0.497935	4117	449.989	0.945319	57	214	2050	1	204	9	225.591
1142	1159	034989-S	Hordeum vulgare	HEB-10-051	S	2	1	NW	3	18	6/14/2014 2:56	14.71	15	-5.29	-5	4298	4298	9	5359	RGB_SV1	2282	7742040	65189.4	1.4867	0.0125183	118.762	2159	0.9461	123	0.0539001	627	172.274	0.274759	280.473	173.284	4.4467	1068.85	2076.78	0.545411	4184	569.001	0.966879	48	278	2282	1	262	15	287.982
1143	1160	034989-S	Hordeum vulgare	HEB-10-051	S	2	1	NW	3	18	6/15/2014 2:56	15.71	16	-4.29	-4	4290	4290	17	5622	RGB_SV1	2499	11903400	79977.4	1.90607	0.0128066	148.835	2386	0.954782	113	0.0452181	814	265.145	0.32573	314.841	81.7279	-2.49321	1071.47	2065.69	0.515683	4846	637.72	0.973482	41	314	2499	1	298	15	324.286
1144	1161	034989-S	Hordeum vulgare	HEB-10-051	S	2	1	NW	3	18	6/16/2014 2:56	16.71	17	-3.29	-3	4283	4283	24	6030	RGB_SV1	2442	16948200	273974	2.84205	0.0459429	61.8605	2353	0.963554	89	0.0364455	1029	433.596	0.421376	356.118	216.426	-7.53776	1064.54	2046.04	0.264802	9222	726.027	0.937379	72	353	2442	1	339	13	366.802
1145	1162	034989-S	Hordeum vulgare	HEB-10-051	S	2	1	NW	3	18	6/17/2014 2:56	17.71	18	-2.29	-2	4277	4281	30	6722	RGB_SV1	2404	19056300	363551	3.29738	0.0629066	52.4172	2358	0.980865	46	0.0191348	1074	479.815	0.446755	373.209	333.64	-5.64141	1053.69	2046.91	0.20692	11618	763.451	0.92652	108	360	2404	1	344	15	384.405
1146	1163	034989-S	Hordeum vulgare	HEB-10-051	S	2	1	NW	3	18	6/18/2014 2:56	18.71	19	-1.29	-1	4273	4280	38	7283	RGB_SV1	2983	24843800	288640	2.79198	0.0324377	86.072	2949	0.988602	34	0.0113979	1262	533.907	0.423064	404.625	223.456	-6.32792	1059.33	2028.16	0.29523	10104	818.98	0.954589	79	401	2983	1	385	15	416.763
1147	1164	034989-S	Hordeum vulgare	HEB-10-051	S	2	1	NW	3	18	6/20/2014 2:56	20.71	21	0.71	1	4462	4462	47	9676	RGB_SV1	3737	27798000	675727	1.99052	0.0483866	41.1379	3680	0.984747	57	0.0152529	1425	543.384	0.381322	400.281	336.497	-1.16404	1063.1	2015.37	0.235091	15896	826.974	0.907326	92	395	3737	1	385	9	411.474
1148	1165	034989-S	Hordeum vulgare	HEB-10-051	S	2	1	NW	3	18	6/21/2014 2:56	21.71	22	1.71	2	4452	4452	57	11367	RGB_SV1	4163	43396000	1566500	2.50402	0.0903893	27.7026	4128	0.991593	35	0.0084074	1701	695.028	0.4086	389.197	1253.03	0.242162	1030.22	2003.9	0.183086	22738	835.777	0.865495	169	362	4163	1	354	7	397.069
1149	1166	034989-S	Hordeum vulgare	HEB-10-051	S	2	1	NW	3	18	6/22/2014 2:56	22.71	23	2.71	3	4442	4442	67	11605	RGB_SV1	4751	61710300	2406780	2.73393	0.106627	25.6402	4690	0.987161	61	0.0128394	1837	710.286	0.386655	424.099	1775.93	1.30113	1037.29	1985.84	0.164851	28820	912.64	0.855487	162	416	4751	1	407	8	434.745
1150	1167	034989-S	Hordeum vulgare	HEB-10-051	S	2	1	NW	3	18	6/23/2014 2:56	23.71	24	3.71	4	4429	4429	80	13535	RGB_SV1	3642	48703400	1307970	3.6718	0.0986091	37.2359	3571	0.980505	71	0.0194948	1457	582.88	0.400055	402.797	87.397	-4.24195	1016.06	2001.06	0.142155	25620	875.976	0.898122	207	366	3642	1	356	9	414.88
1151	1168	034989-S	Hordeum vulgare	HEB-10-051	S	2	1	NW	3	18	6/24/2014 2:56	24.71	25	4.71	5	4416	4416	93	15695	RGB_SV1	5364	94837000	1709470	3.2961	0.0594133	55.4775	5303	0.988628	61	0.0113721	2306	991.356	0.429903	514.401	1544.23	-3.67609	973.046	1977.68	0.170194	31517	1087.61	0.930429	316	415	5364	1	406	8	528.205
1152	1169	034989-S	Hordeum vulgare	HEB-10-051	S	2	1	NW	3	18	6/25/2014 2:56	25.71	26	5.71	6	4407	4407	102	16116	RGB_SV1	5175	75603600	2289420	2.82307	0.0854879	33.023	5106	0.986667	69	0.0133333	2321	1040.97	0.448502	482.1	1627.55	-1.19542	1006.31	1975.97	0.170865	30287	1008.13	0.885888	224	433	5175	1	424	8	490.332
1153	1170	034989-S	Hordeum vulgare	HEB-10-051	S	2	1	NW	3	18	6/26/2014 2:56	26.71	27	6.71	7	4398	4398	111	17358	RGB_SV1	5893	88704700	3634180	2.55431	0.104649	24.4084	5845	0.991855	48	0.00814526	2414	988.867	0.409639	503.716	1632.93	0.307821	1011.92	1964.3	0.143236	41142	1067.45	0.848768	213	462	5893	1	454	7	518.001
1154	1171	034989-S	Hordeum vulgare	HEB-10-051	S	2	1	NW	3	18	6/27/2014 2:56	27.71	28	7.71	8	4389	4389	120	18121	RGB_SV1	6644	103697000	7712250	2.34912	0.174712	13.4457	6584	0.990969	60	0.0090307	2622	1034.75	0.394642	537.956	1621.36	2.70387	1043.71	1947.9	0.118996	55834	1170.29	0.742269	180	522	6644	1	513	8	554.095
1155	1172	034989-S	Hordeum vulgare	HEB-10-051	S	2	1	NW	3	18	6/28/2014 2:56	28.71	29	8.71	9	4377	4377	132	19685	RGB_SV1	7291	121981000	10903100	2.29465	0.205106	11.1877	7208	0.988616	83	0.0113839	2829	1097.69	0.388013	539.482	1767.17	2.13436	1051.87	1937.07	0.11893	61305	1230.3	0.698728	187	523	7291	1	512	10	553.101
1156	1173	034989-S	Hordeum vulgare	HEB-10-051	S	2	1	NW	3	18	6/29/2014 2:56	29.71	30	9.71	10	4364	4364	145	20541	RGB_SV1	7994	143534000	10952100	2.24608	0.171384	13.1055	7925	0.991368	69	0.00863147	2867	1028.23	0.358644	538.34	1198.68	-3.13502	1058.1	1922.44	0.127728	62586	1266.96	0.736528	184	532	7994	1	521	10	559.478
1157	1174	034989-S	Hordeum vulgare	HEB-10-051	S	2	1	NW	3	18	6/30/2014 2:56	30.71	31	10.71	11	4350	4350	159	20846	RGB_SV1	8297	176027000	6966450	2.55704	0.101197	25.2678	8231	0.992045	66	0.00795468	2809	951.004	0.338556	598.242	1299.62	-1.14307	1047.33	1904.91	0.136448	60807	1306.34	0.85352	175	599	8297	1	589	9	616.134
1158	1175	034989-S	Hordeum vulgare	HEB-10-051	S	2	1	NW	3	18	7/1/2014 2:56	31.71	32	11.71	12	4339	4339	170	23737	RGB_SV1	7856	216612000	3139630	3.50977	0.0508716	68.9928	7789	0.991472	67	0.00852851	2700	927.953	0.343686	676.826	938.583	4.85764	996.836	1898.55	0.150784	52101	1396.2	0.943668	216	654	7856	1	645	8	695.531
1159	1176	034989-S	Hordeum vulgare	HEB-10-051	S	2	1	NW	3	18	7/2/2014 10:32	33.02	33	13.02	13	4330	4329	179	25148	RGB_SV1	8873	227689000	5488420	2.89202	0.0697119	41.4853	8704	0.980954	169	0.0190466	2680	809.467	0.30204	674.7	2128.05	1.69119	1030.68	1884.22	0.159667	55572	1399.5	0.908066	189	667	8788	0.99042	650	16	694.293
1160	1177	034990-S	Hordeum vulgare	HEB-25-051	S	2	1	NW	3	19	6/13/2014 2:57	13.71	14	-6.29	-6	4281	4281	NA	5963	RGB_SV1	2930	6775580	711954	0.789243	0.082931	9.51687	2899	0.98942	31	0.0105802	834	237.391	0.284642	221.287	173.912	-7.45616	1064.69	2062.47	0.411748	7116	471.883	0.655824	63	219	2930	1	211	7	227.415
1161	1178	034990-S	Hordeum vulgare	HEB-25-051	S	2	1	NW	3	19	6/14/2014 2:56	14.71	15	-5.29	-5	4273	4281	8	6590	RGB_SV1	3063	8780090	869638	0.935847	0.0926925	10.0963	2988	0.975514	75	0.0244858	858	240.341	0.280118	241.812	420.049	-7.18293	1061.65	2059.29	0.375598	8155	513.714	0.672005	74	238	3063	1	223	14	248.471
1162	1179	034990-S	Hordeum vulgare	HEB-25-051	S	2	1	NW	3	19	6/15/2014 2:56	15.71	16	-4.29	-4	4273	4280	16	7742	RGB_SV1	3501	13087000	2208400	1.06771	0.180174	5.92601	3425	0.978292	76	0.0217081	1042	310.13	0.297629	298.744	290.132	-10.5627	1046.26	2056.91	0.220702	15863	655.444	0.505853	157	269	3501	1	256	12	307.253
1163	1180	034990-S	Hordeum vulgare	HEB-25-051	S	2	1	NW	3	19	6/16/2014 2:56	16.71	17	-3.29	-3	4272	4280	24	8514	RGB_SV1	3934	15349800	2619290	0.991826	0.169245	5.86031	3854	0.979664	80	0.0203355	1231	385.196	0.312913	315.286	255.161	-5.83182	1048.63	2049.73	0.226326	17382	690.959	0.501927	169	283	3934	1	270	12	322.474
1164	1181	034990-S	Hordeum vulgare	HEB-25-051	S	2	1	NW	3	19	6/17/2014 2:56	17.71	18	-2.29	-2	4273	4280	31	9330	RGB_SV1	4362	18132900	3330970	0.953005	0.175065	5.44373	4265	0.977763	97	0.0222375	1303	389.227	0.298716	319.883	220.191	-2.28015	1049.79	2042.46	0.206603	21113	719.56	0.475576	169	291	4362	1	275	15	329.479
1165	1182	034990-S	Hordeum vulgare	HEB-25-051	S	2	1	NW	3	19	6/18/2014 2:56	18.71	19	-1.29	-1	4270	4280	41	10446	RGB_SV1	4787	21686400	4567020	0.946369	0.1993	4.74847	4693	0.980363	94	0.0196365	1462	446.51	0.305411	319.766	166.971	-1.24203	1048.86	2034.49	0.168367	28432	788.5	0.42521	175	302	4787	1	287	14	332.825
1166	1183	034990-S	Hordeum vulgare	HEB-25-051	S	2	1	NW	3	19	6/20/2014 2:57	20.71	21	0.71	1	4458	4458	52	10799	RGB_SV1	5334	34912700	5483110	1.22709	0.192717	6.36731	5279	0.989689	55	0.0103112	1613	487.771	0.3024	373.738	717.019	2.01379	1043.99	2013.34	0.154824	34452	858.069	0.530757	187	373	5334	1	364	8	384.575
1167	1184	034990-S	Hordeum vulgare	HEB-25-051	S	2	1	NW	3	19	6/21/2014 2:57	21.71	22	1.71	2	4448	4448	62	13560	RGB_SV1	5844	47433700	6772320	1.38889	0.198297	7.00406	5791	0.990931	53	0.00906913	1740	518.07	0.297741	414.513	1064.56	-2.56017	1077.56	1997.21	0.150324	38876	944.467	0.56269	179	411	5844	1	402	8	426.948
1168	1185	034990-S	Hordeum vulgare	HEB-25-051	S	2	1	NW	3	19	6/22/2014 2:57	22.71	23	2.71	3	4438	4438	72	15336	RGB_SV1	6166	49201500	8765970	1.29411	0.230565	5.61278	6108	0.990594	58	0.00940642	1931	604.729	0.313169	412.496	1078.83	-3.85518	1076.15	2000.01	0.15053	40962	960.108	0.486584	214	404	6166	1	395	8	424.871
1169	1186	034990-S	Hordeum vulgare	HEB-25-051	S	2	1	NW	3	19	6/23/2014 2:57	23.71	24	3.71	4	4427	4427	83	16415	RGB_SV1	6371	60004000	10243600	1.47831	0.25237	5.8577	6298	0.988542	73	0.0114582	2050	659.63	0.32177	442.773	1183.97	-10.1202	1101.4	1989.81	0.151172	42144	1019.66	0.501769	264	410	6371	1	400	9	454.259
1170	1187	034990-S	Hordeum vulgare	HEB-25-051	S	2	1	NW	3	19	6/24/2014 2:57	24.71	25	4.71	5	4414	4414	96	18374	RGB_SV1	6822	65801700	9367290	1.41388	0.201275	7.02462	6751	0.989592	71	0.0104075	2161	684.538	0.316769	449.079	944.845	-9.34217	1104.33	1985.62	0.158169	43131	1022.58	0.563651	259	415	6822	1	406	8	462.552
1171	1188	034990-S	Hordeum vulgare	HEB-25-051	S	2	1	NW	3	19	6/25/2014 2:57	25.71	26	5.71	6	4405	4405	105	19972	RGB_SV1	7270	68222200	14374400	1.29079	0.271969	4.7461	7188	0.988721	82	0.0112792	2357	764.161	0.324209	449.908	1128.15	-16.8468	1071.33	1978.55	0.132536	54853	1063.47	0.425023	222	438	7270	1	428	9	462.681
1172	1189	034990-S	Hordeum vulgare	HEB-25-051	S	2	1	NW	3	19	6/26/2014 2:57	26.71	27	6.71	7	4397	4397	113	22564	RGB_SV1	8095	83477400	19454300	1.2739	0.296881	4.29094	8008	0.989253	87	0.0107474	2455	744.537	0.303274	448.385	316.919	-16.4705	1085.41	1970.6	0.132252	61209	1115.48	0.386878	251	430	8095	1	420	9	467.719
1173	1190	034990-S	Hordeum vulgare	HEB-25-051	S	2	1	NW	3	19	6/27/2014 2:57	27.71	28	7.71	8	4389	4389	121	23865	RGB_SV1	8048	93774500	10689700	1.4478	0.16504	8.77243	7961	0.98919	87	0.0108101	2476	761.752	0.307654	446.068	1148.37	-9.49248	1099.48	1966.6	0.15243	52798	1060.57	0.63257	245	441	8048	1	432	8	461.882
1174	1191	034990-S	Hordeum vulgare	HEB-25-051	S	2	1	NW	3	19	6/28/2014 2:57	28.71	29	8.71	9	4379	4379	131	24714	RGB_SV1	8508	87490600	19820400	1.20867	0.273815	4.41418	8397	0.986953	111	0.0130465	2705	860.017	0.317936	442.235	825.588	-5.51306	1051.49	1970.73	0.144269	58973	1127.24	0.397655	246	437	8508	1	427	9	467.241
1175	1192	034990-S	Hordeum vulgare	HEB-25-051	S	2	1	NW	3	19	6/29/2014 2:57	29.71	30	9.71	10	4368	4367	142	26483	RGB_SV1	8695	83367300	25935800	1.1027	0.343053	3.21437	8577	0.986429	118	0.013571	2871	947.975	0.33019	446.786	1124.38	2.24233	1053.24	1972.03	0.137909	63049	1147.18	0.27608	283	439	8695	1	427	11	469.157
1176	1193	034990-S	Hordeum vulgare	HEB-25-051	S	2	1	NW	3	19	6/30/2014 2:57	30.71	31	10.71	11	4354	4354	155	27963	RGB_SV1	9140	96721700	27558500	1.15779	0.329886	3.50968	9038	0.98884	102	0.0111597	3072	1032.52	0.336105	447.715	1154.93	0.219371	1066.95	1957.21	0.140683	64969	1189.27	0.309703	296	424	9140	1	414	9	484.88
1177	1194	034990-S	Hordeum vulgare	HEB-25-051	S	2	1	NW	3	19	7/1/2014 2:57	31.71	32	11.71	12	4343	4343	166	28415	RGB_SV1	9643	114726000	26763300	1.23378	0.287817	4.28669	9537	0.989008	106	0.0109924	3022	947.058	0.313388	459.57	240.853	2.22013	1074.55	1953.59	0.144607	66684	1199.98	0.386501	301	434	9643	1	424	9	488.75
1178	1195	034990-S	Hordeum vulgare	HEB-25-051	S	2	1	NW	3	19	7/2/2014 10:32	33.02	33	13.02	13	4334	4334	175	29009	RGB_SV1	9231	112136000	26570200	1.31597	0.311815	4.22035	8975	0.972267	256	0.0277326	2968	954.287	0.321525	487.283	795.411	-3.84975	1060.85	1963	0.115555	79884	1211.03	0.380546	308	482	9231	1	464	17	501.902
1179	1196	034991-C	Hordeum vulgare	HEB-25-051	C	1	1	NW	3	20	6/13/2014 2:57	13.71	14	-6.29	-6	4298	4298	NA	6596	RGB_SV1	2403	7340330	43499	1.27118	0.00753307	168.747	2368	0.985435	35	0.0145651	542	122.249	0.225551	261.105	68.6985	4.05541	1057.97	2046.69	0.609898	3940	528.532	0.976574	38	261	2403	1	250	10	268.846
1180	1197	034991-C	Hordeum vulgare	HEB-25-051	C	1	1	NW	3	20	6/14/2014 2:57	14.71	15	-5.29	-5	4289	4289	9	7294	RGB_SV1	2545	12032200	48098.1	1.85768	0.00742596	250.16	2509	0.985855	36	0.0141454	691	187.615	0.271513	296.25	326.397	6.77459	1054.23	2034.04	0.605952	4200	597.973	0.984137	55	293	2545	1	277	15	304.797
1181	1198	034991-C	Hordeum vulgare	HEB-25-051	C	1	1	NW	3	20	6/15/2014 2:57	15.71	16	-4.29	-4	4282	4282	16	8663	RGB_SV1	2920	12158600	133504	1.42599	0.0156577	91.0731	2859	0.97911	61	0.0208904	725	180.009	0.248288	293.128	93.9411	3.65584	1051.04	2033.97	0.456821	6392	598.66	0.957028	83	283	2920	1	265	17	301.642
1182	1199	034991-C	Hordeum vulgare	HEB-25-051	C	1	1	NW	3	20	6/16/2014 2:57	16.71	17	-3.29	-3	4275	4281	23	10023	RGB_SV1	3549	15787700	152142	1.25345	0.0120792	103.77	3525	0.993238	24	0.00676247	746	156.809	0.2102	324.211	87.3137	8.70731	1055.71	2029.1	0.532323	6667	656.614	0.962185	71	318	3549	1	309	8	333.723
1183	1200	034991-C	Hordeum vulgare	HEB-25-051	C	1	1	NW	3	20	6/17/2014 2:57	17.71	18	-2.29	-2	4275	4280	29	10220	RGB_SV1	3856	21761400	157843	1.46357	0.0106158	137.867	3804	0.986515	52	0.0134855	792	162.672	0.205394	350.875	282.64	9.82583	1062.82	2017.59	0.619438	6225	709.11	0.971403	57	348	3856	1	330	17	361.25
1184	1201	034991-C	Hordeum vulgare	HEB-25-051	C	1	1	NW	3	20	6/18/2014 2:57	18.71	19	-1.29	-1	4272	4279	37	11337	RGB_SV1	4276	27421600	220102	1.49975	0.0120378	124.586	4223	0.987605	53	0.0123948	872	177.826	0.203929	352.853	294.64	8.06527	1057.06	2003.94	0.585192	7307	714.3	0.968403	67	348	4276	1	332	15	363.07
1185	1202	034991-C	Hordeum vulgare	HEB-25-051	C	1	1	NW	3	20	6/20/2014 2:57	20.71	21	0.71	1	4455	4455	49	13669	RGB_SV1	4933	51328700	911606	2.1093	0.0374615	56.3058	4894	0.992094	39	0.00790594	1273	328.508	0.258058	438.713	366.25	-1.37524	1045.19	1969.64	0.284799	17321	909.475	0.931417	91	439	4933	1	430	8	451.709
1186	1203	034991-C	Hordeum vulgare	HEB-25-051	C	1	1	NW	3	20	6/21/2014 2:57	21.71	22	1.71	2	4443	4443	61	17308	RGB_SV1	6108	72973800	1351530	1.956	0.0362267	53.9933	6082	0.995743	26	0.00425671	1586	411.82	0.259659	478.29	344.286	0.315468	1107.99	1961.69	0.295945	20639	983.212	0.928586	143	461	6108	1	453	7	492.217
1187	1204	034991-C	Hordeum vulgare	HEB-25-051	C	1	1	NW	3	20	6/22/2014 2:57	22.71	23	2.71	3	4430	4430	74	20596	RGB_SV1	6473	84402400	8909750	2.01439	0.212645	9.47304	6435	0.994129	38	0.00587054	2064	658.133	0.318863	486.733	670.477	-9.65624	985.396	1974.61	0.13609	47564	1091.83	0.654535	325	367	6473	1	358	8	500.072
1188	1205	034991-C	Hordeum vulgare	HEB-25-051	C	1	1	NW	3	20	6/23/2014 2:57	23.71	24	3.71	4	4415	4415	89	21494	RGB_SV1	7022	66629600	23289000	1.35128	0.472313	2.86099	6990	0.995443	32	0.00455711	1925	527.716	0.274138	409.2	2978.37	-9.02054	1003.79	1980.06	0.116439	60306	1110.2	0.232322	331	370	7022	1	361	8	440.65
1189	1206	034991-C	Hordeum vulgare	HEB-25-051	C	1	1	NW	3	20	6/24/2014 2:57	24.71	25	4.71	5	4398	4398	106	25037	RGB_SV1	8311	83659200	37535800	1.21118	0.543424	2.22879	8276	0.995789	35	0.00421129	2319	647.065	0.279028	489.311	156.853	-18.6606	1006.13	1968.81	0.0946605	87798	1267.86	0.144835	346	481	8311	1	472	8	511.744
1190	1207	034991-C	Hordeum vulgare	HEB-25-051	C	1	1	NW	3	20	6/25/2014 2:57	25.71	26	5.71	6	4385	4385	119	27914	RGB_SV1	8725	106522000	39433300	1.3993	0.518003	2.70133	8691	0.996103	34	0.00389685	2580	762.911	0.295702	516.196	1347.06	-24.3696	1010.84	1960.2	0.097362	89614	1291.98	0.211282	331	508	8725	1	499	8	533.147
1191	1208	034991-C	Hordeum vulgare	HEB-25-051	C	1	1	NW	3	20	6/26/2014 2:57	26.71	27	6.71	7	4372	4372	132	31353	RGB_SV1	9934	201028000	34989400	2.03708	0.354559	5.74538	9886	0.995168	48	0.00483189	2829	805.641	0.284779	633.979	969.98	-26.7867	1004.92	1927.1	0.0947919	104798	1476.06	0.494914	314	620	9934	1	611	8	652.557
1192	1209	034991-C	Hordeum vulgare	HEB-25-051	C	1	1	NW	3	20	6/27/2014 2:57	27.71	28	7.71	8	4360	4360	144	35149	RGB_SV1	12035	317363000	26612700	2.19111	0.183737	11.9252	11974	0.994932	61	0.00506855	3167	833.393	0.263149	711.969	675.617	-15.431	993.786	1911.01	0.0969345	124156	1574.44	0.714471	333	639	12035	1	630	8	731.057
1193	1210	034991-C	Hordeum vulgare	HEB-25-051	C	1	1	NW	3	20	6/28/2014 2:57	28.71	29	8.71	9	4346	4345	158	38135	RGB_SV1	12954	355269000	33493900	2.11714	0.199599	10.607	12880	0.994287	74	0.00571252	3474	931.656	0.26818	691.77	2596.74	-19.4325	1000.57	1898.37	0.100725	128608	1562.09	0.68507	318	640	12954	1	630	9	710.955
1194	1211	034991-C	Hordeum vulgare	HEB-25-051	C	1	1	NW	3	20	6/29/2014 2:58	29.71	30	9.71	10	4327	4327	176	39944	RGB_SV1	13444	310287000	46496600	1.71675	0.257255	6.67332	13365	0.994124	79	0.00587623	3260	790.509	0.242487	650.25	1503.04	-16.1589	1028.07	1906.73	0.110704	121441	1539.05	0.546648	349	641	13444	1	630	10	669.041
1195	1212	034991-C	Hordeum vulgare	HEB-25-051	C	1	1	NW	3	20	6/30/2014 2:57	30.71	31	10.71	11	4306	4306	197	45050	RGB_SV1	15148	360283000	49420300	1.57012	0.215375	7.29018	15070	0.994851	78	0.00514919	3381	754.632	0.223198	648.062	1618.59	1.47149	1029.78	1901.75	0.116811	129680	1545.62	0.575702	360	640	15148	1	630	9	666.502
1196	1213	034991-C	Hordeum vulgare	HEB-25-051	C	1	1	NW	3	20	7/1/2014 2:57	31.71	32	11.71	12	4290	4290	213	52950	RGB_SV1	17091	438286000	75887800	1.50046	0.259799	5.77545	16987	0.993915	104	0.00608507	4347	1105.64	0.254344	641.63	2979.59	-5.21766	1080.05	1887.36	0.100189	170588	1729.48	0.496766	562	636	17091	1	626	9	673.713
1197	1214	034991-C	Hordeum vulgare	HEB-25-051	C	1	1	NW	3	20	7/2/2014 10:33	33.02	33	13.02	13	4272	4273	231	58949	RGB_SV1	18850	454902000	64552100	1.28025	0.181672	7.04705	18614	0.98748	236	0.0125199	4341	999.697	0.230292	664.805	5347.07	-4.46671	1084.47	1902.27	0.131266	143602	1671.31	0.564695	500	609	18710	0.992573	592	16	681.154
1198	1215	034992-S	Hordeum vulgare	HEB-24-044	S	2	1	NW	3	21	6/13/2014 2:58	13.71	14	-6.29	-6	4291	4291	NA	7166	RGB_SV1	3096	14365600	399532	1.49873	0.0416821	35.9561	3083	0.995801	13	0.00419897	878	248.993	0.283592	302.962	357.279	-1.52114	1127.41	2034.44	0.399175	7756	619.515	0.894692	81	296	3096	1	290	5	312.051
1199	1216	034992-S	Hordeum vulgare	HEB-24-044	S	2	1	NW	3	21	6/14/2014 2:58	14.71	15	-5.29	-5	4283	4283	8	8268	RGB_SV1	3347	22541900	557511	2.01224	0.0497671	40.4332	3322	0.992531	25	0.00746938	984	289.291	0.293995	343.804	689.47	-0.731524	1113.73	2032.92	0.313654	10671	707.559	0.905789	124	325	3347	1	313	11	353.434
1200	1217	034992-S	Hordeum vulgare	HEB-24-044	S	2	1	NW	3	21	6/15/2014 2:58	15.71	16	-4.29	-4	4276	4280	15	8841	RGB_SV1	3658	29025400	722948	2.16916	0.0540281	40.1487	3618	0.989065	40	0.0109349	1159	367.217	0.31684	374.418	489.801	0.566689	1113.47	2026.2	0.273577	13371	773.348	0.905154	145	351	3658	1	337	13	384.924
1201	1218	034992-S	Hordeum vulgare	HEB-24-044	S	2	1	NW	3	21	6/16/2014 2:58	16.71	17	-3.29	-3	4272	4281	23	10566	RGB_SV1	3956	29876700	1284200	1.90906	0.0820576	23.2649	3922	0.991405	34	0.00859454	1369	473.751	0.346057	389.659	412.99	-3.20958	1109.67	2025.22	0.207697	19047	817.521	0.841946	180	354	3956	1	342	11	400.914
1202	1219	034992-S	Hordeum vulgare	HEB-24-044	S	2	1	NW	3	21	6/17/2014 2:58	17.71	18	-2.29	-2	4273	4280	31	11972	RGB_SV1	4311	31932900	1688590	1.71824	0.0908591	18.911	4254	0.986778	57	0.013222	1194	330.697	0.276966	384.849	644.056	-3.3767	1123.94	2019.34	0.187745	22962	834.694	0.809195	142	366	4311	1	353	12	395.108
1203	1220	034992-S	Hordeum vulgare	HEB-24-044	S	2	1	NW	3	21	6/18/2014 2:58	18.71	19	-1.29	-1	4269	4280	42	12846	RGB_SV1	4553	35599300	3021820	1.7173	0.145772	11.7807	4508	0.990116	45	0.00988359	1569	540.69	0.344608	374.37	295.711	-2.63808	1105.37	2014.25	0.155318	29314	862.244	0.711517	189	348	4553	1	334	13	384.212
1204	1221	034992-S	Hordeum vulgare	HEB-24-044	S	2	1	NW	3	21	6/20/2014 2:58	20.71	21	0.71	1	4456	4456	54	14524	RGB_SV1	5439	64860800	5044940	2.19252	0.170537	12.8566	5419	0.996323	20	0.00367715	1882	651.209	0.34602	449.064	843.765	-3.65831	1106.43	1979.79	0.142838	38078	995.76	0.732162	186	448	5439	1	440	7	462.438
1205	1222	034992-S	Hordeum vulgare	HEB-24-044	S	2	1	NW	3	21	6/21/2014 2:58	21.71	22	1.71	2	4446	4446	64	16677	RGB_SV1	4709	58436800	530118	2.63529	0.0239065	110.234	4684	0.994691	25	0.00530898	1289	352.839	0.273731	404.13	832.975	0.502844	1052.72	2003.58	0.33127	14215	833.505	0.964363	226	340	4709	1	334	5	415.136
1206	1223	034992-S	Hordeum vulgare	HEB-24-044	S	2	1	NW	3	21	6/22/2014 2:58	22.71	23	2.71	3	4434	4434	76	18111	RGB_SV1	5267	58239400	579819	2.09938	0.0209009	100.444	5235	0.993924	32	0.00607556	1529	443.866	0.290298	421.22	385.564	0.501209	1088.85	1981.52	0.37985	13866	856.71	0.960958	145	400	5267	1	392	7	433.856
1207	1224	034992-S	Hordeum vulgare	HEB-24-044	S	2	1	NW	3	21	6/23/2014 2:58	23.71	24	3.71	4	4421	4421	89	18864	RGB_SV1	6163	63326500	1870350	1.66725	0.0492424	33.8581	6142	0.996593	21	0.00340743	1565	397.408	0.253935	447.151	258.676	2.22058	1159.12	1973.67	0.264076	23338	939.176	0.888541	120	439	6163	1	433	5	460.565
1208	1225	034992-S	Hordeum vulgare	HEB-24-044	S	2	1	NW	3	21	6/24/2014 2:58	24.71	25	4.71	5	4407	4407	103	20202	RGB_SV1	5590	65631300	6024040	2.10033	0.192781	10.8949	5547	0.992308	43	0.00769231	1585	449.414	0.283542	396.548	703.051	-12.6193	1039.09	2002.16	0.151754	36836	915.502	0.691992	310	308	5590	1	300	7	405.921
1209	1226	034992-S	Hordeum vulgare	HEB-24-044	S	2	1	NW	3	21	6/25/2014 2:58	25.71	26	5.71	6	4396	4396	114	19963	RGB_SV1	5959	66255700	5122130	1.86585	0.144246	12.9352	5913	0.992281	46	0.00771942	1951	638.765	0.327404	451.018	521.191	-10.0503	1094.83	1971.92	0.174454	34158	1000.43	0.733555	151	452	5959	1	444	7	464.548
1210	1227	034992-S	Hordeum vulgare	HEB-24-044	S	2	1	NW	3	21	6/26/2014 2:58	26.71	27	6.71	7	4387	4387	123	21866	RGB_SV1	5648	92344100	3133220	2.89481	0.0982202	29.4726	5603	0.992033	45	0.00796742	1745	539.133	0.308959	514.841	624.286	-9.61405	1151.39	1954.36	0.162509	34755	1082.78	0.873042	144	507	5648	1	500	6	530.097
1211	1228	034992-S	Hordeum vulgare	HEB-24-044	S	2	1	NW	3	21	6/27/2014 2:58	27.71	28	7.71	8	4378	4378	132	23246	RGB_SV1	6437	123222000	1758740	2.97385	0.0424458	70.0624	6381	0.9913	56	0.0086997	1773	488.353	0.275439	563.724	869.72	-6.6996	1164.59	1916.06	0.215501	29870	1161.43	0.944503	128	557	6437	1	549	7	580.636
1212	1229	034992-S	Hordeum vulgare	HEB-24-044	S	2	1	NW	3	21	6/28/2014 2:58	28.71	29	8.71	9	4366	4366	144	23359	RGB_SV1	6199	134427000	1545640	3.49819	0.0402222	86.9714	6145	0.991289	54	0.00871108	1866	561.696	0.301016	610.262	849.35	3.338	1107.66	1891.9	0.194016	31951	1245.22	0.955047	113	607	6199	1	599	7	627.983
1213	1230	034992-S	Hordeum vulgare	HEB-24-044	S	2	1	NW	3	21	6/29/2014 2:58	29.71	30	9.71	10	4353	4353	157	26164	RGB_SV1	6613	168021000	7158110	3.84209	0.163682	23.4729	6527	0.986995	86	0.0130047	2146	696.403	0.324512	693.401	227.99	-21.4149	1009.17	1907.09	0.0985412	67109	1442.18	0.843232	341	607	6613	1	597	9	712.21
1214	1231	034992-S	Hordeum vulgare	HEB-24-044	S	2	1	NW	3	21	6/30/2014 2:58	30.71	31	10.71	11	4339	4339	171	27708	RGB_SV1	7636	232194000	12268500	3.98216	0.210406	18.9261	7175	0.939628	461	0.0603719	2470	798.966	0.323468	729.537	170.711	-28.5003	1010.16	1902.58	0.0904814	84393	1539.88	0.809332	353	647	7636	1	632	14	746.016
1215	1232	034992-S	Hordeum vulgare	HEB-24-044	S	2	1	NW	3	21	7/1/2014 2:58	31.71	32	11.71	12	4329	4329	181	27646	RGB_SV1	8817	263161000	34162600	3.38516	0.43945	7.70319	8059	0.91403	758	0.0859703	2871	934.858	0.325621	709.625	844.186	-44.5857	1045.98	1905.7	0.0703239	125377	1600.92	0.593207	311	675	8817	1	665	9	726.373
1216	1233	034992-S	Hordeum vulgare	HEB-24-044	S	2	1	NW	3	21	7/2/2014 10:33	33.02	33	13.02	13	4319	4319	191	28238	RGB_SV1	7273	224686000	10998800	4.24765	0.207931	20.4282	6571	0.903479	702	0.0965214	2696	999.37	0.370686	685.229	911.862	-15.3111	1118.86	1904.31	0.0875453	83077	1518.99	0.822042	210	678	7241	0.9956	653	24	705.785
1217	1234	034993-C	Hordeum vulgare	HEB-24-044	C	1	1	NW	3	22	6/13/2014 2:59	13.71	14	-6.29	-6	4267	4281	NA	5937	RGB_SV1	2458	10113000	3615190	1.67386	0.598367	2.79738	2422	0.985354	36	0.014646	1032	433.289	0.419854	276.284	280.049	-26.0086	1052.35	2050.54	0.133399	18426	654.383	0.224033	181	239	2458	1	231	7	284.407
1218	1235	034993-C	Hordeum vulgare	HEB-24-044	C	1	1	NW	3	22	6/14/2014 2:58	14.71	15	-5.29	-5	4269	4281	12	7106	RGB_SV1	2781	18223800	4622780	2.35633	0.597725	3.94216	2684	0.96512	97	0.0348795	1207	523.858	0.434017	307.423	656.666	-22.5682	1056.13	2046.59	0.120005	23174	733.962	0.354404	218	271	2781	1	258	12	315.18
1219	1236	034993-C	Hordeum vulgare	HEB-24-044	C	1	1	NW	3	22	6/15/2014 2:58	15.71	16	-4.29	-4	4270	4280	23	8457	RGB_SV1	3114	26675800	4764900	2.75094	0.491379	5.5984	3006	0.965318	108	0.0346821	1411	639.345	0.453115	332.826	1021.75	-6.25278	1041.75	2038.89	0.116376	26758	796.591	0.485664	255	280	3114	1	265	14	342.81
1220	1237	034993-C	Hordeum vulgare	HEB-24-044	C	1	1	NW	3	22	6/16/2014 2:58	16.71	17	-3.29	-3	4270	4280	33	9469	RGB_SV1	3595	31401400	5122240	2.42969	0.396335	6.1304	3491	0.971071	104	0.0289291	1591	704.112	0.442559	351.416	751.904	-9.48513	1050.77	2028.18	0.127086	28288	831.312	0.517696	259	304	3595	1	291	12	359.889
1221	1238	034993-C	Hordeum vulgare	HEB-24-044	C	1	1	NW	3	22	6/17/2014 2:58	17.71	18	-2.29	-2	4270	4281	43	9898	RGB_SV1	3028	32557700	5985320	3.55093	0.652794	5.4396	2916	0.963012	112	0.0369881	1527	770.056	0.504293	360.484	434.309	-19.5317	1038.41	2023.14	0.0711751	42543	900.505	0.475302	285	298	3028	1	283	14	370.012
1222	1239	034993-C	Hordeum vulgare	HEB-24-044	C	1	1	NW	3	22	6/18/2014 2:58	18.71	19	-1.29	-1	4268	4280	56	10501	RGB_SV1	3984	37982800	8724170	2.39303	0.549649	4.35374	3859	0.968624	125	0.0313755	1897	903.265	0.476155	362.741	1861.09	-8.54296	1046.05	2003.11	0.0882392	45150	919.624	0.392414	267	341	3984	1	327	13	375.2
1223	1240	034993-C	Hordeum vulgare	HEB-24-044	C	1	1	NW	3	22	6/20/2014 2:59	20.71	21	0.71	1	4450	4450	71	13405	RGB_SV1	4123	74362900	12920200	4.37451	0.760051	5.75556	4065	0.985933	58	0.0140674	1988	958.56	0.482173	504.876	525.019	-8.75899	1045.25	1971.61	0.0616182	66912	1152.37	0.495542	281	501	4123	1	492	8	520.023
1224	1241	034993-C	Hordeum vulgare	HEB-24-044	C	1	1	NW	3	22	6/21/2014 2:59	21.71	22	1.71	2	4439	4439	82	15377	RGB_SV1	5106	102847000	16801000	3.94486	0.644428	6.12149	5058	0.990599	48	0.0094007	2264	1003.86	0.4434	581.516	771.926	-4.43865	1031.41	1932.6	0.0609003	83842	1314.95	0.517191	314	570	5106	1	562	7	598.75
1225	1242	034993-C	Hordeum vulgare	HEB-24-044	C	1	1	NW	3	22	6/22/2014 2:59	22.71	23	2.71	3	4425	4425	96	18318	RGB_SV1	5786	122686000	23563500	3.66471	0.703854	5.20664	5726	0.98963	60	0.0103699	2438	1027.28	0.421362	551.05	1030.19	-6.96886	1049.04	1933.78	0.0644651	89754	1299.42	0.459365	327	551	5786	1	543	7	567.039
1226	1243	034993-C	Hordeum vulgare	HEB-24-044	C	1	1	NW	3	22	6/23/2014 2:59	23.71	24	3.71	4	4410	4410	111	19525	RGB_SV1	6215	142953000	16545400	3.70093	0.428346	8.64006	6156	0.990507	59	0.00949316	2452	967.386	0.394529	574.757	1652.31	-2.43481	1025.59	1923.33	0.0741488	83818	1310.44	0.628108	322	563	6215	1	554	8	589.844
1227	1244	034993-C	Hordeum vulgare	HEB-24-044	C	1	1	NW	3	22	6/24/2014 2:58	24.71	25	4.71	5	4394	4394	127	22538	RGB_SV1	8095	181335000	27863000	2.76725	0.425201	6.5081	8031	0.992094	64	0.00790611	3169	1240.59	0.391476	648.501	149.912	0.307988	1113.31	1911.02	0.0751102	107775	1499.8	0.5382	346	626	8095	1	617	8	667.956
1228	1245	034993-C	Hordeum vulgare	HEB-24-044	C	1	1	NW	3	22	6/25/2014 2:59	25.71	26	5.71	6	4382	4382	139	25771	RGB_SV1	8175	188404000	30112500	2.81912	0.450579	6.25667	8121	0.993394	54	0.00660551	3146	1210.68	0.384832	587.082	998.928	-12.0449	1046.6	1891.75	0.0698778	116990	1423.61	0.524743	316	565	8175	1	557	7	604.125
1229	1246	034993-C	Hordeum vulgare	HEB-24-044	C	1	1	NW	3	22	6/26/2014 2:58	26.71	27	6.71	7	4369	4369	152	29637	RGB_SV1	8913	236482000	44468600	2.97681	0.559765	5.31796	8859	0.993941	54	0.00605857	3412	1306.15	0.382812	668.001	1142.31	-12.1859	1028.61	1872.29	0.0587301	151762	1642.78	0.467093	365	618	8913	1	611	6	681.175
1230	1247	034993-C	Hordeum vulgare	HEB-24-044	C	1	1	NW	3	22	6/27/2014 2:59	27.71	28	7.71	8	4357	4357	164	32116	RGB_SV1	11959	371845000	71288800	2.59999	0.498462	5.21603	11905	0.995485	54	0.00451543	3990	1331.22	0.33364	748.392	1048.58	-6.86096	1085.85	1852.67	0.0617822	193567	1837.63	0.460025	378	734	11959	1	726	7	766.953
1231	1248	034993-C	Hordeum vulgare	HEB-24-044	C	1	1	NW	3	22	6/28/2014 2:59	28.71	29	8.71	9	4341	4341	180	36213	RGB_SV1	12082	471010000	121824000	3.22665	0.834557	3.86631	12004	0.993544	78	0.00645588	4604	1754.41	0.381063	816.854	1376.97	-4.78746	1040.61	1831.72	0.0507398	238117	2097.36	0.346934	582	718	12082	1	708	9	842.383
1232	1249	034993-C	Hordeum vulgare	HEB-24-044	C	1	1	NW	3	22	6/29/2014 2:59	29.71	30	9.71	10	4323	4323	198	39317	RGB_SV1	9517	400525000	89500000	4.42211	0.98815	4.47514	9421	0.989913	96	0.0100872	4148	1807.91	0.435852	756.863	809.683	-2.58703	1021.55	1844.54	0.0460437	206695	1954.9	0.40286	551	631	9517	1	621	9	777.571
1233	1250	034993-C	Hordeum vulgare	HEB-24-044	C	1	1	NW	3	22	6/30/2014 2:59	30.71	31	10.71	11	4303	4303	218	41997	RGB_SV1	11183	416151000	136890000	3.32762	1.0946	3.04004	11082	0.990968	101	0.00903157	4721	1993.01	0.422159	745.38	1324.26	-4.15285	1023.54	1838.84	0.0480479	232747	2017.69	0.25498	610	613	11183	1	603	9	773.676
1234	1251	034993-C	Hordeum vulgare	HEB-24-044	C	1	1	NW	3	22	7/1/2014 2:59	31.71	32	11.71	12	4287	4287	234	45170	RGB_SV1	12317	467996000	181286000	3.08484	1.19497	2.58153	12212	0.991475	105	0.0085248	4895	1945.36	0.397418	759.813	1254.92	-6.01086	1025.17	1824.47	0.0423145	291082	2155.87	0.194992	675	718	12317	1	709	8	797.57
1235	1252	034993-C	Hordeum vulgare	HEB-24-044	C	1	1	NW	3	22	7/2/2014 10:34	33.02	33	13.02	13	4270	4272	251	46141	RGB_SV1	12096	416856000	91038300	2.84907	0.622215	4.57891	11765	0.972636	331	0.0273644	4252	1494.67	0.351521	653.38	8731.63	-6.04916	1101.04	1844.72	0.0610773	198044	1809.28	0.411531	487	644	12073	0.998099	628	15	676.55
1236	1253	034994-C	Hordeum vulgare	HEB-17-003	C	1	1	NW	3	23	6/13/2014 2:59	13.71	14	-6.29	-6	4309	4309	NA	3539	RGB_SV1	1435	4864640	19108.3	2.36236	0.00927936	254.583	1352	0.94216	83	0.0578397	393	107.63	0.273868	179.747	386.853	-6.20903	1083.21	2078.37	0.585236	2452	371.8	0.984411	34	179	1435	1	170	8	184.275
1237	1254	034994-C	Hordeum vulgare	HEB-17-003	C	1	1	NW	3	23	6/14/2014 2:59	14.71	15	-5.29	-5	4299	4299	10	4004	RGB_SV1	1860	6395460	46253.9	1.84861	0.0133697	138.268	1677	0.901613	183	0.0983871	461	114.259	0.247849	187.259	572.823	-13.697	1087.24	2090.47	0.567419	3278	387.108	0.971485	39	186	1860	1	170	15	192.877
1238	1255	034994-C	Hordeum vulgare	HEB-17-003	C	1	1	NW	3	23	6/15/2014 2:59	15.71	16	-4.29	-4	4292	4292	17	4650	RGB_SV1	2021	6674710	60393.5	1.63418	0.0147862	110.52	1826	0.903513	195	0.0964869	540	144.285	0.267194	187.299	549.551	-5.95532	1084.18	2085.24	0.598992	3374	387.745	0.964454	42	185	2021	1	169	15	192.728
1239	1256	034994-C	Hordeum vulgare	HEB-17-003	C	1	1	NW	3	23	6/16/2014 2:59	16.71	17	-3.29	-3	4286	4286	23	5187	RGB_SV1	2075	6943850	45793.4	1.61274	0.0106357	151.634	1905	0.918072	170	0.0819277	534	137.425	0.257349	196.23	595.421	-4.17046	1081.12	2080.01	0.653337	3176	405.108	0.973965	48	192	2075	1	177	14	202.116
1240	1257	034994-C	Hordeum vulgare	HEB-17-003	C	1	1	NW	3	23	6/17/2014 2:59	17.71	18	-2.29	-2	4280	4280	29	5674	RGB_SV1	2308	9189400	99009.2	1.72511	0.0185868	92.8136	2116	0.916811	192	0.0831889	684	202.711	0.29636	231.905	193.367	-6.17884	1081.17	2072.64	0.530697	4349	476.435	0.957817	56	227	2308	1	211	15	236.956
1241	1258	034994-C	Hordeum vulgare	HEB-17-003	C	1	1	NW	3	23	6/18/2014 2:59	18.71	19	-1.29	-1	4274	4280	35	5697	RGB_SV1	2544	11894000	240847	1.83779	0.0372141	49.3842	2355	0.925708	189	0.0742925	785	242.227	0.308569	268.466	341.137	-9.64332	1086.64	2068.07	0.39719	6405	551.133	0.922186	51	266	2544	1	251	14	275.598
1242	1259	034994-C	Hordeum vulgare	HEB-17-003	C	1	1	NW	3	23	6/20/2014 2:59	20.71	21	0.71	1	4459	4459	45.5	6195	RGB_SV1	2758	13615900	367308	1.79002	0.0482883	37.0694	2653	0.961929	105	0.0380711	958	332.764	0.347353	293.82	423.492	-10.4543	1087.45	2049.98	0.351293	7851	605.083	0.897689	58	291	2758	1	282	8	301.671
1243	1260	034994-C	Hordeum vulgare	HEB-17-003	C	1	1	NW	3	23	6/21/2014 2:59	21.71	22	1.71	2	4448	4448	56.5	7476	RGB_SV1	3043	14317500	1134720	1.54619	0.122541	12.6177	2969	0.975682	74	0.0243181	1039	354.755	0.341439	297.673	710.688	-15.342	1096.66	2043.08	0.248571	12242	623.636	0.727835	62	298	3043	1	290	7	306.25
1244	1261	034994-C	Hordeum vulgare	HEB-17-003	C	1	1	NW	3	23	6/22/2014 2:59	22.71	23	2.71	3	4437	4437	67.5	8153	RGB_SV1	3644	19368200	1384110	1.45859	0.104235	13.9933	3567	0.978869	77	0.0211306	1193	390.573	0.327388	308.469	1351.71	-10.2503	1091.75	2027.02	0.253955	14349	669.13	0.751007	60	309	3644	1	300	8	317.723
1245	1262	034994-C	Hordeum vulgare	HEB-17-003	C	1	1	NW	3	23	6/23/2014 2:59	23.71	24	3.71	4	4423	4423	81.5	10622	RGB_SV1	4285	28464500	3765350	1.55025	0.205071	7.55959	4220	0.984831	65	0.0151692	1343	420.922	0.313419	347.98	492.215	-8.32356	1120.57	2019.04	0.164246	26089	781.409	0.587283	157	328	4285	1	319	8	358.419
1246	1263	034994-C	Hordeum vulgare	HEB-17-003	C	1	1	NW	3	23	6/24/2014 2:59	24.71	25	4.71	5	4408	4408	96.5	12322	RGB_SV1	4524	47209700	1714400	2.30667	0.0837661	27.5371	4415	0.975906	109	0.0240937	1451	465.385	0.320734	437.321	308.823	-1.92739	1092.12	1994.56	0.188085	24053	926.441	0.864743	112	436	4524	1	427	8	450.441
1247	1264	034994-C	Hordeum vulgare	HEB-17-003	C	1	1	NW	3	23	6/25/2014 2:59	25.71	26	5.71	6	4396	4396	108.5	16254	RGB_SV1	4678	37572400	1685220	1.71692	0.0770081	22.2953	4587	0.980547	91	0.0194528	1543	508.946	0.329842	388.789	307.279	4.31689	1050.95	2022.48	0.216544	21603	827.261	0.835662	201	339	4678	1	329	9	400.098
1248	1265	034994-C	Hordeum vulgare	HEB-17-003	C	1	1	NW	3	23	6/26/2014 2:59	26.71	27	6.71	7	4385	4385	119.5	15601	RGB_SV1	6592	92282300	5214180	2.12366	0.119992	17.6983	6523	0.989533	69	0.0104672	1963	584.552	0.297785	515.007	589.411	-1.57938	1152.42	1973.09	0.174562	37763	1091.16	0.797518	226	485	6592	1	477	7	530.106
1249	1266	034994-C	Hordeum vulgare	HEB-17-003	C	1	1	NW	3	23	6/27/2014 2:59	27.71	28	7.71	8	4375	4375	129.5	17115	RGB_SV1	6599	89229800	7736750	2.04906	0.177665	11.5332	6512	0.986816	87	0.0131838	2273	782.926	0.344446	509.009	253.309	-2.03446	1068.52	1973.65	0.147847	44634	1108.68	0.706313	215	474	6599	1	465	8	519.823
1250	1267	034994-C	Hordeum vulgare	HEB-17-003	C	1	1	NW	3	23	6/28/2014 2:59	28.71	29	8.71	9	4361	4361	143.5	20382	RGB_SV1	7232	99990200	10370200	1.91179	0.198276	9.64209	7126	0.985343	106	0.0146571	2762	1054.85	0.381914	500.1	862.904	0.35578	1002	1989.64	0.134291	53853	1116.21	0.659453	376	350	7232	1	340	9	515.103
1251	1268	034994-C	Hordeum vulgare	HEB-17-003	C	1	1	NW	3	23	6/29/2014 2:59	29.71	30	9.71	10	4346	4345	158.5	22379	RGB_SV1	7643	98095800	31521600	1.67928	0.539611	3.11202	7499	0.981159	144	0.0188408	2563	859.475	0.335339	496.734	216.794	-13.5741	1059.68	1952.08	0.0967015	79037	1302.74	0.263806	299	497	7643	1	486	10	528.024
[truncated: 19,117 more rows]
[truncated: 74 more columns]
